# Supplementary material for: The genome and transcriptome of the enteric parasite Entamoeba invadens, a model for encystation
Source: Genome Biol. 2013 Jul 26;14(7):R77. doi: 10.1186/gb-2013-14-7-r77 (PMC4053983; doi:10.1186/gb-2013-14-7-r77)
Supplement: Additional File 2 — Putative multi-gene families (of two or more genes) in the genome of E. invadens. Membership of a multi-gene family was defined by sharing the same set of functional protein domains with other genes, rather than by sequence similarity. All genes in the genome are listed, along with membership (or not) of a multi-gene family. In addition, the BLASTP best hit and reciprocal best hit in E. histolytica are shown. [file gb-2013-14-7-r77-S2.XLSX]

## Sheet: Table
Gene_family_number	Number_of_genes	Shared_domain(s) [PFXXXXX = PFAM; TIGRXXXXX = novel]	Gene_ID	Description	Top_BLASTP_hit_in_E.histolytica	Putative_orthologue_(Reciprocal_best_hits)	Number_of_mapped_reads
1	410	PF00069,PF07714	EIN_016110	serine/threonine protein kinase PAK, putative	EHI_164910	EHI_164910	16993
1	410	PF00069,PF07714	EIN_076150	serine/threonine protein kinase HT1, putative	EHI_050650	n/a	0
1	410	PF00069,PF07714	EIN_155340	protein serine/threonine kinase, putative	EHI_050650	n/a	0
1	410	PF00069,PF07714	EIN_316010	serine/threonine protein kinase, putative	EHI_050650	n/a	3
1	410	PF00069,PF07714	EIN_109810	serine-threonine protein kinase, putative	EHI_012220	EHI_012220	0
1	410	PF00069,PF07714	EIN_157690	protein serine/threonine kinase, putative	EHI_103240	n/a	0
1	410	PF00069,PF07714	EIN_195350	protein serine/threonine kinase, putative	EHI_068160	n/a	1452
1	410	PF00069,PF07714	EIN_116580	protein serine/threonine kinase, putative	EHI_127440	n/a	0
1	410	PF00069,PF07714	EIN_300260	protein serine/threonine kinase, putative	EHI_073660	n/a	2
1	410	PF00069,PF07714	EIN_160830	serine-threonine protein kinase, putative	EHI_082220	n/a	185
1	410	PF00069,PF07714	EIN_260250	tyrosine protein kinase, putative	EHI_050650	n/a	7
1	410	PF00069,PF07714	EIN_024870	protein serine/threonine kinase, putative	EHI_050650	n/a	1
1	410	PF00069,PF07714	EIN_199230	protein serine/threonine kinase, putative	EHI_195050	n/a	8
1	410	PF00069,PF07714	EIN_072260	protein serine/threonine kinase, putative	EHI_135730	n/a	0
1	410	PF00069,PF07714	EIN_239880	cell division control protein 15 , CDC15, putative	EHI_009590	EHI_009590	990
1	410	PF00069,PF07714	EIN_135210	protein serine/threonine kinase, putative	EHI_068160	n/a	1224
1	410	PF00069,PF07714	EIN_187390	interleukin-1 receptor-associated kinase, putative	EHI_009580	n/a	55
1	410	PF00069,PF07714	EIN_222800	hypothetical protein	EHI_030420	n/a	2727
1	410	PF00069,PF07714	EIN_076290	protein serine/threonine kinase, putative	EHI_059040	n/a	392
1	410	PF00069,PF07714	EIN_022200	protein serine/threonine kinase, putative	EHI_061870	n/a	505
1	410	PF00069,PF07714	EIN_087540	tyrosine protein kinase FRK, putative	EHI_050650	n/a	0
1	410	PF00069,PF07714	EIN_016520	protein serine/threonine kinase, putative	EHI_114420	n/a	2453
1	410	PF00069,PF07714	EIN_117370	protein serine/threonine kinase, putative	EHI_127440	n/a	5
1	410	PF00069,PF07714	EIN_207650	protein serine/threonine kinase, putative	EHI_195370	n/a	0
1	410	PF00069,PF07714	EIN_060460	protein serine/threonine kinase, putative	EHI_110650	n/a	251
1	410	PF00069,PF07714	EIN_010650	protein serine/threonine kinase, putative	EHI_103240	n/a	11
1	410	PF00069,PF07714	EIN_051750	tyrosine protein kinase, putative	EHI_050650	n/a	1
1	410	PF00069,PF07714	EIN_230800	serine/threonine protein kinase HT1, putative	EHI_184810	n/a	5
1	410	PF00069,PF07714	EIN_241390	protein serine/threonine kinase, putative	EHI_070110	n/a	1052
1	410	PF00069,PF07714	EIN_213310	protein serine/threonine kinase, putative	EHI_062090	n/a	0
1	410	PF00069,PF07714	EIN_067970	protein serine/threonine kinase, putative	EHI_118410	n/a	73
1	410	PF00069,PF07714	EIN_154850	protein serine/threonine kinase, putative	EHI_034210	n/a	0
1	410	PF00069,PF07714	EIN_205820	protein serine/threonine kinase, putative	EHI_050650	n/a	10
1	410	PF00069,PF07714	EIN_025800	protein serine/threonine kinase, putative	EHI_050650	n/a	309
1	410	PF00069,PF07714	EIN_185920	serine-threonine protein kinase, putative	EHI_118810	n/a	3
1	410	PF00069,PF07714	EIN_148600	protein serine/threonine kinase, putative	EHI_120930	n/a	0
1	410	PF00069,PF07714	EIN_273970	serine-threonine protein kinase, putative	EHI_086050	EHI_086050	4770
1	410	PF00069,PF07714	EIN_076080	protein serine/threonine kinase, putative	EHI_050650	n/a	13
1	410	PF00069,PF07714	EIN_014700	protein serine/threonine kinase, putative	EHI_184810	n/a	328
1	410	PF00069,PF07714	EIN_288160	protein serine/threonine kinase, putative	EHI_120930	n/a	2
1	410	PF00069,PF07714	EIN_068250	serine/threonine protein kinase HT1, putative	EHI_050650	n/a	0
1	410	PF00069,PF07714	EIN_212600	protein serine/threonine kinase, putative	EHI_195050	n/a	288
1	410	PF00069,PF07714	EIN_123610	protein serine/threonine kinase, putative	EHI_184810	n/a	5
1	410	PF00069,PF07714	EIN_289450	protein serine/threonine kinase, putative	EHI_195050	n/a	797
1	410	PF00069,PF07714	EIN_172830	protein serine/threonine kinase, putative	EHI_050650	n/a	18
1	410	PF00069,PF07714	EIN_236550	protein serine/threonine kinase, putative	EHI_064490	n/a	398
1	410	PF00069,PF07714	EIN_262330	protein serine/threonine kinase, putative	EHI_195370	n/a	19
1	410	PF00069,PF07714	EIN_219990	serine-threonine protein kinase, putative	EHI_117590	EHI_117590	2518
1	410	PF00069,PF07714	EIN_029250	cell division control protein 15 , CDC15, putative	EHI_063010	n/a	14253
1	410	PF00069,PF07714	EIN_013310	tyrosine protein kinase, putative	EHI_065500	EHI_065500	120
1	410	PF00069,PF07714	EIN_309990	serine/threonine protein kinase, putative	EHI_009580	n/a	12
1	410	PF00069,PF07714	EIN_034170	hypothetical protein	EHI_030420	EHI_030420	2575
1	410	PF00069,PF07714	EIN_209670	protein serine/threonine kinase, putative	EHI_050650	n/a	4
1	410	PF00069,PF07714	EIN_075980	protein serine/threonine kinase, putative	EHI_120930	n/a	0
1	410	PF00069,PF07714	EIN_043220	protein serine/threonine kinase, putative	EHI_062090	n/a	0
1	410	PF00069,PF07714	EIN_165280	fibroblast growth factor receptor 1 precursor, putative	EHI_050650	n/a	19
1	410	PF00069,PF07714	EIN_148500	serine/threonine protein kinase Nek3, putative	EHI_048410	EHI_048410	111246
1	410	PF00069,PF07714	EIN_101420	protein serine/threonine kinase, putative	EHI_059040	n/a	308
1	410	PF00069,PF07714	EIN_166010	protein serine/threonine kinase, putative	EHI_117680	EHI_117680	348
1	410	PF00069,PF07714	EIN_310270	protein serine/threonine kinase, putative	EHI_059040	n/a	3
1	410	PF00069,PF07714	EIN_006280	serine/threonine protein kinase pak-1, putative	EHI_050650	n/a	0
1	410	PF00069,PF07714	EIN_104690	protein serine/threonine kinase, putative	EHI_195370	n/a	980
1	410	PF00069,PF07714	EIN_150700	protein serine/threonine kinase, putative	EHI_184810	n/a	9
1	410	PF00069,PF07714	EIN_108140	serine-threonine protein kinase, putative	EHI_118810	n/a	21
1	410	PF00069,PF07714	EIN_218540	protein serine/threonine kinase, putative	EHI_068160	n/a	206
1	410	PF00069,PF07714	EIN_151490	protein serine/threonine kinase, putative	EHI_195370	n/a	3
1	410	PF00069,PF07714	EIN_252130	protein serine/threonine kinase, putative	EHI_092300	n/a	439
1	410	PF00069,PF07714	EIN_166730	protein serine/threonine kinase, putative	EHI_073660	n/a	1
1	410	PF00069,PF07714	EIN_138380	protein serine/threonine kinase, putative	EHI_195050	n/a	0
1	410	PF00069,PF07714	EIN_311810	cAMP-dependent protein kinase type, putative	EHI_176860	EHI_176860	9508
1	410	PF00069,PF07714	EIN_138400	protein serine/threonine kinase, putative	EHI_103240	n/a	0
1	410	PF00069,PF07714	EIN_281220	protein serine/threonine kinase, putative	EHI_050650	n/a	232
1	410	PF00069,PF07714	EIN_038610	serine-threonine protein kinase, putative	EHI_158180	n/a	444
1	410	PF00069,PF07714	EIN_060850	serine-threonine protein kinase, putative	EHI_114130	n/a	0
1	410	PF00069,PF07714	EIN_069440	protein serine/threonine kinase, putative	EHI_195370	n/a	6
1	410	PF00069,PF07714	EIN_134310	hypothetical protein	EHI_025280	n/a	14265
1	410	PF00069,PF07714	EIN_292680	serine-threonine protein kinase, putative	EHI_180150	n/a	4980
1	410	PF00069,PF07714	EIN_084360	protein serine/threonine kinase, putative	EHI_103240	n/a	1
1	410	PF00069,PF07714	EIN_069810	protein serine/threonine kinase, putative	EHI_110650	n/a	122
1	410	PF00069,PF07714	EIN_310110	protein serine/threonine kinase, putative	EHI_120930	n/a	4
1	410	PF00069,PF07714	EIN_142310	protein serine/threonine kinase, putative	EHI_059040	n/a	2
1	410	PF00069,PF07714	EIN_161150	protein serine/threonine kinase, putative	EHI_120930	n/a	9
1	410	PF00069,PF07714	EIN_300590	protein serine/threonine kinase, putative	EHI_050650	n/a	2
1	410	PF00069,PF07714	EIN_218580	protein serine/threonine kinase, putative	EHI_120930	n/a	227
1	410	PF00069,PF07714	EIN_314060	protein serine/threonine kinase, putative	EHI_050650	n/a	0
1	410	PF00069,PF07714	EIN_107520	protein serine/threonine kinase, putative	EHI_178610	n/a	1598
1	410	PF00069,PF07714	EIN_022220	protein serine/threonine kinase, putative	EHI_050650	n/a	58
1	410	PF00069,PF07714	EIN_154730	protein serine/threonine kinase, putative	EHI_050650	n/a	0
1	410	PF00069,PF07714	EIN_093400	protein serine/threonine kinase, putative	EHI_068160	EHI_068160	3740
1	410	PF00069,PF07714	EIN_083930	tyrosine protein kinase, putative	EHI_184810	n/a	1
1	410	PF00069,PF07714	EIN_293350	protein serine/threonine kinase, putative	EHI_158180	n/a	0
1	410	PF00069,PF07714	EIN_101310	serine-threonine protein kinase, putative	EHI_118810	n/a	9
1	410	PF00069,PF07714	EIN_139770	tyrosine protein kinase SRK3, putative	EHI_103240	n/a	115
1	410	PF00069,PF07714	EIN_144640	protein serine/threonine kinase, putative	EHI_059040	n/a	2
1	410	PF00069,PF07714	EIN_166950	tyrosine protein kinase, putative	EHI_050650	n/a	21
1	410	PF00069,PF07714	EIN_124430	serine-threonine protein kinase, putative	EHI_180150	n/a	4392
1	410	PF00069,PF07714	EIN_278290	protein serine/threonine kinase, putative	EHI_103240	n/a	2
1	410	PF00069,PF07714	EIN_118230	protein serine/threonine kinase, putative	EHI_103240	n/a	2
1	410	PF00069,PF07714	EIN_211020	serine/threonine protein kinase HT1, putative	EHI_184810	n/a	5
1	410	PF00069,PF07714	EIN_098680	protein serine/threonine kinase, putative	EHI_127440	n/a	62
1	410	PF00069,PF07714	EIN_164410	protein serine/threonine kinase, putative	EHI_050650	n/a	223
1	410	PF00069,PF07714	EIN_013550	serine-threonine protein kinase, putative	EHI_118810	n/a	215
1	410	PF00069,PF07714	EIN_289040	serine/threonine protein kinase, putative	EHI_009580	n/a	1
1	410	PF00069,PF07714	EIN_158590	protein serine/threonine kinase, putative	EHI_050650	n/a	18
1	410	PF00069,PF07714	EIN_126050	protein serine/threonine kinase, putative	EHI_050650	n/a	4
1	410	PF00069,PF07714	EIN_315910	tyrosine protein kinase, putative	EHI_009580	n/a	9
1	410	PF00069,PF07714	EIN_111340	serine-threonine protein kinase, putative	EHI_118810	n/a	502
1	410	PF00069,PF07714	EIN_212580	protein serine/threonine kinase, putative	EHI_178610	n/a	2028
1	410	PF00069,PF07714	EIN_075890	tyrosine protein kinase Lyn, putative	EHI_114420	n/a	4
1	410	PF00069,PF07714	EIN_311870	protein serine/threonine kinase, putative	EHI_110650	n/a	2651
1	410	PF00069,PF07714	EIN_239930	serine-threonine protein kinase, putative	EHI_030420	n/a	162
1	410	PF00069,PF07714	EIN_218970	serine-threonine protein kinase, putative	EHI_180150	EHI_180150	7622
1	410	PF00069,PF07714	EIN_188190	protein serine/threonine kinase, putative	EHI_195370	n/a	12
1	410	PF00069,PF07714	EIN_286960	protein serine/threonine kinase, putative	EHI_103240	n/a	244
1	410	PF00069,PF07714	EIN_163730	tyrosine protein kinase transforming protein ros, putative	EHI_118810	n/a	0
1	410	PF00069,PF07714	EIN_049560	protein serine/threonine kinase, putative	EHI_050650	n/a	862
1	410	PF00069,PF07714	EIN_048750	protein serine/threonine kinase, putative	EHI_120930	n/a	0
1	410	PF00069,PF07714	EIN_136320	protein serine/threonine kinase, putative	EHI_127440	n/a	231
1	410	PF00069,PF07714	EIN_273210	tyrosine protein kinase, putative	EHI_050650	n/a	0
1	410	PF00069,PF07714	EIN_115030	protein serine/threonine kinase, putative	EHI_050650	n/a	0
1	410	PF00069,PF07714	EIN_191850	protein serine/threonine kinase, putative	EHI_092260	n/a	316
1	410	PF00069,PF07714	EIN_267650	protein serine/threonine kinase, putative	EHI_070110	n/a	0
1	410	PF00069,PF07714	EIN_287880	serine-threonine protein kinase, putative	EHI_118810	n/a	4
1	410	PF00069,PF07714	EIN_281660	serine-threonine protein kinase, putative	EHI_030420	n/a	24125
1	410	PF00069,PF07714	EIN_297290	protein serine/threonine kinase, putative	EHI_050650	n/a	4
1	410	PF00069,PF07714	EIN_129520	protein serine/threonine kinase, putative	EHI_114420	n/a	1124
1	410	PF00069,PF07714	EIN_034920	protein serine/threonine kinase, putative	EHI_073660	n/a	423
1	410	PF00069,PF07714	EIN_222230	protein serine/threonine kinase, putative	EHI_050480	n/a	0
1	410	PF00069,PF07714	EIN_112260	serine/threonine protein kinase, putative	EHI_148200	EHI_148200	18363
1	410	PF00069,PF07714	EIN_036170	serine-threonine protein kinase, putative	EHI_186990	n/a	2269
1	410	PF00069,PF07714	EIN_180050	protein serine/threonine kinase, putative	EHI_059040	n/a	3
1	410	PF00069,PF07714	EIN_249800	protein serine/threonine kinase, putative	EHI_127820	n/a	419
1	410	PF00069,PF07714	EIN_142320	protein serine/threonine kinase, putative	EHI_050650	n/a	72
1	410	PF00069,PF07714	EIN_202120	tyrosine protein kinase, putative	EHI_184810	n/a	0
1	410	PF00069,PF07714	EIN_130640	interleukin-1 receptor-associated kinase, putative	EHI_115050	n/a	8
1	410	PF00069,PF07714	EIN_181120	protein serine/threonine kinase, putative	EHI_152420	n/a	174
1	410	PF00069,PF07714	EIN_213690	protein serine/threonine kinase, putative	EHI_062090	n/a	0
1	410	PF00069,PF07714	EIN_289430	protein serine/threonine kinase, putative	EHI_059040	n/a	264
1	410	PF00069,PF07714	EIN_077920	tyrosine protein kinase SRK3, putative	EHI_050650	n/a	0
1	410	PF00069,PF07714	EIN_313850	serine/threonine protein kinase Nek7, putative	EHI_120930	n/a	0
1	410	PF00069,PF07714	EIN_134960	serine-threonine protein kinase, putative	EHI_164380	EHI_164380	8299
1	410	PF00069,PF07714	EIN_136890	serine-threonine protein kinase, putative	EHI_189290	n/a	107
1	410	PF00069,PF07714	EIN_050640	protein serine/threonine kinase, putative	EHI_195370	n/a	92
1	410	PF00069,PF07714	EIN_239440	tyrosine protein kinase, putative	EHI_009580	n/a	672
1	410	PF00069,PF07714	EIN_219680	receptor tyrosine protein kinase let-23 precursor, putative	EHI_184810	n/a	356
1	410	PF00069,PF07714	EIN_268400	serine/threonine protein kinase PAK, putative	EHI_192540	EHI_192540	46112
1	410	PF00069,PF07714	EIN_218960	protein serine/threonine kinase, putative	EHI_061870	n/a	1821
1	410	PF00069,PF07714	EIN_012280	protein serine/threonine kinase, putative	EHI_062090	n/a	0
1	410	PF00069,PF07714	EIN_109840	map3k delta-1 protein kinase, putative	EHI_097640	EHI_097640	1509
1	410	PF00069,PF07714	EIN_294910	tyrosine protein kinase, putative	EHI_073660	n/a	0
1	410	PF00069,PF07714	EIN_040770	protein serine/threonine kinase, putative	EHI_073660	n/a	3296
1	410	PF00069,PF07714	EIN_025400	protein serine/threonine kinase, putative	EHI_195370	n/a	10
1	410	PF00069,PF07714	EIN_101510	serine-threonine protein kinase, putative	EHI_148550	n/a	1
1	410	PF00069,PF07714	EIN_268210	tyrosine protein kinase, putative	EHI_001630	n/a	213
1	410	PF00069,PF07714	EIN_076270	protein serine/threonine kinase, putative	EHI_050650	n/a	71
1	410	PF00069,PF07714	EIN_121790	serine/threonine protein kinase HT1, putative	EHI_184810	n/a	4
1	410	PF00069,PF07714	EIN_116600	serine/threonine protein kinase, putative	EHI_064490	n/a	9
1	410	PF00069,PF07714	EIN_268060	interleukin-1 receptor-associated kinase, putative	EHI_009580	n/a	0
1	410	PF00069,PF07714	EIN_013950	serine-threonine protein kinase, putative	EHI_118810	EHI_118810	3
1	410	PF00069,PF07714	EIN_153730	tyrosine protein kinase CSK, putative	EHI_120930	n/a	0
1	410	PF00069,PF07714	EIN_176600	protein serine/threonine kinase, putative	EHI_064490	n/a	49
1	410	PF00069,PF07714	EIN_179130	protein serine/threonine kinase, putative	EHI_062090	n/a	0
1	410	PF00069,PF07714	EIN_242160	serine-threonine protein kinase, putative	EHI_128430	n/a	110
1	410	PF00069,PF07714	EIN_088450	protein serine/threonine kinase, putative	EHI_050650	n/a	0
1	410	PF00069,PF07714	EIN_060780	serine-threonine protein kinase, putative	EHI_118810	n/a	2
1	410	PF00069,PF07714	EIN_195560	protein serine/threonine kinase, putative	EHI_120930	n/a	231
1	410	PF00069,PF07714	EIN_176680	protein serine/threonine kinase, putative	EHI_050480	EHI_050480	883
1	410	PF00069,PF07714	EIN_309930	protein serine/threonine kinase, putative	EHI_073660	n/a	3
1	410	PF00069,PF07714	EIN_089090	protein serine/threonine kinase, putative	EHI_127440	n/a	10
1	410	PF00069,PF07714	EIN_138840	tyrosine protein kinase TXK, putative	EHI_050650	n/a	3
1	410	PF00069,PF07714	EIN_111630	serine-threonine protein kinase, putative	EHI_082220	n/a	71
1	410	PF00069,PF07714	EIN_136260	serine-threonine protein kinase, putative	EHI_138750	EHI_138750	21928
1	410	PF00069,PF07714	EIN_309680	protein serine/threonine kinase, putative	EHI_062090	n/a	103
1	410	PF00069,PF07714	EIN_053010	calcium/calmodulin-dependent protein kinase type 1G, putative	EHI_155280	EHI_155280	1910
1	410	PF00069,PF07714	EIN_165300	protein serine/threonine kinase, putative	EHI_127440	n/a	164
1	410	PF00069,PF07714	EIN_128970	protein serine/threonine kinase, putative	EHI_127440	n/a	111
1	410	PF00069,PF07714	EIN_305460	serine/threonine protein kinase, putative	EHI_009580	n/a	2
1	410	PF00069,PF07714	EIN_213680	serine/threonine protein kinase HT1, putative	EHI_050650	n/a	3
1	410	PF00069,PF07714	EIN_132080	protein serine/threonine kinase, putative	EHI_103240	n/a	6
1	410	PF00069,PF07714	EIN_276080	serine/threonine protein kinase HT1, putative	EHI_115050	n/a	6
1	410	PF00069,PF07714	EIN_282910	protein serine/threonine kinase, putative	EHI_009580	n/a	0
1	410	PF00069,PF07714	EIN_199860	protein serine/threonine kinase, putative	EHI_070110	n/a	0
1	410	PF00069,PF07714	EIN_244120	protein serine/threonine kinase, putative	EHI_184810	n/a	179
1	410	PF00069,PF07714	EIN_173100	protein serine/threonine kinase, putative	EHI_050650	n/a	6
1	410	PF00069,PF07714	EIN_124110	protein serine/threonine kinase, putative	EHI_050650	n/a	34
1	410	PF00069,PF07714	EIN_135940	serine-threonine protein kinase, putative	EHI_148550	n/a	37
1	410	PF00069,PF07714	EIN_237240	serine/threonine protein kinase HT1, putative	EHI_009580	n/a	9
1	410	PF00069,PF07714	EIN_013790	protein serine/threonine kinase, putative	EHI_073660	n/a	85
1	410	PF00069,PF07714	EIN_001580	protein serine/threonine kinase, putative	EHI_068160	n/a	100
1	410	PF00069,PF07714	EIN_121190	protein serine/threonine kinase, putative	EHI_050650	n/a	9
1	410	PF00069,PF07714	EIN_176590	hypothetical protein	EHI_030420	n/a	15395
1	410	PF00069,PF07714	EIN_124380	tyrosine protein kinase, putative	EHI_120930	n/a	2
1	410	PF00069,PF07714	EIN_117710	tyrosine protein kinase, putative	EHI_034210	n/a	0
1	410	PF00069,PF07714	EIN_171020	protein serine/threonine kinase, putative	EHI_050650	n/a	2
1	410	PF00069,PF07714	EIN_243370	serine/threonine protein kinase, putative	EHI_156670	EHI_156670	47971
1	410	PF00069,PF07714	EIN_060450	protein serine/threonine kinase, putative	EHI_158180	n/a	2
1	410	PF00069,PF07714	EIN_105520	protein serine/threonine kinase, putative	EHI_059040	n/a	34
1	410	PF00069,PF07714	EIN_129280	serine-threonine protein kinase, putative	EHI_118810	n/a	1
1	410	PF00069,PF07714	EIN_155800	serine/threonine protein kinase HT1, putative	EHI_062090	n/a	2
1	410	PF00069,PF07714	EIN_055820	serine/threonine protein kinase HT1, putative	EHI_050650	n/a	0
1	410	PF00069,PF07714	EIN_253480	serine/threonine protein kinase HT1, putative	EHI_050650	n/a	107
1	410	PF00069,PF07714	EIN_262380	serine/threonine protein kinase, putative	EHI_092300	n/a	2
1	410	PF00069,PF07714	EIN_026980	protein serine/threonine kinase, putative	EHI_127440	n/a	642
1	410	PF00069,PF07714	EIN_096030	protein serine/threonine kinase, putative	EHI_120930	n/a	5
1	410	PF00069,PF07714	EIN_274480	protein serine/threonine kinase, putative	EHI_135730	n/a	1242
1	410	PF00069,PF07714	EIN_262230	protein serine/threonine kinase, putative	EHI_127440	n/a	1
1	410	PF00069,PF07714	EIN_040550	protein serine/threonine kinase, putative	EHI_114420	EHI_114420	573
1	410	PF00069,PF07714	EIN_209290	protein serine/threonine kinase, putative	EHI_059040	n/a	0
1	410	PF00069,PF07714	EIN_072950	serine-threonine protein kinase, putative	EHI_180150	n/a	5524
1	410	PF00069,PF07714	EIN_249210	protein serine/threonine kinase, putative	EHI_050650	n/a	2080
1	410	PF00069,PF07714	EIN_175820	serine/threonine protein kinase HT1, putative	EHI_118810	n/a	6
1	410	PF00069,PF07714	EIN_104480	protein serine/threonine kinase, putative	EHI_195370	n/a	284
1	410	PF00069,PF07714	EIN_255320	serine-threonine protein kinase, putative	EHI_128430	EHI_128430	396
1	410	PF00069,PF07714	EIN_084380	protein serine/threonine kinase, putative	EHI_050650	n/a	4
1	410	PF00069,PF07714	EIN_237320	serine/threonine protein kinase HT1, putative	EHI_009580	n/a	7
1	410	PF00069,PF07714	EIN_252220	protein serine/threonine kinase, putative	EHI_050650	n/a	231
1	410	PF00069,PF07714	EIN_146730	protein serine/threonine kinase, putative	EHI_114420	n/a	5
1	410	PF00069,PF07714	EIN_028990	serine-threonine protein kinase, putative	EHI_118810	n/a	1
1	410	PF00069,PF07714	EIN_300730	tyrosine protein kinase, putative	EHI_050650	n/a	2
1	410	PF00069,PF07714	EIN_278750	tyrosine protein kinase, putative	EHI_103240	n/a	0
1	410	PF00069,PF07714	EIN_112060	serine-threonine protein kinase, putative	EHI_164380	n/a	65
1	410	PF00069,PF07714	EIN_026210	serine-threonine protein kinase, putative	EHI_037140	n/a	3419
1	410	PF00069,PF07714	EIN_166110	serine-threonine protein kinase, putative	EHI_083440	EHI_083440	3521
1	410	PF00069,PF07714	EIN_039290	protein serine/threonine kinase, putative	EHI_070110	n/a	7
1	410	PF00069,PF07714	EIN_089540	serine-threonine protein kinase, putative	EHI_118810	n/a	11
1	410	PF00069,PF07714	EIN_038750	protein serine/threonine kinase, putative	EHI_061870	EHI_061870	528
1	410	PF00069,PF07714	EIN_072400	protein serine/threonine kinase, putative	EHI_158180	n/a	4442
1	410	PF00069,PF07714	EIN_136980	serine-threonine protein kinase, putative	EHI_064610	EHI_064610	725
1	410	PF00069,PF07714	EIN_128860	protein serine/threonine kinase, putative	EHI_050650	n/a	40
1	410	PF00069,PF07714	EIN_157510	protein serine/threonine kinase, putative	EHI_103240	n/a	0
1	410	PF00069,PF07714	EIN_101110	protein serine/threonine kinase, putative	EHI_064490	n/a	0
1	410	PF00069,PF07714	EIN_176840	protein serine/threonine kinase, putative	EHI_195050	EHI_195050	462
1	410	PF00069,PF07714	EIN_015300	serine-threonine protein kinase, putative	EHI_117680	n/a	1
1	410	PF00069,PF07714	EIN_140870	protein serine/threonine kinase, putative	EHI_115050	n/a	1
1	410	PF00069,PF07714	EIN_053210	hypothetical protein	EHI_030420	n/a	2097
1	410	PF00069,PF07714	EIN_210570	tyrosine protein kinase, putative	EHI_068160	n/a	12
1	410	PF00069,PF07714	EIN_176960	cell division control protein 15 , CDC15, putative	EHI_063010	EHI_063010	5995
1	410	PF00069,PF07714	EIN_276040	tyrosine protein kinase Lyn, putative	EHI_050650	n/a	0
1	410	PF00069,PF07714	EIN_253020	serine-threonine protein kinase, putative	EHI_117590	n/a	1746
1	410	PF00069,PF07714	EIN_236050	serine-threonine protein kinase, putative	EHI_118810	n/a	0
1	410	PF00069,PF07714	EIN_261160	protein serine/threonine kinase, putative	EHI_050650	n/a	0
1	410	PF00069,PF07714	EIN_127470	serine-threonine protein kinase, putative	EHI_118810	n/a	0
1	410	PF00069,PF07714	EIN_144100	protein serine/threonine kinase, putative	EHI_103240	EHI_103240	97
1	410	PF00069,PF07714	EIN_294940	tyrosine protein kinase CSK, putative	EHI_050650	n/a	209
1	410	PF00069,PF07714	EIN_001850	protein serine/threonine kinase, putative	EHI_062090	n/a	0
1	410	PF00069,PF07714	EIN_131310	protein serine/threonine kinase, putative	EHI_114420	n/a	32
1	410	PF00069,PF07714	EIN_192300	protein serine/threonine kinase, putative	EHI_070110	EHI_070110	31
1	410	PF00069,PF07714	EIN_190590	serine-threonine protein kinase, putative	EHI_118810	n/a	0
1	410	PF00069,PF07714	EIN_211780	protein serine/threonine kinase, putative	EHI_050650	n/a	296
1	410	PF00069,PF07714	EIN_310260	protein serine/threonine kinase, putative	EHI_050650	n/a	0
1	410	PF00069,PF07714	EIN_014990	serine-threonine protein kinase, putative	EHI_118810	n/a	29
1	410	PF00069,PF07714	EIN_129860	protein serine/threonine kinase, putative	EHI_127440	n/a	584
1	410	PF00069,PF07714	EIN_192060	protein serine/threonine kinase, putative	EHI_059040	n/a	8
1	410	PF00069,PF07714	EIN_158610	protein serine/threonine kinase, putative	EHI_103240	n/a	1
1	410	PF00069,PF07714	EIN_244170	protein serine/threonine kinase, putative	EHI_120930	n/a	9
1	410	PF00069,PF07714	EIN_236250	serine/threonine protein kinase-transforming protein Rmil, putative	EHI_105130	EHI_105130	4899
1	410	PF00069,PF07714	EIN_301100	protein serine/threonine kinase, putative	EHI_070110	n/a	16
1	410	PF00069,PF07714	EIN_144270	protein serine/threonine kinase, putative	EHI_050650	n/a	0
1	410	PF00069,PF07714	EIN_137400	serine-threonine protein kinase, putative	EHI_188110	n/a	2857
1	410	PF00069,PF07714	EIN_282460	tyrosine protein kinase, putative	EHI_050650	n/a	0
1	410	PF00069,PF07714	EIN_088440	protein serine/threonine kinase, putative	EHI_059040	n/a	1
1	410	PF00069,PF07714	EIN_091660	serine/threonine protein kinase HT1, putative	EHI_184810	n/a	26
1	410	PF00069,PF07714	EIN_178810	protein serine/threonine kinase, putative	EHI_120930	n/a	1
1	410	PF00069,PF07714	EIN_069710	serine-threonine protein kinase, putative	EHI_037140	n/a	4615
1	410	PF00069,PF07714	EIN_179340	serine/threonine protein kinase HT1, putative	EHI_118810	n/a	0
1	410	PF00069,PF07714	EIN_192520	protein serine/threonine kinase, putative	EHI_127440	EHI_127440	491
1	410	PF00069,PF07714	EIN_095900	protein serine/threonine kinase, putative	EHI_050650	n/a	33
1	410	PF00069,PF07714	EIN_195200	serine/threonine protein kinase HT1, putative	EHI_184810	n/a	52
1	410	PF00069,PF07714	EIN_064260	protein serine/threonine kinase, putative	EHI_059040	n/a	63
1	410	PF00069,PF07714	EIN_071300	tyrosine protein kinase, putative	EHI_050650	n/a	9
1	410	PF00069,PF07714	EIN_044630	protein serine/threonine kinase, putative	EHI_050650	n/a	311
1	410	PF00069,PF07714	EIN_213610	protein serine/threonine kinase, putative	EHI_115050	EHI_115050	2
1	410	PF00069,PF07714	EIN_236360	serine-threonine protein kinase, putative	EHI_164380	n/a	1496
1	410	PF00069,PF07714	EIN_056540	serine-threonine protein kinase, putative	EHI_114130	EHI_114130	1967
1	410	PF00069,PF07714	EIN_166030	protein serine/threonine kinase, putative	EHI_110650	EHI_110650	254
1	410	PF00069,PF07714	EIN_054660	protein serine/threonine kinase, putative	EHI_178610	n/a	350
1	410	PF00069,PF07714	EIN_085220	tyrosine protein kinase, putative	EHI_009580	n/a	0
1	410	PF00069,PF07714	EIN_111160	tyrosine protein kinase, putative	EHI_128700	EHI_128700	2006
1	410	PF00069,PF07714	EIN_138870	tyrosine protein kinase, putative	EHI_050650	n/a	0
1	410	PF00069,PF07714	EIN_168560	protein serine/threonine kinase, putative	EHI_059040	n/a	1452
1	410	PF00069,PF07714	EIN_236020	protein serine/threonine kinase, putative	EHI_050650	n/a	690
1	410	PF00069,PF07714	EIN_111720	protein serine/threonine kinase, putative	EHI_050480	n/a	63
1	410	PF00069,PF07714	EIN_261490	protein serine/threonine kinase, putative	EHI_195370	n/a	41
1	410	PF00069,PF07714	EIN_055580	serine/threonine protein kinase HT1, putative	EHI_184810	n/a	4
1	410	PF00069,PF07714	EIN_067310	protein serine/threonine kinase, putative	EHI_059040	n/a	3
1	410	PF00069,PF07714	EIN_169860	protein serine/threonine kinase, putative	EHI_184810	n/a	13
1	410	PF00069,PF07714	EIN_239890	serine-threonine protein kinase, putative	EHI_082220	EHI_082220	267
1	410	PF00069,PF07714	EIN_015650	serine-threonine protein kinase, putative	EHI_118810	n/a	0
1	410	PF00069,PF07714	EIN_063820	protein serine/threonine kinase, putative	EHI_064490	n/a	0
1	410	PF00069,PF07714	EIN_114740	protein serine/threonine kinase, putative	EHI_195370	n/a	1
1	410	PF00069,PF07714	EIN_104540	protein serine/threonine kinase, putative	EHI_120930	n/a	4755
1	410	PF00069,PF07714	EIN_302420	serine/threonine protein kinase, putative	EHI_050650	n/a	15
1	410	PF00069,PF07714	EIN_261470	protein serine/threonine kinase, putative	EHI_034210	n/a	0
1	410	PF00069,PF07714	EIN_002450	serine-threonine protein kinase, putative	EHI_118810	n/a	4
1	410	PF00069,PF07714	EIN_266400	tyrosine protein kinase FRK, putative	EHI_050650	n/a	1
1	410	PF00069,PF07714	EIN_199060	protein serine/threonine kinase, putative	EHI_195050	n/a	0
1	410	PF00069,PF07714	EIN_255490	protein serine/threonine kinase, putative	EHI_195370	n/a	1
1	410	PF00069,PF07714	EIN_288390	serine-threonine protein kinase, putative	EHI_134750	EHI_134750	167
1	410	PF00069,PF07714	EIN_140780	proto-oncogene tyrosine protein kinase FER, putative	EHI_062090	n/a	2
1	410	PF00069,PF07714	EIN_222310	serine-threonine protein kinase, putative	EHI_188110	EHI_188110	2200
1	410	PF00069,PF07714	EIN_168000	serine-threonine protein kinase, putative	EHI_068720	EHI_068720	121
1	410	PF00069,PF07714	EIN_261530	protein serine/threonine kinase, putative	EHI_064490	n/a	1
1	410	PF00069,PF07714	EIN_092750	serine-threonine protein kinase, putative	EHI_124860	n/a	1734
1	410	PF00069,PF07714	EIN_004220	protein serine/threonine kinase, putative	EHI_115050	n/a	8
1	410	PF00069,PF07714	EIN_015000	protein serine/threonine kinase, putative	EHI_120930	n/a	681
1	410	PF00069,PF07714	EIN_033980	serine-threonine protein kinase, putative	EHI_081790	EHI_081790	463
1	410	PF00069,PF07714	EIN_041780	protein serine/threonine kinase, putative	EHI_050650	n/a	0
1	410	PF00069,PF07714	EIN_194810	protein serine/threonine kinase, putative	EHI_059040	n/a	2
1	410	PF00069,PF07714	EIN_212880	hypothetical protein, conserved	EHI_162340	EHI_162340	3107
1	410	PF00069,PF07714	EIN_076130	protein serine/threonine kinase, putative	EHI_195370	n/a	0
1	410	PF00069,PF07714	EIN_310240	protein serine/threonine kinase, putative	EHI_050650	n/a	0
1	410	PF00069,PF07714	EIN_303360	protein serine/threonine kinase, putative	EHI_062090	n/a	3
1	410	PF00069,PF07714	EIN_310020	protein serine/threonine kinase, putative	EHI_070110	n/a	7
1	410	PF00069,PF07714	EIN_148780	protein serine/threonine kinase, putative	EHI_114420	n/a	279
1	410	PF00069,PF07714	EIN_084200	serine-threonine protein kinase, putative	EHI_012220	n/a	63
1	410	PF00069,PF07714	EIN_166510	protein serine/threonine kinase, putative	EHI_064490	n/a	197
1	410	PF00069,PF07714	EIN_024450	protein serine/threonine kinase, putative	EHI_195370	n/a	44
1	410	PF00069,PF07714	EIN_271240	protein serine/threonine kinase, putative	EHI_050650	n/a	0
1	410	PF00069,PF07714	EIN_012500	protein serine/threonine kinase, putative	EHI_050650	n/a	14
1	410	PF00069,PF07714	EIN_310860	protein serine/threonine kinase, putative	EHI_127440	n/a	312
1	410	PF00069,PF07714	EIN_243410	serine/threonine protein kinase-transforming protein Rmil, putative	EHI_179840	EHI_179840	586
1	410	PF00069,PF07714	EIN_173570	serine/threonine protein kinase HT1, putative	EHI_009580	n/a	6
1	410	PF00069,PF07714	EIN_049460	protein serine/threonine kinase, putative	EHI_073660	n/a	2
1	410	PF00069,PF07714	EIN_294730	serine-threonine protein kinase, putative	EHI_188110	n/a	2809
1	410	PF00069,PF07714	EIN_034750	protein serine/threonine kinase, putative	EHI_059040	n/a	260
1	410	PF00069,PF07714	EIN_127350	protein serine/threonine kinase, putative	EHI_114420	n/a	901
1	410	PF00069,PF07714	EIN_179240	protein serine/threonine kinase, putative	EHI_167650	n/a	129
1	410	PF00069,PF07714	EIN_088280	serine/threonine protein kinase HT1, putative	EHI_120930	n/a	5
1	410	PF00069,PF07714	EIN_154150	protein serine/threonine kinase, putative	EHI_050650	n/a	0
1	410	PF00069,PF07714	EIN_307690	protein serine/threonine kinase, putative	EHI_120930	n/a	7
1	410	PF00069,PF07714	EIN_133180	carbon catabolite-derepressing protein kinase, putative	EHI_025300	EHI_025300	2304
1	410	PF00069,PF07714	EIN_233010	serine/threonine protein kinase, putative	EHI_050650	n/a	5
1	410	PF00069,PF07714	EIN_231360	protein serine/threonine kinase, putative	EHI_103240	n/a	7
1	410	PF00069,PF07714	EIN_015560	serine-threonine protein kinase, putative	EHI_118810	n/a	1
1	410	PF00069,PF07714	EIN_230020	protein serine/threonine kinase, putative	EHI_178610	n/a	328
1	410	PF00069,PF07714	EIN_054640	protein serine/threonine kinase, putative	EHI_120930	n/a	537
1	410	PF00069,PF07714	EIN_053490	serine-threonine protein kinase, putative	EHI_118810	n/a	164
1	410	PF00069,PF07714	EIN_101330	protein serine/threonine kinase, putative	EHI_127820	n/a	309
1	410	PF00069,PF07714	EIN_300670	protein serine/threonine kinase, putative	EHI_120930	n/a	3
1	410	PF00069,PF07714	EIN_195500	serine/threonine protein kinase HT1, putative	EHI_062090	n/a	4
1	410	PF00069,PF07714	EIN_210340	tyrosine protein kinase transforming protein Abl, putative	EHI_050650	n/a	0
1	410	PF00069,PF07714	EIN_088510	protein serine/threonine kinase, putative	EHI_064490	n/a	0
1	410	PF00069,PF07714	EIN_310670	serine-threonine protein kinase, putative	EHI_118810	n/a	0
1	410	PF00069,PF07714	EIN_037280	protein serine/threonine kinase, putative	EHI_062090	n/a	84
1	410	PF00069,PF07714	EIN_236190	serine-threonine protein kinase, putative	EHI_118810	n/a	11
1	410	PF00069,PF07714	EIN_139920	tyrosine protein kinase, putative	EHI_009580	n/a	185
1	410	PF00069,PF07714	EIN_108610	serine-threonine protein kinase, putative	EHI_180150	n/a	21178
1	410	PF00069,PF07714	EIN_060530	serine/threonine protein kinase shk2, putative	EHI_103610	EHI_103610	15456
1	410	PF00069,PF07714	EIN_065920	protein serine/threonine kinase, putative	EHI_050650	n/a	33
1	410	PF00069,PF07714	EIN_096170	protein serine/threonine kinase, putative	EHI_059040	n/a	174
1	410	PF00069,PF07714	EIN_258180	protein serine/threonine kinase, putative	EHI_059040	n/a	0
1	410	PF00069,PF07714	EIN_250740	protein serine/threonine kinase, putative	EHI_120930	n/a	23
1	410	PF00069,PF07714	EIN_240380	protein serine/threonine kinase, putative	EHI_124500	EHI_124500	111
1	410	PF00069,PF07714	EIN_165680	hypothetical protein	EHI_030420	n/a	72851
1	410	PF00069,PF07714	EIN_128000	serine-threonine protein kinase, putative	EHI_138750	n/a	9752
1	410	PF00069,PF07714	EIN_169790	protein serine/threonine kinase, putative	EHI_073660	n/a	26
1	410	PF00069,PF07714	EIN_089220	serine/threonine protein kinase HT1, putative	EHI_009580	n/a	2
1	410	PF00069,PF07714	EIN_213250	protein serine/threonine kinase, putative	EHI_127440	n/a	142
1	410	PF00069,PF07714	EIN_075230	protein serine/threonine kinase, putative	EHI_068160	n/a	6
1	410	PF00069,PF07714	EIN_095660	protein serine/threonine kinase, putative	EHI_128800	n/a	71
1	410	PF00069,PF07714	EIN_308690	tyrosine protein kinase, putative	EHI_050650	n/a	1
1	410	PF00069,PF07714	EIN_267190	protein serine/threonine kinase, putative	EHI_050650	n/a	18
1	410	PF00069,PF07714	EIN_035750	protein serine/threonine kinase, putative	EHI_158180	EHI_158180	65
1	410	PF00069,PF07714	EIN_087660	protein serine/threonine kinase, putative	EHI_103240	n/a	4
1	410	PF00069,PF07714	EIN_203740	protein serine/threonine kinase, putative	EHI_050650	n/a	7
1	410	PF00069,PF07714	EIN_055560	protein serine/threonine kinase, putative	EHI_050650	n/a	5
1	410	PF00069,PF07714	EIN_249180	protein serine/threonine kinase, putative	EHI_127440	n/a	23
1	410	PF00069,PF07714	EIN_107960	protein serine/threonine kinase, putative	EHI_127440	n/a	81
1	410	PF00069,PF07714	EIN_072510	serine-threonine protein kinase, putative	EHI_037140	EHI_037140	58455
1	410	PF00069,PF07714	EIN_301150	protein serine/threonine kinase, putative	EHI_070110	n/a	273
1	410	PF00069,PF07714	EIN_289850	protein serine/threonine kinase, putative	EHI_152420	EHI_152420	194
1	410	PF00069,PF07714	EIN_249610	serine-threonine protein kinase, putative	EHI_118810	n/a	2
1	410	PF00069,PF07714	EIN_202840	serine-threonine protein kinase, putative	EHI_118810	n/a	145
1	410	PF00069,PF07714	EIN_169830	protein serine/threonine kinase, putative	EHI_009130	EHI_009130	1
1	410	PF00069,PF07714	EIN_104730	protein serine/threonine kinase, putative	EHI_195050	n/a	18
1	410	PF00069,PF07714	EIN_208080	protein serine/threonine kinase, putative	EHI_050650	n/a	18
1	410	PF00069,PF07714	EIN_110040	serine-threonine protein kinase, putative	EHI_114160	EHI_114160	0
1	410	PF00069,PF07714	EIN_127920	protein serine/threonine kinase, putative	EHI_114420	n/a	560
1	410	PF00069,PF07714	EIN_279700	interleukin-1 receptor-associated kinase, putative	EHI_009580	n/a	0
1	410	PF00069,PF07714	EIN_043340	protein serine/threonine kinase, putative	EHI_050820	n/a	0
1	410	PF00069,PF07714	EIN_268830	protein serine/threonine kinase, putative	EHI_120930	n/a	58
1	410	PF00069,PF07714	EIN_186420	protein serine/threonine kinase, putative	EHI_118410	n/a	232
1	410	PF00069,PF07714	EIN_180520	protein serine/threonine kinase, putative	EHI_180320	n/a	1
1	410	PF00069,PF07714	EIN_127990	protein serine/threonine kinase, putative	EHI_064490	n/a	871
1	410	PF00069,PF07714	EIN_074090	tyrosine protein kinase, putative	EHI_050650	n/a	0
1	410	PF00069,PF07714	EIN_154400	tyrosine protein kinase, putative	EHI_009580	n/a	0
1	410	PF00069,PF07714	EIN_277480	protein serine/threonine kinase, putative	EHI_118410	EHI_118410	83
1	410	PF00069,PF07714	EIN_079060	protein serine/threonine kinase, putative	EHI_059040	n/a	193
1	410	PF00069,PF07714	EIN_260150	protein serine/threonine kinase, putative	EHI_058930	n/a	1
1	410	PF00069,PF07714	EIN_027920	serine-threonine protein kinase, putative	EHI_001630	n/a	6
1	410	PF00069,PF07714	EIN_139820	protein serine/threonine kinase, putative	EHI_050650	n/a	16
1	410	PF00069,PF07714	EIN_260130	protein serine/threonine kinase, putative	EHI_115050	n/a	0
1	410	PF00069,PF07714	EIN_086040	tyrosine protein kinase, putative	EHI_009580	n/a	196
1	410	PF00069,PF07714	EIN_115300	protein serine/threonine kinase, putative	EHI_120930	n/a	0
1	410	PF00069,PF07714	EIN_219430	serine-threonine protein kinase, putative	EHI_124860	EHI_124860	852
1	410	PF00069,PF07714	EIN_224070	serine-threonine protein kinase, putative	EHI_180150	n/a	55
1	410	PF00069,PF07714	EIN_315980	serine/threonine protein kinase, putative	EHI_009580	n/a	0
1	410	PF00069,PF07714	EIN_024830	protein serine/threonine kinase, putative	EHI_127440	n/a	20
1	410	PF00069,PF07714	EIN_071430	serine/threonine protein kinase HT1, putative	EHI_184810	n/a	1
1	410	PF00069,PF07714	EIN_268000	serine/threonine protein kinase HT1, putative	EHI_009580	n/a	24
1	410	PF00069,PF07714	EIN_173040	protein serine/threonine kinase, putative	EHI_128800	n/a	215
1	410	PF00069,PF07714	EIN_107390	protein serine/threonine kinase, putative	EHI_178610	EHI_178610	706
1	410	PF00069,PF07714	EIN_172930	protein serine/threonine kinase, putative	EHI_110650	n/a	5522
1	410	PF00069,PF07714	EIN_196300	serine-threonine protein kinase, putative	EHI_118810	n/a	6
1	410	PF00069,PF07714	EIN_236210	protein serine/threonine kinase, putative	EHI_050650	n/a	23
1	410	PF00069,PF07714	EIN_288380	serine-threonine protein kinase, putative	EHI_186990	EHI_186990	525
1	410	PF00069,PF07714	EIN_287990	fibroblast growth factor receptor 1 precursor, putative	EHI_178610	n/a	2
1	410	PF00069,PF07714	EIN_020610	BR serine/threonine protein kinase, putative	EHI_110010	EHI_110010	6619
1	410	PF00069,PF07714	EIN_016310	serine-threonine protein kinase, putative	EHI_189290	n/a	425
1	410	PF00069,PF07714	EIN_248490	protein serine/threonine kinase, putative	EHI_064490	n/a	608
2	225	PF00071,PF08477,TIGR00231	EIN_075970	GTP-binding protein ryH1, putative	EHI_157890	n/a	693
2	225	PF00071,PF08477,TIGR00231	EIN_252640	hypothetical protein, conserved	EHI_127380	n/a	75
2	225	PF00071,PF08477,TIGR00231	EIN_025840	GTPase_rho, putative	EHI_181250	n/a	653
2	225	PF00071,PF08477,TIGR00231	EIN_276100	hypothetical protein, conserved	EHI_137700	n/a	1
2	225	PF00071,PF08477,TIGR00231	EIN_111560	hypothetical protein, conserved	EHI_017740	EHI_017740	631
2	225	PF00071,PF08477,TIGR00231	EIN_156660	GTP-binding protein YPTC1, putative	EHI_133100	EHI_133100	7422
2	225	PF00071,PF08477,TIGR00231	EIN_281510	hypothetical protein, conserved	EHI_196530	EHI_196530	16040
2	225	PF00071,PF08477,TIGR00231	EIN_156720	hypothetical protein, conserved	EHI_130670	EHI_130670	602
2	225	PF00071,PF08477,TIGR00231	EIN_081690	rab17, putative	EHI_069500	EHI_069500	9970
2	225	PF00071,PF08477,TIGR00231	EIN_112310	hypothetical protein, conserved	EHI_192810	EHI_192810	57893
2	225	PF00071,PF08477,TIGR00231	EIN_083940	hypothetical protein, conserved	EHI_146180	n/a	611
2	225	PF00071,PF08477,TIGR00231	EIN_107460	hypothetical protein, conserved	EHI_170140	EHI_170140	34
2	225	PF00071,PF08477,TIGR00231	EIN_288860	RAC GTPase, putative	EHI_129750	EHI_129750	44270
2	225	PF00071,PF08477,TIGR00231	EIN_110990	hypothetical protein, conserved	EHI_004860	EHI_004860	761
2	225	PF00071,PF08477,TIGR00231	EIN_186350	hypothetical protein, conserved	EHI_051090	EHI_051090	1474
2	225	PF00071,PF08477,TIGR00231	EIN_088380	GTPase_rho, putative	EHI_129750	n/a	340
2	225	PF00071,PF08477,TIGR00231	EIN_051060	RAB, putative	EHI_164880	n/a	1590
2	225	PF00071,PF08477,TIGR00231	EIN_094740	hypothetical protein, conserved	EHI_069400	EHI_069400	583
2	225	PF00071,PF08477,TIGR00231	EIN_051980	hypothetical protein, conserved	EHI_101260	EHI_101260	359
2	225	PF00071,PF08477,TIGR00231	EIN_230450	hypothetical protein, conserved	EHI_124520	n/a	3167
2	225	PF00071,PF08477,TIGR00231	EIN_200260	GTP-binding nuclear protein Ran, putative	EHI_040330	EHI_040330	641
2	225	PF00071,PF08477,TIGR00231	EIN_112540	RAB, putative	EHI_164880	EHI_164880	8663
2	225	PF00071,PF08477,TIGR00231	EIN_017550	GTP-binding nuclear protein ran-1, putative	EHI_148190	EHI_148190	78612
2	225	PF00071,PF08477,TIGR00231	EIN_110020	ras, putative	EHI_045450	n/a	1371
2	225	PF00071,PF08477,TIGR00231	EIN_133760	rab7, putative	EHI_082070	EHI_082070	1135
2	225	PF00071,PF08477,TIGR00231	EIN_134610	GTP-binding protein ryH1, putative	EHI_157890	EHI_157890	162
2	225	PF00071,PF08477,TIGR00231	EIN_236720	hypothetical protein, conserved	EHI_058090	EHI_058090	67813
2	225	PF00071,PF08477,TIGR00231	EIN_255860	GTPase_rho, putative	EHI_196530	n/a	246
2	225	PF00071,PF08477,TIGR00231	EIN_225880	hypothetical protein, conserved	EHI_137700	n/a	0
2	225	PF00071,PF08477,TIGR00231	EIN_020290	GTPase_rho, putative	EHI_180430	EHI_180430	827
2	225	PF00071,PF08477,TIGR00231	EIN_199910	GTPase_rho, putative	EHI_192450	n/a	67254
2	225	PF00071,PF08477,TIGR00231	EIN_224230	hypothetical protein, conserved	EHI_151610	EHI_151610	829
2	225	PF00071,PF08477,TIGR00231	EIN_237280	GTPase_rho, putative	EHI_180430	n/a	2
2	225	PF00071,PF08477,TIGR00231	EIN_225840	GTPase_rho, putative	EHI_129750	n/a	19
2	225	PF00071,PF08477,TIGR00231	EIN_127810	hypothetical protein, conserved	EHI_040310	EHI_040310	2693
2	225	PF00071,PF08477,TIGR00231	EIN_107380	hypothetical protein, conserved	EHI_042250	n/a	447
2	225	PF00071,PF08477,TIGR00231	EIN_281720	hypothetical protein, conserved	EHI_065790	n/a	3837
2	225	PF00071,PF08477,TIGR00231	EIN_054310	rab8, putative	EHI_005010	EHI_005010	2430
2	225	PF00071,PF08477,TIGR00231	EIN_224800	GTP-binding nuclear protein Ran, putative	EHI_148190	n/a	4543
2	225	PF00071,PF08477,TIGR00231	EIN_212470	hypothetical protein, conserved	EHI_042250	n/a	6710
2	225	PF00071,PF08477,TIGR00231	EIN_057940	hypothetical protein, conserved	EHI_137700	n/a	2
2	225	PF00071,PF08477,TIGR00231	EIN_148860	GTP-binding protein YPTC5, putative	EHI_169280	EHI_169280	1876
2	225	PF00071,PF08477,TIGR00231	EIN_261520	hypothetical protein, conserved	EHI_124610	n/a	0
2	225	PF00071,PF08477,TIGR00231	EIN_199960	GTPase_rho, putative	EHI_192450	EHI_192450	84643
2	225	PF00071,PF08477,TIGR00231	EIN_007270	hypothetical protein, conserved	EHI_137700	n/a	20
2	225	PF00071,PF08477,TIGR00231	EIN_136950	rab9, putative	EHI_048250	EHI_048250	3327
2	225	PF00071,PF08477,TIGR00231	EIN_298880	rab10, putative	EHI_117890	EHI_117890	9644
2	225	PF00071,PF08477,TIGR00231	EIN_289340	GTPase_rho, putative	EHI_190440	EHI_190440	3877
2	225	PF00071,PF08477,TIGR00231	EIN_252860	hypothetical protein, conserved	EHI_021210	EHI_021210	38
2	225	PF00071,PF08477,TIGR00231	EIN_169960	GTPase_rho, putative	EHI_012240	n/a	12
2	225	PF00071,PF08477,TIGR00231	EIN_239430	RAC GTPase, putative	EHI_181250	n/a	18179
2	225	PF00071,PF08477,TIGR00231	EIN_235870	GTP-binding protein yptV5, putative	EHI_192130	EHI_192130	999
2	225	PF00071,PF08477,TIGR00231	EIN_040190	GTPase_rho, putative	EHI_135450	EHI_135450	1702
2	225	PF00071,PF08477,TIGR00231	EIN_132180	hypothetical protein, conserved	EHI_137700	n/a	2
2	225	PF00071,PF08477,TIGR00231	EIN_280980	GTP-binding protein yptV1, putative	EHI_168600	EHI_168600	4870
2	225	PF00071,PF08477,TIGR00231	EIN_031420	hypothetical protein, conserved	EHI_124610	n/a	0
2	225	PF00071,PF08477,TIGR00231	EIN_054510	rab9, putative	EHI_048250	n/a	223
2	225	PF00071,PF08477,TIGR00231	EIN_001560	hypothetical protein, conserved	EHI_198330	n/a	1
2	225	PF00071,PF08477,TIGR00231	EIN_033090	hypothetical protein, conserved	EHI_137700	n/a	17
2	225	PF00071,PF08477,TIGR00231	EIN_048720	GTPase_rho, putative	EHI_129750	n/a	0
2	225	PF00071,PF08477,TIGR00231	EIN_285640	hypothetical protein, conserved	EHI_070730	n/a	0
2	225	PF00071,PF08477,TIGR00231	EIN_149010	hypothetical protein, conserved	EHI_127380	EHI_127380	3649
2	225	PF00071,PF08477,TIGR00231	EIN_028700	GTP-binding protein YPT1, putative	EHI_012380	EHI_012380	789
2	225	PF00071,PF08477,TIGR00231	EIN_076970	RAC GTPase, putative	EHI_181250	n/a	0
2	225	PF00071,PF08477,TIGR00231	EIN_275440	hypothetical protein, conserved	EHI_137700	n/a	0
2	225	PF00071,PF08477,TIGR00231	EIN_110330	GTP-binding protein YPTM2, putative	EHI_181240	EHI_181240	8
2	225	PF00071,PF08477,TIGR00231	EIN_088370	ras, putative	EHI_137700	n/a	267
2	225	PF00071,PF08477,TIGR00231	EIN_055630	hypothetical protein, conserved	EHI_124610	n/a	5
2	225	PF00071,PF08477,TIGR00231	EIN_141060	GTPase_rho, putative	EHI_181250	n/a	24
2	225	PF00071,PF08477,TIGR00231	EIN_053620	RAC GTPase, putative	EHI_181250	EHI_181250	67877
2	225	PF00071,PF08477,TIGR00231	EIN_243000	GTP-binding protein YPT1, putative	EHI_040450	EHI_040450	1673
2	225	PF00071,PF08477,TIGR00231	EIN_017280	hypothetical protein, conserved	EHI_065790	n/a	7743
2	225	PF00071,PF08477,TIGR00231	EIN_148710	hypothetical protein, conserved	EHI_154240	EHI_154240	1582
2	225	PF00071,PF08477,TIGR00231	EIN_168150	GTPase_rho, putative	EHI_194390	EHI_194390	2694
2	225	PF00071,PF08477,TIGR00231	EIN_094380	hypothetical protein, conserved	EHI_045450	EHI_045450	590
2	225	PF00071,PF08477,TIGR00231	EIN_252960	RAC GTPase, putative	EHI_140190	n/a	0
2	225	PF00071,PF08477,TIGR00231	EIN_241550	GTP-binding protein ryH1, putative	EHI_107140	EHI_107140	2011
2	225	PF00071,PF08477,TIGR00231	EIN_111890	hypothetical protein, conserved	EHI_177390	n/a	1183
2	225	PF00071,PF08477,TIGR00231	EIN_029090	hypothetical protein, conserved	EHI_060370	EHI_060370	2424
2	225	PF00071,PF08477,TIGR00231	EIN_059070	rab17, putative	EHI_177520	n/a	65771
2	225	PF00071,PF08477,TIGR00231	EIN_116490	RAC GTPase, putative	EHI_181250	n/a	0
2	225	PF00071,PF08477,TIGR00231	EIN_016980	hypothetical protein, conserved	EHI_040310	n/a	107
2	225	PF00071,PF08477,TIGR00231	EIN_148610	hypothetical protein, conserved	EHI_082230	EHI_082230	7783
2	225	PF00071,PF08477,TIGR00231	EIN_238590	hypothetical protein, conserved	EHI_094110	EHI_094110	1081
2	225	PF00071,PF08477,TIGR00231	EIN_136400	GTP-binding protein ryH1, putative	EHI_157890	n/a	231
2	225	PF00071,PF08477,TIGR00231	EIN_058650	hypothetical protein, conserved	EHI_153690	EHI_153690	2097
2	225	PF00071,PF08477,TIGR00231	EIN_151530	GTPase_rho, putative	EHI_180430	n/a	15
2	225	PF00071,PF08477,TIGR00231	EIN_311490	rab6, putative	EHI_024680	EHI_024680	453
2	225	PF00071,PF08477,TIGR00231	EIN_099360	GTPase_rho, putative	EHI_144600	EHI_144600	13601
2	225	PF00071,PF08477,TIGR00231	EIN_092300	rab17, putative	EHI_177520	n/a	1026
2	225	PF00071,PF08477,TIGR00231	EIN_059440	hypothetical protein, conserved	EHI_192450	n/a	1783
2	225	PF00071,PF08477,TIGR00231	EIN_059050	ehrabx6d protein, putative	EHI_128110	EHI_128110	366
2	225	PF00071,PF08477,TIGR00231	EIN_148030	hypothetical protein, conserved	EHI_058090	n/a	246
2	225	PF00071,PF08477,TIGR00231	EIN_288570	hypothetical protein, conserved	EHI_183080	EHI_183080	4918
2	225	PF00071,PF08477,TIGR00231	EIN_202640	hypothetical protein, conserved	EHI_114640	n/a	5899
2	225	PF00071,PF08477,TIGR00231	EIN_141550	GTPase_rho, putative	EHI_129750	n/a	0
2	225	PF00071,PF08477,TIGR00231	EIN_080330	GTPase_rho, putative	EHI_146180	n/a	908
2	225	PF00071,PF08477,TIGR00231	EIN_299670	GTPase_rho, putative	EHI_178680	n/a	5659
2	225	PF00071,PF08477,TIGR00231	EIN_106040	RAB, putative	EHI_182030	EHI_182030	5483
2	225	PF00071,PF08477,TIGR00231	EIN_058330	rab11, putative	EHI_146510	n/a	956
2	225	PF00071,PF08477,TIGR00231	EIN_153420	GTP-binding protein RHO1 precursor, putative	EHI_197840	n/a	2
2	225	PF00071,PF08477,TIGR00231	EIN_013230	GTPase_rho, putative	EHI_052150	EHI_052150	11820
2	225	PF00071,PF08477,TIGR00231	EIN_281740	hypothetical protein, conserved	EHI_114640	EHI_114640	11415
2	225	PF00071,PF08477,TIGR00231	EIN_169920	hypothetical protein, conserved	EHI_137700	n/a	0
2	225	PF00071,PF08477,TIGR00231	EIN_089560	hypothetical protein, conserved	EHI_143650	n/a	7226
2	225	PF00071,PF08477,TIGR00231	EIN_144770	GTPase_rho, putative	EHI_129750	n/a	1
2	225	PF00071,PF08477,TIGR00231	EIN_151680	hypothetical protein, conserved	EHI_124610	n/a	663
2	225	PF00071,PF08477,TIGR00231	EIN_239300	RAB, putative	EHI_122870	EHI_122870	1706
2	225	PF00071,PF08477,TIGR00231	EIN_240170	hypothetical protein, conserved	EHI_100090	EHI_100090	459
2	225	PF00071,PF08477,TIGR00231	EIN_289320	hypothetical protein, conserved	EHI_143650	n/a	1475
2	225	PF00071,PF08477,TIGR00231	EIN_269000	GTP-binding protein Di-Ras2, putative	EHI_137700	n/a	6
2	225	PF00071,PF08477,TIGR00231	EIN_165880	rab11, putative	EHI_005460	EHI_005460	18952
2	225	PF00071,PF08477,TIGR00231	EIN_255420	hypothetical protein, conserved	EHI_045450	n/a	112
2	225	PF00071,PF08477,TIGR00231	EIN_052910	RAC GTPase, putative	EHI_013260	n/a	165310
2	225	PF00071,PF08477,TIGR00231	EIN_290390	hypothetical protein, conserved	EHI_124610	n/a	1
2	225	PF00071,PF08477,TIGR00231	EIN_238400	hypothetical protein, conserved	EHI_118920	n/a	3148
2	225	PF00071,PF08477,TIGR00231	EIN_217920	hypothetical protein, conserved	EHI_079890	EHI_079890	348
2	225	PF00071,PF08477,TIGR00231	EIN_050800	rab17, putative	EHI_177520	n/a	29
2	225	PF00071,PF08477,TIGR00231	EIN_234530	GTPase_rho, putative	EHI_045550	n/a	1
2	225	PF00071,PF08477,TIGR00231	EIN_238750	hypothetical protein, conserved	EHI_177390	EHI_177390	620
2	225	PF00071,PF08477,TIGR00231	EIN_012290	GTP-binding protein Di-Ras2, putative	EHI_137700	n/a	2
2	225	PF00071,PF08477,TIGR00231	EIN_243640	GTP-binding protein ypt5, putative	EHI_010660	EHI_010660	959
2	225	PF00071,PF08477,TIGR00231	EIN_060100	hypothetical protein, conserved	EHI_151610	n/a	224
2	225	PF00071,PF08477,TIGR00231	EIN_192430	hypothetical protein, conserved	EHI_143650	n/a	11
2	225	PF00071,PF08477,TIGR00231	EIN_262240	hypothetical protein, conserved	EHI_040310	n/a	416
2	225	PF00071,PF08477,TIGR00231	EIN_169660	hypothetical protein, conserved	EHI_045550	n/a	114
2	225	PF00071,PF08477,TIGR00231	EIN_139680	hypothetical protein, conserved	EHI_137700	n/a	53
2	225	PF00071,PF08477,TIGR00231	EIN_017340	RAC GTPase, putative	EHI_181250	n/a	7
2	225	PF00071,PF08477,TIGR00231	EIN_186280	GTPase_rho, putative	EHI_052150	n/a	10
2	225	PF00071,PF08477,TIGR00231	EIN_243270	GTP-binding protein ypt5, putative	EHI_140770	EHI_140770	615
2	225	PF00071,PF08477,TIGR00231	EIN_071440	hypothetical protein, conserved	EHI_124610	n/a	0
2	225	PF00071,PF08477,TIGR00231	EIN_072390	hypothetical protein, conserved	EHI_096220	EHI_096220	572
2	225	PF00071,PF08477,TIGR00231	EIN_120560	hypothetical protein, conserved	EHI_154240	n/a	0
2	225	PF00071,PF08477,TIGR00231	EIN_020600	GTP-binding protein YPT1, putative	EHI_143650	n/a	123
2	225	PF00071,PF08477,TIGR00231	EIN_297180	rab6, putative	EHI_045550	n/a	0
2	225	PF00071,PF08477,TIGR00231	EIN_014860	hypothetical protein, conserved	EHI_122730	EHI_122730	626
2	225	PF00071,PF08477,TIGR00231	EIN_172100	hypothetical protein, conserved	EHI_058090	n/a	0
2	225	PF00071,PF08477,TIGR00231	EIN_014380	hypothetical protein, conserved	EHI_124610	n/a	3456
2	225	PF00071,PF08477,TIGR00231	EIN_200080	GTP-binding protein YPTC4, putative	EHI_146320	n/a	3404
2	225	PF00071,PF08477,TIGR00231	EIN_243630	GTPase_rho, putative	EHI_194390	n/a	446
2	225	PF00071,PF08477,TIGR00231	EIN_244110	GTPase_rho, putative	EHI_129750	n/a	1713
2	225	PF00071,PF08477,TIGR00231	EIN_069940	hypothetical protein, conserved	EHI_015350	EHI_015350	595
2	225	PF00071,PF08477,TIGR00231	EIN_178690	hypothetical protein, conserved	EHI_124610	n/a	0
2	225	PF00071,PF08477,TIGR00231	EIN_281370	GTPase_rho, putative	EHI_070730	EHI_070730	8444
2	225	PF00071,PF08477,TIGR00231	EIN_313950	hypothetical protein, conserved	EHI_137700	n/a	0
2	225	PF00071,PF08477,TIGR00231	EIN_014210	GTP-binding protein ryH1, putative	EHI_177550	EHI_177550	5213
2	225	PF00071,PF08477,TIGR00231	EIN_136570	hypothetical protein, conserved	EHI_094810	EHI_094810	4649
2	225	PF00071,PF08477,TIGR00231	EIN_099000	hypothetical protein, conserved	EHI_001870	n/a	1
2	225	PF00071,PF08477,TIGR00231	EIN_147580	hypothetical protein, conserved	EHI_053150	EHI_053150	5981
2	225	PF00071,PF08477,TIGR00231	EIN_055530	hypothetical protein, conserved	EHI_181250	n/a	0
2	225	PF00071,PF08477,TIGR00231	EIN_277000	rab5, putative	EHI_026420	EHI_026420	7005
2	225	PF00071,PF08477,TIGR00231	EIN_089550	hypothetical protein, conserved	EHI_181250	n/a	0
2	225	PF00071,PF08477,TIGR00231	EIN_101340	hypothetical protein, conserved	EHI_124610	n/a	274
2	225	PF00071,PF08477,TIGR00231	EIN_104510	hypothetical protein, conserved	EHI_117960	n/a	0
2	225	PF00071,PF08477,TIGR00231	EIN_131420	ras, putative	EHI_124610	n/a	0
2	225	PF00071,PF08477,TIGR00231	EIN_073100	RAC GTPase, putative	EHI_181250	n/a	0
2	225	PF00071,PF08477,TIGR00231	EIN_134920	hypothetical protein, conserved	EHI_001870	EHI_001870	10019
2	225	PF00071,PF08477,TIGR00231	EIN_165870	RAC GTPase, putative	EHI_068240	EHI_068240	64205
2	225	PF00071,PF08477,TIGR00231	EIN_104660	hypothetical protein, conserved	EHI_108610	EHI_108610	143336
2	225	PF00071,PF08477,TIGR00231	EIN_165890	ras, putative	EHI_068120	EHI_068120	3457
2	225	PF00071,PF08477,TIGR00231	EIN_061000	rab17, putative	EHI_169090	EHI_169090	382
2	225	PF00071,PF08477,TIGR00231	EIN_115070	hypothetical protein, conserved	EHI_124610	n/a	0
2	225	PF00071,PF08477,TIGR00231	EIN_026250	vacuolar protein sorting-associated protein, putative	EHI_045550	n/a	79
2	225	PF00071,PF08477,TIGR00231	EIN_184580	hypothetical protein, conserved	EHI_164900	EHI_164900	37177
2	225	PF00071,PF08477,TIGR00231	EIN_058780	GTPase_rho, putative	EHI_194390	n/a	7050
2	225	PF00071,PF08477,TIGR00231	EIN_039070	rab11, putative	EHI_107250	n/a	26035
2	225	PF00071,PF08477,TIGR00231	EIN_162350	GTPase_rho, putative	EHI_181250	n/a	162
2	225	PF00071,PF08477,TIGR00231	EIN_014910	rab17, putative	EHI_177520	EHI_177520	1084
2	225	PF00071,PF08477,TIGR00231	EIN_094230	GTP-binding protein yptV5, putative	EHI_189990	EHI_189990	1642
2	225	PF00071,PF08477,TIGR00231	EIN_193290	GTPase_rho, putative	EHI_129750	n/a	162
2	225	PF00071,PF08477,TIGR00231	EIN_203500	hypothetical protein, conserved	EHI_124610	n/a	52
2	225	PF00071,PF08477,TIGR00231	EIN_051300	hypothetical protein, conserved	EHI_131170	EHI_131170	1871
2	225	PF00071,PF08477,TIGR00231	EIN_252150	GTP-binding protein Rhes precursor, putative	EHI_124610	n/a	0
2	225	PF00071,PF08477,TIGR00231	EIN_072500	hypothetical protein, conserved	EHI_087390	EHI_087390	13033
2	225	PF00071,PF08477,TIGR00231	EIN_148060	hypothetical protein, conserved	EHI_124610	EHI_124610	122158
2	225	PF00071,PF08477,TIGR00231	EIN_089250	hypothetical protein, conserved	EHI_045550	n/a	189
2	225	PF00071,PF08477,TIGR00231	EIN_076070	hypothetical protein, conserved	EHI_124610	n/a	0
2	225	PF00071,PF08477,TIGR00231	EIN_196420	hypothetical protein, conserved	EHI_189100	EHI_189100	21636
2	225	PF00071,PF08477,TIGR00231	EIN_105380	septum-promoting GTP-binding protein, putative	EHI_027640	EHI_027640	5069
2	225	PF00071,PF08477,TIGR00231	EIN_038990	hypothetical protein, conserved	EHI_124610	n/a	0
2	225	PF00071,PF08477,TIGR00231	EIN_014150	rab11, putative	EHI_161030	EHI_161030	9010
2	225	PF00071,PF08477,TIGR00231	EIN_260390	GTP-binding protein SAS1, putative	EHI_053150	n/a	274
2	225	PF00071,PF08477,TIGR00231	EIN_196010	hypothetical protein, conserved	EHI_124610	n/a	0
2	225	PF00071,PF08477,TIGR00231	EIN_053570	hypothetical protein, conserved	EHI_124520	EHI_124520	1539
2	225	PF00071,PF08477,TIGR00231	EIN_299020	ehrab7g protein, putative	EHI_187090	n/a	222
2	225	PF00071,PF08477,TIGR00231	EIN_137540	RAC GTPase, putative	EHI_013260	EHI_013260	22433
2	225	PF00071,PF08477,TIGR00231	EIN_168870	hypothetical protein, conserved	EHI_170390	EHI_170390	5490
2	225	PF00071,PF08477,TIGR00231	EIN_015310	ehrab7g protein, putative	EHI_187090	EHI_187090	417
2	225	PF00071,PF08477,TIGR00231	EIN_268500	hypothetical protein, conserved	EHI_124610	n/a	373
2	225	PF00071,PF08477,TIGR00231	EIN_288760	rab7, putative	EHI_005900	EHI_005900	591
2	225	PF00071,PF08477,TIGR00231	EIN_108540	rab11, putative	EHI_107250	EHI_107250	20384
2	225	PF00071,PF08477,TIGR00231	EIN_268660	hypothetical protein, conserved	EHI_124610	n/a	169
2	225	PF00071,PF08477,TIGR00231	EIN_020430	hypothetical protein, conserved	EHI_196530	n/a	69985
2	225	PF00071,PF08477,TIGR00231	EIN_202680	hypothetical protein, conserved	EHI_081330	EHI_081330	3427
2	225	PF00071,PF08477,TIGR00231	EIN_028920	RAC GTPase, putative	EHI_178680	EHI_178680	591
2	225	PF00071,PF08477,TIGR00231	EIN_052610	rab8, putative	EHI_068230	EHI_068230	170520
2	225	PF00071,PF08477,TIGR00231	EIN_241750	hypothetical protein, conserved	EHI_004860	n/a	10344
2	225	PF00071,PF08477,TIGR00231	EIN_277910	GTP-binding protein YPTC4, putative	EHI_067850	EHI_067850	20300
2	225	PF00071,PF08477,TIGR00231	EIN_285540	hypothetical protein, conserved	EHI_143650	n/a	120
2	225	PF00071,PF08477,TIGR00231	EIN_033160	hypothetical protein, conserved	EHI_146510	EHI_146510	606
2	225	PF00071,PF08477,TIGR00231	EIN_188330	hypothetical protein, conserved	EHI_137700	n/a	41
2	225	PF00071,PF08477,TIGR00231	EIN_051650	rab5, putative	EHI_026420	n/a	292
2	225	PF00071,PF08477,TIGR00231	EIN_302220	GTPase_rho, putative	EHI_129750	n/a	154
2	225	PF00071,PF08477,TIGR00231	EIN_224440	hypothetical protein, conserved	EHI_198330	EHI_198330	11538
2	225	PF00071,PF08477,TIGR00231	EIN_276970	hypothetical protein, conserved	EHI_114800	n/a	738
2	225	PF00071,PF08477,TIGR00231	EIN_294160	hypothetical protein, conserved	EHI_124610	n/a	90
2	225	PF00071,PF08477,TIGR00231	EIN_109550	hypothetical protein, conserved	EHI_154240	n/a	68
2	225	PF00071,PF08477,TIGR00231	EIN_135850	hypothetical protein, conserved	EHI_014220	EHI_014220	1757
2	225	PF00071,PF08477,TIGR00231	EIN_155360	rab5, putative	EHI_053150	n/a	34
2	225	PF00071,PF08477,TIGR00231	EIN_093190	GTP-binding protein YPTM1, putative	EHI_143650	EHI_143650	10993
2	225	PF00071,PF08477,TIGR00231	EIN_299880	hypothetical protein, conserved	EHI_017740	n/a	150
2	225	PF00071,PF08477,TIGR00231	EIN_179110	GTPase_rho, putative	EHI_129750	n/a	0
2	225	PF00071,PF08477,TIGR00231	EIN_105040	hypothetical protein, conserved	EHI_083390	EHI_083390	499
2	225	PF00071,PF08477,TIGR00231	EIN_279940	hypothetical protein, conserved	EHI_137700	n/a	0
2	225	PF00071,PF08477,TIGR00231	EIN_187630	hypothetical protein, conserved	EHI_137700	n/a	0
2	225	PF00071,PF08477,TIGR00231	EIN_160760	hypothetical protein, conserved	EHI_096440	EHI_096440	1888
2	225	PF00071,PF08477,TIGR00231	EIN_228360	small GTPase RAB, putative	EHI_117960	EHI_117960	3006
2	225	PF00071,PF08477,TIGR00231	EIN_094390	GTP-binding protein YPTM2, putative	EHI_045550	EHI_045550	94
2	225	PF00071,PF08477,TIGR00231	EIN_211720	hypothetical protein, conserved	EHI_124610	n/a	49
2	225	PF00071,PF08477,TIGR00231	EIN_136130	GTP-binding protein Rit1, putative	EHI_069400	n/a	6
2	225	PF00071,PF08477,TIGR00231	EIN_050950	rab11, putative	EHI_056100	EHI_056100	1283
2	225	PF00071,PF08477,TIGR00231	EIN_239370	small GTPase RAB, putative	EHI_129740	EHI_129740	183
2	225	PF00071,PF08477,TIGR00231	EIN_182480	GTPase_rho, putative	EHI_181250	n/a	19
2	225	PF00071,PF08477,TIGR00231	EIN_199280	hypothetical protein, conserved	EHI_137700	n/a	0
2	225	PF00071,PF08477,TIGR00231	EIN_166990	GTPase_rho, putative	EHI_129750	n/a	36
3	135	PF00069	EIN_103580	serine/threonine protein kinase DCLK3, putative	EHI_186820	EHI_186820	12285
3	135	PF00069	EIN_058540	CDK1, putative	EHI_152430	EHI_152430	248
3	135	PF00069	EIN_040640	DNA damage response protein kinase DUN1, putative	EHI_197280	EHI_197280	67
3	135	PF00069	EIN_055840	serine-threonine protein kinase, putative	EHI_195370	n/a	1
3	135	PF00069	EIN_160440	mitogen-activated protein kinase kinase, putative	EHI_153310	EHI_153310	170
3	135	PF00069	EIN_051970	serine/threonine protein kinase shk1/pak1, putative	EHI_101250	n/a	2712
3	135	PF00069	EIN_277420	br serine/threonine protein kinase, putative	EHI_117640	EHI_117640	1266
3	135	PF00069	EIN_059510	protein kinase C, putative	EHI_055710	EHI_055710	808
3	135	PF00069	EIN_285130	serine/threonine protein kinase HT1, putative	EHI_009580	n/a	9
3	135	PF00069	EIN_058300	serine/threonine protein kinase ppk15, putative	EHI_153120	n/a	69153
3	135	PF00069	EIN_187040	cell division protein kinase, putative	EHI_105300	EHI_105300	8327
3	135	PF00069	EIN_136310	hypothetical protein, conserved	EHI_197280	n/a	335
3	135	PF00069	EIN_309120	interleukin-1 receptor-associated kinase, putative	EHI_017760	n/a	2
3	135	PF00069	EIN_110300	serine-threonine protein kinase, putative	EHI_141930	n/a	33
3	135	PF00069	EIN_048730	serine/threonine protein kinase HT1, putative	EHI_050650	n/a	0
3	135	PF00069	EIN_015410	hypothetical protein, conserved	EHI_021680	EHI_021680	85
3	135	PF00069	EIN_016200	Calcium/calmodulin-dependent protein kinase, putative	EHI_004390	EHI_004390	9447
3	135	PF00069	EIN_099240	ovarian-specific serine/threonine protein kinase Lok, putative	EHI_144590	EHI_144590	773
3	135	PF00069	EIN_242430	serine/threonine protein kinase ppk15, putative	EHI_023010	EHI_023010	275
3	135	PF00069	EIN_053780	serine/threonine protein kinase, putative	EHI_199030	EHI_199030	948
3	135	PF00069	EIN_186000	serine/threonine protein kinase, putative	EHI_193840	EHI_193840	8379
3	135	PF00069	EIN_288130	serine/threonine protein kinase ppk11, putative	EHI_111230	EHI_111230	5434
3	135	PF00069	EIN_057680	dual specificity protein kinase lkH1, putative	EHI_035500	EHI_035500	20271
3	135	PF00069	EIN_139830	protein serine/threonine kinase, putative	EHI_059040	n/a	2
3	135	PF00069	EIN_104090	Testis-specific serine/threonine protein kinase, putative	EHI_029590	EHI_029590	967
3	135	PF00069	EIN_230090	myosin light chain kinase, putative	EHI_092530	EHI_092530	5670
3	135	PF00069	EIN_137670	serine/threonine protein kinase ppk15, putative	EHI_118080	n/a	612
3	135	PF00069	EIN_255380	calcium-dependent protein kinase, putative	EHI_175430	EHI_175430	3061
3	135	PF00069	EIN_104620	casein kinase II subunit alpha, putative	EHI_038670	n/a	628
3	135	PF00069	EIN_236080	serine/threonine protein kinase, putative	EHI_030400	EHI_030400	2458
3	135	PF00069	EIN_268390	protein serine/threonine kinase, putative	EHI_074740	n/a	2
3	135	PF00069	EIN_213470	serine/threonine protein kinase HT1, putative	EHI_009580	n/a	0
3	135	PF00069	EIN_101740	serine/threonine protein kinase ppk14, putative	EHI_044640	n/a	9148
3	135	PF00069	EIN_094010	serine/threonine protein kinase ppk15, putative	EHI_075190	EHI_075190	1018
3	135	PF00069	EIN_135540	hypothetical protein, conserved	EHI_148220	EHI_148220	3958
3	135	PF00069	EIN_057760	cyclin-dependent kinase C-1, putative	EHI_123720	EHI_123720	13
3	135	PF00069	EIN_109200	AP2-associated protein kinase, putative	EHI_127410	EHI_127410	26357
3	135	PF00069	EIN_107510	hypothetical protein, conserved	EHI_051900	EHI_051900	3665
3	135	PF00069	EIN_288580	hypothetical protein	EHI_183070	EHI_183070	1926
3	135	PF00069	EIN_277810	serine/threonine protein kinase PRKX, putative	EHI_152390	n/a	6354
3	135	PF00069	EIN_127970	cyclin-dependent kinase A-1, putative	EHI_048710	EHI_048710	956
3	135	PF00069	EIN_107800	extracellular signal-regulated kinase, putative	EHI_194420	EHI_194420	23008
3	135	PF00069	EIN_103740	dual specificity protein kinase CLK2, putative	EHI_151760	EHI_151760	4182
3	135	PF00069	EIN_295470	tyrosine protein kinase TXK, putative	EHI_053590	EHI_053590	38
3	135	PF00069	EIN_200240	serine/threonine protein kinase, putative	EHI_148440	EHI_148440	275
3	135	PF00069	EIN_033330	interferon-induced, double-stranded RNA-activated protein kinase, putative	EHI_035950	EHI_035950	1691
3	135	PF00069	EIN_015420	hypothetical protein, conserved	EHI_004780	EHI_004780	16470
3	135	PF00069	EIN_255310	actin-regulating kinase, putative	EHI_103290	EHI_103290	8187
3	135	PF00069	EIN_134130	serine/threonine protein kinase PAK, putative	EHI_152540	EHI_152540	2319
3	135	PF00069	EIN_036420	hypothetical protein, conserved	EHI_121880	EHI_121880	20045
3	135	PF00069	EIN_160570	myosin light chain kinase, putative	EHI_088490	EHI_088490	3852
3	135	PF00069	EIN_288490	dual specificity protein kinase lkH1, putative	EHI_104670	EHI_104670	1148
3	135	PF00069	EIN_035570	serine/threonine protein kinase SAPK9, putative	EHI_168210	n/a	4930
3	135	PF00069	EIN_300720	protein serine/threonine kinase, putative	EHI_068160	n/a	700
3	135	PF00069	EIN_083650	casein kinase II subunit alpha 27, putative	EHI_006800	EHI_006800	44421
3	135	PF00069	EIN_257150	serine/threonine protein kinase ppk15, putative	EHI_011920	EHI_011920	4929
3	135	PF00069	EIN_053090	br serine/threonine protein kinase, putative	EHI_117640	n/a	30
3	135	PF00069	EIN_038130	serine/threonine protein kinase ppk15, putative	EHI_153120	EHI_153120	8261
3	135	PF00069	EIN_042580	protein serine/threonine kinase, putative	EHI_195050	n/a	84
3	135	PF00069	EIN_107330	hypothetical protein, conserved	EHI_125850	EHI_125850	6497
3	135	PF00069	EIN_242420	serine/threonine protein kinase ppk15, putative	EHI_023010	n/a	86
3	135	PF00069	EIN_179050	tyrosine protein kinase, putative	EHI_050650	n/a	0
3	135	PF00069	EIN_168760	dual specificity tyrosine-phosphorylation-regulated kinase, putative	EHI_044860	EHI_044860	10204
3	135	PF00069	EIN_260320	protein serine/threonine kinase, putative	EHI_195050	n/a	1164
3	135	PF00069	EIN_234220	protein serine/threonine kinase, putative	EHI_050650	n/a	3
3	135	PF00069	EIN_156680	serine/threonine protein kinase ppk15, putative	EHI_062780	n/a	848
3	135	PF00069	EIN_252770	CBL-interacting serine/threonine protein kinase, putative	EHI_011510	n/a	565
3	135	PF00069	EIN_060340	casein kinase, putative	EHI_156390	EHI_156390	1225
3	135	PF00069	EIN_224840	mitogen-activated protein kinase kinase, putative	EHI_181260	EHI_181260	101
3	135	PF00069	EIN_292580	serine/threonine protein kinase, putative	EHI_008410	EHI_008410	6302
3	135	PF00069	EIN_157210	myosin light chain kinase, putative	EHI_092530	n/a	9614
3	135	PF00069	EIN_134290	serine/threonine protein kinase ppk15, putative	EHI_158590	EHI_158590	30649
3	135	PF00069	EIN_052430	myosin light chain kinase, putative	EHI_111230	n/a	217
3	135	PF00069	EIN_080400	serine/threonine protein kinase, putative	EHI_033850	n/a	30156
3	135	PF00069	EIN_037800	serine/threonine protein kinase cds1, putative	EHI_069290	EHI_069290	1246
3	135	PF00069	EIN_133300	protein serine/threonine kinase, putative	EHI_068160	n/a	1221
3	135	PF00069	EIN_156210	casein kinase II subunit alpha, putative	EHI_127290	EHI_127290	0
3	135	PF00069	EIN_195470	serine/threonine protein kinase, putative	EHI_152390	n/a	6
3	135	PF00069	EIN_069860	dual specificity tyrosine-phosphorylation-regulated kinase 1A, putative	EHI_141870	EHI_141870	1859
3	135	PF00069	EIN_059590	AP2-associated protein kinase, putative	EHI_158080	EHI_158080	754
3	135	PF00069	EIN_119570	protein serine/threonine kinase, putative	EHI_120930	n/a	5
3	135	PF00069	EIN_238890	hypothetical protein, conserved	EHI_074780	EHI_074780	14652
3	135	PF00069	EIN_161280	calcium-dependent protein kinase, putative	EHI_152390	EHI_152390	2269
3	135	PF00069	EIN_142390	serine/threonine protein kinase HT1, putative	EHI_068160	n/a	41
3	135	PF00069	EIN_249830	serine/threonine protein kinase, putative	EHI_068600	EHI_068600	2600
3	135	PF00069	EIN_249900	serine-threonine protein kinase, putative	EHI_118810	n/a	0
3	135	PF00069	EIN_254950	cAMP-dependent protein kinase, alpha-catalytic subunit, putative	EHI_193290	n/a	1937
3	135	PF00069	EIN_184820	serine/threonine protein kinase PAK, putative	EHI_101250	EHI_101250	62662
3	135	PF00069	EIN_148120	calcium-dependent protein kinase, putative	EHI_092530	n/a	2675
3	135	PF00069	EIN_014130	serine/threonine protein kinase Chk2, putative	EHI_023860	n/a	20475
3	135	PF00069	EIN_281520	myosin light chain kinase, putative	EHI_104620	EHI_104620	6673
3	135	PF00069	EIN_134100	hypothetical protein	EHI_052800	EHI_052800	426
3	135	PF00069	EIN_268800	protein serine/threonine kinase, putative	EHI_050650	n/a	25
3	135	PF00069	EIN_170020	protein serine/threonine kinase, putative	EHI_001630	n/a	0
3	135	PF00069	EIN_084000	serine/threonine protein kinase cds1, putative	EHI_073490	EHI_073490	126
3	135	PF00069	EIN_235760	serine/threonine protein kinase Chk2, putative	EHI_011510	EHI_011510	52652
3	135	PF00069	EIN_229870	serine/threonine protein kinase nrc-2, putative	EHI_044640	EHI_044640	58694
3	135	PF00069	EIN_037090	myosin light chain kinase, putative	EHI_179890	EHI_179890	8634
3	135	PF00069	EIN_156580	serine/threonine protein kinase, putative	EHI_023120	EHI_023120	1197
3	135	PF00069	EIN_038360	hypothetical protein, conserved	EHI_065660	EHI_065660	2885
3	135	PF00069	EIN_026560	serine/threonine protein kinase ppk21, putative	EHI_095940	EHI_095940	27893
3	135	PF00069	EIN_059080	interferon-induced, double-stranded RNA-activated protein kinase, putative	EHI_109700	EHI_109700	7755
3	135	PF00069	EIN_156870	serine/threonine protein kinase ppk15, putative	EHI_004890	EHI_004890	3712
3	135	PF00069	EIN_124560	serine/threonine protein kinase prp4, putative	EHI_087600	EHI_087600	493
3	135	PF00069	EIN_255140	tyrosine protein kinase, putative	EHI_088440	EHI_088440	401
3	135	PF00069	EIN_089760	protein serine/threonine kinase, putative	EHI_034210	n/a	0
3	135	PF00069	EIN_099630	cyclin-dependent kinase C-1, putative	EHI_108670	EHI_108670	616
3	135	PF00069	EIN_256220	serine-threonine protein kinase, putative	EHI_178100	n/a	5040
3	135	PF00069	EIN_050350	mitogen-activated protein kinase mpkC, putative	EHI_161960	EHI_161960	294
3	135	PF00069	EIN_239830	serine-threonine protein kinase, putative	EHI_153310	n/a	587
3	135	PF00069	EIN_223960	cell division protein kinase, putative	EHI_054090	EHI_054090	2154
3	135	PF00069	EIN_014560	serine/threonine protein kinase nrc-2, putative	EHI_131660	EHI_131660	83
3	135	PF00069	EIN_089510	serine/threonine protein kinase ppk15, putative	EHI_118080	EHI_118080	4007
3	135	PF00069	EIN_252890	cell division protein kinase, putative	EHI_068070	EHI_068070	1511
3	135	PF00069	EIN_002650	protein serine/threonine kinase, putative	EHI_115050	n/a	8
3	135	PF00069	EIN_136240	serine/threonine protein kinase ppk15, putative	EHI_062780	EHI_062780	1917
3	135	PF00069	EIN_197260	protein serine/threonine kinase, putative	EHI_114420	n/a	6
3	135	PF00069	EIN_037620	mitogen-activated protein kinase, putative	EHI_073650	EHI_073650	4121
3	135	PF00069	EIN_297500	protein serine/threonine kinase, putative	EHI_050650	n/a	4
3	135	PF00069	EIN_186250	serine/threonine protein kinase ppk15, putative	EHI_161960	n/a	598
3	135	PF00069	EIN_086310	protein serine/threonine kinase, putative	EHI_103240	n/a	53
3	135	PF00069	EIN_018420	protein serine/threonine kinase, putative	EHI_034210	n/a	0
3	135	PF00069	EIN_035820	serine/threonine protein kinase 17A, putative	EHI_023120	n/a	514
3	135	PF00069	EIN_026880	serine/threonine protein kinase ppk15, putative	EHI_158590	n/a	24576
3	135	PF00069	EIN_047960	serine/threonine protein kinase ppk15, putative	EHI_132360	EHI_132360	1532
3	135	PF00069	EIN_299820	calcium/calmodulin-dependent protein kinase type, putative	EHI_137980	EHI_137980	747
3	135	PF00069	EIN_239340	serine/threonine protein kinase ppk15, putative	EHI_109970	EHI_109970	4202
3	135	PF00069	EIN_004740	protein serine/threonine kinase, putative	EHI_073660	n/a	63
3	135	PF00069	EIN_110650	CDK2, putative	EHI_065280	EHI_065280	2615
3	135	PF00069	EIN_038520	serine/threonine protein kinase 17A, putative	EHI_153310	n/a	1307
3	135	PF00069	EIN_080500	serine/threonine protein kinase, putative	EHI_152540	n/a	2817
3	135	PF00069	EIN_219580	serine/threonine protein kinase ULK3, putative	EHI_138550	n/a	3404
3	135	PF00069	EIN_034420	serine/threonine protein kinase ppk15, putative	EHI_161960	n/a	806
3	135	PF00069	EIN_311750	casein kinase I isoform alpha, putative	EHI_049390	EHI_049390	275
3	135	PF00069	EIN_049070	protein serine/threonine kinase, putative	EHI_092300	n/a	1
4	84	PF00620	EIN_080580	hypothetical protein	EHI_182500	n/a	201
4	84	PF00620	EIN_236660	hypothetical protein	EHI_069180	n/a	5580
4	84	PF00620	EIN_248470	hypothetical protein	EHI_012540	n/a	129
4	84	PF00620	EIN_242370	hypothetical protein	EHI_155690	n/a	1972
4	84	PF00620	EIN_157600	hypothetical protein	EHI_036880	n/a	2070
4	84	PF00620	EIN_110450	hypothetical protein	EHI_148980	EHI_148980	785
4	84	PF00620	EIN_147970	hypothetical protein, conserved	EHI_115290	EHI_115290	10
4	84	PF00620	EIN_017220	hypothetical protein	EHI_155690	n/a	326
4	84	PF00620	EIN_184810	hypothetical protein	EHI_117610	EHI_117610	597
4	84	PF00620	EIN_106020	hypothetical protein, conserved	EHI_189510	EHI_189510	373
4	84	PF00620	EIN_186950	hypothetical protein, conserved	EHI_159300	EHI_159300	182
4	84	PF00620	EIN_147020	hypothetical protein	EHI_069180	n/a	1116
4	84	PF00620	EIN_109710	T-cell activation Rho GTPase activating protein, putative	EHI_045100	EHI_045100	752
4	84	PF00620	EIN_168900	hypothetical protein, conserved	EHI_092650	EHI_092650	37004
4	84	PF00620	EIN_168800	Rho-type GTPase activating protein, putative	EHI_092650	n/a	1212
4	84	PF00620	EIN_060240	Rho GTPase-activating protein, putative	EHI_199090	EHI_199090	34979
4	84	PF00620	EIN_092690	hypothetical protein	EHI_164790	EHI_164790	443
4	84	PF00620	EIN_037180	hypothetical protein, conserved	EHI_056450	n/a	3428
4	84	PF00620	EIN_277550	hypothetical protein	EHI_153150	n/a	907
4	84	PF00620	EIN_203630	hypothetical protein, conserved	EHI_052840	EHI_052840	4322
4	84	PF00620	EIN_136560	hypothetical protein	EHI_094820	EHI_094820	521
4	84	PF00620	EIN_292040	hypothetical protein	EHI_039030	n/a	310
4	84	PF00620	EIN_058310	hypothetical protein	EHI_153150	EHI_153150	16072
4	84	PF00620	EIN_299610	hypothetical protein	EHI_118240	EHI_118240	1826
4	84	PF00620	EIN_299860	hypothetical protein	EHI_196960	EHI_196960	48
4	84	PF00620	EIN_105430	hypothetical protein, conserved	EHI_052840	n/a	2889
4	84	PF00620	EIN_111100	hypothetical protein, conserved	EHI_158090	n/a	158
4	84	PF00620	EIN_105160	T-cell activation Rho GTPase activating protein, putative	EHI_072080	EHI_072080	3591
4	84	PF00620	EIN_111590	GTPase activating protein, putative	EHI_096470	EHI_096470	1938
4	84	PF00620	EIN_135110	hypothetical protein	EHI_199570	n/a	406
4	84	PF00620	EIN_220350	hypothetical protein, conserved	EHI_129360	n/a	8307
4	84	PF00620	EIN_058180	hypothetical protein	EHI_153150	n/a	1392
4	84	PF00620	EIN_083390	hypothetical protein	EHI_069170	EHI_069170	5349
4	84	PF00620	EIN_249870	hypothetical protein	EHI_045100	n/a	5595
4	84	PF00620	EIN_038140	hypothetical protein	EHI_153150	n/a	1225
4	84	PF00620	EIN_187030	hypothetical protein	EHI_148420	EHI_148420	12523
4	84	PF00620	EIN_015170	Rho GTPase-activating protein, putative	EHI_014190	n/a	1247
4	84	PF00620	EIN_083490	hypothetical protein	EHI_055340	EHI_055340	998
4	84	PF00620	EIN_051560	Rho GTPase-activating protein, putative	EHI_158090	n/a	21
4	84	PF00620	EIN_277100	Rho GTPase-activating protein, putative	EHI_140280	EHI_140280	311
4	84	PF00620	EIN_026870	hypothetical protein	EHI_039030	EHI_039030	4954
4	84	PF00620	EIN_109240	hypothetical protein	EHI_017650	EHI_017650	390
4	84	PF00620	EIN_107620	hypothetical protein, conserved	EHI_159300	n/a	2186
4	84	PF00620	EIN_219930	T-cell activation Rho GTPase activating protein, putative	EHI_049570	EHI_049570	1828
4	84	PF00620	EIN_033110	hypothetical protein	EHI_131960	EHI_131960	65
4	84	PF00620	EIN_193060	Rho GTPase-activating protein, putative	EHI_069180	EHI_069180	492
4	84	PF00620	EIN_293040	T-cell activation Rho GTPase activating protein, putative	EHI_148840	EHI_148840	5156
4	84	PF00620	EIN_134950	hypothetical protein	EHI_164310	n/a	29
4	84	PF00620	EIN_026550	Rho GTPase-activating protein, putative	EHI_146500	EHI_146500	3571
4	84	PF00620	EIN_052620	hypothetical protein	EHI_129360	n/a	2081
4	84	PF00620	EIN_161400	hypothetical protein, conserved	EHI_129360	EHI_129360	1158
4	84	PF00620	EIN_112070	hypothetical protein, conserved	EHI_014190	EHI_014190	1899
4	84	PF00620	EIN_202660	GTPase activating protein, putative	EHI_172130	EHI_172130	16591
4	84	PF00620	EIN_033310	Rho GTPase-activating protein, putative	EHI_035940	EHI_035940	1632
4	84	PF00620	EIN_036090	hypothetical protein	EHI_155690	EHI_155690	370
4	84	PF00620	EIN_110540	hypothetical protein	EHI_164310	EHI_164310	572
4	84	PF00620	EIN_050970	hypothetical protein	EHI_131960	n/a	358
4	84	PF00620	EIN_135690	hypothetical protein	EHI_148980	n/a	1221
4	84	PF00620	EIN_034480	hypothetical protein	EHI_182500	EHI_182500	583
4	84	PF00620	EIN_242270	hypothetical protein	EHI_049570	n/a	46105
4	84	PF00620	EIN_277860	hypothetical protein	EHI_182500	n/a	791
4	84	PF00620	EIN_034440	N-chimaerin, putative	EHI_035940	n/a	1514
4	84	PF00620	EIN_193120	hypothetical protein, conserved	EHI_146500	n/a	3817
4	84	PF00620	EIN_219480	hypothetical protein	EHI_049570	n/a	1620
4	84	PF00620	EIN_035870	hypothetical protein, conserved	EHI_199090	n/a	62
4	84	PF00620	EIN_149100	hypothetical protein, conserved	EHI_056450	EHI_056450	1708
4	84	PF00620	EIN_292730	hypothetical protein	EHI_068530	EHI_068530	736
4	84	PF00620	EIN_093770	hypothetical protein	EHI_045100	n/a	1518
4	84	PF00620	EIN_060210	hypothetical protein, conserved	EHI_140280	n/a	270
4	84	PF00620	EIN_236440	hypothetical protein	EHI_087810	EHI_087810	1654
4	84	PF00620	EIN_277240	hypothetical protein	EHI_049300	EHI_049300	2472
4	84	PF00620	EIN_036860	hypothetical protein	EHI_182500	n/a	709
4	84	PF00620	EIN_035110	hypothetical protein	EHI_182930	EHI_182930	1916
4	84	PF00620	EIN_094420	hypothetical protein, conserved	EHI_014190	n/a	8329
4	84	PF00620	EIN_050960	hypothetical protein	EHI_131930	EHI_131930	1681
4	84	PF00620	EIN_029130	hypothetical protein	EHI_049300	n/a	203
4	84	PF00620	EIN_013920	hypothetical protein, conserved	EHI_036880	n/a	638
4	84	PF00620	EIN_238910	hypothetical protein	EHI_182930	n/a	8410
4	84	PF00620	EIN_200070	hypothetical protein, conserved	EHI_036880	EHI_036880	161
4	84	PF00620	EIN_221390	GTPase activating protein, putative	EHI_096470	n/a	1435
4	84	PF00620	EIN_109950	Rho GTPase-activating protein, putative	EHI_158090	n/a	1348
4	84	PF00620	EIN_148720	hypothetical protein	EHI_148980	n/a	1109
4	84	PF00620	EIN_060730	hypothetical protein	EHI_196960	n/a	11
4	84	PF00620	EIN_059580	Rho GTPase-activating protein, putative	EHI_158090	EHI_158090	2003
5	74	PF00149	EIN_110920	serine/threonine protein phosphatase PP1 isozyme, putative	EHI_176170	EHI_176170	566
5	74	PF00149	EIN_135950	hypothetical protein, conserved	EHI_197060	n/a	9
5	74	PF00149	EIN_022210	serine/threonine protein phosphatase 4 catalytic subunit, putative	EHI_051890	n/a	722
5	74	PF00149	EIN_101530	serine/threonine protein phosphatase 2B catalytic subunit, putative	EHI_069970	n/a	341
5	74	PF00149	EIN_035250	serine/threonine protein phosphatase, putative	EHI_048590	n/a	505
5	74	PF00149	EIN_240270	sphingomyelin phosphodiesterase, putative	EHI_040600	EHI_040600	917
5	74	PF00149	EIN_167780	serine/threonine protein phosphatase 2B catalytic subunit, putative	EHI_167510	EHI_167510	447
5	74	PF00149	EIN_037350	serine/threonine protein phosphatase 2B catalytic subunit alpha isoform, putative	EHI_151180	EHI_151180	9440
5	74	PF00149	EIN_136110	serine/threonine protein phosphatase 2B catalytic subunit, putative	EHI_069970	n/a	1763
5	74	PF00149	EIN_031430	serine/threonine protein phosphatase 2B catalytic subunit, putative	EHI_017600	EHI_017600	7270
5	74	PF00149	EIN_133670	hypothetical protein, conserved	EHI_161000	n/a	19
5	74	PF00149	EIN_059890	serine/threonine protein phosphatase 4 catalytic subunit, putative	EHI_151480	EHI_151480	2829
5	74	PF00149	EIN_050130	serine/threonine protein phosphatase 2B catalytic subunit gamma isoform, putative	EHI_051020	EHI_051020	5967
5	74	PF00149	EIN_289630	sphingomyelin phosphodiesterase, putative	EHI_147020	EHI_147020	546
5	74	PF00149	EIN_168540	serine/threonine protein phosphatase, putative	EHI_147500	EHI_147500	40132
5	74	PF00149	EIN_013360	hypothetical protein, conserved	EHI_139350	EHI_139350	0
5	74	PF00149	EIN_222620	hypothetical protein, conserved	EHI_136200	EHI_136200	14675
5	74	PF00149	EIN_239150	serine/threonine protein phosphatase 2A catalytic subunit alpha isoform, putative	EHI_011950	EHI_011950	9136
5	74	PF00149	EIN_004570	serine/threonine protein phosphatase 2B catalytic subunit gamma isoform, putative	EHI_146350	EHI_146350	50245
5	74	PF00149	EIN_248150	serine/threonine protein phosphatase 2B catalytic subunit, putative	EHI_199120	EHI_199120	5904
5	74	PF00149	EIN_051770	hypothetical protein	EHI_137250	EHI_137250	2353
5	74	PF00149	EIN_296830	serine/threonine protein phosphatase 2B catalytic subunit gamma isoform, putative	EHI_069970	n/a	1583
5	74	PF00149	EIN_255740	serine/threonine protein phosphatase 2B catalytic subunit A1, putative	EHI_069970	n/a	1383
5	74	PF00149	EIN_168400	serine/threonine protein phosphatase 2B catalytic subunit A1, putative	EHI_167510	n/a	9395
5	74	PF00149	EIN_289470	sphingomyelin phosphodiesterase, putative	EHI_100080	EHI_100080	175
5	74	PF00149	EIN_108690	serine/threonine protein phosphatase PP2A catalytic subunit, putative	EHI_200730	EHI_200730	37873
5	74	PF00149	EIN_198350	hypothetical protein, conserved	EHI_161000	n/a	124
5	74	PF00149	EIN_107850	hypothetical protein, conserved	EHI_121790	EHI_121790	369
5	74	PF00149	EIN_240020	serine/threonine protein phosphatase PP1 isozyme, putative	EHI_126930	EHI_126930	1149
5	74	PF00149	EIN_281450	serine/threonine protein phosphatase 2B catalytic subunit gamma isoform, putative	EHI_069970	EHI_069970	27
5	74	PF00149	EIN_200460	serine/threonine protein phosphatase 4 catalytic subunit, putative	EHI_147720	EHI_147720	11322
5	74	PF00149	EIN_107500	serine/threonine protein phosphatase ppe1, putative	EHI_051890	EHI_051890	51793
5	74	PF00149	EIN_112290	serine/threonine protein phosphatase PP1 isozyme, putative	EHI_112860	EHI_112860	3304
5	74	PF00149	EIN_058860	hypothetical protein	EHI_012160	EHI_012160	293
5	74	PF00149	EIN_135220	serine/threonine protein phosphatase PP1 isozyme, putative	EHI_176170	n/a	1082
5	74	PF00149	EIN_015440	hypothetical protein, conserved	EHI_013150	EHI_013150	2011
5	74	PF00149	EIN_099660	serine/threonine protein phosphatase 4 catalytic subunit, putative	EHI_151480	n/a	697
5	74	PF00149	EIN_058730	hypothetical protein, conserved	EHI_081340	EHI_081340	4874
5	74	PF00149	EIN_013580	serine/threonine protein phosphatase PP1-2, putative	EHI_045530	EHI_045530	167
5	74	PF00149	EIN_294890	serine/threonine protein phosphatase 2B catalytic subunit, putative	EHI_069970	n/a	379
5	74	PF00149	EIN_212670	hypothetical protein, conserved	EHI_197060	EHI_197060	1453
5	74	PF00149	EIN_242980	serine/threonine protein phosphatase PP1 isozyme, putative	EHI_067900	EHI_067900	26971
5	74	PF00149	EIN_230510	serine/threonine protein phosphatase 2B catalytic subunit, putative	EHI_136190	EHI_136190	40163
5	74	PF00149	EIN_038210	hypothetical protein, conserved	EHI_152640	EHI_152640	101
5	74	PF00149	EIN_020500	serine/threonine protein phosphatase PP1-2, putative	EHI_097970	EHI_097970	3081
5	74	PF00149	EIN_136350	serine/threonine protein phosphatase PP-X isozyme, putative	EHI_031240	EHI_031240	8401
5	74	PF00149	EIN_242790	hypothetical protein, conserved	EHI_035210	n/a	1392
5	74	PF00149	EIN_020460	hypothetical protein, conserved	EHI_008800	n/a	7
5	74	PF00149	EIN_093280	serine/threonine protein phosphatase 2B catalytic subunit A2, putative	EHI_056650	EHI_056650	78580
5	74	PF00149	EIN_212830	serine/threonine protein phosphatase 2B catalytic subunit gamma isoform, putative	EHI_069970	n/a	31
5	74	PF00149	EIN_240260	protein phsophatase-2A, putative	EHI_010290	EHI_010290	103493
5	74	PF00149	EIN_192220	serine/threonine protein phosphatase PP1-2, putative	EHI_048970	EHI_048970	48295
5	74	PF00149	EIN_139860	serine/threonine protein phosphatase PP-X isozyme, putative	EHI_178880	n/a	149
5	74	PF00149	EIN_123720	serine/threonine protein phosphatase 2B catalytic subunit, putative	EHI_069970	n/a	15
5	74	PF00149	EIN_221800	serine/threonine protein phosphatase PPQ, putative	EHI_120920	EHI_120920	3334
5	74	PF00149	EIN_134210	serine/threonine protein phosphatase 2B catalytic subunit, putative	EHI_115710	EHI_115710	20525
5	74	PF00149	EIN_024840	hypothetical protein, conserved	EHI_161000	n/a	6
5	74	PF00149	EIN_035440	serine/threonine protein phosphatase 2B catalytic subunit A1, putative	EHI_048590	n/a	10147
5	74	PF00149	EIN_029270	serine/threonine protein phosphatase 2B catalytic subunit A2, putative	EHI_115710	n/a	20993
5	74	PF00149	EIN_020620	serine/threonine protein phosphatase, putative	EHI_117570	n/a	230
5	74	PF00149	EIN_277470	protein phosphatase-7, putative	EHI_004570	EHI_004570	22663
5	74	PF00149	EIN_257360	protein phsophatase-2A, putative	EHI_051890	n/a	179
5	74	PF00149	EIN_058940	hypothetical protein, conserved	EHI_161000	EHI_161000	184
5	74	PF00149	EIN_095140	hypothetical protein, conserved	EHI_178710	EHI_178710	10060
5	74	PF00149	EIN_017060	serine/threonine protein phosphatase 2B catalytic subunit gamma isoform, putative	EHI_050920	n/a	18692
5	74	PF00149	EIN_058070	hypothetical protein, conserved	EHI_035210	EHI_035210	2
5	74	PF00149	EIN_056660	serine/threonine protein phosphatase 2B catalytic subunit, putative	EHI_050920	EHI_050920	17044
5	74	PF00149	EIN_123850	serine/threonine protein phosphatase 2B catalytic subunit gamma isoform, putative	EHI_069970	n/a	894
5	74	PF00149	EIN_033900	serine/threonine protein phosphatase 2B catalytic subunit gamma isoform, putative	EHI_048590	EHI_048590	186
5	74	PF00149	EIN_038590	serine/threonine protein phosphatase 2B catalytic subunit, putative	EHI_118600	n/a	569
5	74	PF00149	EIN_218940	hypothetical protein, conserved	EHI_139350	n/a	3570
5	74	PF00149	EIN_156370	double-strand break repair protein MRE11, putative	EHI_125910	EHI_125910	17328
5	74	PF00149	EIN_163510	lariat debranching enzyme, putative	EHI_062730	EHI_062730	875
5	74	PF00149	EIN_135320	serine/threonine protein phosphatase PP1 isozyme, putative	EHI_176170	n/a	1422
6	70	PF00036	EIN_182340	hypothetical protein	EHI_016120	EHI_016120	74
6	70	PF00036	EIN_193890	Troponin C, skeletal muscle, putative	EHI_067590	n/a	331
6	70	PF00036	EIN_024430	calcium-binding protein, putative	EHI_010020	n/a	1180
6	70	PF00036	EIN_314290	centrin-1, putative	EHI_151890	n/a	0
6	70	PF00036	EIN_239750	hypothetical protein, conserved	EHI_173470	n/a	1719
6	70	PF00036	EIN_288320	calmodulin-4, putative	EHI_023500	EHI_023500	7700
6	70	PF00036	EIN_035600	calmodulin-1/4, putative	EHI_100270	n/a	7188
6	70	PF00036	EIN_022910	hypothetical protein	EHI_173470	n/a	0
6	70	PF00036	EIN_111040	hypothetical protein	EHI_079290	EHI_079290	2975
6	70	PF00036	EIN_148990	calcineurin subunit B, putative	EHI_106670	EHI_106670	14167
6	70	PF00036	EIN_054600	centrin-2, putative	EHI_151890	n/a	532
6	70	PF00036	EIN_187080	calcium binding protein, putative	EHI_151890	n/a	104
6	70	PF00036	EIN_121780	caltractin, putative	n/a	n/a	0
6	70	PF00036	EIN_026720	calmodulin, putative	EHI_044900	n/a	24488
6	70	PF00036	EIN_033580	myosin, essential light chain, putative	EHI_148890	EHI_148890	5001
6	70	PF00036	EIN_105630	calcium-binding protein, putative	EHI_010020	n/a	3401
6	70	PF00036	EIN_276840	hypothetical protein	n/a	n/a	0
6	70	PF00036	EIN_105700	calmodulin, putative	EHI_100270	EHI_100270	13791
6	70	PF00036	EIN_314300	hypothetical protein	n/a	n/a	0
6	70	PF00036	EIN_120580	hypothetical protein	n/a	n/a	0
6	70	PF00036	EIN_105460	caltractin, putative	EHI_151890	n/a	3426
6	70	PF00036	EIN_058510	hypothetical protein	n/a	n/a	1370
6	70	PF00036	EIN_099350	hypothetical protein	EHI_173470	n/a	2795
6	70	PF00036	EIN_111240	hypothetical protein	EHI_173470	EHI_173470	296
6	70	PF00036	EIN_111920	hypothetical protein	EHI_016120	n/a	15
6	70	PF00036	EIN_134400	peflin, putative	EHI_060740	n/a	5663
6	70	PF00036	EIN_109560	calmodulin, putative	EHI_067590	EHI_067590	1958
6	70	PF00036	EIN_235650	programmed cell death protein, putative	EHI_167310	n/a	878
6	70	PF00036	EIN_224430	hypothetical protein	EHI_096640	n/a	306
6	70	PF00036	EIN_057870	hypothetical protein	n/a	n/a	11584
6	70	PF00036	EIN_050520	caltractin, putative	EHI_173470	n/a	840
6	70	PF00036	EIN_099140	calmodulin-4, putative	EHI_067590	n/a	0
6	70	PF00036	EIN_038620	hypothetical protein	EHI_173470	n/a	2
6	70	PF00036	EIN_222010	hypothetical protein	EHI_016120	n/a	375
6	70	PF00036	EIN_192400	peflin, putative	EHI_060740	EHI_060740	31981
6	70	PF00036	EIN_312230	calcineurin subunit B, putative	EHI_106670	n/a	1663
6	70	PF00036	EIN_200520	hypothetical protein, conserved	EHI_173470	n/a	49612
6	70	PF00036	EIN_060150	peflin, putative	EHI_167300	n/a	57755
6	70	PF00036	EIN_165340	hypothetical protein	n/a	n/a	0
6	70	PF00036	EIN_249680	caltractin, putative	EHI_173470	n/a	350
6	70	PF00036	EIN_235660	peflin, putative	EHI_167300	EHI_167300	59370
6	70	PF00036	EIN_038740	hypothetical protein	EHI_096640	EHI_096640	595
6	70	PF00036	EIN_107910	calmodulin, putative	EHI_044900	EHI_044900	6679
6	70	PF00036	EIN_147140	hypothetical protein	EHI_148810	n/a	398
6	70	PF00036	EIN_214900	hypothetical protein	n/a	n/a	0
6	70	PF00036	EIN_239210	hypothetical protein, conserved	EHI_068530	n/a	7232
6	70	PF00036	EIN_315820	calcium-binding protein, putative	EHI_010020	EHI_010020	663
6	70	PF00036	EIN_073020	calcium-binding protein, putative	EHI_010020	n/a	330
6	70	PF00036	EIN_016990	calmodulin, putative	EHI_143440	EHI_143440	7111
6	70	PF00036	EIN_069670	hypothetical protein	n/a	n/a	45
6	70	PF00036	EIN_059380	calmodulin, putative	EHI_000130	EHI_000130	23397
6	70	PF00036	EIN_103550	hypothetical protein	EHI_016120	n/a	29
6	70	PF00036	EIN_039210	caltractin, putative	EHI_151890	n/a	84729
6	70	PF00036	EIN_294870	hypothetical protein	n/a	n/a	3
6	70	PF00036	EIN_038640	hypothetical protein	EHI_173470	n/a	1244
6	70	PF00036	EIN_310770	hypothetical protein, conserved	EHI_173470	n/a	10249
6	70	PF00036	EIN_059980	hypothetical protein	EHI_180810	EHI_180810	29912
6	70	PF00036	EIN_221880	calmodulin, putative	EHI_178540	EHI_178540	418
6	70	PF00036	EIN_176760	hypothetical protein	n/a	n/a	940
6	70	PF00036	EIN_033480	hypothetical protein, conserved	EHI_151890	n/a	1451
6	70	PF00036	EIN_098990	calmodulin-4, putative	EHI_067590	n/a	0
6	70	PF00036	EIN_102300	calcium-binding protein, putative	EHI_010020	n/a	1169
6	70	PF00036	EIN_105730	hypothetical protein	EHI_173470	n/a	279
6	70	PF00036	EIN_249280	peflin, putative	EHI_060740	n/a	110981
6	70	PF00036	EIN_060140	programmed cell death protein, putative	EHI_167310	EHI_167310	124864
6	70	PF00036	EIN_103930	calcium-binding protein, putative	EHI_151890	EHI_151890	258
6	70	PF00036	EIN_293010	hypothetical protein	EHI_148810	EHI_148810	285
6	70	PF00036	EIN_281930	calcium-binding protein, putative	EHI_151890	n/a	0
6	70	PF00036	EIN_196240	myosin regulatory light chain, putative	EHI_023500	n/a	204821
6	70	PF00036	EIN_071330	hypothetical protein, conserved	EHI_173470	n/a	11
7	61	PF00400	EIN_137580	histone acetyltransferase type B subunit, putative	EHI_192950	EHI_192950	2725
7	61	PF00400	EIN_184690	histone acetyltransferase type B subunit, putative	EHI_020290	EHI_020290	5105
7	61	PF00400	EIN_116760	WD repeat-containing protein pop3, putative	EHI_202590	EHI_202590	12619
7	61	PF00400	EIN_058590	hypothetical protein, conserved	EHI_081390	EHI_081390	2717
7	61	PF00400	EIN_054020	WD repeat-containing protein, putative	EHI_134350	n/a	308
7	61	PF00400	EIN_105940	pre-mRNA-splicing factor PRP46, putative	EHI_153530	EHI_153530	860
7	61	PF00400	EIN_212780	WD-repeat protein, putative	EHI_001960	EHI_001960	21958
7	61	PF00400	EIN_212680	WD-repeat protein, putative	EHI_035080	EHI_035080	1362
7	61	PF00400	EIN_230040	hypothetical protein, conserved	EHI_140750	EHI_140750	4207
7	61	PF00400	EIN_133160	protein CIAO1, putative	EHI_044480	EHI_044480	2426
7	61	PF00400	EIN_060520	hypothetical protein, conserved	EHI_103620	EHI_103620	1848
7	61	PF00400	EIN_058950	WD repeat-containing protein, putative	EHI_038880	EHI_038880	1362
7	61	PF00400	EIN_082970	hypothetical protein	EHI_151790	n/a	1569
7	61	PF00400	EIN_037610	F-box and WD domain protein, putative	EHI_151790	n/a	313
7	61	PF00400	EIN_135440	protein TRANSPARENT TESTA GLABRA, putative	EHI_038880	n/a	22281
7	61	PF00400	EIN_035240	WD repeat-containing protein, putative	EHI_006060	EHI_006060	1017
7	61	PF00400	EIN_229970	mitotic checkpoint protein and polyA RNA export protein, putative	EHI_118780	n/a	14973
7	61	PF00400	EIN_050300	protein transport protein SEC13, putative	EHI_001050	n/a	3268
7	61	PF00400	EIN_133640	hypothetical protein, conserved	EHI_060980	EHI_060980	1269
7	61	PF00400	EIN_183810	hypothetical protein	EHI_023870	EHI_023870	2735
7	61	PF00400	EIN_229950	pre-rRNA-processing protein IPI3, putative	EHI_137840	EHI_137840	2791
7	61	PF00400	EIN_288880	WD-repeat protein, putative	EHI_151370	EHI_151370	892
7	61	PF00400	EIN_186670	hypothetical protein	EHI_187220	EHI_187220	10695
7	61	PF00400	EIN_050510	protein transport protein SEC13, putative	EHI_001050	EHI_001050	4255
7	61	PF00400	EIN_136850	protein tipD, putative	EHI_168370	EHI_168370	5846
7	61	PF00400	EIN_148620	F-box/WD repeat-containing protein, putative	EHI_134350	EHI_134350	1378
7	61	PF00400	EIN_242110	receptor for activated protein kinase C, putative	EHI_110400	n/a	74679
7	61	PF00400	EIN_089660	F-box and WD domain protein, putative	EHI_118100	n/a	24
7	61	PF00400	EIN_036260	transcription initiation factor TFIID subunit, putative	EHI_198960	EHI_198960	5548
7	61	PF00400	EIN_212760	WD repeat-containing protein 5B, putative	EHI_011520	EHI_011520	4680
7	61	PF00400	EIN_058050	mitogen-activated protein kinase organizer, putative	EHI_182680	EHI_182680	218
7	61	PF00400	EIN_110060	WD repeat-containing protein 40A, putative	EHI_093780	EHI_093780	9455
7	61	PF00400	EIN_148810	Angio-associated migratory cell protein, putative	EHI_023080	EHI_023080	3305
7	61	PF00400	EIN_037210	WD-repeat protein, putative	EHI_152770	EHI_152770	757
7	61	PF00400	EIN_222090	F-box and WD domain protein, putative	EHI_151790	EHI_151790	343
7	61	PF00400	EIN_239510	hypothetical protein, conserved	EHI_118780	EHI_118780	7284
7	61	PF00400	EIN_243150	eukaryotic translation initiation factor 3 subunit, putative	EHI_118720	EHI_118720	10647
7	61	PF00400	EIN_053110	WD repeat-containing protein, putative	EHI_140490	EHI_140490	15635
7	61	PF00400	EIN_134390	WD repeat-containing protein, putative	EHI_118160	EHI_118160	21818
7	61	PF00400	EIN_105070	glutamate-rich WD repeat-containing protein, putative	EHI_052160	EHI_052160	2053
7	61	PF00400	EIN_137620	hypothetical protein, conserved	EHI_135040	EHI_135040	152690
7	61	PF00400	EIN_083790	coatomer alpha subunit, putative	EHI_118050	EHI_118050	3680
7	61	PF00400	EIN_147750	hypothetical protein, conserved	EHI_103410	EHI_103410	6384
7	61	PF00400	EIN_281460	hypothetical protein, conserved	EHI_067830	EHI_067830	3517
7	61	PF00400	EIN_224500	hypothetical protein	EHI_156410	EHI_156410	693
7	61	PF00400	EIN_224050	hypothetical protein, conserved	EHI_170100	EHI_170100	79878
7	61	PF00400	EIN_038100	U3 small nucleolar RNA-interacting protein, putative	EHI_178860	EHI_178860	12248
7	61	PF00400	EIN_192150	WD repeat-containing protein, putative	EHI_140490	n/a	1192
7	61	PF00400	EIN_238610	receptor for activated protein kinase C, putative	EHI_110400	EHI_110400	60061
7	61	PF00400	EIN_026770	protein HIRA, putative	EHI_131950	EHI_131950	432
7	61	PF00400	EIN_203250	WD repeat-containing protein, putative	EHI_198950	EHI_198950	12439
7	61	PF00400	EIN_212540	hypothetical protein	EHI_170030	EHI_170030	173
7	61	PF00400	EIN_036840	guanine nucleotide-binding protein subunit beta, putative	EHI_000240	EHI_000240	2698
7	61	PF00400	EIN_105670	pre-mRNA-processing factor, putative	EHI_126260	EHI_126260	8211
7	61	PF00400	EIN_110730	protein tipD, putative	EHI_107780	EHI_107780	2296
7	61	PF00400	EIN_253260	protein SOF1, putative	EHI_083380	EHI_083380	4566
7	61	PF00400	EIN_192160	cell division cycle, putative	EHI_051010	EHI_051010	5546
7	61	PF00400	EIN_238550	hypothetical protein	EHI_044190	EHI_044190	4061
7	61	PF00400	EIN_135500	protein phosphatase pp2a regulatory subunit B, putative	EHI_148170	EHI_148170	26236
7	61	PF00400	EIN_218710	hypothetical protein, conserved	EHI_056440	EHI_056440	2117
7	61	PF00400	EIN_057710	hypothetical protein	EHI_151790	n/a	11754
8	53	PF00022	EIN_228240	actin, putative	EHI_107290	n/a	0
8	53	PF00022	EIN_157570	actin, putative	EHI_107290	n/a	4
8	53	PF00022	EIN_218770	actin, putative	EHI_107290	EHI_107290	66347
8	53	PF00022	EIN_299810	actin, putative	EHI_107290	n/a	281463
8	53	PF00022	EIN_222210	actin, putative	EHI_107290	n/a	108147
8	53	PF00022	EIN_240440	actin, putative	EHI_107290	n/a	0
8	53	PF00022	EIN_222570	actin, putative	EHI_107290	n/a	115053
8	53	PF00022	EIN_092230	actin, muscle, putative	EHI_107290	n/a	4819
8	53	PF00022	EIN_219020	actin, putative	EHI_107290	n/a	80370
8	53	PF00022	EIN_109520	actin-1, putative	EHI_197810	EHI_197810	8270
8	53	PF00022	EIN_138820	actin, putative	EHI_107290	n/a	0
8	53	PF00022	EIN_219670	actin, putative	EHI_107290	n/a	55763
8	53	PF00022	EIN_198440	actin, putative	EHI_107290	n/a	0
8	53	PF00022	EIN_275510	actin, putative	EHI_107290	n/a	11362
8	53	PF00022	EIN_093130	actin-6, putative	EHI_131230	n/a	8459
8	53	PF00022	EIN_212990	hypothetical protein, conserved	EHI_111050	EHI_111050	102449
8	53	PF00022	EIN_026850	actin, putative	EHI_039070	EHI_039070	63382
8	53	PF00022	EIN_089340	actin, putative	EHI_107290	n/a	29325
8	53	PF00022	EIN_222280	actin, putative	EHI_107290	n/a	133783
8	53	PF00022	EIN_119040	actin, putative	EHI_107290	n/a	306
8	53	PF00022	EIN_233240	actin, putative	EHI_043640	n/a	0
8	53	PF00022	EIN_156330	actin-100, putative	EHI_148100	EHI_148100	755
8	53	PF00022	EIN_054670	actin, putative	EHI_107290	n/a	455
8	53	PF00022	EIN_304070	actin, putative	EHI_107290	n/a	5477
8	53	PF00022	EIN_001570	actin, putative	EHI_107290	n/a	226
8	53	PF00022	EIN_089410	actin, putative	EHI_107290	n/a	31530
8	53	PF00022	EIN_160350	actin, putative	EHI_107290	n/a	23
8	53	PF00022	EIN_092360	actin, putative	EHI_107290	n/a	204
8	53	PF00022	EIN_205860	actin, putative	EHI_107290	n/a	0
8	53	PF00022	EIN_304060	actin, putative	EHI_107290	n/a	13980
8	53	PF00022	EIN_283150	actin, putative	EHI_107290	n/a	0
8	53	PF00022	EIN_223700	actin, putative	EHI_107290	n/a	1295
8	53	PF00022	EIN_072180	actin, putative	EHI_107290	n/a	37480
8	53	PF00022	EIN_026070	actin, putative	EHI_107290	n/a	33909
8	53	PF00022	EIN_085160	actin-1, putative	EHI_107290	n/a	81
8	53	PF00022	EIN_094340	actin, putative	EHI_107290	n/a	1097
8	53	PF00022	EIN_167960	actin, muscle, putative	EHI_107290	n/a	3838
8	53	PF00022	EIN_109090	actin, plasmodial isoform, putative	EHI_107290	n/a	15
8	53	PF00022	EIN_222660	actin, putative	EHI_107290	n/a	117964
8	53	PF00022	EIN_172110	actin, putative	EHI_107290	n/a	1078
8	53	PF00022	EIN_056670	hypothetical protein, conserved	EHI_198930	EHI_198930	321624
8	53	PF00022	EIN_092740	actin, putative	EHI_107290	n/a	272
8	53	PF00022	EIN_058530	actin-2, putative	EHI_107290	n/a	17
8	53	PF00022	EIN_083600	actin, spherule isoform, putative	EHI_140710	EHI_140710	854
8	53	PF00022	EIN_182410	actin, putative	EHI_107290	n/a	146866
8	53	PF00022	EIN_309590	actin, putative	EHI_107290	n/a	0
8	53	PF00022	EIN_085170	actin-7, putative	EHI_107290	n/a	0
8	53	PF00022	EIN_224320	actin, putative	EHI_107290	n/a	1351
8	53	PF00022	EIN_220530	actin, putative	EHI_107290	n/a	56166
8	53	PF00022	EIN_147500	actin, putative	EHI_107290	n/a	211233
8	53	PF00022	EIN_040580	actin, putative	EHI_107290	n/a	11
8	53	PF00022	EIN_166290	actin, putative	EHI_163580	EHI_163580	5316
8	53	PF00022	EIN_034700	actin, putative	EHI_107290	n/a	75379
9	48	PF00076	EIN_176930	polyadenylate-binding protein, putative	EHI_033250	EHI_033250	33644
9	48	PF00076	EIN_146260	RNA-binding protein SGN1, putative	EHI_009470	EHI_009470	6413
9	48	PF00076	EIN_014230	RNA-binding protein, putative	EHI_177560	EHI_177560	2712
9	48	PF00076	EIN_028840	hypothetical protein	EHI_052100	EHI_052100	862
9	48	PF00076	EIN_310630	splicing factor, arginine/serine-rich, putative	EHI_067210	EHI_067210	3521
9	48	PF00076	EIN_177000	polyadenylate-binding protein, cytoplasmic and nuclear, putative	EHI_198750	n/a	85718
9	48	PF00076	EIN_303610	polyadenylate-binding protein, cytoplasmic and nuclear, putative	EHI_012710	EHI_012710	3954
9	48	PF00076	EIN_238970	hypothetical protein, conserved	EHI_105200	EHI_105200	1407
9	48	PF00076	EIN_137090	RNA-binding protein, putative	EHI_079920	EHI_079920	247
9	48	PF00076	EIN_223980	RNA-binding protein, putative	EHI_079880	EHI_079880	14471
9	48	PF00076	EIN_109390	RNA-binding protein, putative	EHI_092500	EHI_092500	2021
9	48	PF00076	EIN_176980	28 kDa ribonucleoprotein, putative	EHI_182670	n/a	149520
9	48	PF00076	EIN_137500	hypothetical protein	n/a	n/a	11628
9	48	PF00076	EIN_240340	ribonucleoprotein, putative	EHI_121780	EHI_121780	36869
9	48	PF00076	EIN_134720	hypothetical protein	EHI_174980	EHI_174980	242
9	48	PF00076	EIN_107770	rrm-containing protein, putative	EHI_194440	EHI_194440	214
9	48	PF00076	EIN_256310	hypothetical protein	EHI_033350	EHI_033350	15043
9	48	PF00076	EIN_035640	cold-inducible RNA binding protein, putative	EHI_192030	EHI_192030	1822
9	48	PF00076	EIN_218590	protein vip1, putative	EHI_053170	EHI_053170	3772
9	48	PF00076	EIN_015590	nucleolysin TIA-1, putative	EHI_056660	EHI_056660	3311
9	48	PF00076	EIN_168680	RNA-binding protein, putative	EHI_135070	EHI_135070	9550
9	48	PF00076	EIN_273860	U1 small nuclear ribonucleoprotein 70 kDa, putative	EHI_153670	EHI_153670	6576
9	48	PF00076	EIN_183870	U2 snRNP component IST3, putative	EHI_169910	EHI_169910	224
9	48	PF00076	EIN_040700	FUS-interacting serine-arginine-rich protein, putative	EHI_014240	n/a	126939
9	48	PF00076	EIN_020930	splicing factor 3B subunit, putative	EHI_012460	EHI_012460	1223
9	48	PF00076	EIN_058990	hypothetical protein	EHI_160960	EHI_160960	169
9	48	PF00076	EIN_214290	hypothetical protein	EHI_009470	n/a	599
9	48	PF00076	EIN_083870	glycine-rich RNA-binding protein, putative	n/a	n/a	7458
9	48	PF00076	EIN_192550	nuclear cap-binding protein subunit, putative	EHI_156270	EHI_156270	14662
9	48	PF00076	EIN_040140	splicing factor u2af large subunit, putative	EHI_098300	EHI_098300	3743
9	48	PF00076	EIN_099570	RNA-binding protein, putative	EHI_183110	EHI_183110	2664
9	48	PF00076	EIN_239330	polyadenylate-binding protein, cytoplasmic and nuclear, putative	EHI_056380	n/a	88499
9	48	PF00076	EIN_213820	hypothetical protein	EHI_009470	n/a	654
9	48	PF00076	EIN_136680	multiple RNA-binding domain-containing protein, putative	EHI_014120	EHI_014120	729
9	48	PF00076	EIN_277150	hypothetical protein, conserved	EHI_068680	EHI_068680	3959
9	48	PF00076	EIN_241540	RNA-binding protein, putative	EHI_107120	EHI_107120	1539
9	48	PF00076	EIN_099580	protein HRB1, putative	EHI_183100	EHI_183100	21256
9	48	PF00076	EIN_093840	RNA-binding protein, putative	EHI_045280	EHI_045280	2486
9	48	PF00076	EIN_257170	hypothetical protein	n/a	n/a	730
9	48	PF00076	EIN_040970	RNA-binding protein, putative	EHI_130940	EHI_130940	2567
9	48	PF00076	EIN_239170	hypothetical protein	EHI_049380	EHI_049380	2799
9	48	PF00076	EIN_108190	U1 small nuclear ribonucleoprotein 70 kDa, putative	EHI_049970	EHI_049970	40256
9	48	PF00076	EIN_277360	ribonucleoprotein, putative	EHI_183240	EHI_183240	9143
9	48	PF00076	EIN_149230	polyadenylate-binding protein, cytoplasmic and nuclear, putative	EHI_198750	n/a	27062
9	48	PF00076	EIN_147600	nucleolar protein, putative	EHI_137710	EHI_137710	1379
9	48	PF00076	EIN_274440	RNA-binding protein, putative	EHI_152180	EHI_152180	1394
9	48	PF00076	EIN_036900	29 kDa ribonucleoprotein, putative	EHI_182670	EHI_182670	104086
9	48	PF00076	EIN_058120	U2 small nuclear ribonucleoprotein B 27 27, putative	EHI_050780	EHI_050780	199
10	41	PF00621	EIN_160680	Rho/RAC guanine nucleotide exchange factor, putative	EHI_062800	n/a	15
10	41	PF00621	EIN_229980	Rho/RAC guanine nucleotide exchange factor, putative	EHI_050100	EHI_050100	2101
10	41	PF00621	EIN_192390	Rho/RAC guanine nucleotide exchange factor, putative	EHI_182740	n/a	811
10	41	PF00621	EIN_038030	Rho/RAC guanine nucleotide exchange factor, putative	EHI_137680	n/a	10391
10	41	PF00621	EIN_222400	Rho/RAC guanine nucleotide exchange factor, putative	EHI_152020	EHI_152020	3
10	41	PF00621	EIN_241440	Rho/RAC guanine nucleotide exchange factor, putative	EHI_109960	n/a	4937
10	41	PF00621	EIN_016210	spermatogenesis-associated protein, putative	EHI_109960	EHI_109960	6809
10	41	PF00621	EIN_311780	Rho/RAC guanine nucleotide exchange factor, putative	EHI_035770	EHI_035770	3947
10	41	PF00621	EIN_050990	Rho/RAC guanine nucleotide exchange factor, putative	EHI_112000	n/a	126
10	41	PF00621	EIN_134580	Rho/RAC guanine nucleotide exchange factor, putative	EHI_099690	EHI_099690	1071
10	41	PF00621	EIN_149370	Rho/RAC guanine nucleotide exchange factor, putative	EHI_062800	n/a	5126
10	41	PF00621	EIN_056560	Rho/RAC guanine nucleotide exchange factor, putative	EHI_087850	n/a	2935
10	41	PF00621	EIN_051090	Rho/RAC guanine nucleotide exchange factor, putative	EHI_098820	EHI_098820	2370
10	41	PF00621	EIN_166250	hypothetical protein	EHI_125160	n/a	185
10	41	PF00621	EIN_184750	guanine nucleotide exchange factor, putative	EHI_053620	n/a	770
10	41	PF00621	EIN_157320	Rho/RAC guanine nucleotide exchange factor, putative	EHI_010590	EHI_010590	3374
10	41	PF00621	EIN_227760	Rho/RAC guanine nucleotide exchange factor, putative	EHI_151830	EHI_151830	2049
10	41	PF00621	EIN_254720	Rho/RAC guanine nucleotide exchange factor, putative	EHI_111560	EHI_111560	2
10	41	PF00621	EIN_239050	Rho guanine nucleotide exchange factor, putative	EHI_049610	EHI_049610	2767
10	41	PF00621	EIN_081840	hypothetical protein	EHI_039480	n/a	388
10	41	PF00621	EIN_147890	Rho/RAC guanine nucleotide exchange factor, putative	EHI_137680	n/a	0
10	41	PF00621	EIN_017090	Rho/RAC guanine nucleotide exchange factor, putative	EHI_155540	EHI_155540	2408
10	41	PF00621	EIN_020480	Rho/RAC guanine nucleotide exchange factor, putative	EHI_097990	EHI_097990	1336
10	41	PF00621	EIN_231470	Rho/RAC guanine nucleotide exchange factor, putative	EHI_111560	n/a	0
10	41	PF00621	EIN_288640	Rho/RAC guanine nucleotide exchange factor, putative	EHI_005910	EHI_005910	2636
10	41	PF00621	EIN_104910	Rho/RAC guanine nucleotide exchange factor, putative	EHI_151830	n/a	8349
10	41	PF00621	EIN_020810	guanine nucleotide exchange factor, putative	EHI_138390	n/a	175
10	41	PF00621	EIN_035100	Rho/RAC guanine nucleotide exchange factor, putative	EHI_112000	EHI_112000	1599
10	41	PF00621	EIN_111900	Rho/RAC guanine nucleotide exchange factor, putative	EHI_011390	EHI_011390	750
10	41	PF00621	EIN_222700	Rho/RAC guanine nucleotide exchange factor, putative	EHI_087850	n/a	1083
10	41	PF00621	EIN_104500	Rho/RAC guanine nucleotide exchange factor, putative	EHI_182740	EHI_182740	4865
10	41	PF00621	EIN_168860	Rho/RAC guanine nucleotide exchange factor, putative	EHI_044760	EHI_044760	344
10	41	PF00621	EIN_294800	Rho/RAC guanine nucleotide exchange factor, putative	EHI_158230	EHI_158230	1730
10	41	PF00621	EIN_121110	Rho/RAC guanine nucleotide exchange factor, putative	EHI_039480	EHI_039480	2271
10	41	PF00621	EIN_033680	guanine nucleotide exchange factor, putative	EHI_138390	EHI_138390	1827
10	41	PF00621	EIN_255330	Rho/RAC guanine nucleotide exchange factor, putative	EHI_159500	EHI_159500	453
10	41	PF00621	EIN_089420	Rho guanine nucleotide exchange factor, putative	EHI_125160	EHI_125160	3429
10	41	PF00621	EIN_255060	Rho/RAC guanine nucleotide exchange factor, putative	EHI_111560	n/a	1
10	41	PF00621	EIN_182580	Rho/RAC guanine nucleotide exchange factor, putative	EHI_010590	n/a	7885
10	41	PF00621	EIN_053420	Rho guanine nucleotide exchange factor, putative	EHI_087850	EHI_087850	9394
10	41	PF00621	EIN_129180	Rho/RAC guanine nucleotide exchange factor, putative	EHI_062800	EHI_062800	571
11	40	PF00071	EIN_300020	hypothetical protein, conserved	EHI_119300	n/a	1279
11	40	PF00071	EIN_259510	hypothetical protein, conserved	EHI_058660	n/a	368
11	40	PF00071	EIN_064850	hypothetical protein, conserved	EHI_181250	n/a	0
11	40	PF00071	EIN_286570	hypothetical protein, conserved	EHI_137700	n/a	0
11	40	PF00071	EIN_076950	hypothetical protein, conserved	EHI_074750	n/a	0
11	40	PF00071	EIN_261500	hypothetical protein, conserved	EHI_118920	n/a	1
11	40	PF00071	EIN_202830	hypothetical protein	EHI_199820	n/a	3448
11	40	PF00071	EIN_155390	hypothetical protein	EHI_129750	n/a	0
11	40	PF00071	EIN_244150	hypothetical protein	EHI_118920	n/a	0
11	40	PF00071	EIN_165400	hypothetical protein	EHI_079890	n/a	107
11	40	PF00071	EIN_147440	hypothetical protein	EHI_091540	EHI_091540	442
11	40	PF00071	EIN_277380	rab6, putative	EHI_082550	n/a	9609
11	40	PF00071	EIN_179020	hypothetical protein, conserved	EHI_124610	n/a	0
11	40	PF00071	EIN_244090	hypothetical protein	EHI_110300	EHI_110300	78660
11	40	PF00071	EIN_181740	GTP-binding protein RHO1 precursor, putative	EHI_070730	n/a	1
11	40	PF00071	EIN_055510	GTP-binding protein ryH1, putative	EHI_065790	n/a	2
11	40	PF00071	EIN_186210	hypothetical protein, conserved	EHI_118920	n/a	22830
11	40	PF00071	EIN_119660	GTPase_rho, putative	EHI_129750	n/a	0
11	40	PF00071	EIN_053290	hypothetical protein, conserved	EHI_069400	n/a	0
11	40	PF00071	EIN_244630	hypothetical protein, conserved	EHI_137700	n/a	76
11	40	PF00071	EIN_060170	GTPase_rho, putative	EHI_194280	n/a	698
11	40	PF00071	EIN_197670	hypothetical protein, conserved	EHI_040310	n/a	27
11	40	PF00071	EIN_139800	hypothetical protein	EHI_130670	n/a	0
11	40	PF00071	EIN_270650	hypothetical protein, conserved	EHI_118920	n/a	13
11	40	PF00071	EIN_286690	GTPase_rho, putative	EHI_129750	n/a	48
11	40	PF00071	EIN_263110	hypothetical protein, conserved	EHI_040310	n/a	2
11	40	PF00071	EIN_241290	hypothetical protein, conserved	EHI_008350	n/a	1235
11	40	PF00071	EIN_259470	hypothetical protein, conserved	EHI_124610	n/a	9
11	40	PF00071	EIN_262280	RAC GTPase, putative	EHI_197840	n/a	8
11	40	PF00071	EIN_295880	hypothetical protein, conserved	EHI_015440	n/a	107828
11	40	PF00071	EIN_051680	GTP-binding protein YPTM2, putative	EHI_184670	EHI_184670	376
11	40	PF00071	EIN_191990	hypothetical protein, conserved	EHI_040310	n/a	330
11	40	PF00071	EIN_039770	hypothetical protein, conserved	EHI_194290	n/a	847
11	40	PF00071	EIN_078530	hypothetical protein, conserved	EHI_058090	n/a	0
11	40	PF00071	EIN_313730	GTP-binding protein rho5 precursor, putative	EHI_181250	n/a	92
11	40	PF00071	EIN_203530	hypothetical protein, conserved	EHI_058660	n/a	424
11	40	PF00071	EIN_225740	hypothetical protein, conserved	EHI_124610	n/a	22
11	40	PF00071	EIN_009740	hypothetical protein, conserved	EHI_074750	n/a	0
11	40	PF00071	EIN_061010	hypothetical protein, conserved	EHI_148660	EHI_148660	5727
11	40	PF00071	EIN_106330	hypothetical protein, conserved	EHI_187090	n/a	318
12	39	PF00085	EIN_168330	thioredoxin H-type, putative	EHI_004490	n/a	172
12	39	PF00085	EIN_237860	thioredoxin, putative	EHI_042900	n/a	68
12	39	PF00085	EIN_310970	thioredoxin, putative	EHI_042900	n/a	29
12	39	PF00085	EIN_060960	protein disulfide isomerase, putative	EHI_169240	EHI_169240	1413
12	39	PF00085	EIN_060670	protein disulfide isomerase, putative	EHI_027550	EHI_027550	6053
12	39	PF00085	EIN_022150	thioredoxin, putative	EHI_042900	n/a	667
12	39	PF00085	EIN_051960	protein disulfide-isomerase precursor, putative	EHI_110350	EHI_110350	10730
12	39	PF00085	EIN_292790	protein disulfide isomerase, putative	EHI_071590	n/a	826
12	39	PF00085	EIN_124310	hypothetical protein	EHI_149850	EHI_149850	73
12	39	PF00085	EIN_316040	thioredoxin, putative	EHI_042900	n/a	1
12	39	PF00085	EIN_165270	thioredoxin-1, putative	EHI_042900	n/a	5
12	39	PF00085	EIN_094240	protein disulfide isomerase, putative	EHI_124400	EHI_124400	2073
12	39	PF00085	EIN_229440	protein disulfide isomerase, putative	EHI_105860	EHI_105860	68043
12	39	PF00085	EIN_105170	hypothetical protein	EHI_072060	EHI_072060	478
12	39	PF00085	EIN_025860	thioredoxin, putative	EHI_042900	n/a	5
12	39	PF00085	EIN_224860	protein disulfide-isomerase tigA precursor, putative	EHI_023060	EHI_023060	3287
12	39	PF00085	EIN_257470	thioredoxin, putative	EHI_042900	n/a	268
12	39	PF00085	EIN_116710	thioredoxin, putative	EHI_042900	n/a	0
12	39	PF00085	EIN_094360	protein disulfide-isomerase precursor, putative	EHI_045250	EHI_045250	7819
12	39	PF00085	EIN_003110	thioredoxin, putative	EHI_042900	n/a	56
12	39	PF00085	EIN_013730	thioredoxin, putative	EHI_042900	n/a	88
12	39	PF00085	EIN_288990	protein disulfide isomerase, putative	EHI_170420	EHI_170420	9966
12	39	PF00085	EIN_237700	thioredoxin, putative	EHI_042900	n/a	1
12	39	PF00085	EIN_224570	thioredoxin H-type, putative	EHI_062790	EHI_062790	1463
12	39	PF00085	EIN_208090	thioredoxin, putative	EHI_042900	n/a	175
12	39	PF00085	EIN_103300	hypothetical protein	EHI_006700	n/a	376
12	39	PF00085	EIN_224880	protein disulfide isomerase, putative	EHI_026340	EHI_026340	882
12	39	PF00085	EIN_004380	thioredoxin, putative	EHI_096200	n/a	50
12	39	PF00085	EIN_193920	thioredoxin-1, putative	EHI_042900	n/a	0
12	39	PF00085	EIN_060290	thioredoxin domain-containing protein C13F5.05, putative	EHI_021560	EHI_021560	7549
12	39	PF00085	EIN_147210	thioredoxin, putative	EHI_053840	EHI_053840	6
12	39	PF00085	EIN_069620	thioredoxin, putative	EHI_042900	n/a	6
12	39	PF00085	EIN_171050	hypothetical protein	n/a	n/a	60
12	39	PF00085	EIN_040470	hypothetical protein	EHI_029380	EHI_029380	484
12	39	PF00085	EIN_229990	hypothetical protein	EHI_072060	n/a	3400
12	39	PF00085	EIN_224870	thioredoxin H-type, putative	EHI_062790	n/a	1409
12	39	PF00085	EIN_013700	thioredoxin, putative	EHI_042900	n/a	105
12	39	PF00085	EIN_114410	thioredoxin, putative	EHI_042900	n/a	121
12	39	PF00085	EIN_132210	thioredoxin-1, putative	EHI_042900	n/a	1170
13	35	PF00560	EIN_052550	hypothetical protein	EHI_068190	EHI_068190	2694
13	35	PF00560	EIN_157120	hypothetical protein	EHI_058070	n/a	1443
13	35	PF00560	EIN_084020	leucine-rich repeat containing protein, putative	EHI_107230	n/a	141
13	35	PF00560	EIN_060370	hypothetical protein	EHI_048850	EHI_048850	3246
13	35	PF00560	EIN_168110	hypothetical protein	EHI_135480	EHI_135480	118
13	35	PF00560	EIN_186430	podocan precursor, putative	EHI_087890	n/a	247
13	35	PF00560	EIN_106050	hypothetical protein	EHI_065760	n/a	4299
13	35	PF00560	EIN_037760	polygalacturonase inhibitor 1 precursor, putative	EHI_073580	EHI_073580	4000
13	35	PF00560	EIN_295300	hypothetical protein	EHI_109830	EHI_109830	5112
13	35	PF00560	EIN_252870	hypothetical protein	EHI_073680	EHI_073680	947
13	35	PF00560	EIN_136020	hypothetical protein	EHI_029600	EHI_029600	1796
13	35	PF00560	EIN_037660	hypothetical protein	EHI_183440	n/a	55145
13	35	PF00560	EIN_060550	hypothetical protein, conserved	EHI_076850	EHI_076850	258
13	35	PF00560	EIN_288950	leucine-rich repeat-containing protein, putative	EHI_197200	EHI_197200	381
13	35	PF00560	EIN_172340	F-box/LRR-repeat protein, putative	EHI_139980	n/a	279
13	35	PF00560	EIN_037000	polygalacturonase inhibitor 2 precursor, putative	EHI_073580	n/a	621
13	35	PF00560	EIN_016870	hypothetical protein, conserved	EHI_104350	EHI_104350	2478
13	35	PF00560	EIN_033430	hypothetical protein	EHI_183260	EHI_183260	789
13	35	PF00560	EIN_212810	hypothetical protein	EHI_001970	EHI_001970	3039
13	35	PF00560	EIN_040490	hypothetical protein	EHI_188040	EHI_188040	322
13	35	PF00560	EIN_289580	oligodendrocyte-myelin glycoprotein precursor, putative	EHI_024640	EHI_024640	22170
13	35	PF00560	EIN_037320	hypothetical protein	EHI_124470	EHI_124470	28093
13	35	PF00560	EIN_036290	hypothetical protein	EHI_134680	EHI_134680	2353
13	35	PF00560	EIN_034870	hypothetical protein	EHI_093690	EHI_093690	2415
13	35	PF00560	EIN_050490	hypothetical protein	EHI_141380	EHI_141380	394
13	35	PF00560	EIN_059920	leucine-rich repeat-containing protein, putative	EHI_119950	EHI_119950	7776
13	35	PF00560	EIN_124500	serine-threonine protein kinase, putative	EHI_107230	EHI_107230	1402
13	35	PF00560	EIN_255220	carmil, putative	EHI_164460	EHI_164460	2490
13	35	PF00560	EIN_235930	hypothetical protein	EHI_158010	EHI_158010	901
13	35	PF00560	EIN_249940	F-box/LRR-repeat protein, putative	EHI_139980	EHI_139980	488
13	35	PF00560	EIN_148970	hypothetical protein	EHI_177990	EHI_177990	4139
13	35	PF00560	EIN_014060	hypothetical protein	EHI_076850	n/a	54
13	35	PF00560	EIN_051790	serine-threonine protein kinase, putative	EHI_135010	EHI_135010	3564
13	35	PF00560	EIN_035510	serine-threonine protein kinase, putative	EHI_137960	n/a	683
13	35	PF00560	EIN_133900	hypothetical protein	EHI_111540	EHI_111540	218
14	33	PF00445	EIN_162520	hypothetical protein	EHI_169300	n/a	0
14	33	PF00445	EIN_162540	hypothetical protein	EHI_127160	n/a	4
14	33	PF00445	EIN_099110	extracellular ribonuclease LE precursor, putative	EHI_169300	n/a	1
14	33	PF00445	EIN_174580	hypothetical protein	EHI_169300	n/a	154
14	33	PF00445	EIN_162670	ribonuclease 3 precursor, putative	EHI_169690	n/a	0
14	33	PF00445	EIN_174400	ribonuclease DdI precursor, putative	EHI_160710	n/a	0
14	33	PF00445	EIN_178060	hypothetical protein, conserved	EHI_169300	n/a	0
14	33	PF00445	EIN_162660	hypothetical protein, conserved	EHI_169300	n/a	0
14	33	PF00445	EIN_174550	ribonuclease S-7 precursor, putative	EHI_127160	n/a	1
14	33	PF00445	EIN_174440	ribonuclease 3 precursor, putative	EHI_156310	n/a	113
14	33	PF00445	EIN_014640	ribonuclease 1 precursor, putative	EHI_160710	n/a	23171
14	33	PF00445	EIN_174230	ribonuclease DdI precursor, putative	EHI_169300	n/a	0
14	33	PF00445	EIN_192290	ribonuclease DdI precursor, putative	EHI_169300	n/a	161570
14	33	PF00445	EIN_174480	hypothetical protein, conserved	EHI_127160	n/a	3578
14	33	PF00445	EIN_174450	ribonuclease S-F11, putative	EHI_127160	n/a	0
14	33	PF00445	EIN_174240	ribonuclease 3 precursor, putative	EHI_169300	n/a	42
14	33	PF00445	EIN_174560	intracellular ribonuclease LX precursor, putative	EHI_160710	n/a	84
14	33	PF00445	EIN_131400	hypothetical protein, conserved	EHI_127160	n/a	152
14	33	PF00445	EIN_138800	ribonuclease 2 precursor, putative	EHI_169300	n/a	0
14	33	PF00445	EIN_016430	extracellular ribonuclease LE precursor, putative	EHI_127160	n/a	62
14	33	PF00445	EIN_162680	ribonuclease 3 precursor, putative	EHI_169300	n/a	0
14	33	PF00445	EIN_174510	hypothetical protein	EHI_169300	n/a	0
14	33	PF00445	EIN_184780	extracellular ribonuclease LE precursor, putative	EHI_127160	EHI_127160	18782
14	33	PF00445	EIN_241960	ribonuclease DdI precursor, putative	EHI_169300	EHI_169300	122
14	33	PF00445	EIN_084240	ribonuclease 2 precursor, putative	EHI_169300	n/a	6
14	33	PF00445	EIN_174530	ribonuclease 3 precursor, putative	EHI_169300	n/a	1
14	33	PF00445	EIN_099020	intracellular ribonuclease LX precursor, putative	EHI_169300	n/a	2
14	33	PF00445	EIN_071450	intracellular ribonuclease LX precursor, putative	EHI_160710	n/a	0
14	33	PF00445	EIN_230550	ribonuclease 2 precursor, putative	EHI_169690	EHI_169690	1706
14	33	PF00445	EIN_300660	alpha/beta-gliadin A-III precursor, putative	EHI_160710	n/a	2
14	33	PF00445	EIN_174220	ribonuclease 3 precursor, putative	EHI_169300	n/a	0
14	33	PF00445	EIN_162530	ribonuclease 3 precursor, putative	EHI_169300	n/a	6
14	33	PF00445	EIN_174540	ribonuclease 3 precursor, putative	EHI_127160	n/a	672
15	32	PF00616	EIN_311800	hypothetical protein	EHI_035810	EHI_035810	23
15	32	PF00616	EIN_137760	hypothetical protein	EHI_167030	EHI_167030	2399
15	32	PF00616	EIN_059800	hypothetical protein	EHI_140560	EHI_140560	1167
15	32	PF00616	EIN_112380	hypothetical protein	EHI_167140	EHI_167140	13696
15	32	PF00616	EIN_110580	hypothetical protein	EHI_096700	EHI_096700	2299
15	32	PF00616	EIN_224010	hypothetical protein	EHI_096260	n/a	2908
15	32	PF00616	EIN_019980	ras GTP-ase activating protein, putative	EHI_126270	EHI_126270	1076
15	32	PF00616	EIN_312190	hypothetical protein	EHI_017630	EHI_017630	17102
15	32	PF00616	EIN_113260	ras GTPase-activating protein, putative	EHI_105250	EHI_105250	115
15	32	PF00616	EIN_036780	hypothetical protein	EHI_096260	EHI_096260	2645
15	32	PF00616	EIN_243600	hypothetical protein	EHI_035810	n/a	147
15	32	PF00616	EIN_060620	hypothetical protein	EHI_001910	EHI_001910	8315
15	32	PF00616	EIN_134670	carmil, putative	EHI_002150	EHI_002150	3384
15	32	PF00616	EIN_240400	hypothetical protein, conserved	EHI_010720	EHI_010720	1628
15	32	PF00616	EIN_111930	ras GTPase-activating protein, putative	EHI_146930	n/a	493
15	32	PF00616	EIN_239460	hypothetical protein	EHI_023030	EHI_023030	141
15	32	PF00616	EIN_063830	ras GTPase activating protein, putative	EHI_156210	EHI_156210	3213
15	32	PF00616	EIN_228330	hypothetical protein, conserved	EHI_126270	n/a	187
15	32	PF00616	EIN_229800	hypothetical protein	EHI_139970	EHI_139970	6311
15	32	PF00616	EIN_057440	hypothetical protein	EHI_182780	EHI_182780	871
15	32	PF00616	EIN_105750	hypothetical protein	EHI_028970	n/a	2
15	32	PF00616	EIN_160300	hypothetical protein, conserved	EHI_153270	EHI_153270	771
15	32	PF00616	EIN_103460	hypothetical protein	EHI_096260	n/a	2032
15	32	PF00616	EIN_054270	hypothetical protein	EHI_001910	n/a	350
15	32	PF00616	EIN_299900	hypothetical protein	EHI_156210	n/a	1922
15	32	PF00616	EIN_281410	hypothetical protein	EHI_014300	EHI_014300	26
15	32	PF00616	EIN_168580	hypothetical protein	EHI_151460	EHI_151460	36500
15	32	PF00616	EIN_054610	Ras GTPase-activating protein gap-2, putative	EHI_174140	EHI_174140	6895
15	32	PF00616	EIN_181480	hypothetical protein	EHI_035810	n/a	71
15	32	PF00616	EIN_016300	hypothetical protein	EHI_028970	n/a	87
15	32	PF00616	EIN_160710	hypothetical protein	EHI_096490	EHI_096490	623
15	32	PF00616	EIN_081760	Ras GTPase activating protein, putative	EHI_146930	EHI_146930	142
16	32	PF00249	EIN_236620	hypothetical protein, conserved	EHI_098070	EHI_098070	639
16	32	PF00249	EIN_103660	transcription factor MYB59, putative	EHI_129790	n/a	27
16	32	PF00249	EIN_147040	transcription factor MYB23, putative	EHI_000550	EHI_000550	340
16	32	PF00249	EIN_050380	hypothetical protein	EHI_148140	EHI_148140	8506
16	32	PF00249	EIN_181380	transcription factor MYB48, putative	EHI_009930	n/a	68
16	32	PF00249	EIN_185450	hypothetical protein	EHI_009820	EHI_009820	579
16	32	PF00249	EIN_109000	transcription factor WEREWOLF, putative	EHI_153360	n/a	1640
16	32	PF00249	EIN_168880	transcription factor WEREWOLF, putative	EHI_153360	n/a	66
16	32	PF00249	EIN_058480	transcription factor MYB75, putative	EHI_153360	EHI_153360	477
16	32	PF00249	EIN_239540	trichome differentiation protein GL1, putative	EHI_053000	EHI_053000	1363
16	32	PF00249	EIN_103970	r2r3-MYB transcription factor, putative	EHI_153360	n/a	3
16	32	PF00249	EIN_163170	hypothetical protein, conserved	EHI_168310	n/a	506
16	32	PF00249	EIN_050790	trichome differentiation protein GL1, putative	EHI_182610	n/a	112
16	32	PF00249	EIN_015660	transcription factor MYB90, putative	EHI_182610	n/a	22
16	32	PF00249	EIN_029080	transcription factor WEREWOLF, putative	EHI_009930	n/a	41706
16	32	PF00249	EIN_103520	trichome differentiation protein GL1, putative	EHI_153360	n/a	42
16	32	PF00249	EIN_181610	transcription factor MYB75, putative	EHI_007310	n/a	32
16	32	PF00249	EIN_212740	trichome differentiation protein GL1, putative	EHI_129790	EHI_129790	3322
16	32	PF00249	EIN_292510	r2r3-MYB transcription factor, putative	EHI_153360	n/a	214
16	32	PF00249	EIN_014900	hypothetical protein	EHI_153360	n/a	7
16	32	PF00249	EIN_110480	hypothetical protein, conserved	EHI_093700	EHI_093700	4295
16	32	PF00249	EIN_182590	transcription factor MYB23, putative	EHI_098070	n/a	277
16	32	PF00249	EIN_181410	transcription factor MYB90, putative	EHI_007310	EHI_007310	36
16	32	PF00249	EIN_253280	transcription factor MYB48, putative	EHI_063550	n/a	108
16	32	PF00249	EIN_124270	trichome differentiation protein GL1, putative	EHI_009930	n/a	722
16	32	PF00249	EIN_016130	hypothetical protein	EHI_148140	n/a	17
16	32	PF00249	EIN_110360	transcription factor MYB23, putative	EHI_093700	n/a	1560
16	32	PF00249	EIN_103790	C-MYB, putative	EHI_168310	EHI_168310	330
16	32	PF00249	EIN_124580	transcription factor MYB23, putative	EHI_009930	EHI_009930	41
16	32	PF00249	EIN_156740	snap190, putative	EHI_130710	EHI_130710	159129
16	32	PF00249	EIN_223820	trichome differentiation protein GL1, putative	EHI_129790	n/a	190
16	32	PF00249	EIN_028680	MYB, putative	EHI_063550	EHI_063550	7641
17	30	PF00112,PF08246	EIN_114990	cysteine protease, putative	EHI_097900	n/a	592
17	30	PF00112,PF08246	EIN_277820	cysteine protease, putative	EHI_180650	n/a	102
17	30	PF00112,PF08246	EIN_120520	cysteine proteinase ACP1 precursor, putative	EHI_159610	n/a	11
17	30	PF00112,PF08246	EIN_184910	cathepsin L, putative	EHI_151440	n/a	51001
17	30	PF00112,PF08246	EIN_315880	cysteine protease, putative	EHI_097900	EHI_097900	14
17	30	PF00112,PF08246	EIN_190570	cysteine proteinase 1 precursor, putative	EHI_197490	n/a	2783
17	30	PF00112,PF08246	EIN_245400	cysteine protease, putative	EHI_097900	n/a	0
17	30	PF00112,PF08246	EIN_172350	cysteine proteinase 2 precursor, putative	EHI_033710	n/a	6
17	30	PF00112,PF08246	EIN_218930	cysteine proteinase 1 precursor, putative	EHI_197490	EHI_197490	322776
17	30	PF00112,PF08246	EIN_224330	cysteine proteinase 1 precursor, putative	EHI_151400	n/a	3811
17	30	PF00112,PF08246	EIN_085960	cysteine proteinase ACP1 precursor, putative	EHI_159610	n/a	45614
17	30	PF00112,PF08246	EIN_036350	cysteine proteinase 1 precursor, putative	EHI_151400	EHI_151400	3097
17	30	PF00112,PF08246	EIN_051660	viral cathepsin, putative	EHI_140220	EHI_140220	2532
17	30	PF00112,PF08246	EIN_199850	cysteine protease, putative	EHI_097900	n/a	167
17	30	PF00112,PF08246	EIN_038430	cysteine proteinase 2 precursor, putative	EHI_050570	n/a	1144
17	30	PF00112,PF08246	EIN_013830	cysteine proteinase 2 precursor, putative	EHI_033710	n/a	1625
17	30	PF00112,PF08246	EIN_168460	cysteine proteinase 2 precursor, putative	EHI_033710	n/a	402
17	30	PF00112,PF08246	EIN_253190	cysteine proteinase ACP1 precursor, putative	EHI_159610	EHI_159610	56310
17	30	PF00112,PF08246	EIN_241400	cathepsin L, putative	EHI_062480	EHI_062480	5871
17	30	PF00112,PF08246	EIN_241340	viral cathepsin, putative	EHI_091450	EHI_091450	13
17	30	PF00112,PF08246	EIN_151430	cysteine proteinase 2 precursor, putative	EHI_033710	n/a	5
17	30	PF00112,PF08246	EIN_050320	cysteine protease, putative	EHI_097900	n/a	177
17	30	PF00112,PF08246	EIN_253450	cysteine proteinase ACP1 precursor, putative	EHI_159610	n/a	153881
17	30	PF00112,PF08246	EIN_140010	cysteine protease, putative	EHI_097900	n/a	1
17	30	PF00112,PF08246	EIN_118870	cysteine proteinase 3 precursor, putative	EHI_168240	EHI_168240	74346
17	30	PF00112,PF08246	EIN_184830	cysteine protease, putative	EHI_126170	n/a	2932
17	30	PF00112,PF08246	EIN_052180	Xylem cysteine proteinase 2 precursor, putative	EHI_179600	EHI_179600	10964
17	30	PF00112,PF08246	EIN_103270	cysteine protease, putative	EHI_097900	n/a	6839
17	30	PF00112,PF08246	EIN_176790	cysteine protease, putative	EHI_200690	EHI_200690	858
17	30	PF00112,PF08246	EIN_036980	cysteine proteinase 3 precursor, putative	EHI_033710	EHI_033710	109146
18	28	PF00012	EIN_180120	heat shock protein 70kD, putative	EHI_201260	n/a	76
18	28	PF00012	EIN_218480	chaperone protein DNAK, putative	EHI_008600	n/a	204
18	28	PF00012	EIN_187570	heat shock protein, putative	EHI_052860	n/a	31
18	28	PF00012	EIN_013350	heat shock protein 70kD, putative	EHI_192510	n/a	40
18	28	PF00012	EIN_033670	heat shock cognate HSP70 protein, putative	EHI_150770	EHI_150770	2867
18	28	PF00012	EIN_288100	heat shock protein 70kD, putative	EHI_150770	n/a	864
18	28	PF00012	EIN_213160	chaperone protein DNAK, putative	EHI_201260	n/a	74
18	28	PF00012	EIN_121330	heat shock 70 kDa protein, putative	EHI_150770	n/a	5
18	28	PF00012	EIN_289560	heat shock 70 kDa protein, putative	EHI_197860	EHI_197860	19057
18	28	PF00012	EIN_221670	heat shock protein 70kD, putative	EHI_082200	EHI_082200	538
18	28	PF00012	EIN_220580	chaperone protein DNAK, putative	EHI_002560	n/a	417
18	28	PF00012	EIN_052060	heat shock 70 kDa protein, putative	EHI_198320	EHI_198320	1723
18	28	PF00012	EIN_161450	heat shock 70 kDa protein, putative	EHI_127700	EHI_127700	7936
18	28	PF00012	EIN_300920	heat shock 70 kDa protein, putative	EHI_155490	n/a	13
18	28	PF00012	EIN_109120	heat shock protein 70kD, putative	EHI_065770	n/a	1714
18	28	PF00012	EIN_283720	heat shock protein, putative	EHI_052860	n/a	79
18	28	PF00012	EIN_105260	Luminal-binding protein 4 precursor, putative	EHI_001950	EHI_001950	5005
18	28	PF00012	EIN_181560	heat shock protein SSA1, putative	EHI_001950	n/a	17574
18	28	PF00012	EIN_225230	heat shock protein 70, putative	EHI_192510	n/a	286
18	28	PF00012	EIN_158310	heat shock 70 kDa protein II, putative	EHI_052860	n/a	29
18	28	PF00012	EIN_292660	heat shock protein, putative	EHI_105170	EHI_105170	2364
18	28	PF00012	EIN_186340	heat shock 70 kDa protein, putative	EHI_002560	n/a	661
18	28	PF00012	EIN_024910	heat shock cognate HSP70 protein, putative	EHI_133950	n/a	105
18	28	PF00012	EIN_026240	chaperone protein DNAK, putative	EHI_201260	n/a	683
18	28	PF00012	EIN_135680	heat shock protein 70kD, putative	EHI_148990	EHI_148990	2456
18	28	PF00012	EIN_312780	heat shock 70 kDa protein, putative	EHI_150770	n/a	168
18	28	PF00012	EIN_088030	heat shock protein, putative	EHI_052860	n/a	38
18	28	PF00012	EIN_169650	heat shock 70 kDa protein, putative	EHI_192510	n/a	38
19	27	PF00622	EIN_110840	hypothetical protein, conserved	EHI_116470	EHI_116470	164
19	27	PF00622	EIN_166920	hypothetical protein	EHI_116470	n/a	1
19	27	PF00622	EIN_180140	hypothetical protein	EHI_116470	n/a	0
19	27	PF00622	EIN_191770	hypothetical protein, conserved	EHI_116470	n/a	4
19	27	PF00622	EIN_015030	hypothetical protein	EHI_003920	n/a	1
19	27	PF00622	EIN_155350	hypothetical protein	EHI_040470	n/a	0
19	27	PF00622	EIN_165390	hypothetical protein	EHI_116470	n/a	416
19	27	PF00622	EIN_035960	hypothetical protein	EHI_187140	EHI_187140	3837
19	27	PF00622	EIN_146580	hypothetical protein	EHI_040470	n/a	1136
19	27	PF00622	EIN_054330	hypothetical protein	EHI_116470	n/a	156
19	27	PF00622	EIN_052050	hypothetical protein	EHI_040470	EHI_040470	213
19	27	PF00622	EIN_196390	hypothetical protein, conserved	EHI_116470	n/a	4589
19	27	PF00622	EIN_124240	hypothetical protein	EHI_003920	n/a	11
19	27	PF00622	EIN_225620	hypothetical protein	EHI_040470	n/a	0
19	27	PF00622	EIN_147510	hypothetical protein	EHI_040470	n/a	190
19	27	PF00622	EIN_191820	hypothetical protein	EHI_040470	n/a	4
19	27	PF00622	EIN_172380	hypothetical protein	EHI_040470	n/a	12
19	27	PF00622	EIN_157630	hypothetical protein	EHI_040470	n/a	0
19	27	PF00622	EIN_157670	hypothetical protein	EHI_151340	n/a	179
19	27	PF00622	EIN_238820	hypothetical protein	EHI_116470	n/a	10056
19	27	PF00622	EIN_139080	hypothetical protein	EHI_003920	n/a	5
19	27	PF00622	EIN_213150	hypothetical protein	EHI_116470	n/a	3
19	27	PF00622	EIN_231120	hypothetical protein	EHI_116470	n/a	2
19	27	PF00622	EIN_076230	hypothetical protein	EHI_091560	n/a	45896
19	27	PF00622	EIN_108950	hypothetical protein	EHI_187140	n/a	28
19	27	PF00622	EIN_295500	hypothetical protein	EHI_091560	EHI_091560	4389
19	27	PF00622	EIN_301070	hypothetical protein	EHI_040470	n/a	36
20	27	PF00566	EIN_020350	hypothetical protein, conserved	EHI_035150	n/a	23
20	27	PF00566	EIN_108590	hypothetical protein, conserved	EHI_166020	n/a	918
20	27	PF00566	EIN_093600	hypothetical protein, conserved	EHI_045210	EHI_045210	805
20	27	PF00566	EIN_105370	hypothetical protein, conserved	EHI_166020	EHI_166020	473
20	27	PF00566	EIN_277120	hypothetical protein, conserved	EHI_110550	n/a	1541
20	27	PF00566	EIN_310830	hypothetical protein, conserved	EHI_045210	n/a	243
20	27	PF00566	EIN_184590	hypothetical protein, conserved	EHI_110550	n/a	1298
20	27	PF00566	EIN_052860	hypothetical protein	EHI_035150	n/a	2419
20	27	PF00566	EIN_112210	hypothetical protein, conserved	EHI_175250	EHI_175250	141419
20	27	PF00566	EIN_039000	hypothetical protein, conserved	EHI_152910	EHI_152910	967
20	27	PF00566	EIN_104880	hypothetical protein, conserved	EHI_091080	EHI_091080	157
20	27	PF00566	EIN_015920	hypothetical protein	EHI_035150	EHI_035150	720
20	27	PF00566	EIN_105590	hypothetical protein, conserved	EHI_124440	n/a	9
20	27	PF00566	EIN_034640	hypothetical protein	EHI_052170	EHI_052170	2438
20	27	PF00566	EIN_109700	hypothetical protein, conserved	EHI_094140	n/a	3267
20	27	PF00566	EIN_230370	hypothetical protein, conserved	EHI_124440	EHI_124440	769
20	27	PF00566	EIN_160960	cell division control protein, putative	EHI_135170	EHI_135170	335
20	27	PF00566	EIN_242390	hypothetical protein, conserved	EHI_081670	EHI_081670	340
20	27	PF00566	EIN_099470	hypothetical protein, conserved	EHI_142920	EHI_142920	323
20	27	PF00566	EIN_184560	hypothetical protein, conserved	EHI_165290	EHI_165290	1587
20	27	PF00566	EIN_252680	hypothetical protein, conserved	EHI_110550	EHI_110550	4512
20	27	PF00566	EIN_037380	hypothetical protein, conserved	EHI_151210	EHI_151210	2305
20	27	PF00566	EIN_243190	hypothetical protein, conserved	EHI_009510	EHI_009510	710
20	27	PF00566	EIN_029320	growth hormone-regulated TBC protein, putative	EHI_010540	EHI_010540	2789
20	27	PF00566	EIN_052030	hypothetical protein, conserved	EHI_040270	EHI_040270	1175
20	27	PF00566	EIN_223940	hypothetical protein, conserved	EHI_009910	EHI_009910	1340
20	27	PF00566	EIN_111130	hypothetical protein, conserved	EHI_196990	EHI_196990	1604
21	26	PF00583	EIN_023960	hypothetical protein, conserved	EHI_151490	n/a	24
21	26	PF00583	EIN_104230	hypothetical protein, conserved	EHI_065290	n/a	291
21	26	PF00583	EIN_081710	hypothetical protein, conserved	n/a	n/a	452
21	26	PF00583	EIN_058380	hypothetical protein, conserved	EHI_065290	EHI_065290	578
21	26	PF00583	EIN_105390	acetyltransferase complex ard1 subunit, putative	EHI_186730	EHI_186730	3421
21	26	PF00583	EIN_252610	histone acetyltransferase gcn5, putative	EHI_140660	EHI_140660	9139
21	26	PF00583	EIN_059460	hypothetical protein, conserved	EHI_141360	n/a	324
21	26	PF00583	EIN_284700	hypothetical protein, conserved	EHI_151490	n/a	29
21	26	PF00583	EIN_249880	hypothetical protein, conserved	n/a	n/a	15969
21	26	PF00583	EIN_202820	hypothetical protein, conserved	EHI_141360	n/a	18995
21	26	PF00583	EIN_109920	acetyltransferase complex ard1 subunit, putative	EHI_005070	EHI_005070	20817
21	26	PF00583	EIN_230530	hypothetical protein, conserved	EHI_167080	EHI_167080	699049
21	26	PF00583	EIN_014610	hypothetical protein, conserved	EHI_186340	EHI_186340	36
21	26	PF00583	EIN_092850	ribosomal protein-serine acetyltransferase, putative	EHI_088480	EHI_088480	45
21	26	PF00583	EIN_033950	acetyltransferase complex ard1 subunit, putative	EHI_133980	EHI_133980	4273
21	26	PF00583	EIN_277160	N-acetyltransferase separation anxiety, putative	EHI_139360	EHI_139360	37
21	26	PF00583	EIN_126030	hypothetical protein, conserved	EHI_151490	n/a	3
21	26	PF00583	EIN_249760	hypothetical protein, conserved	n/a	n/a	11630
21	26	PF00583	EIN_124120	hypothetical protein, conserved	n/a	n/a	5
21	26	PF00583	EIN_036890	glucosamine 6-phosphate N-acetyltransferase, putative	EHI_198550	EHI_198550	10775
21	26	PF00583	EIN_176820	N-acetyltransferase, putative	EHI_137930	EHI_137930	3147
21	26	PF00583	EIN_099650	hypothetical protein, conserved	EHI_151490	EHI_151490	735
21	26	PF00583	EIN_186050	acetyltransferase C complex catalytic subunit MAK3, putative	EHI_123240	EHI_123240	36
21	26	PF00583	EIN_034860	hypothetical protein	EHI_061000	EHI_061000	3
21	26	PF00583	EIN_290400	hypothetical protein, conserved	EHI_186340	n/a	422
21	26	PF00583	EIN_166410	acetyltransferase, putative	EHI_186730	n/a	186
22	26	PF02985	EIN_110640	hypothetical protein, conserved	EHI_098400	EHI_098400	567
22	26	PF02985	EIN_241120	importin beta-3 subunit, putative	EHI_081250	EHI_081250	118
22	26	PF02985	EIN_242070	hypothetical protein	EHI_201290	EHI_201290	860
22	26	PF02985	EIN_034880	importin beta-3 subunit, putative	EHI_151640	n/a	2923
22	26	PF02985	EIN_021060	importin-4, putative	EHI_097470	EHI_097470	1569
22	26	PF02985	EIN_040110	importin beta-3, putative	EHI_098340	n/a	13338
22	26	PF02985	EIN_248440	hypothetical protein, conserved	EHI_069480	EHI_069480	5022
22	26	PF02985	EIN_083960	hypothetical protein	EHI_140650	n/a	173
22	26	PF02985	EIN_157040	hypothetical protein, conserved	EHI_010630	EHI_010630	334
22	26	PF02985	EIN_168620	condensin, putative	EHI_141090	EHI_141090	2501
22	26	PF02985	EIN_013300	splicing factor 3B subunit, putative	EHI_049170	EHI_049170	706
22	26	PF02985	EIN_033800	hypothetical protein, conserved	EHI_098400	n/a	2547
22	26	PF02985	EIN_168570	protein phosphatase PP2A regulatory subunit A, putative	EHI_124530	EHI_124530	6102
22	26	PF02985	EIN_219420	protein phosphatase PP2A regulatory subunit A, putative	EHI_124870	EHI_124870	8789
22	26	PF02985	EIN_104780	hypothetical protein, conserved	EHI_040260	EHI_040260	2046
22	26	PF02985	EIN_252900	hypothetical protein	EHI_068630	EHI_068630	9508
22	26	PF02985	EIN_036930	hypothetical protein, conserved	EHI_146520	n/a	3050
22	26	PF02985	EIN_017160	importin beta-3, putative	EHI_151640	EHI_151640	11082
22	26	PF02985	EIN_111200	hypothetical protein	n/a	n/a	100
22	26	PF02985	EIN_200560	tip120, putative	EHI_140650	n/a	2883
22	26	PF02985	EIN_243220	importin beta-3 subunit, putative	EHI_064450	EHI_064450	2197
22	26	PF02985	EIN_133630	hypothetical protein	EHI_060990	EHI_060990	613
22	26	PF02985	EIN_310660	tip120, putative	EHI_140650	EHI_140650	3695
22	26	PF02985	EIN_053230	serine/threonine protein phosphatase 2A 65 kDa regulatory subunit A beta isoform, putative	EHI_019610	EHI_019610	2076
22	26	PF02985	EIN_295980	hypothetical protein	EHI_078260	EHI_078260	55332
22	26	PF02985	EIN_033390	hypothetical protein, conserved	EHI_146520	EHI_146520	2290
23	26	PF00069,PF07699,PF07714	EIN_138370	protein serine/threonine kinase, putative	EHI_050650	n/a	457
23	26	PF00069,PF07699,PF07714	EIN_068110	protein serine/threonine kinase, putative	EHI_050650	n/a	1
23	26	PF00069,PF07699,PF07714	EIN_249520	protein serine/threonine kinase, putative	EHI_050650	n/a	30
23	26	PF00069,PF07699,PF07714	EIN_065780	protein serine/threonine kinase, putative	EHI_050650	n/a	15
23	26	PF00069,PF07699,PF07714	EIN_218030	protein serine/threonine kinase, putative	EHI_050650	n/a	0
23	26	PF00069,PF07699,PF07714	EIN_006310	protein serine/threonine kinase, putative	EHI_050650	n/a	341
23	26	PF00069,PF07699,PF07714	EIN_085180	protein serine/threonine kinase, putative	EHI_050650	n/a	7
23	26	PF00069,PF07699,PF07714	EIN_193030	protein serine/threonine kinase, putative	EHI_050650	n/a	1
23	26	PF00069,PF07699,PF07714	EIN_000210	protein serine/threonine kinase, putative	EHI_050650	n/a	12
23	26	PF00069,PF07699,PF07714	EIN_155320	protein serine/threonine kinase, putative	EHI_050650	n/a	34
23	26	PF00069,PF07699,PF07714	EIN_120810	protein serine/threonine kinase, putative	EHI_050650	n/a	3
23	26	PF00069,PF07699,PF07714	EIN_250400	protein serine/threonine kinase, putative	EHI_050650	EHI_050650	0
23	26	PF00069,PF07699,PF07714	EIN_088320	protein serine/threonine kinase, putative	EHI_050650	n/a	272
23	26	PF00069,PF07699,PF07714	EIN_213330	protein serine/threonine kinase, putative	EHI_050650	n/a	0
23	26	PF00069,PF07699,PF07714	EIN_310310	protein serine/threonine kinase, putative	EHI_050650	n/a	6
23	26	PF00069,PF07699,PF07714	EIN_282150	protein serine/threonine kinase, putative	EHI_050650	n/a	0
23	26	PF00069,PF07699,PF07714	EIN_085390	protein serine/threonine kinase, putative	EHI_050650	n/a	1
23	26	PF00069,PF07699,PF07714	EIN_138520	protein serine/threonine kinase, putative	EHI_050650	n/a	12
23	26	PF00069,PF07699,PF07714	EIN_050830	protein serine/threonine kinase, putative	EHI_050650	n/a	46
23	26	PF00069,PF07699,PF07714	EIN_286930	protein serine/threonine kinase, putative	EHI_050650	n/a	10
23	26	PF00069,PF07699,PF07714	EIN_132510	protein serine/threonine kinase, putative	EHI_074740	n/a	20
23	26	PF00069,PF07699,PF07714	EIN_026700	protein serine/threonine kinase, putative	EHI_050650	n/a	133
23	26	PF00069,PF07699,PF07714	EIN_026220	protein serine/threonine kinase, putative	EHI_050650	n/a	0
23	26	PF00069,PF07699,PF07714	EIN_179100	protein serine/threonine kinase, putative	EHI_050650	n/a	0
23	26	PF00069,PF07699,PF07714	EIN_245380	protein serine/threonine kinase, putative	EHI_050650	n/a	5
23	26	PF00069,PF07699,PF07714	EIN_048700	protein serine/threonine kinase, putative	EHI_050650	n/a	1
24	25	PF07690	EIN_241890	hypothetical protein	EHI_134010	EHI_134010	1580
24	25	PF07690	EIN_277560	hypothetical protein	EHI_103540	n/a	730
24	25	PF07690	EIN_017370	hypothetical protein	EHI_187120	EHI_187120	1769
24	25	PF07690	EIN_243450	hypothetical protein	EHI_194990	EHI_194990	4704
24	25	PF07690	EIN_223810	hypothetical protein, conserved	EHI_117260	EHI_117260	336
24	25	PF07690	EIN_103310	hypothetical protein	n/a	n/a	7
24	25	PF07690	EIN_238620	hypothetical protein, conserved	EHI_110390	EHI_110390	362
24	25	PF07690	EIN_059680	hypothetical protein	EHI_067960	n/a	1366
24	25	PF07690	EIN_230500	hypothetical protein	EHI_051700	EHI_051700	3398
24	25	PF07690	EIN_054130	hypothetical protein, conserved	EHI_117260	n/a	922
24	25	PF07690	EIN_040840	hypothetical protein	EHI_156230	n/a	7603
24	25	PF07690	EIN_109070	hypothetical protein	EHI_153450	n/a	24
24	25	PF07690	EIN_017580	hypothetical protein	EHI_153450	n/a	1310
24	25	PF07690	EIN_040590	hypothetical protein	EHI_156230	EHI_156230	2067
24	25	PF07690	EIN_034810	hypothetical protein	EHI_008110	EHI_008110	20881
24	25	PF07690	EIN_035910	hypothetical protein	EHI_138340	EHI_138340	1849
24	25	PF07690	EIN_165310	hypothetical protein, conserved	EHI_117260	n/a	9
24	25	PF07690	EIN_111980	hypothetical protein	EHI_103540	EHI_103540	499
24	25	PF07690	EIN_034960	hypothetical protein	EHI_187120	n/a	4069
24	25	PF07690	EIN_147560	hypothetical protein, conserved	EHI_173950	EHI_173950	1015
24	25	PF07690	EIN_285480	hypothetical protein	EHI_008110	n/a	268
24	25	PF07690	EIN_136580	hypothetical protein	EHI_094800	EHI_094800	5
24	25	PF07690	EIN_239250	hypothetical protein	EHI_068400	EHI_068400	4545
24	25	PF07690	EIN_035840	hypothetical protein	EHI_134730	EHI_134730	2773
24	25	PF07690	EIN_103350	hypothetical protein	EHI_103540	n/a	0
25	24	PF00753	EIN_244130	hypothetical protein, conserved	EHI_115720	n/a	181
25	24	PF00753	EIN_312270	type A flavoprotein fprA, putative	EHI_096710	n/a	6924
25	24	PF00753	EIN_124390	beta lactamase domain, putative	EHI_068560	EHI_068560	1205
25	24	PF00753	EIN_094500	hypothetical protein, conserved	EHI_169860	EHI_169860	1323
25	24	PF00753	EIN_149150	ribonuclease Z, putative	EHI_125880	n/a	1085
25	24	PF00753	EIN_235700	hypothetical protein, conserved	EHI_136340	n/a	84
25	24	PF00753	EIN_033100	hypothetical protein, conserved	EHI_115720	n/a	10
25	24	PF00753	EIN_249530	alkyl/aryl-sulfatase BDS1, putative	EHI_115720	n/a	0
25	24	PF00753	EIN_059300	hypothetical protein, conserved	EHI_095100	n/a	1247
25	24	PF00753	EIN_117380	hypothetical protein, conserved	EHI_095100	n/a	54
25	24	PF00753	EIN_106290	alkyl/aryl-sulfatase BDS1, putative	EHI_115720	EHI_115720	2621
25	24	PF00753	EIN_277060	zinc phosphodiesterase, putative	EHI_150110	EHI_150110	6217
25	24	PF00753	EIN_222220	alkyl/aryl-sulfatase BDS1, putative	EHI_115720	n/a	791
25	24	PF00753	EIN_107700	cleavage and polyadenylation specificity factor, putative	EHI_045410	EHI_045410	8816
25	24	PF00753	EIN_124550	beta lactamase domain, putative	EHI_068560	n/a	279
25	24	PF00753	EIN_086060	hypothetical protein, conserved	EHI_095100	n/a	7904
25	24	PF00753	EIN_311980	type A flavoprotein fprA, putative	EHI_096710	n/a	10206
25	24	PF00753	EIN_243250	beta lactamase domain, putative	EHI_068560	n/a	3
25	24	PF00753	EIN_186150	zinc phosphodiesterase, putative	EHI_125880	EHI_125880	3132
25	24	PF00753	EIN_300900	hypothetical protein, conserved	EHI_115720	n/a	910
25	24	PF00753	EIN_129850	hypothetical protein, conserved	EHI_115720	n/a	56
25	24	PF00753	EIN_106090	zinc phosphodiesterase, putative	EHI_136340	n/a	176
25	24	PF00753	EIN_116780	hypothetical protein	EHI_136340	EHI_136340	65138
25	24	PF00753	EIN_281710	beta lactamase domain, putative	EHI_012600	EHI_012600	287
26	24	PF01529	EIN_020450	palmitoyltransferase SWF1, putative	EHI_008430	EHI_008430	451
26	24	PF01529	EIN_146470	palmitoyltransferase PFA3, putative	EHI_004980	EHI_004980	275
26	24	PF01529	EIN_036180	palmitoyltransferase PFA3, putative	EHI_054500	EHI_054500	562
26	24	PF01529	EIN_223930	zinc finger protein DHHC domain containing protein, putative	EHI_027690	n/a	13
26	24	PF01529	EIN_040940	zinc finger protein DHHC domain containing protein, putative	EHI_170440	EHI_170440	16
26	24	PF01529	EIN_166520	palmitoyltransferase PFA3, putative	EHI_007270	EHI_007270	1561
26	24	PF01529	EIN_300000	palmitoyltransferase swf1, putative	EHI_119280	EHI_119280	3956
26	24	PF01529	EIN_015940	palmitoyltransferase ZDHHC18, putative	EHI_049860	EHI_049860	83
26	24	PF01529	EIN_026660	palmitoyltransferase ERF2, putative	EHI_105310	EHI_105310	1043
26	24	PF01529	EIN_292950	zinc finger protein DHHC domain containing protein, putative	EHI_004220	EHI_004220	115
26	24	PF01529	EIN_093320	zinc finger protein DHHC domain containing protein, putative	EHI_142130	EHI_142130	874
26	24	PF01529	EIN_186090	palmitoyltransferase ZDHHC18, putative	EHI_198560	EHI_198560	2
26	24	PF01529	EIN_111270	zinc finger protein DHHC domain containing protein, putative	EHI_037820	n/a	35751
26	24	PF01529	EIN_072980	zinc finger protein DHHC domain containing protein, putative	EHI_016420	n/a	31
26	24	PF01529	EIN_200180	zinc finger protein DHHC domain containing protein, putative	EHI_148370	EHI_148370	115016
26	24	PF01529	EIN_192850	palmitoyltransferase ZDHHC9, putative	EHI_016420	EHI_016420	654
26	24	PF01529	EIN_221850	palmitoyltransferase PFA3, putative	EHI_081800	EHI_081800	316
26	24	PF01529	EIN_193150	zinc finger protein DHHC domain containing protein, putative	EHI_134770	EHI_134770	387
26	24	PF01529	EIN_127940	palmitoyltransferase ERF2, putative	EHI_048840	EHI_048840	926
26	24	PF01529	EIN_026520	palmitoyltransferase ZDHHC15, putative	EHI_047770	EHI_047770	19144
26	24	PF01529	EIN_028830	zinc finger protein DHHC domain containing protein, putative	EHI_037820	EHI_037820	1088
26	24	PF01529	EIN_101560	palmitoyltransferase SWF1, putative	EHI_025320	EHI_025320	833
26	24	PF01529	EIN_038690	zinc finger protein DHHC domain containing protein, putative	EHI_073590	EHI_073590	642
26	24	PF01529	EIN_213560	hypothetical protein	EHI_016420	n/a	58
27	23	PF00005,PF00664	EIN_255870	canalicular multispecific organic anion transporter, putative	EHI_178050	n/a	687
27	23	PF00005,PF00664	EIN_103360	canalicular multispecific organic anion transporter, putative	EHI_178050	EHI_178050	1863
27	23	PF00005,PF00664	EIN_134910	bile salt export pump, putative	EHI_016380	n/a	49249
27	23	PF00005,PF00664	EIN_146100	multidrug resistance protein, putative	EHI_016380	n/a	1686
27	23	PF00005,PF00664	EIN_016510	multidrug resistance-associated protein, putative	EHI_178050	n/a	1932
27	23	PF00005,PF00664	EIN_013760	multidrug resistance-associated protein, putative	EHI_095820	n/a	0
27	23	PF00005,PF00664	EIN_292800	multidrug resistance protein, putative	EHI_114150	n/a	30
27	23	PF00005,PF00664	EIN_277440	multidrug resistance protein, putative	EHI_101230	EHI_101230	18449
27	23	PF00005,PF00664	EIN_223750	canalicular multispecific organic anion transporter, putative	EHI_134470	EHI_134470	5198
27	23	PF00005,PF00664	EIN_147130	multidrug resistance protein, putative	EHI_016380	n/a	796
27	23	PF00005,PF00664	EIN_299150	multidrug resistance protein, putative	EHI_114150	n/a	42
27	23	PF00005,PF00664	EIN_165790	multidrug resistance-associated protein, putative	EHI_178580	EHI_178580	13299
27	23	PF00005,PF00664	EIN_174430	multidrug resistance protein, putative	EHI_016380	n/a	185
27	23	PF00005,PF00664	EIN_229420	multidrug resistance-associated protein, putative	EHI_100320	EHI_100320	2274
27	23	PF00005,PF00664	EIN_146950	canalicular multispecific organic anion transporter, putative	EHI_134470	n/a	83111
27	23	PF00005,PF00664	EIN_223840	multidrug resistance protein, putative	EHI_016380	n/a	5901
27	23	PF00005,PF00664	EIN_072230	metal resistance protein YCF1, putative	EHI_100320	n/a	3284
27	23	PF00005,PF00664	EIN_117960	bile salt export pump, putative	EHI_016380	n/a	1011
27	23	PF00005,PF00664	EIN_095000	multidrug resistance-associated protein, putative	EHI_134470	n/a	5580
27	23	PF00005,PF00664	EIN_026460	metal resistance protein YCF1, putative	EHI_124840	EHI_124840	144
27	23	PF00005,PF00664	EIN_043670	multidrug resistance protein, putative	EHI_016380	n/a	9
27	23	PF00005,PF00664	EIN_080420	bile salt export pump, putative	EHI_016380	EHI_016380	6295
27	23	PF00005,PF00664	EIN_136140	multidrug resistance-associated protein, putative	EHI_178050	n/a	33
28	22	PF00097	EIN_176740	hypothetical protein	EHI_098040	EHI_098040	587
28	22	PF00097	EIN_222610	hypothetical protein	EHI_130650	EHI_130650	119
28	22	PF00097	EIN_256350	RING finger protein, putative	EHI_038330	EHI_038330	2012
28	22	PF00097	EIN_033380	hypothetical protein	EHI_146580	EHI_146580	744
28	22	PF00097	EIN_255200	hypothetical protein, conserved	EHI_052080	EHI_052080	8978
28	22	PF00097	EIN_103200	hypothetical protein, conserved	EHI_093840	n/a	955
28	22	PF00097	EIN_253060	hypothetical protein	EHI_159590	EHI_159590	9019
28	22	PF00097	EIN_166330	E3 ubiquitin protein ligase hrd-1 precursor, putative	EHI_166440	EHI_166440	2099
28	22	PF00097	EIN_149060	hypothetical protein	EHI_025870	EHI_025870	3225
28	22	PF00097	EIN_255970	hypothetical protein	EHI_051030	EHI_051030	152
28	22	PF00097	EIN_111310	hypothetical protein	EHI_091470	EHI_091470	75887
28	22	PF00097	EIN_017540	hypothetical protein, conserved	EHI_036640	EHI_036640	8707
28	22	PF00097	EIN_253220	hypothetical protein	EHI_155320	EHI_155320	10680
28	22	PF00097	EIN_020850	hypothetical protein	EHI_127230	EHI_127230	631
28	22	PF00097	EIN_147900	hypothetical protein, conserved	EHI_073340	EHI_073340	1551
28	22	PF00097	EIN_223550	hypothetical protein	EHI_027510	EHI_027510	1720
28	22	PF00097	EIN_222100	hypothetical protein, conserved	EHI_151960	EHI_151960	415
28	22	PF00097	EIN_161050	hypothetical protein, conserved	EHI_036640	n/a	9124
28	22	PF00097	EIN_243030	inhibitor of apoptosis 1, diap1, putative	EHI_110620	EHI_110620	2652
28	22	PF00097	EIN_124130	hypothetical protein	EHI_098040	n/a	48
28	22	PF00097	EIN_192240	hypothetical protein	EHI_164390	EHI_164390	4325
28	22	PF00097	EIN_050390	hypothetical protein	EHI_168070	EHI_168070	1296
29	22	PF02145	EIN_168890	hypothetical protein	EHI_010050	EHI_010050	9582
29	22	PF02145	EIN_107820	rap GTPase-activating protein, putative	EHI_100290	EHI_100290	1603
29	22	PF02145	EIN_219150	rap GTPase-activating protein, putative	EHI_138500	n/a	716
29	22	PF02145	EIN_292960	rap GTPase-activating protein, putative	EHI_004210	EHI_004210	47
29	22	PF02145	EIN_081420	rap GTPase-activating protein, putative	EHI_004210	n/a	36
29	22	PF02145	EIN_147770	rap GTPase-activating protein, putative	EHI_124570	n/a	10278
29	22	PF02145	EIN_192910	rap GTPase-activating protein, putative	EHI_124570	EHI_124570	27829
29	22	PF02145	EIN_254830	rap GTPase-activating protein, putative	EHI_138500	n/a	162
29	22	PF02145	EIN_105000	rap GTPase-activating protein, putative	EHI_000430	n/a	8672
29	22	PF02145	EIN_220300	rap GTPase-activating protein, putative	EHI_196550	n/a	545
29	22	PF02145	EIN_092810	rap GTPase-activating protein, putative	EHI_196550	EHI_196550	6701
29	22	PF02145	EIN_124420	tuberin, putative	EHI_090440	EHI_090440	1314
29	22	PF02145	EIN_243620	rap GTPase-activating protein, putative	EHI_100290	n/a	421
29	22	PF02145	EIN_033200	rap GTPase-activating protein, putative	EHI_000430	EHI_000430	5358
29	22	PF02145	EIN_137440	rap GTPase-activating protein, putative	EHI_079910	EHI_079910	120450
29	22	PF02145	EIN_029490	tuberin, putative	EHI_155710	EHI_155710	49442
29	22	PF02145	EIN_035300	rap GTPase-activating protein, putative	EHI_196550	n/a	724
29	22	PF02145	EIN_184730	tuberin, putative	EHI_155710	n/a	2751
29	22	PF02145	EIN_144320	rap GTPase-activating protein, putative	EHI_124570	n/a	1371
29	22	PF02145	EIN_083850	rap GTPase-activating protein, putative	EHI_108750	EHI_108750	1055
29	22	PF02145	EIN_166140	rap GTPase-activating protein, putative	EHI_074060	EHI_074060	4303
29	22	PF02145	EIN_035230	tuberin, putative	EHI_155710	n/a	14664
30	21	PF00098	EIN_270930	hypothetical protein	n/a	n/a	546
30	21	PF00098	EIN_209510	hypothetical protein	n/a	n/a	752
30	21	PF00098	EIN_022260	hypothetical protein	n/a	n/a	896
30	21	PF00098	EIN_172870	hypothetical protein	n/a	n/a	483
30	21	PF00098	EIN_195880	hypothetical protein, conserved	n/a	n/a	6245
30	21	PF00098	EIN_012730	hypothetical protein	n/a	n/a	679
30	21	PF00098	EIN_124190	zinc finger protein cchc domain containing protein, putative	EHI_141890	EHI_141890	9864
30	21	PF00098	EIN_022000	hypothetical protein	n/a	n/a	801
30	21	PF00098	EIN_307340	hypothetical protein	n/a	n/a	0
30	21	PF00098	EIN_054710	hypothetical protein	n/a	n/a	4264
30	21	PF00098	EIN_288500	hypothetical protein	EHI_014000	EHI_014000	2264
30	21	PF00098	EIN_259260	hypothetical protein	n/a	n/a	270
30	21	PF00098	EIN_091980	hypothetical protein	n/a	n/a	1338
30	21	PF00098	EIN_124180	hypothetical protein	n/a	n/a	893
30	21	PF00098	EIN_213290	cylicin-1, putative	n/a	n/a	3351
30	21	PF00098	EIN_288480	hypothetical protein	EHI_104690	EHI_104690	708
30	21	PF00098	EIN_172370	hypothetical protein	n/a	n/a	337
30	21	PF00098	EIN_101860	hypothetical protein	n/a	n/a	27
30	21	PF00098	EIN_054720	hypothetical protein	n/a	n/a	752
30	21	PF00098	EIN_134650	splicing factor, arginine/serine-rich, putative	n/a	n/a	15190
30	21	PF00098	EIN_001630	hypothetical protein	n/a	n/a	2643
31	20	PF00443	EIN_147790	hypothetical protein, conserved	EHI_137730	EHI_137730	864
31	20	PF00443	EIN_253080	hypothetical protein	EHI_043740	EHI_043740	219
31	20	PF00443	EIN_034370	ubiquitin carboxyl-terminal hydrolase, putative	EHI_012290	EHI_012290	11264
31	20	PF00443	EIN_307810	ubiquitin specific protease, putative	EHI_153400	n/a	1107
31	20	PF00443	EIN_255080	hypothetical protein, conserved	EHI_012290	n/a	214
31	20	PF00443	EIN_134800	hypothetical protein	EHI_035180	EHI_035180	143
31	20	PF00443	EIN_253320	hypothetical protein, conserved	EHI_009430	EHI_009430	10786
31	20	PF00443	EIN_220010	hypothetical protein	EHI_059810	EHI_059810	8
31	20	PF00443	EIN_243050	ubiquitin carboxyl-terminal hydrolase, putative	EHI_049540	EHI_049540	923
31	20	PF00443	EIN_200010	hypothetical protein	EHI_119600	EHI_119600	3842
31	20	PF00443	EIN_157050	hypothetical protein, conserved	EHI_131090	EHI_131090	6932
31	20	PF00443	EIN_243060	hypothetical protein	EHI_064460	EHI_064460	155
31	20	PF00443	EIN_133710	hypothetical protein	EHI_146800	EHI_146800	369
31	20	PF00443	EIN_107760	ubiquitin specific protease, putative	EHI_045440	n/a	11266
31	20	PF00443	EIN_228340	hypothetical protein	EHI_189430	EHI_189430	57
31	20	PF00443	EIN_040090	hypothetical protein	EHI_200820	EHI_200820	1222
31	20	PF00443	EIN_134280	hypothetical protein	EHI_158580	EHI_158580	453
31	20	PF00443	EIN_106140	hypothetical protein	EHI_012290	n/a	9181
31	20	PF00443	EIN_093710	ubiquitin specific protease, putative	EHI_045440	EHI_045440	917
31	20	PF00443	EIN_249410	hypothetical protein, conserved	EHI_199610	EHI_199610	19872
32	20	PF00617,PF00618	EIN_053880	hypothetical protein	EHI_107910	EHI_107910	692
32	20	PF00617,PF00618	EIN_147520	guanine nucleotide exchange factor, putative	EHI_013140	EHI_013140	617
32	20	PF00617,PF00618	EIN_135900	ras GTP exchange factor, putative	EHI_148500	EHI_148500	3374
32	20	PF00617,PF00618	EIN_051460	guanine nucleotide exchange factor, putative	EHI_131260	EHI_131260	4313
32	20	PF00617,PF00618	EIN_192280	guanine nucleotide exchange factor, putative	EHI_013140	n/a	3669
32	20	PF00617,PF00618	EIN_136060	guanine nucleotide exchange factor, putative	EHI_148500	n/a	2093
32	20	PF00617,PF00618	EIN_136080	ras GTP exchange factor, son of sevenless, putative	EHI_148500	n/a	10132
32	20	PF00617,PF00618	EIN_052760	hypothetical protein	EHI_070760	EHI_070760	5094
32	20	PF00617,PF00618	EIN_133830	guanine nucleotide exchange factor, putative	EHI_030740	EHI_030740	708
32	20	PF00617,PF00618	EIN_166080	guanine nucleotide exchange factor, putative	EHI_020210	n/a	687
32	20	PF00617,PF00618	EIN_094060	guanine nucleotide exchange factor, putative	EHI_129840	EHI_129840	828
32	20	PF00617,PF00618	EIN_166210	hypothetical protein	EHI_072110	n/a	711
32	20	PF00617,PF00618	EIN_105140	guanine nucleotide exchange factor, putative	EHI_072110	n/a	16
32	20	PF00617,PF00618	EIN_016040	RAS guanyl-releasing protein, putative	EHI_092420	EHI_092420	1557
32	20	PF00617,PF00618	EIN_083740	ras guanine nucleotide exchange factor, slime mold, putative	EHI_170600	EHI_170600	5537
32	20	PF00617,PF00618	EIN_054090	guanine nucleotide exchange factor, putative	EHI_152580	EHI_152580	233
32	20	PF00617,PF00618	EIN_056650	ras guanine nucleotide exchange factor, slime mold, putative	EHI_143100	EHI_143100	7073
32	20	PF00617,PF00618	EIN_136420	guanine nucleotide exchange factor, putative	EHI_158330	EHI_158330	1410
32	20	PF00617,PF00618	EIN_242990	guanine nucleotide exchange factor, putative	EHI_067890	EHI_067890	2400
32	20	PF00617,PF00618	EIN_056450	guanine nucleotide exchange factor, putative	EHI_020210	EHI_020210	4295
33	19	PF00168	EIN_053640	Toll-interacting protein, putative	EHI_069320	EHI_069320	2123
33	19	PF00168	EIN_200190	hypothetical protein	EHI_148380	EHI_148380	9267
33	19	PF00168	EIN_149220	hypothetical protein	EHI_153050	n/a	2597
33	19	PF00168	EIN_235820	hypothetical protein, conserved	EHI_189170	EHI_189170	475
33	19	PF00168	EIN_219470	hypothetical protein	EHI_069950	EHI_069950	13823
33	19	PF00168	EIN_092710	hypothetical protein	EHI_153050	n/a	39
33	19	PF00168	EIN_036670	hypothetical protein, conserved	EHI_059860	EHI_059860	23138
33	19	PF00168	EIN_124720	hypothetical protein	EHI_062770	n/a	8
33	19	PF00168	EIN_306940	synaptotagmin, putative	EHI_062770	n/a	17
33	19	PF00168	EIN_209690	hypothetical protein	EHI_163640	n/a	1
33	19	PF00168	EIN_076120	hypothetical protein	EHI_163640	n/a	11
33	19	PF00168	EIN_058460	hypothetical protein	EHI_152980	EHI_152980	3983
33	19	PF00168	EIN_249910	hypothetical protein	EHI_048600	n/a	0
33	19	PF00168	EIN_061110	hypothetical protein, conserved	EHI_062770	EHI_062770	35
33	19	PF00168	EIN_058840	hypothetical protein	EHI_153050	n/a	564
33	19	PF00168	EIN_052240	hypothetical protein	EHI_110470	EHI_110470	347
33	19	PF00168	EIN_002310	hypothetical protein	EHI_163640	n/a	615
33	19	PF00168	EIN_165980	hypothetical protein	EHI_163640	EHI_163640	659
33	19	PF00168	EIN_036530	hypothetical protein, conserved	EHI_059860	n/a	10167
34	18	PF00018,PF07653	EIN_099530	hypothetical protein	EHI_183230	EHI_183230	20429
34	18	PF00018,PF07653	EIN_056430	leucine-rich repeat-containing protein C10orf80, putative	EHI_045540	EHI_045540	2418
34	18	PF00018,PF07653	EIN_056620	hypothetical protein	EHI_045540	n/a	689
34	18	PF00018,PF07653	EIN_083480	hypothetical protein	EHI_055350	n/a	466
34	18	PF00018,PF07653	EIN_039780	hypothetical protein	EHI_110690	EHI_110690	3866
34	18	PF00018,PF07653	EIN_060510	hypothetical protein, conserved	EHI_026470	EHI_026470	863
34	18	PF00018,PF07653	EIN_037250	synaptonemal complex protein, putative	EHI_167940	EHI_167940	2944
34	18	PF00018,PF07653	EIN_111620	hypothetical protein	EHI_126540	EHI_126540	23942
34	18	PF00018,PF07653	EIN_228110	hypothetical protein	EHI_117840	EHI_117840	1159
34	18	PF00018,PF07653	EIN_157330	dab2-interacting protein, putative	EHI_010600	EHI_010600	1656
34	18	PF00018,PF07653	EIN_026780	hypothetical protein, conserved	EHI_054800	EHI_054800	26690
34	18	PF00018,PF07653	EIN_294740	proline-serine-threonine phosphatase interacting protein, putative	EHI_180030	EHI_180030	1695
34	18	PF00018,PF07653	EIN_111610	proline-serine-threonine phosphatase-interacting protein, putative	EHI_148050	n/a	1771
34	18	PF00018,PF07653	EIN_238660	hypothetical protein, conserved	EHI_026470	n/a	1339
34	18	PF00018,PF07653	EIN_241660	hypothetical protein	EHI_026470	n/a	2226
34	18	PF00018,PF07653	EIN_221700	hypothetical protein, conserved	EHI_187770	n/a	124
34	18	PF00018,PF07653	EIN_113140	proline-serine-threonine phosphatase interacting protein, putative	EHI_105240	n/a	5988
34	18	PF00018,PF07653	EIN_224640	hypothetical protein, conserved	EHI_148050	EHI_148050	27574
35	18	PF00071,PF08477	EIN_211790	hypothetical protein	EHI_042250	n/a	0
35	18	PF00071,PF08477	EIN_104840	hypothetical protein, conserved	EHI_119300	EHI_119300	4264
35	18	PF00071,PF08477	EIN_112100	hypothetical protein	EHI_178900	EHI_178900	323
35	18	PF00071,PF08477	EIN_213320	GTPase_rho, putative	EHI_144600	n/a	0
35	18	PF00071,PF08477	EIN_130200	hypothetical protein, conserved	EHI_124610	n/a	3
35	18	PF00071,PF08477	EIN_101150	hypothetical protein, conserved	EHI_045450	n/a	128
35	18	PF00071,PF08477	EIN_083880	hypothetical protein, conserved	EHI_141430	n/a	3091
35	18	PF00071,PF08477	EIN_160340	hypothetical protein, conserved	EHI_153460	EHI_153460	981
35	18	PF00071,PF08477	EIN_110030	hypothetical protein, conserved	EHI_045450	n/a	0
35	18	PF00071,PF08477	EIN_123740	hypothetical protein, conserved	EHI_008350	EHI_008350	4184
35	18	PF00071,PF08477	EIN_179000	hypothetical protein, conserved	EHI_137700	n/a	1
35	18	PF00071,PF08477	EIN_071820	hypothetical protein	EHI_042250	n/a	1
35	18	PF00071,PF08477	EIN_072650	hypothetical protein, conserved	EHI_042250	EHI_042250	9575
35	18	PF00071,PF08477	EIN_068470	ras, putative	EHI_137700	n/a	1639
35	18	PF00071,PF08477	EIN_050890	hypothetical protein, conserved	EHI_083390	n/a	735
35	18	PF00071,PF08477	EIN_111290	hypothetical protein, conserved	EHI_118920	n/a	7165
35	18	PF00071,PF08477	EIN_169890	hypothetical protein	EHI_045550	n/a	441
35	18	PF00071,PF08477	EIN_157590	GTP-binding protein ypt7, putative	EHI_169280	n/a	230
36	18	PF00270,PF00271	EIN_037600	DEAD box ATP-dependent RNA helicase, putative	EHI_078560	EHI_078560	1717
36	18	PF00270,PF00271	EIN_014890	DEAD box ATP-dependent RNA helicase, putative	EHI_119620	EHI_119620	11455
36	18	PF00270,PF00271	EIN_016150	DEAD box ATP-dependent RNA helicase, putative	EHI_021440	EHI_021440	2218
36	18	PF00270,PF00271	EIN_026920	ATP-dependent RNA helicase dbp5, putative	EHI_082600	EHI_082600	25947
36	18	PF00270,PF00271	EIN_059190	DEAD box ATP-dependent RNA helicase, putative	EHI_013960	EHI_013960	4413
36	18	PF00270,PF00271	EIN_037360	DEAD box ATP-dependent RNA helicase, putative	EHI_151190	EHI_151190	354
36	18	PF00270,PF00271	EIN_223950	ATP-dependent rRNA helicase rrp3, putative	EHI_111040	EHI_111040	2192
36	18	PF00270,PF00271	EIN_057570	ATP-dependent RNA helicase DBP6, putative	EHI_052790	EHI_052790	1343
36	18	PF00270,PF00271	EIN_038790	DEAD box ATP-dependent RNA helicase, putative	EHI_165110	EHI_165110	1481
36	18	PF00270,PF00271	EIN_137330	DEAD box ATP-dependent RNA helicase, putative	EHI_069410	EHI_069410	24524
36	18	PF00270,PF00271	EIN_053560	ATP-dependent RNA helicase HAS1, putative	EHI_169630	EHI_169630	1525
36	18	PF00270,PF00271	EIN_213010	DEAD box ATP-dependent RNA helicase, putative	EHI_106300	EHI_106300	695
36	18	PF00270,PF00271	EIN_148550	ATP-dependent RNA helicase SUB2, putative	EHI_036900	EHI_036900	45594
36	18	PF00270,PF00271	EIN_136230	DEAD box ATP-dependent RNA helicase, putative	EHI_175030	EHI_175030	8356
36	18	PF00270,PF00271	EIN_014840	ATP-dependent RNA helicase DDX50, putative	EHI_119920	EHI_119920	292270
36	18	PF00270,PF00271	EIN_148020	ATP-dependent RNA helicase DBP8, putative	EHI_027760	EHI_027760	5736
36	18	PF00270,PF00271	EIN_101570	ATP-dependent RNA helicase mak5, putative	EHI_145050	EHI_145050	1201
36	18	PF00270,PF00271	EIN_248500	eukaryotic initiation factor 4A-10, putative	EHI_093900	EHI_093900	27731
37	18	PF00515,PF07719	EIN_137070	HSP70-interacting protein, putative	EHI_014270	EHI_014270	1509
37	18	PF00515,PF07719	EIN_168820	cyclophilin seven suppressor, putative	EHI_189950	EHI_189950	8338
37	18	PF00515,PF07719	EIN_108640	anaphase promoting complex subunit, putative	EHI_118470	EHI_118470	605
37	18	PF00515,PF07719	EIN_039080	small glutamine-rich tetratricopeptide repeat-containing protein B, putative	EHI_182700	EHI_182700	6801
37	18	PF00515,PF07719	EIN_219370	HSP70-interacting protein, putative	EHI_146980	EHI_146980	2815
37	18	PF00515,PF07719	EIN_108910	tpr repeat nuclear phosphoprotein/ctr9, putative	EHI_142940	EHI_142940	1862
37	18	PF00515,PF07719	EIN_221680	tetratricopeptide repeat protein, putative	EHI_091100	EHI_091100	5503
37	18	PF00515,PF07719	EIN_236580	Hsc70-interacting protein, putative	EHI_158050	EHI_158050	37790
37	18	PF00515,PF07719	EIN_249360	O-linked N-acetylglucosamine transferase, ogt, putative	EHI_011790	EHI_011790	702
37	18	PF00515,PF07719	EIN_016340	hypothetical protein, conserved	EHI_000930	EHI_000930	838
37	18	PF00515,PF07719	EIN_249840	HSP70-interacting protein, putative	EHI_044570	EHI_044570	1583
37	18	PF00515,PF07719	EIN_239020	tetratricopeptide repeat protein, putative	EHI_122710	EHI_122710	2620
37	18	PF00515,PF07719	EIN_050270	tetratricopeptide repeat protein, putative	EHI_008710	EHI_008710	2370
37	18	PF00515,PF07719	EIN_059630	tetratricopeptide repeat protein, tpr, putative	EHI_133920	EHI_133920	47247
37	18	PF00515,PF07719	EIN_110940	hypothetical protein, conserved	EHI_111810	EHI_111810	813
37	18	PF00515,PF07719	EIN_228280	hypothetical protein	EHI_118010	EHI_118010	364
37	18	PF00515,PF07719	EIN_037370	hypothetical protein, conserved	EHI_151200	EHI_151200	60766
37	18	PF00515,PF07719	EIN_242200	fk506-binding protein, putative	EHI_180160	EHI_180160	1618
38	17	PF00076,PF00098	EIN_196220	hypothetical protein	n/a	n/a	2734
38	17	PF00076,PF00098	EIN_196370	hypothetical protein	n/a	n/a	12557
38	17	PF00076,PF00098	EIN_196200	ribonucleoprotein, putative	n/a	n/a	553
38	17	PF00076,PF00098	EIN_157390	cellular nucleic acid binding protein, putative	EHI_176800	n/a	1479
38	17	PF00076,PF00098	EIN_196210	RNA-binding protein, putative	n/a	n/a	111817
38	17	PF00076,PF00098	EIN_124200	caldesmon, putative	n/a	n/a	204691
38	17	PF00076,PF00098	EIN_196150	hypothetical protein	EHI_055640	n/a	145
38	17	PF00076,PF00098	EIN_124150	hypothetical protein	EHI_151990	n/a	501
38	17	PF00076,PF00098	EIN_193210	hypothetical protein	n/a	n/a	4448
38	17	PF00076,PF00098	EIN_001600	hypothetical protein	n/a	n/a	2543
38	17	PF00076,PF00098	EIN_294420	hypothetical protein	EHI_017030	EHI_017030	1579
38	17	PF00076,PF00098	EIN_194980	hypothetical protein	n/a	n/a	2340
38	17	PF00076,PF00098	EIN_101870	nucleosome-binding protein, putative	n/a	n/a	11522
38	17	PF00076,PF00098	EIN_186400	splicing factor, arginine/serine-rich, putative	EHI_192780	EHI_192780	5490
38	17	PF00076,PF00098	EIN_260310	hypothetical protein	n/a	n/a	4510
38	17	PF00076,PF00098	EIN_219000	hypothetical protein	n/a	n/a	5790
38	17	PF00076,PF00098	EIN_022250	hypothetical protein	n/a	n/a	5259
39	17	PF02370	EIN_205730	hypothetical protein, conserved	EHI_110180	n/a	787
39	17	PF02370	EIN_048390	coiled-coil domain-containing protein, putative	EHI_110180	n/a	244
39	17	PF02370	EIN_015740	hypothetical protein, conserved	EHI_086690	n/a	28240
39	17	PF02370	EIN_049650	leucine-rich repeat-containing protein C10orf80, putative	EHI_110180	n/a	205
39	17	PF02370	EIN_009410	ankycorbin, putative	EHI_110180	n/a	243
39	17	PF02370	EIN_025010	myosin-6, putative	EHI_110180	n/a	189
39	17	PF02370	EIN_033540	hypothetical protein	EHI_177190	EHI_177190	3189
39	17	PF02370	EIN_310070	myosin heavy chain, embryonic smooth muscle isoform, putative	EHI_110180	n/a	226
39	17	PF02370	EIN_233480	hypothetical protein	EHI_110180	n/a	875
39	17	PF02370	EIN_121880	myosin-7, putative	EHI_110180	n/a	194
39	17	PF02370	EIN_225660	hypothetical protein, conserved	EHI_110180	n/a	206
39	17	PF02370	EIN_085990	hypothetical protein, conserved	EHI_051080	n/a	8673
39	17	PF02370	EIN_134380	axoneme-associated protein mst101, putative	EHI_110740	n/a	80014
39	17	PF02370	EIN_157460	trichohyalin, putative	EHI_124620	EHI_124620	18337
39	17	PF02370	EIN_241420	trichohyalin, putative	EHI_050660	n/a	17025
39	17	PF02370	EIN_101270	cytoskeletal protein Sojo, putative	EHI_014150	EHI_014150	6467
39	17	PF02370	EIN_255010	hypothetical protein	n/a	n/a	44896
40	17	PF00023	EIN_166060	hypothetical protein	EHI_020220	EHI_020220	126
40	17	PF00023	EIN_104950	serine-threonine protein kinase, putative	EHI_174100	EHI_174100	788
40	17	PF00023	EIN_147060	ankyrin repeat domain protein, putative	EHI_004990	n/a	292
40	17	PF00023	EIN_099260	ankyrin repeat-containing protein, putative	EHI_048610	EHI_048610	5639
40	17	PF00023	EIN_050330	ankyrin repeat-containing protein, putative	EHI_139340	EHI_139340	636959
40	17	PF00023	EIN_229450	hypothetical protein	EHI_105850	n/a	134
40	17	PF00023	EIN_107650	ankyrin repeat-containing protein, putative	EHI_167160	EHI_167160	995
40	17	PF00023	EIN_239680	hypothetical protein, conserved	EHI_178090	EHI_178090	406
40	17	PF00023	EIN_146460	ankyrin repeat-containing protein, putative	EHI_004990	EHI_004990	1393
40	17	PF00023	EIN_057860	hypothetical protein	EHI_163730	EHI_163730	1063
40	17	PF00023	EIN_136650	ankyrin repeat-containing protein, putative	EHI_037120	EHI_037120	20552
40	17	PF00023	EIN_035830	osteoclast-stimulating factor, putative	EHI_134720	EHI_134720	112031
40	17	PF00023	EIN_036120	ankyrin repeat-containing protein C6C3.08, putative	EHI_134800	EHI_134800	61
40	17	PF00023	EIN_035340	ankyrin repeat-containing protein, putative	EHI_007920	EHI_007920	557
40	17	PF00023	EIN_289540	ankyrin repeat-containing protein, putative	EHI_197870	EHI_197870	447
40	17	PF00023	EIN_181220	hypothetical protein	EHI_186760	EHI_186760	903
40	17	PF00023	EIN_124210	ankyrin repeat-containing protein, putative	EHI_200740	n/a	1511
41	16	PF01852	EIN_093960	hypothetical protein	EHI_161070	EHI_161070	8520
41	16	PF01852	EIN_289250	steroidogenic acute regulatory, putative	EHI_173480	n/a	40914
41	16	PF01852	EIN_036870	hypothetical protein	EHI_182510	EHI_182510	907
41	16	PF01852	EIN_134060	phosphatidylcholine transfer protein, putative	EHI_025400	EHI_025400	4542
41	16	PF01852	EIN_281380	phosphatidylcholine transfer protein, putative	EHI_025400	n/a	1220
41	16	PF01852	EIN_028900	hypothetical protein, conserved	EHI_178560	EHI_178560	519
41	16	PF01852	EIN_219760	hypothetical protein	EHI_080260	n/a	146148
41	16	PF01852	EIN_034490	protein FAM133A, putative	EHI_182510	n/a	3841
41	16	PF01852	EIN_105810	phosphatidylcholine transfer protein, putative	EHI_006670	EHI_006670	16983
41	16	PF01852	EIN_137030	hypothetical protein, conserved	EHI_080260	EHI_080260	36861
41	16	PF01852	EIN_156760	phosphatidylcholine transfer protein, putative	EHI_130730	EHI_130730	2490
41	16	PF01852	EIN_051130	phosphatidylcholine transfer protein, putative	EHI_109680	EHI_109680	850
41	16	PF01852	EIN_292000	hypothetical protein	EHI_173480	EHI_173480	60575
41	16	PF01852	EIN_255920	phosphatidylcholine transfer protein, putative	EHI_099200	EHI_099200	27373
41	16	PF01852	EIN_099550	hypothetical protein, conserved	EHI_178560	n/a	7437
41	16	PF01852	EIN_235810	hypothetical protein, conserved	EHI_056500	EHI_056500	758
42	16	PF00501	EIN_134880	long-chain-fatty-acid--CoA ligase, putative	EHI_148340	EHI_148340	571
42	16	PF00501	EIN_038490	long-chain-fatty-acid--CoA ligase, putative	EHI_153060	EHI_153060	9614
42	16	PF00501	EIN_016090	long-chain-fatty-acid--CoA ligase, putative	EHI_156320	n/a	9811
42	16	PF00501	EIN_176720	long-chain-fatty-acid--CoA ligase, putative	EHI_025090	n/a	11561
42	16	PF00501	EIN_176710	long-chain-fatty-acid--CoA ligase, putative	EHI_025090	n/a	1453
42	16	PF00501	EIN_239190	long-chain-fatty-acid--CoA ligase, putative	EHI_188590	EHI_188590	16398
42	16	PF00501	EIN_239940	long-chain-fatty-acid--CoA ligase, putative	EHI_153720	n/a	623
42	16	PF00501	EIN_236140	long-chain-fatty-acid--CoA ligase, putative	EHI_147010	EHI_147010	6390
42	16	PF00501	EIN_016080	4-coumarate--CoA ligase, putative	EHI_029050	EHI_029050	51081
42	16	PF00501	EIN_146690	AMP dependent ligase/synthetase, putative	EHI_025420	EHI_025420	4374
42	16	PF00501	EIN_109630	long-chain-fatty-acid--CoA ligase, putative	EHI_153720	EHI_153720	24360
42	16	PF00501	EIN_078550	long-chain-fatty-acid--CoA ligase, putative	EHI_025090	EHI_025090	3769
42	16	PF00501	EIN_104450	long-chain-fatty-acid--CoA ligase, putative	EHI_127830	EHI_127830	17765
42	16	PF00501	EIN_148040	long-chain-fatty-acid--CoA ligase, putative	EHI_156320	EHI_156320	1997
42	16	PF00501	EIN_224080	long-chain-fatty-acid--CoA ligase, putative	EHI_156320	n/a	2161
42	16	PF00501	EIN_218560	long-chain-fatty-acid--CoA ligase, putative	EHI_132030	EHI_132030	9371
43	15	PF00481	EIN_181550	protein phosphatase,, putative	EHI_179330	EHI_179330	31392
43	15	PF00481	EIN_109400	protein phosphatase,, putative	EHI_092510	EHI_092510	19418
43	15	PF00481	EIN_103670	protein phosphatase,, putative	EHI_186950	EHI_186950	884
43	15	PF00481	EIN_255770	protein phosphatase 1K, putative	EHI_064720	n/a	5088
43	15	PF00481	EIN_017130	protein phosphatase 1L, putative	EHI_186910	EHI_186910	538
43	15	PF00481	EIN_020140	protein phosphatase,, putative	EHI_194220	EHI_194220	12887
43	15	PF00481	EIN_080280	protein phosphatase 1K, putative	EHI_119520	EHI_119520	2060
43	15	PF00481	EIN_020100	protein phosphatase,, putative	EHI_194260	n/a	1365
43	15	PF00481	EIN_108530	protein phosphatase,-2, putative	EHI_107260	EHI_107260	32646
43	15	PF00481	EIN_281540	protein phosphatase,, putative	EHI_075640	EHI_075640	6269
43	15	PF00481	EIN_058390	kinase associated protein phosphatase, putative	EHI_197120	EHI_197120	8681
43	15	PF00481	EIN_289510	protein phosphatase,, putative	EHI_110320	EHI_110320	93115
43	15	PF00481	EIN_111460	protein phosphatase 1E, putative	EHI_023140	EHI_023140	3049
43	15	PF00481	EIN_148170	protein phosphatase,, putative	EHI_056420	EHI_056420	45763
43	15	PF00481	EIN_137240	protein phosphatase 1K, putative	EHI_064720	EHI_064720	8741
44	15	PF00128	EIN_053160	alpha-amylase, putative	EHI_153100	n/a	8270
44	15	PF00128	EIN_028530	hypothetical protein, conserved	EHI_153100	n/a	80
44	15	PF00128	EIN_038040	cyclomaltodextrin glucanotransferase precursor, putative	EHI_153100	n/a	748
44	15	PF00128	EIN_166320	alpha-amylase, putative	EHI_152880	n/a	1560
44	15	PF00128	EIN_221820	trehalose-6-phosphate hydrolase, putative	EHI_130690	EHI_130690	568
44	15	PF00128	EIN_168280	hypothetical protein, conserved	EHI_023360	n/a	7723
44	15	PF00128	EIN_288690	cyclomaltodextrinase, putative	EHI_153100	n/a	4408
[truncated: 9,550 more rows]
