# Supplementary material for: The genome and transcriptome of the enteric parasite Entamoeba invadens, a model for encystation
Source: Genome Biol. 2013 Jul 26;14(7):R77. doi: 10.1186/gb-2013-14-7-r77 (PMC4053983; doi:10.1186/gb-2013-14-7-r77)
Supplement: Additional File 4 — Read counts, normalized gene expression levels, temporal expression profiles and significant differential expression versus baseline expression for all 11,549 loci. Table showing expression data for 11,549 annotated E. invadens genes. For each gene, the gene ID, product description and genomic location are shown, along with read counts in each gene for each sample, normalized gene expression levels (fragments per kilobase per million mapped reads (FPKM)), lower and upper bounds of the 95% confidence interval ('FPKM_conf_low' and 'FPKM_conf_high') for each time point, temporal gene expression profiles (profile IDs relate to profiles shown in Additional file 8) and significantly differentially expressed genes compared to expression in trophozoites or 72 h cysts (for encystation and excystation, respectively). [file gb-2013-14-7-r77-S4.XLSX]

## Sheet: table
			Trophozoites						Cyst_8h						Cyst_24h						Cyst_48h						Cyst_72h						Excyst_2h						Excyst_8h						Encystation_expression_time_course
Gene_ID	Description	Locus	Reads_1	Reads_2	FPKM	conf_lo	conf_hi	status	Reads_1	Reads_2	FPKM	conf_lo	conf_hi	status	Reads_1	Reads_2	FPKM	conf_lo	conf_hi	status	Reads_1	Reads_2	FPKM	conf_lo	conf_hi	status	Reads_1	Reads_2	FPKM	conf_lo	conf_hi	status	Reads_1	Reads_2	FPKM	conf_lo	conf_hi	status	Reads_1	Reads_2	FPKM	conf_lo	conf_hi	status	Profile_ID	0h	8h	24h	48h
EIN_000210	protein serine/threonine kinase, putative	EINV_3:9860-15293	0	0	0	0	0	OK	9	2	0.16537	0	0.492276	OK	1	0	0.0727743	0	0.215658	OK	0	0	0	0	0	OK	0	0	0	0	0	OK	0	0	0	0	0	OK	0	0	0	0	0	OK
EIN_000220	hypothetical protein	EINV_3:15838-16210	0	2	2.90028	0	8.24407	OK	0	0	0	0	0	OK	0	0	0	0	0	OK	0	0	0	0	0	OK	0	0	0	0	0	OK	1	0	0.988164	0	3.37875	OK	5	5	13.0428	0	31.9974	OK
EIN_000230	hypothetical protein	EINV_3:16968-17271	0	0	0	0	0	OK	0	0	0	0	0	OK	0	0	0	0	0	OK	0	0	0	0	0	OK	0	0	0	0	0	OK	0	0	0	0	0	OK	0	0	0	0	0	OK
EIN_000360	hypothetical protein	EINV_3:18746-20117	0	0	0	0	0	OK	0	0	0	0	0	OK	0	0	0	0	0	OK	0	0	0	0	0	OK	0	0	0	0	0	OK	0	0	0	0	0	OK	0	0	0	0	0	OK
EIN_000370	hypothetical protein	EINV_3:20422-20997	0	0	0	0	0	OK	0	0	0	0	0	OK	0	0	0	0	0	OK	0	0	0	0	0	OK	0	0	0	0	0	OK	0	1	1.28632	0	4.02842	OK	0	0	0	0	0	OK
EIN_000380	hypothetical protein	EINV_3:21402-21858	0	0	0	0	0	OK	0	0	0	0	0	OK	0	0	0	0	0	OK	0	0	0	0	0	OK	0	0	0	0	0	OK	0	0	0	0	0	OK	0	0	0	0	0	OK
EIN_000500	actin, muscle, putative	EINV_3:36231-36558	13	10	13.8561	0	39.0635	OK	22	11	18.4509	0	49.7044	OK	39	5	56.1822	0	176.328	OK	0	0	0	0	0	OK	0	0	0	0	0	OK	0	2	5.4723	0	13.0024	OK	1	0	2.33349	0	7.85552	OK
EIN_000930	hypothetical protein, conserved	EINV_4:9588-10261	1	0	0	0	0	OK	1	2	0.41514	0	1.24542	OK	1	0	0.943316	0	2.7954	OK	0	0	0	0	0	OK	0	0	0	0	0	OK	0	0	0	0	0	OK	0	0	0	0	0	OK
EIN_000940	hypothetical protein, conserved	EINV_4:10904-12791	0	1	0.0834445	0	0.273936	OK	5	0	0.574148	0	1.53316	OK	0	0	0	0	0	OK	0	0	0	0	0	OK	0	0	0	0	0	OK	0	0	0	0	0	OK	0	0	0	0	0	OK
EIN_001470	hypothetical protein, conserved	EINV_4:37765-39481	38	2	2.10139	0	6.79025	OK	3	7	0.376407	0	1.03585	OK	0	0	0	0	0	OK	0	0	0	0	0	OK	0	0	0	0	0	OK	0	11	1.9724	0	3.99782	OK	4	0	0.877278	0	2.17997	OK
EIN_001480	hypothetical protein	EINV_4:49002-49707	0	0	0	0	0	OK	0	6	1.00006	0	2.66684	OK	1	0	0.757477	0	2.24469	OK	0	0	0	0	0	OK	4	0	1.92622	0	5.00966	OK	0	1	0.68734	0	2.15258	OK	0	0	0	0	0	OK
EIN_001500	hypothetical protein	EINV_4:55690-58418	0	0	0	0	0	OK	0	0	0	0	0	OK	0	0	0	0	0	OK	0	0	0	0	0	OK	0	0	0	0	0	OK	2	0	0.244867	0	0.645436	OK	0	0	0	0	0	OK
EIN_001530	hypothetical protein, conserved	EINV_4:74033-75938	3	35	1.62348	0	4.9302	OK	5	5	0.397518	0	1.06865	OK	1	0	0.223579	0	0.662548	OK	0	0	0	0	0	OK	0	0	0	0	0	OK	5	13	1.3261	0	2.89115	OK	28	34	8.19992	0.125186	16.2747	OK
EIN_001540	cysteine synthase A, putative	EINV_4:77472-78486	0	0	0	0	0	OK	0	0	0	0	0	OK	0	0	0	0	0	OK	0	0	0	0	0	OK	0	0	0	0	0	OK	0	0	0	0	0	OK	0	0	0	0	0	OK
EIN_001550	hypothetical protein	EINV_4:80825-81644	0	0	0	0	0	OK	0	0	0	0	0	OK	0	0	0	0	0	OK	0	0	0	0	0	OK	0	0	0	0	0	OK	1	0	0.272225	0	0.930799	OK	0	0	0	0	0	OK
EIN_001560	hypothetical protein, conserved	EINV_4:85622-86195	0	0	0	0	0	OK	0	0	0	0	0	OK	0	0	0	0	0	OK	0	0	0	0	0	OK	0	0	0	0	0	OK	1	0	0.452964	0	1.54878	OK	0	0	0	0	0	OK
EIN_001570	actin, putative	EINV_4:86853-87984	0	0	0	0	0	OK	0	0	0	0	0	OK	1	0	0.409951	0	1.21484	OK	224	0	68.369	0	175.092	OK	0	0	0	0	0	OK	0	1	0.371992	0	1.16499	OK	0	0	0	0	0	OK
EIN_001580	protein serine/threonine kinase, putative	EINV_4:90153-96182	0	0	0	0	0	OK	0	0	0	0	0	OK	23	0	1.5483	0	4.0901	OK	0	0	0	0	0	OK	0	0	0	0	0	OK	69	6	1.29012	0	2.69742	OK	1	1	0.0942008	0	0.314205	OK
EIN_001600	hypothetical protein	EINV_4:99212-99914	407	415	121.682	0	273.497	OK	852	417	174.723	19.5765	329.87	OK	245	48	88.628	0	236.084	OK	60	1	17.3392	0	57.8633	OK	6	0	2.90668	0	7.60355	OK	27	49	17.3324	0.730628	33.9343	OK	1	15	9.24994	0	23.2112	OK	16	0	0.52	-0.46	-2.81
EIN_001610	hypothetical protein	EINV_4:100992-101343	0	0	0	0	0	OK	0	0	0	0	0	OK	0	0	0	0	0	OK	0	0	0	0	0	OK	0	0	0	0	0	OK	0	0	0	0	0	OK	0	0	0	0	0	OK
EIN_001630	hypothetical protein	EINV_4:102956-103658	1312	66	190.012	0	439.687	OK	166	21	29.1223	0	73.8689	OK	15	4	5.61011	0	17.8896	OK	502	269	166.694	0	436.032	OK	1	75	6.30507	0	20.7044	OK	42	108	31.812	1.91108	61.713	OK	41	21	24.5627	0.148432	48.9769	OK	9	0	-2.71	-5.08	-0.19
EIN_001640	hypothetical protein	EINV_4:109267-110230	0	0	0	0	0	OK	0	0	0	0	0	OK	0	0	0	0	0	OK	0	0	0	0	0	OK	0	0	0	0	0	OK	0	0	0	0	0	OK	0	0	0	0	0	OK
EIN_001650	hypothetical protein	EINV_4:110473-111184	0	0	0	0	0	OK	0	0	0	0	0	OK	0	0	0	0	0	OK	0	0	0	0	0	OK	0	0	0	0	0	OK	0	0	0	0	0	OK	0	0	0	0	0	OK
EIN_001850	protein serine/threonine kinase, putative	EINV_6:2487-5457	0	0	0	0	0	OK	0	0	0	0	0	OK	0	0	0	0	0	OK	0	0	0	0	0	OK	0	0	0	0	0	OK	0	0	0	0	0	OK	0	0	0	0	0	OK
EIN_001860	Rho/RAC guanine nucleotide exchange factor, putative	EINV_6:6169-8936	0	0	0	0	0	OK	60	0	4.10274	0	10.0423	OK	8	0	1.1875	0	3.1895	OK	12	1	0.469793	0	1.45763	OK	0	0	0	0	0	OK	5	7	0.569255	0	1.26379	OK	0	1	0.332071	0	0.957851	OK
EIN_002070	hypothetical protein	EINV_6:9879-10830	0	95	17.8893	0	46.3805	OK	0	1	0.111899	0	0.335697	OK	0	0	0	0	0	OK	0	1	0.120492	0	0.361477	OK	0	0	0	0	0	OK	1	2	0.533553	0	1.50643	OK	0	0	0	0	0	OK
EIN_002080	hypothetical protein	EINV_6:11260-12532	0	0	0	0	0	OK	0	0	0	0	0	OK	442	180	76.8862	0	190.652	OK	0	0	0	0	0	OK	84	0	18.7797	0	48.7599	OK	10	10	2.05277	0	4.29577	OK	10	0	2.9097	0	6.71015	OK
EIN_002090	hypothetical protein	EINV_6:12698-14225	1	14	0.864327	0	2.67059	OK	15	228	8.13664	0	20.3956	OK	191	1	25.7519	0	72.2055	OK	86	0	18.5569	0	49.1807	OK	0	0	0	0	0	OK	0	1	0.260775	0	0.816684	OK	0	0	0	0	0	OK
EIN_002200	neurofilament medium polypeptide, putative	EINV_6:18426-19899	13	62	4.28759	0	11.8943	OK	100	8	6.88238	0	19.0421	OK	70	3	9.89476	0	30.0949	OK	0	0	0	0	0	OK	0	14	0.959772	0	2.50586	OK	0	2	0.543718	0	1.2919	OK	0	0	0	0	0	OK
EIN_002310	hypothetical protein	EINV_6:26702-28169	0	4	0.519398	0	1.43435	OK	8	579	19.7136	0	44.3755	OK	3	0	0.903064	0	2.46675	OK	0	1	0.0713243	0	0.213973	OK	0	0	0	0	0	OK	4	16	2.04016	0	4.51774	OK	0	0	0	0	0	OK
EIN_002420	hypothetical protein	EINV_6:29672-30575	0	0	0	0	0	OK	0	0	0	0	0	OK	41	0	20.9981	0	53.7734	OK	0	0	0	0	0	OK	0	0	0	0	0	OK	0	3	1.4792	0	3.29974	OK	1	4	1.98284	0	5.61617	OK
EIN_002430	hypothetical protein, conserved	EINV_6:31050-32247	0	0	0	0	0	OK	0	13	1.01064	0	2.6524	OK	0	0	0	0	0	OK	0	0	0	0	0	OK	0	0	0	0	0	OK	0	1	0	0	0	OK	0	0	0	0	0	OK
EIN_002440	hypothetical protein	EINV_6:33467-34613	339	0	56.8522	0	124.725	OK	3	0	0.615035	0	1.68031	OK	0	90	3.77321	0	9.89239	OK	0	0	0	0	0	OK	0	0	0	0	0	OK	2	14	2.24569	0	5.15452	OK	1	0	0.312205	0	1.05102	OK
EIN_002450	serine-threonine protein kinase, putative	EINV_6:36255-39629	0	0	0	0	0	OK	0	0	0	0	0	OK	3	0	0.385854	0	1.05397	OK	1	0	0.135872	0	0.371209	OK	0	0	0	0	0	OK	0	0	0	0	0	OK	0	0	0	0	0	OK
EIN_002650	protein serine/threonine kinase, putative	EINV_7:6099-11605	0	1	0.0277821	0	0.0912044	OK	0	7	0.115883	0	0.308942	OK	0	0	0	0	0	OK	0	0	0	0	0	OK	0	0	0	0	0	OK	0	0	0	0	0	OK	0	0	0	0	0	OK
EIN_002760	hypothetical protein	EINV_7:12514-13713	15	0	2.14759	0	5.71644	OK	0	0	0	0	0	OK	0	0	0	0	0	OK	2	0	0	0	0	OK	0	0	0	0	0	OK	0	0	0	0	0	OK	2	0	1.2226	0	3.13627	OK
EIN_002870	ADP-ribosylation factor, putative	EINV_7:14468-14984	0	0	0	0	0	OK	0	0	0	0	0	OK	0	0	0	0	0	OK	2	0	2.56517	0	6.81901	OK	4	0	3.0874	0	8.02965	OK	6	0	3.98297	0	8.65233	OK	0	0	0	0	0	OK
EIN_002990	hypothetical protein	EINV_7:19004-19543	14	3	5.24357	0	16.7648	OK	12	8	5.84768	0	15.6567	OK	1	20	2.38625	0	7.3469	OK	0	0	0	0	0	OK	7	0	7.10184	0	18.6249	OK	1	6	3.98312	0	9.86839	OK	0	0	0	0	0	OK
EIN_003100	hypothetical protein, conserved	EINV_7:20101-20677	0	0	0	0	0	OK	0	0	0	0	0	OK	0	0	0	0	0	OK	0	0	0	0	0	OK	0	0	0	0	0	OK	0	0	0	0	0	OK	0	0	0	0	0	OK
EIN_003110	thioredoxin, putative	EINV_7:22722-23034	29	0	39.9743	0	105.625	OK	5	13	8.12142	0	22.6836	OK	6	0	16.9581	0	45.6771	OK	0	0	0	0	0	OK	0	0	0	0	0	OK	2	1	3.95676	0	11.3403	OK	0	0	0	0	0	OK
EIN_003510	hypothetical protein	EINV_15:62-731	0	0	0	0	0	OK	0	0	0	0	0	OK	0	0	0	0	0	OK	0	0	0	0	0	OK	0	0	0	0	0	OK	0	0	0	0	0	OK	0	0	0	0	0	OK
EIN_003610	heat shock protein, putative	EINV_16:7291-7680	0	0	0	0	0	OK	0	0	0	0	0	OK	0	0	0	0	0	OK	0	0	0	0	0	OK	0	0	0	0	0	OK	2	1	4.26893	0	12.235	OK	0	0	0	0	0	OK
EIN_003620	hypothetical protein	EINV_16:8897-9476	0	0	0	0	0	OK	0	0	0	0	0	OK	0	0	0	0	0	OK	0	0	0	0	0	OK	0	0	0	0	0	OK	0	0	0	0	0	OK	0	0	0	0	0	OK
EIN_003830	hypothetical protein	EINV_16:32860-33558	0	0	0	0	0	OK	0	0	0	0	0	OK	0	0	0	0	0	OK	0	0	0	0	0	OK	0	0	0	0	0	OK	0	0	0	0	0	OK	0	0	0	0	0	OK
EIN_003840	replication-associated protein, putative	EINV_16:34677-35961	0	0	0	0	0	OK	0	0	0	0	0	OK	0	0	0	0	0	OK	0	0	0	0	0	OK	0	0	0	0	0	OK	0	1	0.319367	0	1.00018	OK	0	0	0	0	0	OK
EIN_003850	hypothetical protein	EINV_16:36419-37253	0	0	0	0	0	OK	0	0	0	0	0	OK	0	0	0	0	0	OK	0	0	0	0	0	OK	0	0	0	0	0	OK	0	0	0	0	0	OK	0	0	0	0	0	OK
EIN_003860	hypothetical protein	EINV_16:38254-39868	0	135	15.1072	0	38.5521	OK	0	0	0	0	0	OK	0	0	0	0	0	OK	0	12	0.463104	0	1.20343	OK	3	0	0.621275	0	1.63581	OK	0	0	0	0	0	OK	0	0	0	0	0	OK
EIN_003870	hypothetical protein	EINV_16:40244-41472	0	0	0	0	0	OK	0	0	0	0	0	OK	0	0	0	0	0	OK	0	0	0	0	0	OK	0	0	0	0	0	OK	0	0	0	0	0	OK	0	0	0	0	0	OK
EIN_003880	hypothetical protein	EINV_16:41795-42264	0	0	0	0	0	OK	33	0	18.0919	0	46.3233	OK	0	0	0	0	0	OK	0	0	0	0	0	OK	0	0	0	0	0	OK	0	0	0	0	0	OK	0	0	0	0	0	OK
EIN_003890	hypothetical protein	EINV_16:42368-42686	0	0	0	0	0	OK	28	0	33.4124	0	85.5506	OK	0	0	0	0	0	OK	0	0	0	0	0	OK	0	0	0	0	0	OK	0	0	0	0	0	OK	0	0	0	0	0	OK
EIN_003900	hypothetical protein	EINV_16:45219-45696	0	0	0	0	0	OK	0	0	0	0	0	OK	0	0	0	0	0	OK	0	0	0	0	0	OK	0	0	0	0	0	OK	0	0	0	0	0	OK	0	0	0	0	0	OK
EIN_004100	hypothetical protein	EINV_20:6038-7022	0	0	0	0	0	OK	4	0	0.990032	0	2.65037	OK	0	0	0	0	0	OK	0	0	0	0	0	OK	0	0	0	0	0	OK	0	0	0	0	0	OK	0	0	0	0	0	OK
EIN_004210	hypothetical protein	EINV_20:8694-10337	0	0	0	0	0	OK	0	0	0	0	0	OK	0	0	0	0	0	OK	0	0	0	0	0	OK	0	0	0	0	0	OK	0	0	0	0	0	OK	0	0	0	0	0	OK
EIN_004220	protein serine/threonine kinase, putative	EINV_20:11988-17245	5	0	0.175695	0	0.470827	OK	2	0	0.0791861	0	0.22466	OK	0	0	0	0	0	OK	0	0	0	0	0	OK	0	0	0	0	0	OK	1	0	0.0343531	0	0.117461	OK	0	0	0	0	0	OK
EIN_004350	hypothetical protein, conserved	EINV_20:35529-36210	12400	3168	2511.61	227.245	4795.98	OK	4207	2981	991.19	395.063	1587.32	OK	1506	4876	760.214	0	1583.81	OK	69	892	103.999	0	294.162	OK	374	6	94.7952	0	271.098	OK	177	547	181.824	24.0362	339.612	OK	16	18	16.4446	0	35.1327	OK	16	0	-1.34	-1.72	-4.59
EIN_004360	superoxide dismutase, putative	EINV_20:37329-37905	12307	4017	3357.11	375.425	6338.8	OK	12931	7363	3714.45	1754.69	5674.21	OK	2394	6852	1498.46	0	3122.25	OK	24	2163	269.788	0	749.345	OK	46	87	24.359	0	65.5608	OK	353	3282	1259.78	142.047	2377.51	OK	29	10	19.3826	0	41.5603	OK	16	0	0.15	-1.16	-3.64
EIN_004380	thioredoxin, putative	EINV_20:39523-39919	0	0	0	0	0	OK	7	0	6.11923	0	16.1721	OK	42	0	77.9332	0	199.238	OK	0	0	0	0	0	OK	0	0	0	0	0	OK	0	1	1.78396	0	5.58694	OK	0	0	0	0	0	OK
EIN_004410	presequence protease, putative	EINV_20:45669-47740	1381	2	59.8824	0	138.285	OK	430	564	32.5771	2.65538	62.4988	OK	740	0	144.153	0	304.422	OK	2	2	0.246843	0	0.661802	OK	334	10	22.3164	0	64.2734	OK	182	425	39.7895	6.13266	73.4464	OK	47	26	8.08031	0.444894	15.7157	OK	31	0	-0.88	1.27	-7.92
EIN_004420	hypothetical protein, conserved	EINV_20:48741-49716	0	0	0	0	0	OK	0	0	0	0	0	OK	0	0	0	0	0	OK	0	0	0	0	0	OK	0	0	0	0	0	OK	0	0	0	0	0	OK	0	0	0	0	0	OK
EIN_004430	hypothetical protein	EINV_20:49814-50423	0	0	0	0	0	OK	0	0	0	0	0	OK	0	0	0	0	0	OK	0	0	0	0	0	OK	0	0	0	0	0	OK	0	0	0	0	0	OK	0	0	0	0	0	OK
EIN_004440	hypothetical protein	EINV_20:50634-50949	0	0	0	0	0	OK	1	0	1.68199	0	5.25003	OK	0	0	0	0	0	OK	0	0	0	0	0	OK	0	0	0	0	0	OK	1	0	1.45939	0	4.98996	OK	0	0	0	0	0	OK
EIN_004450	hypothetical protein	EINV_20:61983-63417	0	0	0	0	0	OK	0	0	0	0	0	OK	0	0	0	0	0	OK	0	0	0	0	0	OK	0	0	0	0	0	OK	0	0	0	0	0	OK	0	0	0	0	0	OK
EIN_004460	hypothetical protein	EINV_20:68720-69251	0	0	0	0	0	OK	41	0	18.6118	0	46.8604	OK	0	0	0	0	0	OK	0	0	0	0	0	OK	0	0	0	0	0	OK	0	1	1.05139	0	3.29269	OK	0	0	0	0	0	OK
EIN_004470	hypothetical protein	EINV_20:71761-72226	298	39	100.508	0	264.175	OK	440	551	227.98	18.5042	437.456	OK	7	168	17.4431	0	50.8575	OK	1	3	1.16634	0	3.30786	OK	232	284	150.373	0	384.118	OK	3	27	15.2644	0	33.6721	OK	2	2	3.71285	0	9.84438	OK	15	0	1.18	-2.53	-6.43
EIN_004480	hypothetical protein, conserved	EINV_20:73515-75963	67	2	2.36477	0	7.46238	OK	26	76	2.27276	0	5.8869	OK	1	0	0.169514	0	0.502334	OK	0	0	0	0	0	OK	0	0	0	0	0	OK	22	69	4.89259	0.0164301	9.76875	OK	0	3	0.80306	0	2.03105	OK
EIN_004490	hypothetical protein	EINV_20:76385-78287	480	108	26.861	0	65.427	OK	209	61	11.8165	0	27.5861	OK	24460	17755	2771.58	0	6953.84	OK	14	11682	310.938	0	738.348	OK	24	4	1.83161	0	5.94462	OK	26	65	6.48727	0.164156	12.8104	OK	3	10	2.01079	0	4.99199	OK	14	0	-1.18	6.69	3.53
EIN_004500	hypothetical protein	EINV_20:80327-81146	86	1	15.1938	0	47.241	OK	254	219	67.1515	0	141.884	OK	163	7	63.1071	0	178.603	OK	216	76	75.1017	0	212.948	OK	128	0	66.9018	0	169.754	OK	2	9	3.12271	0	7.33746	OK	0	0	0	0	0	OK	45	0	2.14	2.05	2.31
EIN_004510	hypothetical protein	EINV_20:81683-82220	1	0	0.821104	0	2.2694	OK	436	115	118.628	0	253.034	OK	1761	1292	959.564	0	2186.65	OK	262	6	105.74	0	334.147	OK	3	1	1.34518	0	4.1323	OK	5	18	8.17936	0	18.3013	OK	1	0	0.880578	0	2.96441	OK	41	0	7.17	10.19	7.01
EIN_004520	hypothetical protein	EINV_20:82304-82961	372	192	93.9638	0	224.19	OK	350	920	144.309	13.9208	274.697	OK	406	0	308.703	0	671.117	OK	198	296	89.7862	0	231.08	OK	992	4	251.755	0	663.123	OK	716	1136	458.645	107.353	809.937	OK	17	57	42.8783	0.750952	85.0056	OK	35	0	0.62	1.72	-0.07
EIN_004530	lupus la ribonucleoprotein, putative	EINV_20:83038-83341	3	2	2.99804	0	9.47013	OK	50	153	84.5616	0	209.177	OK	0	0	0	0	0	OK	0	0	0	0	0	OK	222	0	390.816	0	969.92	OK	52	146	197.44	12.6703	382.209	OK	0	1	7.70454	0	22.2235	OK
EIN_004540	DNA damage-inducible protein, putative	EINV_20:83720-84430	547	43	119.799	0	299.95	OK	186	235	70.2527	0	150.75	OK	669	100	325.866	0	821.179	OK	71	0	56.5398	0	150.554	OK	2	41	5.3635	0	16.5794	OK	42	122	49.7506	2.81658	96.6846	OK	164	114	145.596	40.4146	250.777	OK	24	0	-0.77	1.44	-1.08
EIN_004550	60S ribosomal protein L27-A, putative	EINV_20:84841-85261	311548	72974	135441	121520	149363	OK	230524	175127	120869	66384.1	175354	OK	115857	41433	97358.8	0	322509	OK	69676	47517	54749.9	17406.1	92093.7	OK	50291	13536	30018.8	0	63456.5	OK	2851	11281	7810.66	1717.58	13903.8	OK	259	463	782.993	221.852	1344.13	OK	16	0	-0.16	-0.48	-1.31
EIN_004560	DNA repair endonuclease xp-f / mei-9 / rad1, putative	EINV_20:85623-88393	358	411	19.7356	0	45.0561	OK	51	114	2.33854	0	5.9076	OK	91	7	6.54657	0	19.3121	OK	0	0	0	0	0	OK	7	976	15.9427	0	45.545	OK	17	17	1.39935	0	2.82213	OK	8	7	0.595897	0	1.59847	OK
EIN_004570	serine/threonine protein phosphatase 2B catalytic subunit gamma isoform, putative	EINV_20:88487-90192	4229	599	263.329	0	541.72	OK	1737	2292	168.016	56.3913	279.641	OK	14290	2398	1810.9	0	4731.87	OK	1330	11284	485.038	0	1075.84	OK	5586	1292	506.018	0	1138.73	OK	1875	3295	417.913	107.59	728.235	OK	5	33	6.26644	0	14.0129	OK	20	0	-0.65	2.78	0.88
EIN_004580	hypothetical protein	EINV_20:90995-91745	0	0	0	0	0	OK	0	0	0	0	0	OK	0	0	0	0	0	OK	0	0	0	0	0	OK	0	0	0	0	0	OK	0	2	1.2617	0	2.99784	OK	0	0	0	0	0	OK
EIN_004590	26S proteasome non-ATPase regulatory subunit, putative	EINV_20:95889-98533	3910	268	134.572	0	282.53	OK	1291	2536	87.8047	27.8351	147.774	OK	768	190	57.6602	0	142.248	OK	11	449	8.94439	0	27.5145	OK	2142	3	106.204	0	263.649	OK	32	37	3.17977	0.227496	6.13203	OK	38	94	13.7201	1.81793	25.6223	OK	15	0	-0.62	-1.22	-3.91
EIN_004600	hypothetical protein	EINV_20:100535-101939	1	3	0.26323	0	0.758563	OK	2	0	0.32198	0	0.913494	OK	6	26	1.34492	0	3.62938	OK	28	0	6.72778	0	18.0672	OK	0	3	0.209709	0	0.541132	OK	9	29	3.93466	0	8.24965	OK	1	4	0.728627	0	1.92573	OK	33	0	0.29	2.35	4.68
EIN_004610	hypothetical protein, conserved	EINV_20:104151-105303	0	0	0	0	0	OK	0	0	0	0	0	OK	0	0	0	0	0	OK	0	0	0	0	0	OK	0	0	0	0	0	OK	0	0	0	0	0	OK	0	0	0	0	0	OK
EIN_004620	long-chain-fatty-acid CoA ligase, putative	EINV_20:105920-109262	1	511	11.4753	0	31.7758	OK	0	0	0	0	0	OK	8	0	0.912895	0	2.45194	OK	0	1	0.0287276	0	0.0861829	OK	2	0	0.154158	0	0.4098	OK	6	7	0.493871	0	1.07463	OK	0	10	1.9637	0	4.33677	OK
EIN_004630	hypothetical protein	EINV_20:109603-110254	0	0	0	0	0	OK	0	0	0	0	0	OK	813	10	319.373	0	817.198	OK	253	0	160.747	0	409.269	OK	0	3	0.56178	0	1.44961	OK	4	3	1.68554	0	3.95884	OK	0	1	0	0	0	OK
EIN_004640	hypothetical protein	EINV_20:110341-110986	0	0	0	0	0	OK	0	0	0	0	0	OK	228	0	199.139	0	449.089	OK	67	1	24.4505	0	81.4618	OK	0	0	0	0	0	OK	3	31	10.9738	0	24.3641	OK	0	0	0	0	0	OK
EIN_004670	hypothetical protein	EINV_20:116980-118326	0	0	0	0	0	OK	0	0	0	0	0	OK	0	0	0	0	0	OK	0	0	0	0	0	OK	0	0	0	0	0	OK	0	0	0	0	0	OK	0	0	0	0	0	OK
EIN_004690	hypothetical protein	EINV_20:124080-124581	0	0	0	0	0	OK	0	92	25.2522	0	60.4176	OK	0	0	0	0	0	OK	0	0	0	0	0	OK	226	0	175.097	0	425.852	OK	3	19	8.94909	0	20.3072	OK	0	0	0	0	0	OK
EIN_004700	protein phosphatase 2A, caeel, putative	EINV_20:124728-126048	67	0	8.59075	0	21.9893	OK	135	131	14.9078	0	33.9321	OK	1361	10	213.288	0	539.962	OK	16	7	1.92636	0	5.47239	OK	282	0	51.104	0	123.374	OK	138	69	17.7553	3.12731	32.3833	OK	1	58	15.232	0	32.1653	OK	19	0	0.8	4.63	-2.16
EIN_004710	hypothetical protein	EINV_20:127105-128251	0	0	0	0	0	OK	72	0	13.8149	0	33.2828	OK	50	0	20.5313	0	51.8541	OK	0	1	0.103132	0	0.309396	OK	14	0	3.32055	0	8.82706	OK	14	14	3.48873	0	7.12834	OK	0	6	4.12406	0	9.58544	OK
EIN_004720	hypothetical protein	EINV_20:128553-129165	1	0	0	0	0	OK	0	0	0	0	0	OK	1	0	0	0	0	OK	3	0	0	0	0	OK	0	0	0	0	0	OK	9	6	3.85185	0	8.27651	OK	0	0	0	0	0	OK
EIN_004730	hypothetical protein, conserved	EINV_20:131114-132578	0	0	0	0	0	OK	0	0	0	0	0	OK	0	0	0	0	0	OK	0	0	0	0	0	OK	0	0	0	0	0	OK	0	0	0	0	0	OK	0	0	0	0	0	OK
EIN_004740	protein serine/threonine kinase, putative	EINV_20:132962-138902	0	0	0	0	0	OK	0	0	0	0	0	OK	63	0	3.93011	0	9.75599	OK	0	0	0	0	0	OK	0	0	0	0	0	OK	0	0	0	0	0	OK	0	0	0	0	0	OK
EIN_005140	hypothetical protein	EINV_23:9041-9603	0	0	0	0	0	OK	0	0	0	0	0	OK	0	0	0	0	0	OK	0	0	0	0	0	OK	0	0	0	0	0	OK	1	0	0.639312	0	2.18595	OK	0	0	0	0	0	OK
EIN_005460	hypothetical protein	EINV_24:5515-5875	0	0	0	0	0	OK	0	0	0	0	0	OK	0	0	0	0	0	OK	0	0	0	0	0	OK	0	0	0	0	0	OK	0	0	0	0	0	OK	0	0	0	0	0	OK
EIN_005760	hypothetical protein	EINV_27:1438-2693	0	0	0	0	0	OK	0	0	0	0	0	OK	0	0	0	0	0	OK	0	0	0	0	0	OK	0	0	0	0	0	OK	0	0	0	0	0	OK	0	0	0	0	0	OK
EIN_006060	hypothetical protein, conserved	EINV_28:4910-6272	1	112	14.7504	0	38.506	OK	0	19	0.107037	0	0.321112	OK	11	0	0.972876	0	2.68134	OK	0	0	0	0	0	OK	0	0	0	0	0	OK	8	7	0.982916	0	2.27667	OK	0	2	0	0	0	OK
EIN_006170	hypothetical protein, conserved	EINV_28:21326-24128	0	0	0	0	0	OK	0	0	0	0	0	OK	0	0	0	0	0	OK	0	0	0	0	0	OK	0	0	0	0	0	OK	0	3	0.476084	0	1.06203	OK	0	3	0.828519	0	2.09544	OK
EIN_006280	serine/threonine protein kinase pak-1, putative	EINV_28:30480-31514	0	0	0	0	0	OK	0	0	0	0	0	OK	0	0	0	0	0	OK	0	0	0	0	0	OK	0	0	0	0	0	OK	0	0	0	0	0	OK	0	0	0	0	0	OK
EIN_006290	serine/threonine protein kinase HT1, putative	EINV_28:32081-32756	0	0	0	0	0	OK	0	0	0	0	0	OK	0	0	0	0	0	OK	0	0	0	0	0	OK	0	0	0	0	0	OK	0	3	2.19293	0	4.89193	OK	0	0	0	0	0	OK
EIN_006300	hypothetical protein	EINV_28:32812-34357	0	0	0	0	0	OK	0	0	0	0	0	OK	0	0	0	0	0	OK	0	0	0	0	0	OK	0	0	0	0	0	OK	0	0	0	0	0	OK	0	0	0	0	0	OK
EIN_006310	protein serine/threonine kinase, putative	EINV_28:37255-42631	0	0	0	0	0	OK	17	310	2.79	0	6.71082	OK	0	0	0	0	0	OK	2	0	0.155452	0	0.413239	OK	0	0	0	0	0	OK	1	11	0.322728	0	0.764123	OK	0	0	0	0	0	OK
EIN_006510	hypothetical protein	EINV_30:3040-3913	0	0	0	0	0	OK	0	0	0	0	0	OK	0	0	0	0	0	OK	0	0	0	0	0	OK	0	0	0	0	0	OK	0	1	0.515126	0	1.61325	OK	0	0	0	0	0	OK
EIN_006830	hypothetical protein	EINV_30:13977-15283	0	0	0	0	0	OK	0	0	0	0	0	OK	0	0	0	0	0	OK	0	0	0	0	0	OK	0	0	0	0	0	OK	0	2	0.644095	0	1.5304	OK	0	0	0	0	0	OK
EIN_006840	protein serine/threonine kinase, putative	EINV_30:15596-20468	0	0	0	0	0	OK	53	0	1.90757	0	4.70372	OK	194	0	14.8212	0	33.7204	OK	0	1	0.0193148	0	0.0579445	OK	0	0	0	0	0	OK	0	0	0	0	0	OK	0	0	0	0	0	OK
EIN_007050	protein serine/threonine kinase, putative	EINV_30:20684-27110	0	0	0	0	0	OK	0	2	0.0301588	0	0.0904764	OK	0	0	0	0	0	OK	0	0	0	0	0	OK	0	0	0	0	0	OK	0	0	0	0	0	OK	3	0	0.201694	0	0.509101	OK
EIN_007260	hypothetical protein, conserved	EINV_30:30076-31603	0	0	0	0	0	OK	0	0	0	0	0	OK	0	0	0	0	0	OK	0	0	0	0	0	OK	0	0	0	0	0	OK	0	0	0	0	0	OK	0	0	0	0	0	OK
EIN_007270	hypothetical protein, conserved	EINV_30:35356-35878	0	0	0	0	0	OK	20	0	10.5284	0	27.0992	OK	0	0	0	0	0	OK	0	0	0	0	0	OK	0	0	0	0	0	OK	0	0	0	0	0	OK	0	0	0	0	0	OK
EIN_007470	hypothetical protein	EINV_34:0-964	0	0	0	0	0	OK	0	0	0	0	0	OK	0	4	0.267802	0	0.750971	OK	0	0	0	0	0	OK	34	0	10.8043	0	28.8167	OK	7	26	5.52906	0	11.7535	OK	0	1	1.05245	0	3.03576	OK
EIN_007820	hypothetical protein	EINV_36:14962-15366	1	0	1.56274	0	4.31916	OK	9	16	5.79837	0	15.3673	OK	0	0	0	0	0	OK	1	45	12.3152	0	32.7891	OK	0	0	0	0	0	OK	3	1	1.31155	0	4.67158	OK	0	0	0	0	0	OK
EIN_008120	hypothetical protein, conserved	EINV_41:0-1676	6	7	0.46897	0	1.35554	OK	2	14	0.356324	0	1.09037	OK	0	0	0	0	0	OK	0	0	0	0	0	OK	0	0	0	0	0	OK	0	0	0	0	0	OK	0	0	0	0	0	OK
EIN_008320	galactose-inhibitable lectin 35 kDa subunit precursor, putative	EINV_42:118-799	208	43	40.4991	0	108.897	OK	63	77	17.8552	0	43.3851	OK	0	3	0.479454	0	1.32953	OK	0	0	0	0	0	OK	0	0	0	0	0	OK	1	21	6.25609	0	14.3388	OK	14	1	4.75094	0	12.3837	OK
EIN_008330	hypothetical protein, conserved	EINV_42:4218-5658	0	0	0	0	0	OK	0	0	0	0	0	OK	98	0	28.2687	0	67.7445	OK	0	0	0	0	0	OK	0	0	0	0	0	OK	0	0	0	0	0	OK	0	0	0	0	0	OK
EIN_008340	hypothetical protein, conserved	EINV_42:6660-7517	364	0	88.2592	0	192.146	OK	71	186	21.0644	0	48.9655	OK	0	0	0	0	0	OK	0	0	0	0	0	OK	0	0	0	0	0	OK	0	0	0	0	0	OK	0	0	0	0	0	OK
EIN_008450	hypothetical protein	EINV_42:12921-13254	0	5	4.97818	0	13.7475	OK	0	1	0.634856	0	1.90457	OK	0	0	0	0	0	OK	0	0	0	0	0	OK	0	0	0	0	0	OK	0	0	0	0	0	OK	0	0	0	0	0	OK
EIN_009070	hypothetical protein	EINV_43:8054-8441	0	0	0	0	0	OK	7	0	6.41538	0	16.9547	OK	0	0	0	0	0	OK	0	0	0	0	0	OK	0	0	0	0	0	OK	0	0	0	0	0	OK	0	0	0	0	0	OK
EIN_009080	hypothetical protein, conserved	EINV_43:8507-9929	0	0	0	0	0	OK	8	0	1.12792	0	2.97084	OK	0	0	0	0	0	OK	0	0	0	0	0	OK	0	0	0	0	0	OK	0	0	0	0	0	OK	0	0	0	0	0	OK
EIN_009410	ankycorbin, putative	EINV_43:20852-23008	24	15	2.04863	0	5.8609	OK	18	19	1.38707	0	3.59939	OK	22	7	2.67986	0	8.44661	OK	2	30	1.85005	0	4.94577	OK	70	4	5.5315	0	18.0858	OK	9	16	1.94186	0	4.11224	OK	2	5	1.21026	0	3.31218	OK	21	0	-0.56	0.39	-0.15
EIN_009420	hypothetical protein	EINV_43:23298-23766	8	1	6.29505	0	20.2668	OK	0	3	2.13328	0	5.89602	OK	1	0	3.23161	0	9.57647	OK	0	7	5.3599	0	14.0228	OK	0	0	0	0	0	OK	0	0	0	0	0	OK	0	0	0	0	0	OK
EIN_009430	hypothetical protein	EINV_43:24025-24374	0	0	0	0	0	OK	0	0	0	0	0	OK	0	0	0	0	0	OK	0	0	0	0	0	OK	0	0	0	0	0	OK	0	0	0	0	0	OK	0	0	0	0	0	OK
EIN_009740	hypothetical protein, conserved	EINV_43:37743-38289	0	0	0	0	0	OK	0	0	0	0	0	OK	0	0	0	0	0	OK	0	0	0	0	0	OK	0	0	0	0	0	OK	0	0	0	0	0	OK	0	0	0	0	0	OK
EIN_009750	hypothetical protein	EINV_43:43667-44039	0	2	0.827612	0	2.71693	OK	9	61	15.6973	0	46.173	OK	7	0	2.24118	0	6.64145	OK	10	22	5.78376	0	16.1891	OK	0	0	0	0	0	OK	4	1	2.61462	0	7.49364	OK	0	0	0	0	0	OK
EIN_009850	hypothetical protein	EINV_45:206-743	0	0	0	0	0	OK	0	0	0	0	0	OK	0	0	0	0	0	OK	0	0	0	0	0	OK	0	0	0	0	0	OK	0	0	0	0	0	OK	0	0	0	0	0	OK
EIN_010250	hypothetical protein, conserved	EINV_47:13970-16388	0	5	0.347401	0	0.944574	OK	0	1	0.0378055	0	0.113416	OK	8	7	0.72622	0	2.14204	OK	7	0	0.988165	0	2.59113	OK	0	11	0.436866	0	1.14068	OK	31	51	4.24904	0.248991	8.24909	OK	3	6	1.0669	0	2.70072	OK	13	0	-3.2	1.06	1.51
EIN_010260	hypothetical protein	EINV_47:16717-18952	2896	765	138.97	0	286.124	OK	4373	3355	248.738	101.668	395.809	OK	4034	62	353.532	0	897.668	OK	514	2	36.0421	0	109.817	OK	5	2	0.349253	0	1.05924	OK	62	1416	96.7366	4.31789	189.155	OK	137	1	10.0262	0	20.3853	OK	24	0	0.84	1.35	-1.95
EIN_010470	hypothetical protein, conserved	EINV_47:25197-27614	0	0	0	0	0	OK	0	3	0.114973	0	0.317767	OK	9	2	0.771273	0	2.49623	OK	19	0	2.55465	0	6.82229	OK	0	14	0.481089	0	1.25412	OK	28	37	3.38379	0.182821	6.58477	OK	4	10	1.71711	0	4.16958	OK
EIN_010480	hypothetical protein	EINV_47:27944-30386	1279	345	56.1233	0	122.849	OK	2026	1527	104.34	32.8771	175.802	OK	1825	42	145.714	0	366.915	OK	268	5	17.1143	0	53.8897	OK	1	2	0.101707	0	0.285022	OK	21	638	39.4132	0.194495	78.632	OK	57	0	7.52455	0.848662	14.2004	OK	24	0	0.89	1.38	-1.71
EIN_010590	hypothetical protein	EINV_47:36251-37457	0	0	0	0	0	OK	0	0	0	0	0	OK	0	0	0	0	0	OK	0	0	0	0	0	OK	0	0	0	0	0	OK	0	0	0	0	0	OK	0	0	0	0	0	OK
EIN_010600	hypothetical protein	EINV_47:49237-50874	0	0	0	0	0	OK	22	0	2.88616	0	7.40303	OK	82	0	22.5439	0	54.8135	OK	98	13	11.2336	0	35.1676	OK	4	0	0.74601	0	1.94021	OK	1	0	0.129349	0	0.442272	OK	0	0	0	0	0	OK
EIN_010610	hypothetical protein	EINV_47:51939-52503	0	0	0	0	0	OK	3	12	2.14968	0	6.14965	OK	0	0	0	0	0	OK	0	0	0	0	0	OK	0	0	0	0	0	OK	0	0	0	0	0	OK	0	0	0	0	0	OK
EIN_010630	hypothetical protein	EINV_47:67681-68556	0	0	0	0	0	OK	0	0	0	0	0	OK	0	0	0	0	0	OK	0	0	0	0	0	OK	0	0	0	0	0	OK	0	0	0	0	0	OK	0	0	0	0	0	OK
EIN_010640	hypothetical protein	EINV_47:75623-76483	0	16	5.84106	0	15.5834	OK	24	1	5.45842	0	17.089	OK	2	0	1.97472	0	5.44252	OK	9	0	7.04057	0	18.5141	OK	0	0	0	0	0	OK	0	5	3.73307	0	8.14384	OK	0	0	0	0	0	OK
EIN_010650	protein serine/threonine kinase, putative	EINV_47:78159-80547	0	0	0	0	0	OK	0	6	0.229947	0	0.613191	OK	0	0	0	0	0	OK	0	0	0	0	0	OK	0	0	0	0	0	OK	1	4	0.339369	0	0.850777	OK	0	0	0	0	0	OK
EIN_010660	hypothetical protein	EINV_47:80605-81525	0	0	0	0	0	OK	0	0	0	0	0	OK	0	0	0	0	0	OK	0	0	0	0	0	OK	0	0	0	0	0	OK	0	0	0	0	0	OK	0	0	0	0	0	OK
EIN_010670	hypothetical protein	EINV_47:81595-82297	0	0	0	0	0	OK	0	0	0	0	0	OK	0	0	0	0	0	OK	0	0	0	0	0	OK	0	0	0	0	0	OK	0	0	0	0	0	OK	0	0	0	0	0	OK
EIN_010680	hypothetical protein	EINV_47:86778-87207	0	0	0	0	0	OK	0	0	0	0	0	OK	0	0	0	0	0	OK	0	0	0	0	0	OK	0	0	0	0	0	OK	0	0	0	0	0	OK	0	0	0	0	0	OK
EIN_010690	hypothetical protein	EINV_47:98827-99837	0	0	0	0	0	OK	0	0	0	0	0	OK	0	0	0	0	0	OK	0	0	0	0	0	OK	0	0	0	0	0	OK	0	0	0	0	0	OK	0	0	0	0	0	OK
EIN_010800	hypothetical protein	EINV_51:1748-2035	0	0	0	0	0	OK	0	0	0	0	0	OK	0	0	0	0	0	OK	0	0	0	0	0	OK	0	0	0	0	0	OK	0	1	3.84253	0	12.0339	OK	0	0	0	0	0	OK
EIN_011120	hypothetical protein, conserved	EINV_62:4126-6193	0	0	0	0	0	OK	0	1	0.0688511	0	0.206553	OK	1	0	0.312899	0	0.927237	OK	1	0	0.330546	0	0.903069	OK	0	0	0	0	0	OK	0	0	0	0	0	OK	0	0	0	0	0	OK
EIN_011320	hypothetical protein, conserved	EINV_64:52-979	0	0	0	0	0	OK	0	0	0	0	0	OK	0	0	0	0	0	OK	0	0	0	0	0	OK	0	0	0	0	0	OK	0	0	0	0	0	OK	0	0	0	0	0	OK
EIN_011420	hypothetical protein	EINV_67:1136-1633	0	0	0	0	0	OK	0	0	0	0	0	OK	0	0	0	0	0	OK	0	0	0	0	0	OK	0	0	0	0	0	OK	0	0	0	0	0	OK	0	0	0	0	0	OK
EIN_011530	hypothetical protein, conserved	EINV_67:2333-3100	0	0	0	0	0	OK	1	0	0	0	0	OK	0	0	0	0	0	OK	0	0	0	0	0	OK	0	0	0	0	0	OK	0	0	0	0	0	OK	0	0	0	0	0	OK
EIN_011630	hypothetical protein	EINV_71:645-1299	0	0	0	0	0	OK	0	0	0	0	0	OK	0	0	0	0	0	OK	0	0	0	0	0	OK	0	0	0	0	0	OK	0	0	0	0	0	OK	0	0	0	0	0	OK
EIN_011930	hypothetical protein	EINV_73:7476-7858	0	0	0	0	0	OK	0	0	0	0	0	OK	0	0	0	0	0	OK	0	0	0	0	0	OK	0	0	0	0	0	OK	0	0	0	0	0	OK	0	0	0	0	0	OK
EIN_011940	hypothetical protein	EINV_73:7973-8817	0	0	0	0	0	OK	0	0	0	0	0	OK	0	0	0	0	0	OK	0	0	0	0	0	OK	0	0	0	0	0	OK	0	0	0	0	0	OK	0	0	0	0	0	OK
EIN_012060	hypothetical protein	EINV_73:19522-20692	0	0	0	0	0	OK	0	0	0	0	0	OK	0	0	0	0	0	OK	0	0	0	0	0	OK	0	0	0	0	0	OK	0	0	0	0	0	OK	0	0	0	0	0	OK
EIN_012280	protein serine/threonine kinase, putative	EINV_73:26360-30182	0	0	0	0	0	OK	0	0	0	0	0	OK	0	0	0	0	0	OK	0	0	0	0	0	OK	0	0	0	0	0	OK	0	0	0	0	0	OK	0	0	0	0	0	OK
EIN_012290	GTP-binding protein Di-Ras2, putative	EINV_73:37126-38311	0	0	0	0	0	OK	0	2	0.305957	0	0.91787	OK	0	0	0	0	0	OK	0	0	0	0	0	OK	0	0	0	0	0	OK	0	0	0	0	0	OK	0	0	0	0	0	OK
EIN_012390	hypothetical protein	EINV_74:1819-2212	0	0	0	0	0	OK	0	0	0	0	0	OK	3	0	0	0	0	OK	0	0	0	0	0	OK	0	0	0	0	0	OK	0	0	0	0	0	OK	0	0	0	0	0	OK
EIN_012500	protein serine/threonine kinase, putative	EINV_74:4231-8164	0	0	0	0	0	OK	0	0	0	0	0	OK	13	0	1.27734	0	3.41258	OK	0	0	0	0	0	OK	0	0	0	0	0	OK	0	1	0.0925882	0	0.289964	OK	0	0	0	0	0	OK
EIN_012710	hypothetical protein	EINV_74:9462-11187	4	0	0.240545	0	0.657182	OK	7	11	0.429773	0	1.239	OK	0	0	0	0	0	OK	2	0	0.528224	0	1.40419	OK	0	1	0.0526947	0	0.203699	OK	0	2	0.453724	0	1.07807	OK	2	0	0.654069	0	1.67785	OK
EIN_012720	hypothetical protein	EINV_74:13946-14598	0	0	0	0	0	OK	0	0	0	0	0	OK	0	0	0	0	0	OK	0	0	0	0	0	OK	0	0	0	0	0	OK	0	0	0	0	0	OK	0	0	0	0	0	OK
EIN_012730	hypothetical protein	EINV_74:15102-15792	0	0	0	0	0	OK	98	45	20.7236	0	51.4594	OK	231	219	93.4187	0	228.697	OK	0	0	0	0	0	OK	0	61	10.1755	0	27.2635	OK	4	6	2.58094	0	5.79939	OK	14	1	4.90575	0	12.8044	OK
EIN_012740	hypothetical protein	EINV_74:16308-18117	0	0	0	0	0	OK	0	0	0	0	0	OK	0	0	0	0	0	OK	0	0	0	0	0	OK	0	0	0	0	0	OK	0	2	0.430001	0	1.0217	OK	0	0	0	0	0	OK
EIN_012750	hypothetical protein	EINV_74:18992-19595	0	0	0	0	0	OK	0	3	0.627374	0	1.73396	OK	12	0	10.9484	0	29.288	OK	0	0	0	0	0	OK	0	0	0	0	0	OK	0	0	0	0	0	OK	0	0	0	0	0	OK
EIN_012860	hypothetical protein, conserved	EINV_74:22785-23421	2	0	0.844793	0	2.30802	OK	17	2	3.58202	0	10.9148	OK	0	0	0	0	0	OK	0	0	0	0	0	OK	0	1	0.185063	0	0.71539	OK	0	0	0	0	0	OK	0	0	0	0	0	OK
EIN_012870	hypothetical protein, conserved	EINV_74:26609-27761	0	0	0	0	0	OK	0	0	0	0	0	OK	0	0	0	0	0	OK	0	0	0	0	0	OK	0	0	0	0	0	OK	0	0	0	0	0	OK	0	0	0	0	0	OK
EIN_012880	F-actin-capping protein subunit alpha, putative	EINV_74:29164-29986	0	0	0	0	0	OK	243	18	33.0291	0	80.9601	OK	17	322	15.2246	0	41.3821	OK	207	382	75.3921	0	193.258	OK	123	0	48.045	0	121.973	OK	2	1	0.716802	0	2.0544	OK	0	0	0	0	0	OK
EIN_012890	glycoprotein FP21 precursor, putative	EINV_74:30526-30871	878	1004	972.937	0	2007.16	OK	1019	330	686.874	70.5135	1303.23	OK	247	507	372.691	0	855.273	OK	195	25	200.357	0	611.66	OK	145	132	159.106	0	432.245	OK	2315	2043	3249.02	991.02	5507.02	OK	4888	4146	13327.2	3961.66	22692.8	OK	16	0	-0.5	-1.38	-2.28
EIN_013100	sphingomyelin phosphodiesterase, putative	EINV_74:32722-33968	488	16	39.6914	0	101.16	OK	103	589	33.096	0	69.4729	OK	315	72	57.4588	0	149.281	OK	0	0	0	0	0	OK	150	1	18.0472	0	56.3456	OK	73	344	52.3086	3.61172	101.006	OK	18	51	17.7383	0.19073	35.2859	OK
EIN_013110	hypothetical protein	EINV_74:33973-35668	0	0	0	0	0	OK	0	0	0	0	0	OK	55	0	13.5697	0	34.0394	OK	0	0	0	0	0	OK	0	0	0	0	0	OK	6	8	1.10586	0	2.39727	OK	0	61	24.557	5.27313	43.841	OK
EIN_013120	hypothetical protein	EINV_74:36579-37531	0	0	0	0	0	OK	115	149	32.1578	0	73.5722	OK	414	0	302.821	0	657.146	OK	2	0	0	0	0	OK	0	0	0	0	0	OK	0	0	0	0	0	OK	0	0	0	0	0	OK
EIN_013130	DNA polymerase delta small subunit, putative	EINV_74:38071-39413	0	2	0.495306	0	1.40791	OK	56	0	9.53042	0	23.403	OK	328	38	59.4306	0	156.795	OK	0	0	0	0	0	OK	0	0	0	0	0	OK	4	13	2.20594	0	4.88919	OK	2	7	2.41565	0	6.31179	OK
EIN_013140	cysteine protease atg4, putative	EINV_74:39547-40540	0	0	0	0	0	OK	0	0	0	0	0	OK	0	0	0	0	0	OK	42	0	15.2085	0	40.8447	OK	0	0	0	0	0	OK	10	18	4.17479	0	8.68357	OK	33	39	19.9963	0.976348	39.0163	OK
EIN_013150	2-alkenal reductase, putative	EINV_74:40896-41370	0	5	2.83468	0	7.70742	OK	85	276	67.8933	0	152.357	OK	5	218	19.1576	0	56.4198	OK	32	0	33.7005	0	90.5785	OK	56	0	49.9096	0	131.603	OK	1	8	3.49902	0	8.66901	OK	3	12	13.961	0	34.4065	OK	43	0	4.58	2.76	3.57
EIN_013160	hypothetical protein, conserved	EINV_74:41729-43898	0	0	0	0	0	OK	18	84	2.57482	0	6.83494	OK	1	0	0.193564	0	0.573603	OK	0	0	0	0	0	OK	0	0	0	0	0	OK	0	2	0.351283	0	0.834662	OK	0	0	0	0	0	OK
EIN_013170	hypothetical protein	EINV_74:44161-45364	2	115	8.25379	0	25.9323	OK	42	7	3.74897	0	10.7829	OK	42	87	8.87833	0	23.2384	OK	0	0	0	0	0	OK	0	1	0.0801869	0	0.309975	OK	35	102	16.5196	0.765039	32.2742	OK	9	1	1.81517	0	4.79687	OK
EIN_013180	hypothetical protein	EINV_74:47857-49678	4	0	0.501857	0	1.3528	OK	84	69	6.84147	0	16.5418	OK	22	1	2.73631	0	9.00756	OK	0	129	7.90976	0	20.9372	OK	0	1	0.0549692	0	0.212492	OK	24	69	7.5773	0.113796	15.0408	OK	17	13	4.48745	0	9.73005	OK	23	0	3.77	2.45	3.98
EIN_013190	hypothetical protein	EINV_74:49728-51285	145	58	11.5343	0	30.9029	OK	238	0	29.5221	0	61.5546	OK	1433	85	187.968	0	471.203	OK	1720	7	180.661	0	500.592	OK	3065	95	276.168	0	665.722	OK	476	292	58.7035	14.9567	102.45	OK	52	98	26.6183	4.47242	48.7642	OK	32	0	1.36	4.03	3.97
EIN_013200	hypothetical protein	EINV_74:51314-53120	0	0	0	0	0	OK	0	2	0.126188	0	0.378565	OK	155	614	28.6376	0	66.091	OK	38	1	4.15979	0	13.9086	OK	0	232	14.1008	0	36.6449	OK	0	6	1.08411	0	2.36502	OK	0	1	0	0	0	OK
EIN_013210	hypothetical protein	EINV_74:57657-58395	0	28	7.28871	0	19.392	OK	42	283	27.765	0	65.2919	OK	70	8	23.3398	0	70.0929	OK	2	2038	168.513	0	475.501	OK	416	274	112.282	0	286.612	OK	328	565	189.944	37.7148	342.173	OK	0	39	43.7756	5.97232	81.5789	OK	44	0	1.93	1.68	4.53
EIN_013230	GTPase_rho, putative	EINV_74:65008-65827	1740	467	462.462	0	987.748	OK	2045	1448	628.348	194.879	1061.82	OK	2814	1346	1432.4	0	3372.97	OK	611	742	324.362	0	791.621	OK	519	1	170.431	0	473.473	OK	27	40	20.0165	0.671789	39.3613	OK	15	5	10.2734	0	23.7983	OK	24	0	0.44	1.63	-0.51
EIN_013240	serine-threonine protein kinase, putative	EINV_74:66693-68661	102	0	9.4209	0	23.21	OK	220	5	10.6359	0	27.0547	OK	6	344	4.57378	0	13.0635	OK	1018	6	84.062	0	243.291	OK	768	20	54.3444	0	144.938	OK	279	118	22.711	4.75995	40.662	OK	25	27	6.02224	0	12.3314	OK	11	0	0.18	-1.04	3.16
EIN_013250	hypothetical protein, conserved	EINV_74:68708-70895	1	1	0.0982887	0	0.2985	OK	2	18	0.471449	0	1.42171	OK	19	440	6.09512	0	16.3507	OK	32	40	3.211	0	8.63708	OK	118	18	7.5754	0	23.3181	OK	616	1075	97.0859	21.7277	172.444	OK	624	446	111.09	40.118	182.062	OK	45	0	2.26	5.95	5.03
EIN_013260	deoxyguanosine kinase, putative	EINV_74:74887-75550	0	0	0	0	0	OK	0	0	0	0	0	OK	214	0	165.199	0	373.377	OK	476	0	293.969	0	723.942	OK	420	0	220.173	0	506.046	OK	30	50	20.2994	1.1146	39.4843	OK	0	0	0	0	0	OK
EIN_013270	Tropomyosin-1, putative	EINV_74:76171-77423	0	13	1.63518	0	4.37978	OK	63	0	9.73729	0	23.843	OK	13	60	3.26515	0	8.72743	OK	0	342	18.3496	0	47.8249	OK	0	0	0	0	0	OK	20	65	7.92853	0	15.8968	OK	4	3	1.44397	0	3.69222	OK
EIN_013280	M protein, serotype 5 precursor, putative	EINV_74:77597-79220	40	297	16.8659	0	44.1118	OK	367	1	21.7087	0	51.4226	OK	259	110	34.087	0	87.3812	OK	0	0	0	0	0	OK	0	0	0	0	0	OK	42	147	16.4678	0.8426	32.093	OK	20	78	18.4015	1.10213	35.7008	OK
EIN_013290	coactosin, putative	EINV_74:83430-83883	0	0	0	0	0	OK	0	23	7.02112	0	18.13	OK	0	0	0	0	0	OK	0	0	0	0	0	OK	0	0	0	0	0	OK	4	0	2.4923	0	5.73374	OK	0	0	0	0	0	OK
EIN_013300	splicing factor 3B subunit, putative	EINV_74:84129-86874	394	5	12.4403	0	32.7062	OK	26	0	1.69819	0	4.3353	OK	141	0	19.8429	0	46.1963	OK	28	1	1.60708	0	5.34477	OK	17	1	0.841717	0	2.79957	OK	11	40	2.49795	0	5.1808	OK	18	24	3.8492	0	8.04616	OK	6	0	-2.87	0.67	-2.95
EIN_013310	tyrosine protein kinase, putative	EINV_74:87091-89225	0	0	0	0	0	OK	8	0	0.729518	0	1.92149	OK	46	0	8.71789	0	22.157	OK	0	0	0	0	0	OK	0	0	0	0	0	OK	5	7	0.728663	0	1.61769	OK	15	39	7.34725	0	15.0081	OK
EIN_013320	peptidyl-prolyl isomerase cwc27, putative	EINV_74:90890-92441	0	53	5.57652	0	14.7493	OK	0	24	1.49068	0	3.83122	OK	21	82	4.0077	0	10.594	OK	5	0	1.06497	0	2.77794	OK	1	0	0.179449	0	0.433228	OK	5	3	0.696349	0	1.56719	OK	0	0	0	0	0	OK	24	0	-1.9	-0.48	-2.39
EIN_013330	hypothetical protein	EINV_74:93720-94368	0	0	0	0	0	OK	0	179	43.9242	0	97.1992	OK	44	0	45.8298	0	116.969	OK	2	0	2.38277	0	6.33413	OK	0	0	0	0	0	OK	0	0	0	0	0	OK	0	1	2.37455	0	6.84934	OK
EIN_013340	hypothetical protein, conserved	EINV_74:94443-96219	0	466	41.6549	0	94.8624	OK	220	111	14.6663	0	32.7637	OK	182	1	20.6457	0	58.1147	OK	2	0	0.511104	0	1.35867	OK	412	2	31.7468	0	90.0861	OK	117	174	21.2563	3.50777	39.0049	OK	12	80	16.2332	0.381838	32.0846	OK	15	0	-1.51	-1.01	-6.35
EIN_013350	heat shock protein 70kD, putative	EINV_74:96564-98262	0	1	0.09399	0	0.308555	OK	0	39	2.18425	0	5.52028	OK	0	0	0	0	0	OK	0	0	0	0	0	OK	0	0	0	0	0	OK	0	0	0	0	0	OK	0	0	0	0	0	OK
EIN_013360	hypothetical protein, conserved	EINV_74:99434-100109	0	0	0	0	0	OK	0	0	0	0	0	OK	0	0	0	0	0	OK	0	0	0	0	0	OK	0	0	0	0	0	OK	0	0	0	0	0	OK	0	0	0	0	0	OK
EIN_013370	hypothetical protein	EINV_74:100337-100769	0	1	0.61242	0	2.01048	OK	5	2	1.00641	0	2.91633	OK	9	3	8.29217	0	22.3351	OK	1282	2	1291.4	0	3023.05	OK	1653	596	733.373	0	1797.26	OK	531	682	455.19	100.933	809.447	OK	35	23	23.4961	0	51.9452	OK	32	0	0.72	3.76	11.04
EIN_013380	lim domain, putative	EINV_74:101807-102904	87	427	49.4988	0	120.893	OK	102	438	35.9924	0	77.2044	OK	150	522	49.7786	0	115.163	OK	0	381	46.0923	0	117.015	OK	0	5	0.625886	0	1.64868	OK	14	13	3.95875	0	8.07163	OK	1	9	3.7794	0	9.99626	OK	23	0	-0.46	0.01	-0.1
EIN_013390	hypothetical protein	EINV_74:103275-104217	0	96	17.6182	0	45.7389	OK	0	0	0	0	0	OK	1	0	0.514722	0	1.52532	OK	0	1	0.121959	0	0.365876	OK	1	0	0.327226	0	0.789995	OK	2	8	1.82353	0	4.24712	OK	1	0	0.398328	0	1.34094	OK
EIN_013400	Magnesium transport protein corA, putative	EINV_74:104317-105517	0	0	0	0	0	OK	1	0	0	0	0	OK	3	13	0.838501	0	2.27951	OK	0	0	0	0	0	OK	0	0	0	0	0	OK	2	4	0.462196	0	1.1873	OK	0	21	12.6544	0	25.5018	OK
EIN_013410	hypothetical protein	EINV_74:106359-107061	0	0	0	0	0	OK	6	0	2.32342	0	6.13234	OK	5	0	3.81013	0	10.2627	OK	0	0	0	0	0	OK	0	0	0	0	0	OK	0	0	0	0	0	OK	0	0	0	0	0	OK
EIN_013420	hypothetical protein	EINV_74:107932-108748	225	247	56.9723	0	135.372	OK	488	1868	192.838	38.6057	347.071	OK	555	0	320.346	0	684.53	OK	3	40	3.65534	0	11.5707	OK	1	5	0.575458	0	1.5859	OK	1	3	1.68895	0	3.76766	OK	1	8	4.35151	0	11.6297	OK	24	0	1.76	2.49	-3.96
EIN_013430	tyrosine protein phosphatase non-receptor type 61F, putative	EINV_74:109102-110326	1335	513	138.474	0	296.423	OK	566	190	53.471	0	108.569	OK	1	114	2.30515	0	7.35606	OK	0	0	0	0	0	OK	8	0	1.89514	0	4.98384	OK	11	29	4.69968	0	9.71627	OK	22	1	3.33535	0	8.39174	OK
EIN_013440	hypothetical protein	EINV_74:110958-112908	70	708	31.638	0	77.2389	OK	422	1821	63.7506	11.7609	115.74	OK	177	76	18.9582	0	49.9789	OK	29	1027	28.1393	0	81.8529	OK	5	0	0.692383	0	1.80882	OK	19	57	5.35368	0	10.766	OK	13	36	6.76557	0	14.0968	OK	23	0	1.01	-0.74	-0.17
EIN_013450	hypothetical protein	EINV_74:113111-114371	0	4	0.721334	0	1.992	OK	1	0	0.212442	0	0.663099	OK	2	88	2.2864	0	7.18478	OK	853	24	132.542	0	385.408	OK	184	1154	73.0948	0	177.794	OK	826	431	137.14	36.7809	237.5	OK	28	104	37.3299	3.80239	70.8575	OK	13	0	-1.76	1.66	7.52
EIN_013460	chromobox protein, putative	EINV_74:114723-116607	0	20	1.82065	0	4.8517	OK	33	19	2.21453	0	5.83907	OK	34	15	3.81973	0	11.4703	OK	0	337	19.0977	0	48.7645	OK	0	29	1.47942	0	3.91814	OK	56	8	3.62443	0	7.44968	OK	18	63	13.4497	0.446854	26.4526	OK	33	0	0.28	1.07	3.39
EIN_013470	hypothetical protein	EINV_74:116667-117624	81	535	58.1034	0	141.893	OK	352	1282	109.187	14.6116	203.763	OK	46	2	10.7258	0	33.8565	OK	1	2	0.299593	0	0.88114	OK	2	0	0.641442	0	1.70515	OK	0	26	9.3775	0.795768	17.9592	OK	13	37	16.9224	0	35.1353	OK	38	0	0.91	-2.44	-7.6
EIN_013480	DNA-directed RNA polymerase III subunit RPC8, putative	EINV_74:117792-118547	0	49	14.7119	0	38.9643	OK	27	161	18.8338	0	47.3005	OK	0	163	13.48	0	34.0979	OK	6	0	3.78149	0	9.8992	OK	0	4	0.936107	0	2.45544	OK	109	46	32.1638	4.72282	59.6048	OK	41	93	70.1479	9.67474	130.621	OK	16	0	0.36	-0.13	-1.96
EIN_013490	hypothetical protein	EINV_74:118919-119612	1	7	1.30848	0	3.89035	OK	41	191	23.3416	0	56.3369	OK	9	0	5.84288	0	15.6934	OK	11	2	3.4824	0	10.6895	OK	24	1	6.08906	0	20.3259	OK	455	469	206.652	51.1655	362.138	OK	1312	1184	1097.81	382.599	1813.02	OK	40	0	4.16	2.16	1.41
EIN_013500	hypothetical protein, conserved	EINV_74:119754-121448	0	0	0	0	0	OK	0	0	0	0	0	OK	0	10	0.321249	0	0.877563	OK	0	0	0	0	0	OK	0	0	0	0	0	OK	0	26	5.41707	0.456701	10.3774	OK	0	0	0	0	0	OK
EIN_013510	hypothetical protein	EINV_74:121779-122457	15	7	3.54836	0	10.484	OK	17	29	5.62126	0	14.5761	OK	103	138	44.3498	0	112.448	OK	84	0	50.566	0	134.091	OK	521	12	133.119	0	367.968	OK	39	92	33.209	2.10863	64.3093	OK	0	25	31.9212	1.07262	62.7698	OK	32	0	0.66	3.64	3.83
EIN_013520	hypothetical protein	EINV_74:122619-123297	0	0	0	0	0	OK	298	150	65.3657	0	140.283	OK	1418	18	531.413	0	1343.29	OK	25	0	13.9794	0	37.4448	OK	332	0	167.936	0	393.968	OK	10	35	11.9358	0	24.8611	OK	0	0	0	0	0	OK
EIN_013530	hypothetical protein, conserved	EINV_74:124507-125779	0	5	0.719645	0	1.95669	OK	488	0	75.9272	7.14969	144.705	OK	2001	61	333.133	0	837.69	OK	7	2099	89.0076	0	249.632	OK	1017	837	144.265	0	336.39	OK	142	144	28.0568	5.3221	50.7915	OK	80	426	124.77	22.5529	226.988	OK	45	0	6.72	8.85	6.95
EIN_013540	hypothetical protein	EINV_74:128421-129501	313	871	97.4883	0	212.401	OK	886	1488	155.114	38.4168	271.811	OK	191	318	45.3738	0	108.178	OK	206	108	38.8006	0	106.356	OK	1304	14	178.469	0	458.338	OK	441	573	126.893	29.209	224.577	OK	39	36	17.4068	0.746454	34.0672	OK	26	0	0.67	-1.1	-1.33
EIN_013550	serine-threonine protein kinase, putative	EINV_74:131894-135165	0	0	0	0	0	OK	1	0	0.0646387	0	0.201758	OK	0	0	0	0	0	OK	210	0	19.774	0	50.7983	OK	0	1	0.0268097	0	0.103637	OK	0	3	0.230844	0	0.548494	OK	0	0	0	0	0	OK
EIN_013560	hypothetical protein	EINV_74:135322-135727	0	101	70.4702	0	182.087	OK	172	0	142.672	0	310.81	OK	113	0	199.118	0	471.748	OK	15	0	21.2683	0	56.4994	OK	3	0	3.58376	0	9.43601	OK	40	28	35.3686	3.08997	67.6472	OK	5	3	8.30621	0	20.5272	OK	24	0	1.02	1.5	-1.73
EIN_013570	hypothetical protein, conserved	EINV_74:135939-136380	0	18	10.6579	0	28.4039	OK	84	27	31.2877	0	81.7848	OK	195	3	145.303	0	406.125	OK	70	516	138.248	0	390.135	OK	0	78	26.4488	0	70.7353	OK	212	315	238.482	45.6245	431.34	OK	167	198	331.948	95.482	568.415	OK	45	0	1.55	3.77	3.7
EIN_013580	serine/threonine protein phosphatase PP1-2, putative	EINV_74:137118-138106	0	0	0	0	0	OK	0	0	0	0	0	OK	3	62	2.46029	0	7.49405	OK	0	0	0	0	0	OK	13	0	4.36007	0	11.6157	OK	36	43	11.8076	0.998329	22.6169	OK	0	10	8.54458	0	18.8704	OK
EIN_013590	ATP-binding cassette transporter, putative	EINV_74:138996-140679	0	0	0	0	0	OK	11	0	1.05828	0	2.77798	OK	1127	0	265.101	0	554.309	OK	0	0	0	0	0	OK	0	0	0	0	0	OK	13	26	3.18058	0	6.49232	OK	1	7	1.54721	0	4.20196	OK
EIN_013600	hypothetical protein	EINV_74:141157-143152	306	2	13.6338	0	37.0117	OK	332	1169	42.7097	5.10614	80.3133	OK	78	0	15.5658	0	37.9918	OK	0	0	0	0	0	OK	1	0	0.135	0	0.325919	OK	99	361	31.8475	3.00004	60.695	OK	55	83	18.1158	3.09546	33.1362	OK
EIN_013610	hypothetical protein	EINV_74:143272-144793	2	724	41.8019	0	110.924	OK	846	109	60.653	0	123.413	OK	285	191	44.2293	0	109.466	OK	1	1	0.184904	0	0.543826	OK	4	88	3.30326	0	10.2626	OK	546	963	143.641	31.3929	255.888	OK	858	917	320.19	109.611	530.769	OK	31	0	0.54	0.08	-7.82
EIN_013620	60S ribosomal protein L31, putative	EINV_74:145075-145531	35159	12274	14216.9	2300.18	26133.7	OK	22740	23572	11272.1	6004.33	16539.8	OK	9469	8424	7238.43	0	16799.8	OK	2620	3352	2044.46	0	4482.68	OK	4432	1045	2246.4	0	5111.4	OK	1378	5310	3177.81	615.082	5740.53	OK	1439	1087	2051.81	732.27	3371.34	OK	16	0	-0.33	-0.97	-2.8
EIN_013630	60S ribosomal protein L23, putative	EINV_74:145891-146314	5690	4281	3335.32	467.981	6202.65	OK	7224	3201	3287.23	1344.52	5229.94	OK	3098	4196	2840.66	0	6184.67	OK	3673	1039	2513	0	5945.23	OK	2271	545	1279.14	0	3039.16	OK	6324	7162	6658.77	2174.18	11143.4	OK	9160	7612	15989.7	3978.3	28001.1	OK	16	0	-0.02	-0.23	-0.41
EIN_013640	DNA mismatch repair protein msH6, putative	EINV_74:146497-149377	620	84	20.5499	0	49.6498	OK	288	25	9.41489	0	22.2886	OK	254	2	16.8045	0	46.0764	OK	8	1	0.353513	0	1.08852	OK	37	39	2.253	0	6.39712	OK	82	29	3.91955	0.372779	7.46632	OK	69	62	10.5812	1.92504	19.2373	OK	31	0	-1.13	-0.29	-5.86
EIN_013650	hypothetical protein	EINV_74:149931-151239	0	124	12.9128	0	33.3652	OK	0	0	0	0	0	OK	412	0	132.982	0	288.351	OK	0	0	0	0	0	OK	1	0	0.218893	0	0.528454	OK	2	11	1.56739	0	3.62837	OK	0	0	0	0	0	OK
EIN_013670	hypothetical protein	EINV_74:152316-153690	325	3	22.1984	0	59.7819	OK	308	767	49.3896	3.46061	95.3185	OK	212	0	63.9682	0	144.729	OK	0	29	2.2326	0	5.96624	OK	413	36	43.894	0	122.341	OK	1	9	1.14018	0	2.75809	OK	1	0	0.251444	0	0.846468	OK	37	0	1.15	1.53	-3.31
EIN_013680	hypothetical protein, conserved	EINV_74:153767-154826	0	0	0	0	0	OK	0	0	0	0	0	OK	0	0	0	0	0	OK	348	0	115.56	0	289.592	OK	0	0	0	0	0	OK	7	2	1.04431	0	2.40437	OK	0	0	0	0	0	OK
EIN_013690	hypothetical protein, conserved	EINV_74:155904-157389	150	476	35.3537	0	82.6744	OK	589	1242	78.2794	14.8232	141.736	OK	1405	43	193.161	0	486.734	OK	53	3	4.93484	0	16.1521	OK	4	0	0.754735	0	1.9629	OK	45	357	40.1979	1.15061	79.2451	OK	1	3	0.990145	0	2.72693	OK	24	0	1.15	2.45	-2.84
EIN_013700	thioredoxin, putative	EINV_74:158660-158972	0	0	0	0	0	OK	0	0	0	0	0	OK	0	1	0.352292	0	1.4451	OK	0	104	81.1652	0	216.125	OK	0	0	0	0	0	OK	0	0	0	0	0	OK	0	0	0	0	0	OK
EIN_013710	hypothetical protein	EINV_74:162578-163613	0	0	0	0	0	OK	0	0	0	0	0	OK	0	0	0	0	0	OK	0	0	0	0	0	OK	0	0	0	0	0	OK	0	0	0	0	0	OK	0	0	0	0	0	OK
EIN_013720	hypothetical protein	EINV_74:164417-165242	0	0	0	0	0	OK	0	0	0	0	0	OK	0	0	0	0	0	OK	0	0	0	0	0	OK	0	0	0	0	0	OK	0	0	0	0	0	OK	0	0	0	0	0	OK
EIN_013730	thioredoxin, putative	EINV_74:172954-173266	0	0	0	0	0	OK	0	0	0	0	0	OK	0	1	0.352292	0	1.4451	OK	1	85	35.591	0	118.385	OK	0	1	0.71485	0	2.76336	OK	0	0	0	0	0	OK	0	0	0	0	0	OK
EIN_013740	receptor protein-tyrosine kinase, putative	EINV_74:174298-176494	37	9	1.81343	0	5.54561	OK	11	22	0.943418	0	2.4911	OK	1	0	0.190942	0	0.565834	OK	0	0	0	0	0	OK	0	17	0.73794	0	1.9309	OK	0	2	0.346525	0	0.823358	OK	5	0	0.780524	0	1.94026	OK
EIN_013750	multidrug resistance-associated protein, putative	EINV_74:177006-177482	0	0	0	0	0	OK	0	0	0	0	0	OK	0	0	0	0	0	OK	0	0	0	0	0	OK	0	0	0	0	0	OK	0	0	0	0	0	OK	0	0	0	0	0	OK
EIN_013760	multidrug resistance-associated protein, putative	EINV_74:177526-179722	0	0	0	0	0	OK	0	0	0	0	0	OK	0	0	0	0	0	OK	0	0	0	0	0	OK	0	0	0	0	0	OK	0	0	0	0	0	OK	0	0	0	0	0	OK
EIN_013770	hypothetical protein	EINV_74:180538-180955	0	0	0	0	0	OK	0	0	0	0	0	OK	0	0	0	0	0	OK	0	0	0	0	0	OK	0	0	0	0	0	OK	0	0	0	0	0	OK	0	0	0	0	0	OK
EIN_013780	hypothetical protein, conserved	EINV_74:181733-183149	0	0	0	0	0	OK	1	0	0.159398	0	0.497532	OK	22	7	3.22212	0	10.0772	OK	138	0	31.9213	0	83.4012	OK	0	0	0	0	0	OK	169	316	46.0635	7.62068	84.5063	OK	10	6	2.77311	0	6.42246	OK
EIN_013790	protein serine/threonine kinase, putative	EINV_74:183733-188005	0	0	0	0	0	OK	0	0	0	0	0	OK	0	0	0	0	0	OK	0	0	0	0	0	OK	0	0	0	0	0	OK	4	13	0.539093	0	1.19483	OK	24	44	4.11262	0.117079	8.10817	OK
EIN_013800	protein serine/threonine kinase, putative	EINV_74:189521-189857	0	0	0	0	0	OK	0	0	0	0	0	OK	0	0	0	0	0	OK	0	0	0	0	0	OK	0	0	0	0	0	OK	0	0	0	0	0	OK	0	0	0	0	0	OK
EIN_013810	protein serine/threonine kinase, putative	EINV_74:189913-191602	0	0	0	0	0	OK	0	0	0	0	0	OK	0	0	0	0	0	OK	0	0	0	0	0	OK	0	0	0	0	0	OK	0	0	0	0	0	OK	0	0	0	0	0	OK
EIN_013820	furin, putative	EINV_74:191694-194931	0	0	0	0	0	OK	0	0	0	0	0	OK	0	0	0	0	0	OK	0	0	0	0	0	OK	0	0	0	0	0	OK	0	0	0	0	0	OK	0	0	0	0	0	OK
EIN_013830	cysteine proteinase 2 precursor, putative	EINV_74:196591-197506	0	0	0	0	0	OK	89	773	55.9454	0	115.768	OK	278	6	69.7752	0	189.415	OK	0	1	0.12658	0	0.379741	OK	403	7	68.904	0	195.387	OK	31	37	10.804	0.735623	20.8723	OK	0	0	0	0	0	OK
EIN_013850	hypothetical protein	EINV_74:200235-200627	0	0	0	0	0	OK	0	0	0	0	0	OK	0	0	0	0	0	OK	0	0	0	0	0	OK	0	0	0	0	0	OK	0	0	0	0	0	OK	0	0	0	0	0	OK
EIN_013860	hypothetical protein	EINV_74:206940-207732	0	1	0.238438	0	0.782755	OK	24	2	2.99489	0	9.15935	OK	19	0	11.6547	0	30.9309	OK	0	0	0	0	0	OK	0	0	0	0	0	OK	37	54	17.4735	1.40066	33.5464	OK	23	23	17.4927	0	35.9611	OK
EIN_013870	hypothetical protein	EINV_74:207930-209295	13	0	2.03567	0	5.4201	OK	107	0	17.3706	0	40.1772	OK	0	0	0	0	0	OK	0	0	0	0	0	OK	0	0	0	0	0	OK	0	0	0	0	0	OK	0	0	0	0	0	OK
EIN_013880	hypothetical protein	EINV_74:210573-211053	0	36	18.5513	0	49.2957	OK	0	0	0	0	0	OK	0	0	0	0	0	OK	0	0	0	0	0	OK	0	0	0	0	0	OK	0	0	0	0	0	OK	0	0	0	0	0	OK
EIN_013890	hypothetical protein, conserved	EINV_74:212101-213154	0	0	0	0	0	OK	56	0	11.144	0	27.3653	OK	212	183	48.6835	0	120.968	OK	0	0	0	0	0	OK	0	0	0	0	0	OK	0	18	5.98085	0.281978	11.6797	OK	0	0	0	0	0	OK
EIN_013900	hypothetical protein	EINV_74:213432-215011	0	0	0	0	0	OK	0	0	0	0	0	OK	1	0	0	0	0	OK	0	0	0	0	0	OK	458	0	86.5741	0	198.467	OK	1	3	0.472167	0	1.2531	OK	0	1	0.663725	0	1.9145	OK
EIN_013910	hypothetical protein, conserved	EINV_74:216117-217476	0	337	40.9932	0	96.4377	OK	108	99	11.4067	0	26.7396	OK	200	0	61.8088	0	140.305	OK	29	0	6.98956	0	18.7702	OK	2	101	3.73705	0	12.079	OK	4	40	5.00332	0	10.8225	OK	4	0	1.14808	0	2.85289	OK	6	0	-1.85	0.59	-2.55
EIN_013920	hypothetical protein, conserved	EINV_74:224961-225912	0	29	5.37438	0	14.3052	OK	139	371	36.3457	0	77.1969	OK	0	0	0	0	0	OK	0	0	0	0	0	OK	1	0	0.323292	0	0.780496	OK	16	47	10.3204	0	20.9342	OK	15	20	10.0814	0	21.7174	OK
EIN_013930	hypothetical protein	EINV_74:226534-227061	0	0	0	0	0	OK	0	0	0	0	0	OK	0	0	0	0	0	OK	0	0	0	0	0	OK	0	0	0	0	0	OK	0	0	0	0	0	OK	0	0	0	0	0	OK
EIN_013940	hypothetical protein	EINV_74:229813-231500	0	0	0	0	0	OK	0	0	0	0	0	OK	0	0	0	0	0	OK	0	0	0	0	0	OK	0	1	0.0584535	0	0.225961	OK	0	0	0	0	0	OK	0	0	0	0	0	OK
EIN_013950	serine-threonine protein kinase, putative	EINV_74:233421-236686	0	0	0	0	0	OK	0	0	0	0	0	OK	3	0	0.37894	0	1.03509	OK	0	0	0	0	0	OK	0	0	0	0	0	OK	0	0	0	0	0	OK	0	0	0	0	0	OK
EIN_013960	hypothetical protein, conserved	EINV_74:238270-242157	1	46	0.992025	0	3.2157	OK	1	14	0.206364	0	0.644352	OK	183	0	19.9273	0	45.5202	OK	2	1	0.128152	0	0.362765	OK	811	5	29.9454	0	79.8407	OK	16	83	3.82026	0	7.77116	OK	0	1	0.244309	0	0.704703	OK	21	0	-2.27	4.33	-2.95
EIN_013970	hypothetical protein	EINV_74:242618-245635	0	0	0	0	0	OK	53	0	3.24316	0	7.99707	OK	0	0	0	0	0	OK	31	0	3.27208	0	8.79309	OK	306	0	26.6968	0	63.0912	OK	43	42	3.38891	0.344938	6.43288	OK	0	25	5.5267	0.185708	10.8677	OK
EIN_013980	hypothetical protein	EINV_74:246520-248117	0	0	0	0	0	OK	108	0	13.3109	0	30.9111	OK	66	0	18.13	0	44.8317	OK	0	0	0	0	0	OK	0	0	0	0	0	OK	53	81	11.809	1.28844	22.3296	OK	0	51	23.1237	4.31732	41.9301	OK
EIN_013990	Rho/RAC guanine nucleotide exchange factor, putative	EINV_74:248858-250640	0	0	0	0	0	OK	0	0	0	0	0	OK	0	0	0	0	0	OK	0	0	0	0	0	OK	0	0	0	0	0	OK	6	0	0.790584	0	1.71741	OK	0	11	4.38545	0	9.53473	OK
EIN_014000	F-actin-capping protein subunit alpha-2, putative	EINV_74:251258-252071	3300	442	476.705	0	997.838	OK	612	1226	167.042	32.2728	301.811	OK	241	27	71.3801	0	192.698	OK	5	254	19.7096	0	62.7309	OK	13	0	5.15278	0	13.7275	OK	51	411	97.2275	3.49494	190.96	OK	173	78	79.8026	21.2167	138.388	OK	16	0	-1.51	-2.74	-4.6
EIN_014010	hypothetical protein	EINV_74:252361-253709	9	161	11.6528	0	34.1913	OK	388	456	49.7446	2.24142	97.2478	OK	252	234	47.3283	0	115.314	OK	129	53	19.864	0	56.6352	OK	3	66	2.90797	0	9.06385	OK	364	321	70.6507	17.2508	124.051	OK	251	118	68.7583	20.8951	116.622	OK	36	0	2.09	2.02	0.77
EIN_014020	hypothetical protein	EINV_74:253957-254311	0	11	14.0633	0	37.7618	OK	25	11	23.5041	0	64.0232	OK	6	0	18.7831	0	50.5927	OK	0	1	0	0	0	OK	0	0	0	0	0	OK	11	28	41.8494	0	87.1929	OK	0	0	0	0	0	OK
EIN_014030	hypothetical protein	EINV_74:254975-256332	3	560	37.0827	0	101.14	OK	138	380	25.7037	0	54.5392	OK	406	0	131.546	0	285.936	OK	75	0	19.9517	0	53.0655	OK	19	5	2.36492	0	7.52744	OK	105	416	60.944	5.74884	116.139	OK	5	35	10.4989	0	22.7399	OK	24	0	-0.53	1.83	-0.89
EIN_014040	60S ribosomal protein L34-A, putative	EINV_74:256598-256988	12512	5202	7110.13	974.725	13245.5	OK	6147	6492	4107.11	1874.6	6339.62	OK	3091	3106	3220.98	0	7187.96	OK	5133	6025	5235.54	0	10898.4	OK	6501	2539	4628.47	0	10090.7	OK	979	1372	1371.96	346.955	2396.96	OK	28	40	80.555	2.03733	159.073	OK	3	0	-0.79	-1.14	-0.44
EIN_014050	polyA polymerase, putative	EINV_74:257422-258970	0	4	0.48813	0	1.348	OK	3	1	0.243154	0	0.721355	OK	745	764	108.393	0	245.993	OK	2	2619	87.9151	0	242.284	OK	1	0	0.179849	0	0.434194	OK	7	32	3.70465	0	7.87276	OK	0	0	0	0	0	OK	14	0	-1.01	7.79	7.49
EIN_014060	hypothetical protein	EINV_74:259079-261641	0	0	0	0	0	OK	1	9	0.319484	0	0.841199	OK	28	0	0.161324	0	0.478064	OK	0	0	0	0	0	OK	0	0	0	0	0	OK	0	16	1.87375	0.0541397	3.69336	OK	0	0	0	0	0	OK
EIN_014070	hypothetical protein	EINV_74:262209-263100	0	0	0	0	0	OK	0	0	0	0	0	OK	2800	129	719.984	0	1807.49	OK	5	0	2.08582	0	5.44081	OK	0	0	0	0	0	OK	165	216	61.3517	11.7957	110.908	OK	7	39	18.4885	0	39.1413	OK
EIN_014080	hypothetical protein	EINV_74:263147-263966	0	0	0	0	0	OK	152	0	41.1137	0	91.135	OK	497	1	131.449	0	346.405	OK	6	1	1.53529	0	4.72738	OK	27	71	9.56328	0	25.6546	OK	15	18	5.20364	0	10.6811	OK	1	3	2.05975	0	5.6727	OK
EIN_014090	hypothetical protein	EINV_74:265156-266347	0	0	0	0	0	OK	0	0	0	0	0	OK	3	0	1.1552	0	3.15548	OK	0	0	0	0	0	OK	364	29	40.3154	0	115.237	OK	28	233	30.9496	0.000791431	61.8984	OK	11	0	3.38598	0	7.78982	OK
EIN_014100	hypothetical protein	EINV_74:266652-267576	4	82	8.51006	0	26.2683	OK	29	4	3.58847	0	10.8087	OK	246	8	61.0488	0	166.924	OK	5	2880	180.742	0	493.43	OK	0	25	2.38783	0	6.26429	OK	147	479	102.902	12.1661	193.638	OK	4	12	5.92844	0	14.2614	OK	14	0	-1.25	2.84	4.41
EIN_014110	hypothetical protein	EINV_74:269135-269747	0	0	0	0	0	OK	143	3	29.521	0	80.1022	OK	55	1	23.2861	0	72.8922	OK	629	0	435.69	0	1055.12	OK	883	108	259.047	0	672.356	OK	476	715	327.758	73.7687	581.747	OK	6	18	14.4891	0	33.2985	OK
EIN_014120	lipase containing protein, putative	EINV_74:269984-271502	0	0	0	0	0	OK	4	0	0.611877	0	1.63803	OK	22	1	3.15828	0	10.3966	OK	0	0	0	0	0	OK	173	1	12.7913	0	40.3003	OK	65	52	9.83458	1.35719	18.312	OK	19	40	11.6105	0	23.3624	OK
EIN_014130	serine/threonine protein kinase Chk2, putative	EINV_74:272660-273935	2	2	0.303731	0	0.894398	OK	8	2	0.749486	0	2.2267	OK	9	7	1.75007	0	5.21885	OK	666	291	104.385	0	272.792	OK	11045	1130	1342.76	0	2989.55	OK	2586	4605	809.975	217.028	1402.92	OK	35	87	29.6125	3.26869	55.9563	OK	32	0	1.3	2.53	8.42
EIN_014140	hypothetical protein	EINV_74:274247-275633	0	0	0	0	0	OK	1	0	0	0	0	OK	7	1	1.11333	0	3.66362	OK	129	0	25.7612	0	67.8507	OK	806	385	93.534	0	230.862	OK	84	72	13.5514	2.08639	25.0164	OK	4	16	3.74543	0	9.03312	OK
EIN_014150	rab11, putative	EINV_74:278553-279331	838	230	176.122	0	400.686	OK	799	1221	252.055	55.874	448.236	OK	929	3324	494.997	0	1037.95	OK	576	2	175.853	0	531.747	OK	11	446	40.6974	0	121.446	OK	171	163	74.7473	15.2088	134.286	OK	126	174	147.52	39.0706	255.97	OK	24	0	0.52	1.49	0
EIN_014160	60S ribosomal protein L26, putative	EINV_74:280174-280822	42023	11553	9221.25	1290.55	17151.9	OK	26451	25233	7281.15	3901.32	10661	OK	9963	6994	4265.45	0	10123.2	OK	2730	2649	1126.04	0	2497.67	OK	6294	1224	1800.78	0	4044.24	OK	5019	12949	4746.37	1263.94	8228.81	OK	291	357	328.36	104.7	552.019	OK	16	0	-0.34	-1.11	-3.03
EIN_014170	vacuolar ATP synthase 16 kDa proteolipid subunit, putative	EINV_74:281943-282483	24488	3248	6353.56	511.072	12196	OK	5821	4370	1969.93	852.951	3086.91	OK	5040	2940	2798.14	0	6562.82	OK	8400	323	3553.06	0	8312.13	OK	4524	991	1675.42	0	3818.1	OK	6290	5041	3510.5	1183.56	5837.45	OK	319	1219	1191.64	244.214	2139.06	OK	5	0	-1.69	-1.18	-0.84
EIN_014180	hypothetical protein	EINV_74:282835-283306	4	0	2.7278	0	7.353	OK	39	81	24.8047	0	61.8958	OK	36	0	48.3467	0	124.802	OK	0	0	0	0	0	OK	0	16	4.85295	0	12.6533	OK	2	0	2.06687	0	5.44798	OK	0	1	2.98473	0	8.60936	OK
EIN_014190	hypothetical protein	EINV_74:283566-284901	0	4	0.579936	0	1.60153	OK	102	325	19.5964	0	42.8837	OK	0	483	16.8847	0	39.2129	OK	0	1	0.0796374	0	0.238912	OK	343	0	73.2903	0	171.364	OK	27	193	25.0631	0.00983209	50.1164	OK	19	11	5.23371	0	11.4614	OK	37	0	5.08	4.86	-2.86
EIN_014200	hypothetical protein	EINV_74:285698-286004	0	0	0	0	0	OK	0	0	0	0	0	OK	0	0	0	0	0	OK	131	0	347.898	0	910.32	OK	15	0	31.7389	0	84.6641	OK	0	0	0	0	0	OK	0	0	0	0	0	OK
EIN_014210	GTP-binding protein ryH1, putative	EINV_74:286439-287223	128	0	45.7722	0	111.328	OK	54	97	20.1069	0	49.1025	OK	74	116	37.2252	0	95.6599	OK	1265	934	525.103	0	1261.84	OK	786	702	292.66	0	693.868	OK	519	430	237.716	61.4059	414.027	OK	19	89	67.2885	3.55161	131.025	OK	11	0	-1.19	-0.3	3.52
EIN_014230	RNA-binding protein, putative	EINV_74:288934-289759	25	2	3.41417	0	11.0735	OK	605	655	124.816	16.7084	232.924	OK	312	5	88.4774	0	238.618	OK	0	1	0.14488	0	0.434641	OK	23	11	5.21107	0	16.0583	OK	257	464	134.157	25.3172	242.998	OK	77	275	146.944	29.2207	264.667	OK	31	0	5.19	4.7	-4.56
EIN_014240	RNA 3 27 terminal phosphate cyclase, putative	EINV_74:290200-291250	0	422	69.3663	0	159.735	OK	559	673	87.7858	11.2365	164.335	OK	342	1823	114.379	0	249.737	OK	773	1541	210.917	0	500.396	OK	181	1257	85.3557	0	207.082	OK	108	102	25.6094	4.49552	46.7232	OK	14	90	30.1389	0.708926	59.5688	OK	33	0	0.34	0.72	1.6
EIN_014250	hypothetical protein	EINV_74:291749-292163	0	1	0.664461	0	2.18133	OK	20	19	9.5895	0	24.8844	OK	63	0	103.007	0	256.382	OK	7	0	6.78874	0	17.7083	OK	507	5	272.848	0	763.282	OK	44	25	32.6538	2.75363	62.5539	OK	1	0	1.39247	0	4.68766	OK	49	0	3.85	7.28	3.35
EIN_014260	hypothetical protein, conserved	EINV_74:292495-293116	0	0	0	0	0	OK	15	1	3.15726	0	9.8961	OK	33	0	28.2987	0	73.4385	OK	6	0	4.32362	0	11.3184	OK	0	18	3.6123	0	9.45179	OK	35	35	18.1734	1.37705	34.9698	OK	10	22	19.196	0	41.8996	OK
EIN_014270	hypothetical protein	EINV_74:293480-294032	0	0	0	0	0	OK	0	0	0	0	0	OK	0	0	0	0	0	OK	0	0	0	0	0	OK	0	0	0	0	0	OK	0	0	0	0	0	OK	0	0	0	0	0	OK
EIN_014280	hypothetical protein	EINV_74:295153-295693	0	0	0	0	0	OK	287	0	142.052	0	289.07	OK	93	1	49.2336	0	146.862	OK	0	0	0	0	0	OK	1	0	0.716966	0	1.73091	OK	68	17	24.0036	1.00936	46.9979	OK	4	32	30.2638	0	66.6288	OK
EIN_014290	malate dehydrogenase, putative	EINV_74:296659-297730	669	196	76.6807	0	177.914	OK	909	371	105.49	11.2048	199.776	OK	501	0	204.258	0	438.589	OK	1	3	0.352539	0	0.99984	OK	540	0	143.213	0	323.568	OK	20	165	27.2077	0	54.8771	OK	53	16	14.5391	0.0353519	29.0429	OK	37	0	0.46	1.41	-7.76
EIN_014300	ABC transporter, putative	EINV_74:300888-301890	12	2	1.5635	0	4.96856	OK	159	510	48.3876	0	99.8585	OK	124	1	30.9701	0	90.0327	OK	0	7	0.882347	0	2.30843	OK	0	0	0	0	0	OK	21	134	27.7796	0	55.9125	OK	3	37	16.1156	0	35.1986	OK
EIN_014310	hypothetical protein, conserved	EINV_74:302649-303717	1	29	2.45906	0	7.87984	OK	317	928	72.2697	6.03712	138.502	OK	566	0	222.644	0	476.185	OK	12	1	2.13872	0	6.86191	OK	173	557	48.932	0	120.931	OK	675	627	163.434	43.4438	283.424	OK	68	182	73.5929	14.6989	132.487	OK	49	0	4.88	6.5	-0.2
EIN_014320	hypothetical protein, conserved	EINV_74:304538-305974	3	11	0.943311	0	2.60669	OK	969	754	98.8487	19.1128	178.585	OK	611	10	96.1764	0	248.74	OK	2	306	12.4361	0	39.6966	OK	637	28	68.787	0	185.78	OK	2062	1765	358.773	108.566	608.98	OK	3544	2145	1011.71	339.41	1684	OK	49	0	6.71	6.67	3.72
EIN_014330	phosphoglycerate mutase, putative	EINV_74:306074-306653	1	2	0.678169	0	1.83925	OK	1	0	0.513737	0	1.60354	OK	225	0	213.25	0	480.194	OK	2040	0	1533.46	0	3414.39	OK	632	1	202.027	0	551.274	OK	85	171	78.7278	9.87208	147.584	OK	1	5	3.6891	0	10.4489	OK	13	0	-0.4	8.3	11.14
EIN_014340	hypothetical protein	EINV_74:306717-307350	0	2	1.14418	0	3.25233	OK	132	0	51.5039	0	116.15	OK	108	0	89.6765	0	213.206	OK	0	0	0	0	0	OK	0	1	0.186353	0	0.720375	OK	4	55	16.9076	0	36.3155	OK	4	1	2.43331	0	6.6843	OK
EIN_014350	hypothetical protein, conserved	EINV_74:308207-308928	0	0	0	0	0	OK	10	0	4.42362	0	11.6123	OK	0	0	0	0	0	OK	0	0	0	0	0	OK	0	0	0	0	0	OK	30	25	12.7152	0.583448	24.8469	OK	0	2	4.0323	0	10.2367	OK
EIN_014360	cysteine desulfurase, putative	EINV_74:309022-310195	5325	711	484.926	0	985.455	OK	1440	1864	203.94	62.771	345.108	OK	788	1485	174.056	0	376.24	OK	1271	2	186.052	0	529.81	OK	2763	2483	444.394	0	962.927	OK	917	1009	217.409	58.324	376.495	OK	35	23	11.9749	0	24.0715	OK	17	0	-1.25	-1.48	-1.38
EIN_014370	hypothetical protein	EINV_74:311295-312369	1	74	12.0902	0	31.6771	OK	812	350	92.8156	7.67737	177.954	OK	2874	304	590.189	0	1467.53	OK	22	322	18.7303	0	56.6935	OK	2	36	1.94302	0	5.92859	OK	7	13	2.47456	0	5.36907	OK	1	3	1.45709	0	4.01291	OK	24	0	2.94	5.61	0.63
EIN_014380	hypothetical protein, conserved	EINV_74:313079-313916	309	10	59.5845	0	160.605	OK	96	22	19.5867	0	51.7879	OK	134	52	58.7731	0	159.566	OK	1123	1	366.425	0	1057.93	OK	851	1	245.067	0	651.671	OK	318	211	130.851	31.2851	230.418	OK	176	152	167.528	50.079	284.977	OK	13	0	-1.61	-0.02	2.62
EIN_014390	hypothetical protein, conserved	EINV_74:314650-316133	267	148	25.5801	0	62.8589	OK	77	18	5.88506	0	15.7837	OK	19	55	3.6262	0	9.65322	OK	342	9	39.7674	0	123.052	OK	41	175	9.71132	0	25.9255	OK	289	381	61.3741	13.2897	109.459	OK	56	308	80.2796	13.8237	146.736	OK	3	0	-2.12	-2.82	0.64
EIN_014400	hypothetical protein, conserved	EINV_74:317218-317866	1752	657	415.034	0	870.166	OK	628	2586	359.364	88.7812	629.947	OK	548	1	217.947	0	568.52	OK	41	4	13.294	0	42.979	OK	384	161	118.562	0	314.167	OK	1025	3451	1226.61	234.881	2218.34	OK	1848	1250	1423.8	506.47	2341.14	OK	31	0	-0.21	-0.93	-4.96
EIN_014410	hypothetical protein	EINV_74:318275-320393	0	808	59.22	0	127.422	OK	180	0	15.8058	0	34.219	OK	41	1	3.83426	0	12.241	OK	0	0	0	0	0	OK	19	0	1.89497	0	5.06083	OK	119	104	12.3807	2.292	22.4693	OK	243	155	42.4638	13.514	71.4137	OK
EIN_014420	importin subunit alpha-4, putative	EINV_74:320666-322177	0	0	0	0	0	OK	1	0	0.157452	0	0.491457	OK	14	0	3.87877	0	10.3626	OK	0	0	0	0	0	OK	0	64	4.24288	0	11.3641	OK	0	0	0	0	0	OK	0	0	0	0	0	OK
EIN_014430	60S ribosomal protein L32, putative	EINV_74:325358-325763	164237	146299	113290	26282.6	200298	OK	148248	157868	92463.5	51964.8	132962	OK	52444	75532	52732.1	0	132987	OK	56123	24835	44243.8	10663.4	77824.2	OK	71585	19357	45850.6	0	95386.1	OK	13094	22770	20094	6512.64	33675.4	OK	6805	8198	16578.7	3520.95	29636.4	OK	16	0	-0.29	-1.1	-1.36
EIN_014440	60S acidic ribosomal protein P0, putative	EINV_74:326107-327064	102289	24582	12993.9	1524.81	24463	OK	66924	73396	11459.5	6419.65	16499.4	OK	19091	17306	4945.53	0	11939.8	OK	3021	5072	865.06	0	1854.23	OK	34070	2289	5560.06	0	12092	OK	2507	6000	1344.63	331.841	2357.42	OK	469	992	477.545	129.441	825.648	OK	15	0	-0.18	-1.39	-3.91
EIN_014450	hypothetical protein, conserved	EINV_74:327273-328729	5	1	0.42652	0	1.36659	OK	258	11	19.0184	0	46.7874	OK	981	4	148.836	0	379.242	OK	72	5	8.86199	0	28.7289	OK	5604	1114	609.325	0	1376.25	OK	12197	8337	1813.89	649.61	2978.18	OK	953	2231	674.918	156.456	1193.38	OK	49	0	5.48	8.45	4.38
EIN_014460	hypothetical protein	EINV_74:329129-330134	0	0	0	0	0	OK	0	0	0	0	0	OK	0	0	0	0	0	OK	8	0	2.9153	0	7.64235	OK	18	0	5.42769	0	14.5339	OK	41	82	18.1859	1.37222	34.9996	OK	1	21	8.00435	0	19.231	OK
EIN_014470	transmembrane and coiled-coil domain-containing protein, putative	EINV_74:330574-331179	1420	259	395.711	0	874.198	OK	434	498	174.831	11.8149	337.846	OK	105	22	58.7415	0	167.672	OK	128	379	108.134	0	286.352	OK	2	0	1.48679	0	3.95236	OK	15	16	10.2799	0	20.7807	OK	23	25	33.3146	0	68.164	OK	23	0	-1.18	-2.75	-1.87
EIN_014480	hypothetical protein	EINV_74:331340-332423	0	108	17.2176	0	44.3424	OK	48	166	12.4853	0	30.0453	OK	368	460	84.8708	0	196.836	OK	44	118	12.6832	0	34.8975	OK	467	0	128.344	0	292.297	OK	432	114	57.5198	10.4845	104.555	OK	130	189	83.6673	22.2062	145.128	OK	21	0	-0.46	2.3	-0.44
EIN_014490	hypothetical protein	EINV_74:333400-333709	0	46	48.1232	0	127.857	OK	2	5	3.59501	0	10.1216	OK	89	8	144.293	0	428.748	OK	240	38	292.454	0	872.945	OK	238	8	212.138	0	643.38	OK	19	12	26.7159	0	54.0878	OK	1	0	2.6907	0	9.05805	OK	13	0	-3.74	1.58	2.6
EIN_014500	hypothetical protein	EINV_74:334077-339186	0	0	0	0	0	OK	0	0	0	0	0	OK	0	0	0	0	0	OK	0	0	0	0	0	OK	0	0	0	0	0	OK	1	0	0.034206	0	0.116958	OK	0	0	0	0	0	OK
EIN_014510	AMP deaminase, putative	EINV_74:339474-343449	0	0	0	0	0	OK	33	187	2.80991	0	6.89256	OK	595	2	28.1438	0	73.0576	OK	0	1590	38.0127	0	88.5071	OK	0	4	0.118739	0	0.311457	OK	43	70	3.49219	0.310514	6.67387	OK	36	104	9.5776	1.24586	17.9093	OK
EIN_014520	dual specificity protein phosphatase, putative	EINV_74:343563-345000	639	0	81.96	0	168.671	OK	134	6	9.2606	0	25.0718	OK	138	0	39.331	0	91.836	OK	0	0	0	0	0	OK	227	2	21.727	0	65.5097	OK	31	67	8.93079	0.225987	17.6356	OK	1	17	4.0466	0	10.0771	OK
EIN_014530	hypothetical protein	EINV_74:345148-346084	0	6	1.20878	0	3.26065	OK	316	131	43.4555	0	93.7524	OK	58	164	13.7209	0	35.1011	OK	0	0	0	0	0	OK	0	1	0	0	0	OK	11	10	3.2298	0	6.68915	OK	8	25	11.3639	0	24.9927	OK
EIN_014540	hypothetical protein	EINV_74:346130-346981	1486	202	258.112	0	573.127	OK	612	858	169.981	27.4771	312.485	OK	420	3	140.512	0	372.85	OK	16	0	8.4724	0	22.5069	OK	39	1	9.44212	0	31.4206	OK	13	44	13.5904	0	28.0182	OK	15	4	6.7067	0	15.7922	OK	16	0	-0.6	-0.88	-4.93
EIN_014550	replication factor C subunit, putative	EINV_74:347198-348305	767	178	92.0572	0	213.411	OK	15	3	1.78984	0	5.292	OK	56	90	15.0449	0	39.3728	OK	232	1895	149.721	0	389.709	OK	69	2	10.6204	0	34.6856	OK	26	32	7.96864	0.308018	15.6293	OK	7	4	2.90819	0	7.01141	OK	2	0	-5.68	-2.61	0.7
EIN_014560	serine/threonine protein kinase nrc-2, putative	EINV_74:348763-349954	0	0	0	0	0	OK	64	0	10.9795	0	26.6875	OK	6	0	0.770136	0	2.12257	OK	0	0	0	0	0	OK	0	0	0	0	0	OK	7	2	0.778084	0	1.80223	OK	0	4	2.59446	0	6.23152	OK
EIN_014570	hypothetical protein	EINV_74:350309-350904	0	3	1.59923	0	4.3773	OK	154	277	63.809	0	139.07	OK	201	95	101.067	0	263.434	OK	1	0	0	0	0	OK	1	0	0	0	0	OK	7	33	13.2442	0	28.3899	OK	3	2	3.12834	0	8.20984	OK
EIN_014580	hypothetical protein	EINV_74:351189-351615	0	0	0	0	0	OK	3	0	1.73073	0	4.9103	OK	0	0	0	0	0	OK	0	0	0	0	0	OK	0	1	0.358922	0	1.38747	OK	0	0	0	0	0	OK	0	0	0	0	0	OK
EIN_014590	hypothetical protein	EINV_74:351672-352350	365	1	60.5954	0	161.417	OK	237	514	86.5417	0	173.787	OK	150	0	112.568	0	260.901	OK	2	1	0.884095	0	2.50264	OK	0	0	0	0	0	OK	4	16	5.42525	0	12.0137	OK	0	70	87.858	20.907	154.809	OK
EIN_014600	hypothetical protein	EINV_74:352630-352951	146	38	115.617	0	318.91	OK	21	52	32.7516	0	85.2014	OK	13	41	22.9658	0	61.4962	OK	0	1	0.74791	0	2.24373	OK	0	0	0	0	0	OK	2	2	3.82326	0	9.8213	OK	0	0	0	0	0	OK
EIN_014610	hypothetical protein, conserved	EINV_74:353046-353566	2	0	1.33409	0	3.6448	OK	10	0	6.40563	0	16.8152	OK	17	0	22.2625	0	59.231	OK	0	0	0	0	0	OK	0	0	0	0	0	OK	2	0	2.0217	0	5.32891	OK	5	0	5.66803	0	14.0899	OK
EIN_014620	hypothetical protein	EINV_74:354371-357067	0	0	0	0	0	OK	9	0	0.574926	0	1.51431	OK	101	31	7.57346	0	21.3765	OK	43	0	5.17943	0	13.9046	OK	0	4	0.187228	0	0.491105	OK	18	209	12.3864	0	25.0352	OK	7	100	12.6089	0.238355	24.9795	OK
EIN_014630	hypothetical protein	EINV_74:357299-357821	576	227	186.682	0	433.518	OK	313	243	111.021	0	230.11	OK	36	0	40.6299	0	104.882	OK	1	1	0.707463	0	2.08074	OK	1	0	0.757356	0	1.82842	OK	5	3	2.93891	0	6.61426	OK	1	11	8.35546	0	22.3304	OK	16	0	-0.75	-2.2	-8.04
EIN_014640	ribonuclease 1 precursor, putative	EINV_74:359199-359993	2216	1169	469.412	0	946.991	OK	2490	4312	707.942	277.924	1137.96	OK	2207	1736	778.6	0	1769.43	OK	1357	474	390.921	0	989.726	OK	3000	218	674.311	0	1615.2	OK	721	1546	491.067	104.268	877.867	OK	1065	660	638.728	232.87	1044.59	OK
EIN_014650	cytidine deaminase, putative	EINV_74:360644-361592	454	50	52.7511	0	132.97	OK	478	10	54.1017	0	122.49	OK	336	11	80.6957	0	215.644	OK	737	209	152.739	0	410.931	OK	951	629	185.873	0	443.003	OK	797	1192	299.661	72.6592	526.663	OK	9	51	21.7151	0	44.6345	OK	32	0	0.04	0.61	1.53
EIN_014660	hypothetical protein	EINV_74:361881-365408	3	0	0.156733	0	0.429008	OK	5	0	0.306596	0	0.818712	OK	149	42	8.65482	0	23.6191	OK	0	0	0	0	0	OK	35	1	1.36869	0	4.56152	OK	121	58	5.74172	0.952128	10.5313	OK	124	226	26.9788	6.93253	47.0251	OK
EIN_014670	hypothetical protein, conserved	EINV_74:365509-366820	0	0	0	0	0	OK	0	0	0	0	0	OK	0	0	0	0	0	OK	0	0	0	0	0	OK	0	0	0	0	0	OK	0	0	0	0	0	OK	0	0	0	0	0	OK
EIN_014680	hypothetical protein	EINV_74:369083-369506	0	0	0	0	0	OK	33	0	18.712	0	47.8361	OK	1	0	1.72606	0	5.11496	OK	37	0	37.4021	0	100.461	OK	33	0	32.9194	0	87.9495	OK	4	13	8.14723	0	18.458	OK	0	0	0	0	0	OK
EIN_014690	hypothetical protein	EINV_74:371410-372346	0	2	0.671545	0	1.90887	OK	65	0	14.8554	0	36.0979	OK	0	4	0.278025	0	0.779637	OK	0	0	0	0	0	OK	21	775	45.5739	0	128.896	OK	20	12	4.62518	0	9.25835	OK	0	8	6.99279	0	15.7285	OK
EIN_014700	protein serine/threonine kinase, putative	EINV_74:373561-377702	3	0	0.141281	0	0.386714	OK	0	0	0	0	0	OK	166	1	8.48803	0	24.0661	OK	0	0	0	0	0	OK	117	0	7.67562	0	19.6153	OK	8	23	1.11109	0	2.34557	OK	10	0	0.8232	0	1.91423	OK
EIN_014720	hypothetical protein, conserved	EINV_74:390904-392547	0	0	0	0	0	OK	0	0	0	0	0	OK	0	0	0	0	0	OK	0	0	0	0	0	OK	0	0	0	0	0	OK	0	0	0	0	0	OK	0	0	0	0	0	OK
EIN_014730	hypothetical protein, conserved	EINV_74:394566-395371	0	0	0	0	0	OK	6	0	2.09675	0	5.53409	OK	0	0	0	0	0	OK	0	0	0	0	0	OK	0	0	0	0	0	OK	1	1	0.41647	0	1.48342	OK	0	0	0	0	0	OK
EIN_014740	hypothetical protein	EINV_74:397470-398109	5738	3575	1800.62	214.83	3386.4	OK	5608	7395	1984.16	909.411	3058.91	OK	19036	4244	8851.29	0	23363.7	OK	8398	17893	5115.42	305.51	9925.33	OK	20090	15056	7745.93	0	15587.7	OK	150	826	311.039	28.6212	593.457	OK	11	15	15.9218	0	35.3119	OK	20	0	0.14	2.3	1.51
EIN_014750	hypothetical protein, conserved	EINV_74:398235-401322	1	416	10.1687	0	28.8317	OK	104	447	9.51122	0	20.3388	OK	50	283	5.03406	0	12.5811	OK	3	6	0.247527	0	0.647927	OK	306	38	13.333	0	37.9747	OK	133	296	17.759	2.53439	32.9836	OK	30	34	5.04761	0.13591	9.95931	OK	15	0	-0.1	-1.01	-5.36
EIN_014760	hypothetical protein	EINV_74:401664-402399	0	0	0	0	0	OK	0	0	0	0	0	OK	0	0	0	0	0	OK	0	0	0	0	0	OK	0	0	0	0	0	OK	0	0	0	0	0	OK	0	0	0	0	0	OK
EIN_014800	hypothetical protein	EINV_74:424024-424978	0	0	0	0	0	OK	0	0	0	0	0	OK	147	0	69.4317	0	161.231	OK	0	0	0	0	0	OK	0	0	0	0	0	OK	1	6	1.26418	0	3.13207	OK	0	0	0	0	0	OK
EIN_014810	hypothetical protein	EINV_74:426341-427028	0	0	0	0	0	OK	11	0	3.23372	0	8.4885	OK	136	0	98.6471	0	230.616	OK	0	0	0	0	0	OK	38	0	13.9844	0	37.3891	OK	15	15	6.43122	0	13.0515	OK	3	6	4.87852	0	12.3493	OK
EIN_014820	26S protease regulatory subunit 6B, putative	EINV_74:427608-428762	1554	879	191.436	0	397.461	OK	1152	913	140.254	30.0861	250.423	OK	764	903	160.658	0	361.081	OK	35	159	11.6578	0	33.2086	OK	110	131	19.332	0	52.4257	OK	210	154	39.6104	8.60203	70.6187	OK	131	76	40.571	9.52891	71.6132	OK	31	0	-0.45	-0.25	-4.04
EIN_014830	sentrin/sumo-specific protease, putative	EINV_74:428850-429693	1057	172	149.475	0	339.906	OK	989	798	181.452	36.625	326.28	OK	2119	796	610.209	0	1454.11	OK	385	1559	195.188	0	487.741	OK	4259	81	806.444	0	1908.52	OK	312	936	236.488	36.9747	436.001	OK	8	84	40.8207	0.281735	81.3596	OK	21	0	0.28	2.03	0.38
EIN_014840	ATP-dependent RNA helicase DDX50, putative	EINV_74:430130-432410	1069	45	42.1348	0	98.6124	OK	1817	1164	96.6623	27.3826	165.942	OK	205	99	18.2851	0	47.3884	OK	49	116	5.88054	0	15.953	OK	47	46	3.6285	0	10.3074	OK	22663	38416	3404.08	1168.68	5639.48	OK	152213	74321	21224.2	0	46482.1	OK	38	0	1.2	-1.2	-2.84
EIN_014850	hypothetical protein	EINV_74:433132-434044	1	157	15.5249	0	48.3674	OK	0	1	0.11805	0	0.35415	OK	0	0	0	0	0	OK	0	3	0	0	0	OK	2	0	0.682125	0	1.8133	OK	18	22	6.22596	0	12.4718	OK	0	7	6.14994	0	14.0193	OK
EIN_014860	hypothetical protein, conserved	EINV_74:434811-435786	0	58	20.0848	0	53.0135	OK	13	0	5.28299	0	13.7525	OK	54	80	27.316	0	72.1278	OK	0	0	0	0	0	OK	0	0	0	0	0	OK	159	88	59.0275	11.2948	106.76	OK	63	111	98.1417	18.6728	177.611	OK
EIN_014870	hypothetical protein	EINV_74:436808-437246	0	0	0	0	0	OK	0	0	0	0	0	OK	0	0	0	0	0	OK	0	0	0	0	0	OK	0	0	0	0	0	OK	0	0	0	0	0	OK	0	0	0	0	0	OK
EIN_014880	hypothetical protein, conserved	EINV_74:438353-439744	450	2	45.0752	0	117.357	OK	176	1	18.8831	0	50.1489	OK	189	0	86.8589	0	198.048	OK	72	0	26.7168	0	71.1143	OK	0	0	0	0	0	OK	119	361	75.7171	8.69493	142.739	OK	12	34	15.1577	0	31.7132	OK
EIN_014890	DEAD box ATP-dependent RNA helicase, putative	EINV_74:439996-442114	1914	272	89.1868	0	193.744	OK	565	1225	51.451	9.53247	93.3695	OK	78	95	8.26909	0	21.5916	OK	2	1876	44.3096	0	125.68	OK	6	747	16.0329	0	46.9355	OK	955	2631	227.94	46.1783	409.702	OK	230	859	150.232	32.2645	268.199	OK	9	0	-0.79	-3.43	-1.01
EIN_014900	hypothetical protein	EINV_74:442352-442775	0	0	0	0	0	OK	0	0	0	0	0	OK	0	0	0	0	0	OK	0	0	0	0	0	OK	0	0	0	0	0	OK	4	0	3.35553	0	7.86536	OK	3	0	1.33574	0	4.49669	OK
EIN_014910	rab17, putative	EINV_74:444158-445093	18	63	13.6097	0	36.749	OK	296	110	68.5703	0	150.354	OK	185	0	153.796	0	351.175	OK	214	34	74.4688	0	223.773	OK	2	5	1.10759	0	2.94123	OK	48	55	26.508	2.88766	50.1284	OK	19	35	30.9924	0	62.8663	OK	23	0	2.33	3.5	2.45
EIN_014920	hypothetical protein	EINV_74:445665-446316	954	14	170.363	0	405.82	OK	258	249	71.2488	0	148.872	OK	58	215	32.5899	0	81.1155	OK	0	0	0	0	0	OK	0	1	0.178874	0	0.691465	OK	30	16	9.84793	0.251556	19.4443	OK	17	30	25.3712	0	52.3854	OK
EIN_014930	Glia maturation factor beta, putative	EINV_74:446486-446900	498	620	391.975	0	849.835	OK	349	256	183.797	0	377.009	OK	253	139	224.717	0	568.412	OK	1	1	1.06856	0	3.14276	OK	1	0	1.14392	0	2.76166	OK	19	33	27.9718	0	55.9797	OK	0	2	7.57719	0	19.2359	OK	31	0	-1.09	-0.8	-8.52
EIN_014940	hypothetical protein	EINV_74:447123-448067	345	2	37.4582	0	102.547	OK	51	123	13.6036	0	33.3789	OK	3944	895	1012.06	0	2470.01	OK	228	1	47.8961	0	153.942	OK	12	5	0.374926	0	1.05068	OK	31	85	21.7854	0.395855	43.1749	OK	0	8	7.18249	0	16.3731	OK	24	0	-1.46	4.76	0.35
EIN_014960	alcohol dehydrogenase, putative	EINV_74:448988-456437	594	0	13.0911	0	27.1256	OK	19	44	0.477957	0	1.24506	OK	0	0	0	0	0	OK	8	0	0.324874	0	0.851646	OK	27	0	0.907274	0	2.42685	OK	209	223	6.60025	1.4118	11.7887	OK	106	113	6.82797	1.71563	11.9403	OK
EIN_014970	hypothetical protein	EINV_74:457936-458354	0	0	0	0	0	OK	50	2	28.7056	0	87.3036	OK	7	0	21.5914	0	58.0283	OK	0	0	0	0	0	OK	0	0	0	0	0	OK	0	0	0	0	0	OK	0	0	0	0	0	OK
EIN_014980	serine/threonine protein kinase-transforming protein raf, putative	EINV_74:462719-464327	313	276	33.0111	0	77.0305	OK	508	152	36.7104	0	75.9946	OK	70	0	18.7743	0	46.222	OK	0	0	0	0	0	OK	0	7	0.514367	0	1.3412	OK	41	37	6.29451	0.601992	11.987	OK	45	15	8.34763	0	16.912	OK
EIN_014990	serine-threonine protein kinase, putative	EINV_74:465174-468466	0	0	0	0	0	OK	17	0	0.981222	0	2.53548	OK	0	0	0	0	0	OK	5	0	0.478946	0	1.24932	OK	0	0	0	0	0	OK	1	5	0.261166	0	0.660094	OK	0	1	0.267286	0	0.770978	OK
EIN_015000	protein serine/threonine kinase, putative	EINV_74:469664-472964	1	0	0.0886762	0	0.245086	OK	0	0	0	0	0	OK	100	0	11.5388	0	27.6041	OK	7	62	1.23942	0	3.81519	OK	390	0	30.4684	0	70.4582	OK	36	65	3.83939	0.264225	7.41456	OK	20	0	2.00934	0	4.31537	OK
EIN_015010	hypothetical protein	EINV_74:474053-474641	136	96	45.4006	0	117.013	OK	56	3	12.6162	0	37.4746	OK	31	195	24.0352	0	62.2879	OK	1	0	1.04305	0	2.84966	OK	2	0	1.2554	0	3.33724	OK	6	55	20.4838	0	43.687	OK	1	5	4.59127	0	12.5652	OK	16	0	-1.85	-0.92	-5.44
EIN_015020	hypothetical protein, conserved	EINV_74:478408-479971	461	478	51.5707	0	114.14	OK	474	258	37.1073	0	74.5342	OK	232	11	30.4482	0	83.4266	OK	1	1532	50.8976	0	146.866	OK	4	134	4.3289	0	13.6662	OK	101	211	27.1079	3.61039	50.6055	OK	33	39	12.076	0.631063	23.5209	OK	23	0	-0.47	-0.76	-0.02
EIN_015030	hypothetical protein	EINV_74:482192-484265	0	0	0	0	0	OK	0	0	0	0	0	OK	0	0	0	0	0	OK	0	0	0	0	0	OK	0	0	0	0	0	OK	0	0	0	0	0	OK	0	1	0.42847	0	1.23591	OK
EIN_015060	hypothetical protein	EINV_74:486740-488807	0	0	0	0	0	OK	0	0	0	0	0	OK	0	0	0	0	0	OK	0	0	0	0	0	OK	0	0	0	0	0	OK	0	4	0.5928	0	1.3138	OK	0	0	0	0	0	OK
EIN_015070	serine/threonine protein kinase HT1, putative	EINV_74:488923-489643	0	0	0	0	0	OK	0	0	0	0	0	OK	0	0	0	0	0	OK	0	0	0	0	0	OK	0	0	0	0	0	OK	0	2	1.33483	0	3.17162	OK	0	0	0	0	0	OK
EIN_015080	hypothetical protein	EINV_74:489874-491194	0	0	0	0	0	OK	0	0	0	0	0	OK	0	0	0	0	0	OK	0	0	0	0	0	OK	0	0	0	0	0	OK	0	0	0	0	0	OK	0	0	0	0	0	OK
EIN_015090	hypothetical protein, conserved	EINV_74:491271-493269	0	0	0	0	0	OK	0	0	0	0	0	OK	0	0	0	0	0	OK	0	0	0	0	0	OK	0	0	0	0	0	OK	1	0	0.093473	0	0.319605	OK	0	0	0	0	0	OK
EIN_015100	hypothetical protein, conserved	EINV_74:494013-495276	0	0	0	0	0	OK	0	94	7.42402	0	17.6889	OK	0	0	0	0	0	OK	0	0	0	0	0	OK	0	0	0	0	0	OK	2	0	0.523325	0	1.37941	OK	0	0	0	0	0	OK
EIN_015110	hypothetical protein, conserved	EINV_74:495504-497256	0	0	0	0	0	OK	0	5	0.216219	0	0.59072	OK	177	10	20.3206	0	56.813	OK	389	3246	128.866	0	320.947	OK	904	3	69.4214	0	183.804	OK	425	558	71.4073	16.5344	126.28	OK	0	1	0.517232	0	1.49194	OK
EIN_015120	hypothetical protein	EINV_74:499214-499910	0	0	0	0	0	OK	0	0	0	0	0	OK	0	0	0	0	0	OK	0	0	0	0	0	OK	0	0	0	0	0	OK	0	0	0	0	0	OK	0	0	0	0	0	OK
EIN_015140	hypothetical protein	EINV_74:523124-524756	2	0	0.271583	0	0.741978	OK	9	2	0.41385	0	1.18091	OK	467	0	119.926	0	258.718	OK	278	9	29.1908	0	91.3514	OK	2453	460	229.984	0	547.392	OK	4103	3241	570.691	185.003	956.378	OK	47	249	59.0062	9.55243	108.46	OK	32	0	0.61	8.79	6.75
EIN_015150	DNA-directed RNA polymerase III subunit RPC2, putative	EINV_74:525762-529185	1	164	3.59514	0	11.1586	OK	162	252	7.49131	0	16.1385	OK	309	433	19.7258	0	45.8414	OK	62	0	5.4024	0	14.4313	OK	800	0	60.1122	0	131.21	OK	1067	322	41.1097	9.56774	72.6517	OK	1452	2918	332.334	78.4015	586.267	OK	21	0	1.06	2.46	0.59
EIN_015160	14-3-3 protein, putative	EINV_74:530149-530881	18369	2461	3033.35	211.269	5855.44	OK	11041	9933	2501.17	1227.01	3775.33	OK	10979	2222	3736.78	0	9546.74	OK	4372	1192	1263.13	0	2945.61	OK	10427	719	2380.65	0	5346.6	OK	1172	3228	992.647	207.993	1777.3	OK	326	520	376.476	113.751	639.202	OK	19	0	-0.28	0.3	-1.26
EIN_015170	Rho GTPase-activating protein, putative	EINV_74:530959-531973	1	1	0.240359	0	0.729963	OK	0	67	6.812	0	16.7139	OK	0	325	15.8755	0	38.0339	OK	0	0	0	0	0	OK	2	0	0.596388	0	1.58539	OK	113	608	109.602	8.98555	210.218	OK	12	118	43.9379	2.27399	85.6019	OK
EIN_015180	hypothetical protein, conserved	EINV_74:536000-539080	0	0	0	0	0	OK	0	0	0	0	0	OK	0	0	0	0	0	OK	0	0	0	0	0	OK	0	0	0	0	0	OK	0	0	0	0	0	OK	0	0	0	0	0	OK
EIN_015190	hypothetical protein, conserved	EINV_74:540440-541298	0	48	9.75442	0	25.8712	OK	1	0	0	0	0	OK	29	376	18.2862	0	47.8629	OK	0	0	0	0	0	OK	0	0	0	0	0	OK	30	22	8.1619	0.432626	15.8912	OK	3	0	1.70904	0	4.31384	OK
EIN_015200	hexokinase, putative	EINV_74:542140-543478	519	789	84.6435	0	180.454	OK	198	469	31.7765	0	64.9464	OK	90	1	14.207	0	42.4907	OK	3	4	0.465765	0	1.22388	OK	10	2	1.15762	0	3.68885	OK	1021	1991	308.752	71.262	546.243	OK	4744	3112	1407.93	448.031	2367.83	OK	16	0	-1.41	-2.57	-7.51
EIN_015210	sumo ligase, putative	EINV_74:543723-545105	187	0	28.0403	0	65.3565	OK	225	0	35.4721	0	74.5736	OK	0	0	0	0	0	OK	0	1	0.0850441	0	0.255132	OK	33	33	4.99425	0	14.2782	OK	71	255	38.2691	3.08978	73.4485	OK	18	129	38.4747	3.27486	73.6745	OK
EIN_015220	hypothetical protein	EINV_74:545165-546695	0	0	0	0	0	OK	20	0	2.53408	0	6.52251	OK	0	0	0	0	0	OK	0	0	0	0	0	OK	0	0	0	0	0	OK	3	19	2.186	0	4.87305	OK	0	1	0.603728	0	1.74144	OK
EIN_015230	importin beta-3, putative	EINV_74:547103-550391	487	38	13.3343	0	33.5793	OK	102	411	8.33251	0	17.9478	OK	473	39	27.6078	0	71.5423	OK	0	5	0.146152	0	0.379995	OK	0	327	8.49605	0	21.6758	OK	689	1418	80.4209	17.0927	143.749	OK	267	418	52.5049	15.6912	89.3186	OK	19	0	-0.68	1.05	-6.51
EIN_015240	hypothetical protein	EINV_74:550754-551765	0	0	0	0	0	OK	431	0	89.1854	6.02106	172.35	OK	1655	0	724.979	0	1509.25	OK	2	0	0.994696	0	2.64421	OK	183	0	53.2755	0	131.621	OK	9	41	7.48948	0	15.7046	OK	0	4	3.17206	0	7.61883	OK
EIN_015250	beige protein, putative	EINV_74:554539-562453	9	7	0.161707	0	0.456717	OK	31	25	0.478742	0	1.22997	OK	134	323	3.90487	0	9.27695	OK	7	1297	7.663	0	22.3337	OK	468	11	7.38986	0	20.6307	OK	202	132	4.43469	0.953977	7.91539	OK	5	116	4.54092	0.103608	8.97824	OK	32	0	1.57	4.59	5.57
EIN_015260	hypothetical protein	EINV_74:562675-563399	131	0	45.4064	0	109.765	OK	68	0	24.3612	0	59.2142	OK	2	1	0.0887462	0	0.364037	OK	0	0	0	0	0	OK	0	0	0	0	0	OK	49	55	25.8066	2.80807	48.8052	OK	0	7	9.79419	0	22.3266	OK
EIN_015270	hypothetical protein	EINV_74:563968-564406	0	10	6.53594	0	17.5204	OK	0	0	0	0	0	OK	11	0	17.0052	0	45.5287	OK	0	0	0	0	0	OK	0	0	0	0	0	OK	12	21	16.669	0	34.2302	OK	2	0	4.22822	0	10.8464	OK
EIN_015280	hypothetical protein	EINV_74:565709-566746	0	0	0	0	0	OK	23	0	4.99747	0	12.7957	OK	173	4	38.8839	0	109.62	OK	2	546	31.1589	0	96.653	OK	1800	14	276.865	0	694.675	OK	113	40	18.1746	2.42093	33.9284	OK	45	55	29.2143	3.69883	54.7298	OK
EIN_015290	tyrosine protein kinase, putative	EINV_74:567963-569184	2	0	0.359576	0	0.982379	OK	0	2	0.164472	0	0.493415	OK	0	7	0.3066	0	0.845124	OK	3	2774	123.206	0	337.669	OK	564	2	66.8652	0	184.247	OK	488	490	105.1	26.4018	183.798	OK	95	69	33.9249	7.58164	60.2682	OK	11	0	-1.13	-0.23	8.42
EIN_015300	serine-threonine protein kinase, putative	EINV_74:570645-576194	0	0	0	0	0	OK	0	0	0	0	0	OK	0	0	0	0	0	OK	0	0	0	0	0	OK	0	0	0	0	0	OK	0	0	0	0	0	OK	1	0	0.0563502	0	0.189699	OK
EIN_015310	ehrab7g protein, putative	EINV_74:576763-577515	0	7	2.56872	0	6.98235	OK	31	0	13.5653	0	34.3685	OK	25	37	13.293	0	36.6107	OK	201	0	143.379	0	369.171	OK	0	20	4.40046	0	11.5443	OK	38	56	27.318	2.25339	52.3827	OK	2	0	2.5435	0	6.52471	OK	33	0	2.4	2.37	5.8
EIN_015320	hypothetical protein	EINV_74:577842-580674	2	0	0.143031	0	0.390769	OK	8	0	0.537204	0	1.41495	OK	0	0	0	0	0	OK	2	0	0.314089	0	0.834948	OK	0	0	0	0	0	OK	0	3	0.404686	0	0.902761	OK	9	0	1.12509	0	2.61622	OK
EIN_015330	hypothetical protein, conserved	EINV_74:581137-583588	101	0	7.16173	0	17.6563	OK	68	172	5.74852	0	13.4637	OK	360	694	34.5697	0	77.6754	OK	0	0	0	0	0	OK	1211	0	130.33	0	276.481	OK	45	106	8.02313	0.5548	15.4914	OK	3	29	4.09202	0	9.18875	OK
EIN_015340	hypothetical protein, conserved	EINV_74:583779-584322	0	0	0	0	0	OK	0	0	0	0	0	OK	0	0	0	0	0	OK	0	0	0	0	0	OK	0	0	0	0	0	OK	3	6	3.16666	0	7.26166	OK	0	0	0	0	0	OK
EIN_015370	hypothetical protein	EINV_74:598285-599230	1	0	0.369924	0	1.02241	OK	0	5	0.564017	0	1.52118	OK	2019	2878	559.075	0	1211.23	OK	1388	190	277.418	0	743.176	OK	1043	247	182.846	0	457.568	OK	368	295	94.6573	23.3041	166.011	OK	0	4	3.45401	0	8.29604	OK	20	0	0.61	10.56	9.55
EIN_015380	hypothetical protein	EINV_74:599488-600487	0	0	0	0	0	OK	0	0	0	0	0	OK	0	0	0	0	0	OK	0	0	0	0	0	OK	0	0	0	0	0	OK	0	16	5.1352	0.100193	10.1702	OK	0	0	0	0	0	OK
EIN_015390	hypothetical protein	EINV_74:603278-604689	0	0	0	0	0	OK	0	0	0	0	0	OK	1	0	0.337897	0	1.00132	OK	0	0	0	0	0	OK	88	0	18.4739	0	47.8828	OK	20	6	1.96571	0	4.15873	OK	6	2	1.45556	0	3.68729	OK
EIN_015400	hypothetical protein	EINV_74:605467-607711	272	395	24.1065	0	55.0877	OK	367	226	19.6758	0	40.4883	OK	117	861	18.5533	0	43.4238	OK	0	2	0.0883567	0	0.213312	OK	50	52	3.99368	0	11.2639	OK	47	68	6.47227	0.657162	12.2874	OK	131	227	42.308	11.0812	73.5348	OK	31	0	-0.29	-0.38	-8.09
EIN_015410	hypothetical protein, conserved	EINV_74:607846-608853	0	0	0	0	0	OK	75	0	16.4505	0	39.5244	OK	0	0	0	0	0	OK	0	0	0	0	0	OK	0	0	0	0	0	OK	2	0	0.73265	0	1.93116	OK	0	8	6.77124	0	15.2301	OK
EIN_015420	hypothetical protein, conserved	EINV_74:609319-611295	11	72	3.11645	0	8.75034	OK	159	161	11.8271	0	26.4898	OK	3085	2232	358.869	0	824.653	OK	375	4668	154.371	0	381.8	OK	536	1130	65.0629	0	149.639	OK	1039	2969	298.371	60.2853	536.457	OK	14	19	4.09913	0	8.98755	OK	45	0	1.92	6.85	5.63
EIN_015430	protein DEK, putative	EINV_74:611855-612632	26	3199	394.041	0	890.531	OK	1892	1492	383.579	118.408	648.75	OK	1448	734	473.235	0	1112.02	OK	872	415	248.387	0	632.999	OK	482	77	106.611	0	288.822	OK	608	1149	355.832	76.7843	634.879	OK	95	214	134.206	30.6429	237.768	OK	24	0	-0.04	0.26	-0.67
EIN_015440	hypothetical protein, conserved	EINV_74:613171-614383	93	23	8.72475	0	25.2802	OK	91	3	7.46953	0	21.4629	OK	481	0	170.052	0	365.735	OK	8	1	2.31752	0	6.0753	OK	0	9	0.748781	0	1.95386	OK	155	213	41.2124	7.65376	74.7711	OK	476	458	201.215	69.6382	332.791	OK	24	0	-0.22	4.28	-1.91
EIN_015450	hypothetical protein	EINV_74:614538-615424	1278	87	157.088	0	358.835	OK	599	521	105.32	11.3849	199.255	OK	457	110	122.459	0	310.087	OK	380	54	81.9993	0	240.473	OK	637	0	224.459	0	498.631	OK	194	691	160.729	20.3824	301.075	OK	71	121	67.6393	14.0037	121.275	OK	12	0	-0.58	-0.36	-0.94
EIN_015460	hypothetical protein	EINV_74:615727-617737	0	0	0	0	0	OK	123	0	13.6435	0	31.0503	OK	165	0	38.7299	0	89.1771	OK	0	0	0	0	0	OK	231	0	35.405	0	85.9448	OK	1	60	5.45896	0	11.855	OK	0	11	3.58146	0	8.01561	OK
EIN_015470	hypothetical protein	EINV_74:618236-619358	0	1	0.152867	0	0.501838	OK	0	255	22.8635	0	48.2793	OK	575	2	109.323	0	284.565	OK	0	0	0	0	0	OK	0	7	0.745952	0	1.94505	OK	58	160	27.9414	2.34221	53.5407	OK	17	11	6.31954	0	13.8705	OK
EIN_015480	hypothetical protein	EINV_74:619453-620428	0	0	0	0	0	OK	0	43	4.55376	0	11.4691	OK	183	0	76.2199	0	175.417	OK	1	0	0	0	0	OK	0	0	0	0	0	OK	2	45	8.03695	0	17.5719	OK	1	16	6.46663	0	16.1036	OK
EIN_015490	sorting nexin-3, putative	EINV_74:620568-621066	737	51	273.88	0	661.815	OK	223	190	115.718	0	250.095	OK	472	218	383.3	0	943.174	OK	9142	1630	5919.36	0	13201.9	OK	3723	549	2001.72	0	4683.41	OK	107	187	140.703	19.8508	261.554	OK	5	5	7.12059	0	17.9028	OK	13	0	-1.24	0.48	4.43
EIN_015500	hypothetical protein, conserved	EINV_74:621610-622549	0	0	0	0	0	OK	0	0	0	0	0	OK	0	0	0	0	0	OK	0	0	0	0	0	OK	0	19	2.11113	0	5.5306	OK	2	0	0.753539	0	1.98622	OK	9	7	4.63519	0	10.7349	OK
EIN_015510	hypothetical protein	EINV_74:622639-625965	0	0	0	0	0	OK	26	3	0.747738	0	2.24873	OK	0	0	0	0	0	OK	0	0	0	0	0	OK	499	565	26.864	0	64.7341	OK	13	35	1.88349	0	3.87978	OK	36	20	3.67238	0	7.39753	OK
EIN_015520	poly ADP-ribose glycohydrolase, putative	EINV_74:632250-633681	0	3	0.451084	0	1.23468	OK	154	0	21.0968	0	46.628	OK	0	0	0	0	0	OK	0	0	0	0	0	OK	0	0	0	0	0	OK	8	13	1.99603	0	4.23607	OK	1	27	6.69655	0	15.5217	OK
EIN_015530	hypothetical protein	EINV_74:633779-635132	0	9	1.23857	0	3.3257	OK	644	283	56.2729	1.99559	110.55	OK	2805	147	433.476	0	1087.1	OK	1	0	0.349508	0	0.954874	OK	2	0	0.420663	0	1.11825	OK	24	48	7.29778	0.154193	14.4414	OK	18	39	12.2397	0	24.8463	OK	34	0	5.51	8.45	-1.83
EIN_015540	hypothetical protein	EINV_74:636565-637057	0	0	0	0	0	OK	0	0	0	0	0	OK	0	0	0	0	0	OK	0	0	0	0	0	OK	0	0	0	0	0	OK	0	0	0	0	0	OK	0	0	0	0	0	OK
EIN_015560	serine-threonine protein kinase, putative	EINV_74:666116-669386	0	0	0	0	0	OK	0	0	0	0	0	OK	0	0	0	0	0	OK	0	0	0	0	0	OK	0	1	0	0	0	OK	0	0	0	0	0	OK	0	0	0	0	0	OK
EIN_015570	tuberin, putative	EINV_74:673967-677792	1120	893	41.6723	0	86.2337	OK	96	0	4.47372	0	10.4713	OK	22	3	1.11986	0	3.61919	OK	0	1	0.0248973	0	0.074692	OK	41	0	2.67207	0	7.10622	OK	9	42	1.8083	0	3.78548	OK	12	168	14.2502	1.18939	27.311	OK	15	0	-3.22	-5.22	-10.71
EIN_015580	hypothetical protein, conserved	EINV_74:679943-682460	0	0	0	0	0	OK	359	199	16.5485	0	34.4036	OK	338	0	51.9545	0	113.971	OK	0	0	0	0	0	OK	27	3	1.46591	0	4.81027	OK	88	441	28.9038	2.17005	55.6375	OK	0	28	7.33729	0.451981	14.2226	OK
EIN_015590	nucleolysin TIA-1, putative	EINV_74:682888-683806	0	375	73.7894	0	171.764	OK	497	3	58.3114	0	132.19	OK	99	1096	54.783	0	130.31	OK	240	1	47.1771	0	150.551	OK	1	217	12.371	0	40.1219	OK	202	422	101.159	16.5714	185.747	OK	50	108	53.8455	8.91849	98.7726	OK	23	0	-0.34	-0.43	-0.65
EIN_015600	hypothetical protein	EINV_74:684357-684837	75	0	41.378	0	104.674	OK	27	0	16.3908	0	41.7645	OK	10	0	13.0629	0	35.0069	OK	0	0	0	0	0	OK	0	0	0	0	0	OK	11	61	32.6036	0	67.7804	OK	0	0	0	0	0	OK
EIN_015610	T-complex protein 1 subunit theta, putative	EINV_74:685697-687314	1623	195	99.7319	0	220.666	OK	1317	118	80.4548	4.00297	156.907	OK	130	110	17.6476	0	45.6782	OK	5	2	0.539164	0	1.63119	OK	447	2	37.6249	0	106.117	OK	111	134	19.137	3.28607	34.988	OK	350	703	181.728	50.6901	312.766	OK	15	0	-0.31	-2.5	-7.53
EIN_015620	Rho/RAC guanine nucleotide exchange factor, putative	EINV_74:687741-689994	0	2	0.240228	0	0.682849	OK	96	410	11.7428	0	25.617	OK	410	0	71.0379	0	154.113	OK	0	0	0	0	0	OK	602	11	34.6954	0	94.9431	OK	17	85	6.22054	0	12.6555	OK	0	0	0	0	0	OK
EIN_015630	Aspartate--ammonia ligase, putative	EINV_74:690528-691395	1944	297	306.551	0	663.941	OK	158	487	58.8828	0	121.968	OK	1452	700	476.395	0	1122.58	OK	951	2408	424.698	0	991.464	OK	3500	1478	842.993	0	1893.72	OK	11881	14710	5082.97	1733.65	8432.28	OK	3865	5278	3632.96	872.68	6393.24	OK	1	0	-2.38	0.64	0.47
EIN_015640	hypothetical protein, conserved	EINV_74:697666-699158	320	1289	109.234	0	234.82	OK	399	462	50.6399	2.41403	98.8657	OK	32	175	8.84718	0	22.8714	OK	2	3953	173.208	0	459.525	OK	771	262	100.059	0	252.622	OK	106	357	55.2556	5.72338	104.788	OK	136	217	80.2503	21.4695	139.031	OK	22	0	-1.11	-3.63	0.67
EIN_015650	serine-threonine protein kinase, putative	EINV_74:699297-702677	0	0	0	0	0	OK	0	0	0	0	0	OK	0	0	0	0	0	OK	0	0	0	0	0	OK	0	0	0	0	0	OK	0	0	0	0	0	OK	0	0	0	0	0	OK
EIN_015660	transcription factor MYB90, putative	EINV_74:704458-704953	0	0	0	0	0	OK	16	0	9.40461	0	24.349	OK	0	0	0	0	0	OK	0	0	0	0	0	OK	0	0	0	0	0	OK	4	0	2.52972	0	5.92966	OK	0	2	5.47969	0	13.9111	OK
EIN_015670	hypothetical protein	EINV_74:706968-708519	1643	404	117.554	0	253.173	OK	5	318	10.2107	0	25.0342	OK	0	0	0	0	0	OK	1	4	0.259004	0	0.726541	OK	1	0	0.179449	0	0.433228	OK	73	202	24.781	2.42157	47.1405	OK	108	150	44.7709	11.3337	78.2081	OK
EIN_015680	hypothetical protein	EINV_74:714023-714536	78	48	30.8082	0	83.9996	OK	32	114	24.1587	0	60.8791	OK	437	113	258.325	0	654.131	OK	107	263	87.251	0	231.337	OK	399	273	190.842	0	487.385	OK	379	253	213.085	52.7214	373.449	OK	91	119	156.596	36.8462	276.347	OK	20	0	-0.35	3.07	1.5
EIN_015690	hypothetical protein	EINV_74:714596-715001	0	1	0.693893	0	2.27795	OK	6	34	9.07066	0	26.2033	OK	231	7	179.725	0	498.639	OK	43	315	94.809	0	273.858	OK	30	0	22.6971	0	60.793	OK	24	44	36.77	0.723689	72.8163	OK	2	5	9.26276	0	24.1618	OK	45	0	3.71	8.02	7.09
EIN_015700	hypothetical protein	EINV_74:715438-716143	0	0	0	0	0	OK	1	0	0.501744	0	1.5661	OK	3	1	1.44892	0	4.71589	OK	0	0	0	0	0	OK	0	0	0	0	0	OK	1	4	1.92389	0	4.82306	OK	0	0	0	0	0	OK
EIN_015710	hypothetical protein	EINV_74:716801-717287	453	22	130.313	0	334.001	OK	479	275	181.269	0.0176896	362.521	OK	1125	473	733.577	0	1751.3	OK	30	4	15.1822	0	48.3033	OK	1428	1078	750.691	0	1720.95	OK	2197	1665	1384.46	423.03	2345.89	OK	383	588	774.998	237.392	1312.6	OK	19	0	0.48	2.49	-3.1
EIN_015720	hypothetical protein	EINV_74:717580-718534	324	196	52.5794	0	125.726	OK	277	49	33.6807	0	77.8009	OK	1	10	0.536753	0	1.57974	OK	0	0	0	0	0	OK	0	1	0.106755	0	0.412678	OK	0	1	0.459605	0	1.43937	OK	1	0	0	0	0	OK
EIN_015730	hypothetical protein	EINV_74:718614-719637	0	2	0.600341	0	1.70647	OK	215	88	26.3095	0	59.8339	OK	2	0	0.92782	0	2.55716	OK	0	1	0.109919	0	0.329758	OK	0	1	0.0977778	0	0.377975	OK	2	0	0.676396	0	1.78289	OK	0	0	0	0	0	OK	38	0	5.45	0.63	-2.45
EIN_015740	hypothetical protein, conserved	EINV_74:719876-721790	2825	4037	305.157	42.4551	567.859	OK	4183	11000	487.879	216.302	759.455	OK	2333	980	262.136	0	621.275	OK	455	565	54.1895	0	134.415	OK	251	3	18.2924	0	54.4208	OK	83	1412	118.201	6.31317	230.089	OK	81	32	12.9078	1.74894	24.0667	OK	16	0	0.68	-0.22	-2.49
EIN_015750	hypothetical protein	EINV_74:722381-723758	0	0	0	0	0	OK	161	323	23.0396	0	48.8571	OK	0	0	0	0	0	OK	0	0	0	0	0	OK	0	0	0	0	0	OK	2	39	4.67501	0	10.2741	OK	16	48	14.1941	0	28.5122	OK
EIN_015760	hypothetical protein	EINV_74:724044-724572	0	0	0	0	0	OK	0	0	0	0	0	OK	0	0	0	0	0	OK	0	0	0	0	0	OK	0	0	0	0	0	OK	0	0	0	0	0	OK	0	0	0	0	0	OK
EIN_015770	hypothetical protein	EINV_74:724766-725716	440	1	50.0213	0	130.266	OK	135	305	34.4096	0	74.2021	OK	101	0	51.7846	0	123.779	OK	2	1	0.602714	0	1.70612	OK	1032	0	358.032	0	767.628	OK	90	233	52.169	5.63977	98.6982	OK	47	114	51.7311	7.66458	95.7975	OK	37	0	-0.54	0.05	-6.37
EIN_015780	hypothetical protein	EINV_74:725821-726616	177	860	122.429	0	278.699	OK	4967	2275	832.473	311.83	1353.12	OK	45225	79140	15676.7	0	38413	OK	48668	64989	15942.2	5018.9	26865.4	OK	70206	204745	27396	4584.55	50207.4	OK	180985	111975	49903.8	21852.7	77954.8	OK	28065	29484	21109	1011	41206.9	OK	32	0	2.77	7	7.02
EIN_015790	hypothetical protein	EINV_74:727875-729824	1	0	0.19711	0	0.544778	OK	0	2	0.120212	0	0.360635	OK	28	1	3.62202	0	11.8191	OK	3	4	0.448718	0	1.18084	OK	88	37	8.74153	0	26.0666	OK	1702	2885	382.395	99.0886	665.701	OK	1450	2160	611.194	174.833	1047.55	OK	21	0	-0.71	4.2	1.19
EIN_015800	hypothetical protein	EINV_74:731274-731991	0	0	0	0	0	OK	55	0	18.0514	0	44.3872	OK	1	0	0.73981	0	2.19234	OK	301	0	166.607	0	420.626	OK	526	110	131.434	0	350.847	OK	486	684	254.723	58.3693	451.077	OK	0	26	30.0856	1.17511	58.9961	OK
EIN_015810	Neopullulanase, putative	EINV_74:734911-736333	0	111	12.7278	0	32.7357	OK	114	472	23.6863	0	50.2511	OK	9	169	4.05628	0	11.6193	OK	0	7	0.517693	0	1.35441	OK	2	0	0.396862	0	1.05498	OK	20	107	13.3444	0	26.8911	OK	6	7	2.5183	0	5.97416	OK	16	0	0.9	-1.65	-4.62
EIN_015820	hypothetical protein, conserved	EINV_74:736618-738259	0	258	25.214	0	60.8266	OK	2	269	7.95688	0	20.1371	OK	1861	861	241.959	0	570.405	OK	1	2	0.18383	0	0.511605	OK	3	1	0.312814	0	0.960945	OK	6	44	4.49752	0	9.58888	OK	0	0	0	0	0	OK	31	0	-1.66	3.26	-7.1
EIN_015830	hypothetical protein	EINV_74:738355-741265	10	0	0.610285	0	1.62445	OK	310	0	19.6673	0	39.59	OK	2	0	0.28755	0	0.792517	OK	0	0	0	0	0	OK	563	1	25.761	0	70.999	OK	29	93	5.69922	0.151409	11.247	OK	0	0	0	0	0	OK
EIN_015840	hypothetical protein	EINV_74:748550-749036	0	0	0	0	0	OK	0	0	0	0	0	OK	0	0	0	0	0	OK	0	0	0	0	0	OK	0	0	0	0	0	OK	0	0	0	0	0	OK	0	0	0	0	0	OK
EIN_015850	hypothetical protein	EINV_74:752951-753704	0	1	0.255329	0	0.838207	OK	0	0	0	0	0	OK	0	0	0	0	0	OK	0	0	0	0	0	OK	0	0	0	0	0	OK	0	0	0	0	0	OK	0	0	0	0	0	OK
EIN_015860	hypothetical protein	EINV_74:758317-759133	0	0	0	0	0	OK	0	0	0	0	0	OK	0	0	0	0	0	OK	3	5	0.805988	0	2.35769	OK	0	2	0.365062	0	1.01412	OK	0	0	0	0	0	OK	0	0	0	0	0	OK
EIN_015870	hypothetical protein	EINV_74:761399-762780	0	3	0.508166	0	1.39092	OK	9	1	0.755682	0	2.35561	OK	523	3	85.4272	0	223.182	OK	3	993	41.34	0	123.122	OK	3110	644	367.757	0	858.48	OK	505	704	124.828	29.2837	220.373	OK	12	2	2.31661	0	5.74854	OK	32	0	0.57	7.39	6.35
EIN_015880	hypothetical protein, conserved	EINV_74:764849-767915	25	1890	47.0838	0	110.972	OK	5302	26858	547.544	244.772	850.316	OK	10954	66393	1140.29	0	2598.71	OK	26	3385	54.5953	0	146.065	OK	38	9348	132.555	0	318.083	OK	342	534	35.1658	7.4188	62.9128	OK	7	10	1.42697	0	3.32382	OK	40	0	3.54	4.6	0.21
EIN_015900	hypothetical protein	EINV_74:779974-780589	0	0	0	0	0	OK	0	0	0	0	0	OK	0	0	0	0	0	OK	0	0	0	0	0	OK	0	0	0	0	0	OK	0	0	0	0	0	OK	0	0	0	0	0	OK
EIN_015910	hypothetical protein	EINV_74:781808-783692	0	0	0	0	0	OK	0	0	0	0	0	OK	0	0	0	0	0	OK	0	0	0	0	0	OK	0	0	0	0	0	OK	4	13	1.20558	0	2.68931	OK	0	0	0	0	0	OK
EIN_015920	hypothetical protein	EINV_74:783906-785298	305	0	43.9176	0	97.5733	OK	13	40	2.5183	0	6.80742	OK	144	0	42.9463	0	100.622	OK	0	0	0	0	0	OK	166	0	36.0238	0	89.6969	OK	14	7	1.73902	0	3.65453	OK	8	23	7.2584	0	16.1572	OK
EIN_015930	hypothetical protein, conserved	EINV_74:787261-789514	1	342	11.7748	0	34.1113	OK	758	267	36.424	1.74768	71.1003	OK	11	293	3.78519	0	10.5999	OK	42	22	3.41247	0	9.72962	OK	322	560	29.9798	0	72.5329	OK	86	145	13.0003	1.74756	24.253	OK	46	30	7.6816	0.526248	14.837	OK	26	0	1.63	-1.64	-1.79
EIN_015940	palmitoyltransferase ZDHHC18, putative	EINV_74:789977-790901	0	0	0	0	0	OK	12	5	1.2396	0	3.37818	OK	10	1	5.02441	0	13.4648	OK	0	0	0	0	0	OK	0	0	0	0	0	OK	4	12	1.94118	0	4.5612	OK	0	39	29.9915	3.56879	56.4141	OK
EIN_015950	hypothetical protein	EINV_74:790973-791690	0	47	12.6614	0	33.5703	OK	0	0	0	0	0	OK	206	0	142.291	0	322.459	OK	0	0	0	0	0	OK	0	0	0	0	0	OK	14	11	4.9823	0	10.2225	OK	1	0	0.572517	0	1.92734	OK
EIN_015960	hypothetical protein	EINV_74:794123-794906	825	0	224.899	0	452	OK	0	0	0	0	0	OK	28	0	17.4261	0	45.596	OK	1	0	0.692682	0	1.89244	OK	0	0	0	0	0	OK	0	3	1.78496	0	3.98184	OK	0	1	1.38059	0	3.98227	OK
EIN_015970	hypothetical protein	EINV_74:795031-796639	0	0	0	0	0	OK	10	0	1.28966	0	3.38544	OK	0	0	0	0	0	OK	0	0	0	0	0	OK	0	0	0	0	0	OK	1	2	0.2929	0	0.826973	OK	141	0	30.504	8.09681	52.9111	OK
EIN_015980	amino acid transporter, putative	EINV_74:799072-800653	349	5	20.3583	0	54.2727	OK	11	21	1.13296	0	3.06602	OK	636	123	83.187	0	208.543	OK	2	3	0.354838	0	0.945722	OK	3	133	4.1683	0	13.3231	OK	1346	1240	202.08	58.1844	345.976	OK	3652	2544	927.36	305.583	1549.14	OK	7	0	-4.17	2.03	-5.84
EIN_015990	Apyrase precursor, putative	EINV_74:800882-801986	941	1462	195.542	0	393.281	OK	924	607	113.221	18.6158	207.826	OK	362	133	74.3622	0	187.744	OK	171	3	26.7089	0	86.0891	OK	1469	568	220.412	0	526.47	OK	4369	4333	1032.04	330.69	1733.39	OK	3628	2936	1522.49	487.214	2557.76	OK	15	0	-0.79	-1.39	-2.87
EIN_016000	serine-threonine protein kinase, putative	EINV_74:802646-805912	15	52	1.6392	0	4.44295	OK	87	158	4.51038	0	10.4813	OK	368	13	22.0239	0	58.4807	OK	18	0	1.75026	0	4.6656	OK	0	0	0	0	0	OK	184	86	9.00321	1.73366	16.2728	OK	217	192	29.0971	9.13147	49.0628	OK
EIN_016010	hypothetical protein, conserved	EINV_74:806013-807702	1554	1	82.9087	0	189.588	OK	121	58	8.39152	0	20.3212	OK	2	0	0.256066	0	0.758821	OK	5	0	0.966101	0	2.52005	OK	0	1	0.0539708	0	0.208632	OK	11	85	7.8732	0	16.3233	OK	15	127	24.7938	1.69987	47.8878	OK	16	0	-3.3	-8.34	-6.42
EIN_016020	lipase containing protein, putative	EINV_74:808548-809595	0	155	25.9506	0	65.2487	OK	7	1	0.750695	0	2.32171	OK	52	1	11.0672	0	34.6996	OK	0	0	0	0	0	OK	221	48	33.9786	0	97.9829	OK	34	42	9.4653	0.703739	18.2269	OK	2	2	1.15415	0	3.06014	OK
EIN_016030	hypothetical protein, conserved	EINV_74:812187-813330	0	0	0	0	0	OK	6	66	3.51795	0	10.1005	OK	1	0	0.40472	0	1.19934	OK	93	0	27.6603	0	73.1934	OK	289	0	74.1008	0	175.885	OK	58	220	36.9094	2.46544	71.3534	OK	21	16	8.41081	0	17.8031	OK
EIN_016040	RAS guanyl-releasing protein, putative	EINV_74:813570-814971	272	0	35.7756	0	80.3326	OK	470	211	39.9442	0	81.4034	OK	541	1	79.188	0	206.816	OK	4	0	1.07363	0	2.817	OK	2	0	0.403816	0	1.07347	OK	17	38	5.52949	0	11.1363	OK	1	0	0.245779	0	0.827399	OK	24	0	0.16	1.15	-5.06
EIN_016050	tyrosine protein kinase, putative	EINV_74:815321-816797	1392	991	140.238	0	287.298	OK	3218	6753	432.86	182.542	683.178	OK	1265	65	177.918	0	447.271	OK	19	1	2.08069	0	6.81009	OK	1037	65	99.9435	0	259.215	OK	98	904	101.869	6.2808	197.457	OK	3	8	2.26838	0	5.69102	OK	31	0	1.63	0.34	-6.07
EIN_016060	hypothetical protein	EINV_74:817544-819659	4	8	0.588712	0	1.5954	OK	16	1	0.740691	0	2.32536	OK	163	0	30.4784	0	70.1965	OK	0	0	0	0	0	OK	2	0	0.253059	0	0.672711	OK	74	211	17.7037	1.51595	33.8915	OK	98	190	36.3053	8.51951	64.0912	OK
EIN_016070	hypothetical protein, conserved	EINV_74:819730-821531	316	1244	87.9309	0	189.227	OK	3586	3240	341.242	136.233	546.252	OK	1775	1169	266.174	0	613.357	OK	192	8240	313.465	0	759.33	OK	625	853	86.5696	0	201.612	OK	87	132	18.9751	2.67767	35.2725	OK	45	24	10.5169	0.293426	20.7403	OK	48	0	1.96	1.6	1.83
EIN_016080	4-coumarate--CoA ligase, putative	EINV_74:821709-823548	14398	4539	892.291	106.375	1678.21	OK	8598	8618	660.361	317.042	1003.68	OK	6357	2496	722.903	0	1751.72	OK	547	1035	76.0364	0	184.669	OK	1946	246	149.119	0	363.832	OK	359	1671	156.558	21.064	292.052	OK	102	169	39.7449	9.73018	69.7596	OK	31	0	-0.43	-0.3	-3.55
EIN_016090	long-chain-fatty-acid--CoA ligase, putative	EINV_74:824491-826579	755	1744	96.4796	0	194.199	OK	1863	2566	139.025	48.3918	229.658	OK	636	338	63.5866	0	152.435	OK	1	5	0.208445	0	0.592963	OK	1405	95	92.0482	0	232.338	OK	22	378	28.0233	0	56.1785	OK	0	3	0.956387	0	2.41883	OK	15	0	0.53	-0.6	-8.85
EIN_016100	hypothetical protein	EINV_74:826671-827646	591	0	118.147	0	245.583	OK	56	0	10.9821	0	27.1672	OK	35	0	15.8223	0	40.9902	OK	0	0	0	0	0	OK	0	0	0	0	0	OK	8	1	1.17694	0	2.85161	OK	1	0	0.381312	0	1.28366	OK
EIN_016110	serine/threonine protein kinase PAK, putative	EINV_74:827797-829144	757	97	58.1351	0	137.771	OK	419	52	32.3317	0	71.7465	OK	904	182	142.915	0	353.149	OK	588	60	73.3359	0	212.482	OK	724	423	90.5937	0	222.503	OK	4377	2204	567.742	180.294	955.191	OK	3266	2940	1151.61	363.342	1939.89	OK	20	0	-0.85	1.3	0.34
EIN_016120	hypothetical protein	EINV_74:830301-831171	0	0	0	0	0	OK	3	0	0.869334	0	2.37506	OK	0	0	0	0	0	OK	0	0	0	0	0	OK	0	0	0	0	0	OK	0	6	2.66112	0	5.64821	OK	0	0	0	0	0	OK
EIN_016130	hypothetical protein	EINV_74:831997-833287	0	0	0	0	0	OK	0	0	0	0	0	OK	0	1	0.0363563	0	0.149134	OK	0	0	0	0	0	OK	0	2	0.205949	0	0.572113	OK	2	11	1.59333	0	3.68842	OK	0	1	0.736962	0	2.12575	OK
EIN_016140	hypothetical protein	EINV_74:833409-834968	1096	576	98.0641	0	210.421	OK	1045	1982	126.395	34.6233	218.167	OK	50	12	7.11868	0	21.5097	OK	2	2	0.357525	0	0.958548	OK	2	629	20.1904	0	60.6103	OK	27	189	21.7551	0.0753696	43.4348	OK	195	168	60.7946	18.6157	102.974	OK	15	0	0.37	-3.78	-8.1
EIN_016150	DEAD box ATP-dependent RNA helicase, putative	EINV_74:835316-836923	0	0	0	0	0	OK	177	16	11.0517	0	28.1147	OK	1216	733	164.775	0	383.901	OK	0	0	0	0	0	OK	0	0	0	0	0	OK	43	21	4.61836	0.334385	8.90234	OK	10	2	1.49133	0	3.78657	OK
EIN_016160	hypothetical protein	EINV_74:837209-838046	125	2	14.1697	0	42.9813	OK	81	248	26.2202	0	59.6101	OK	0	0	0	0	0	OK	0	0	0	0	0	OK	0	0	0	0	0	OK	17	152	34.8391	0	70.6345	OK	0	2	1.2631	0	3.64337	OK
EIN_016170	hypothetical protein, conserved	EINV_74:839515-840205	0	82	23.9223	0	62.42	OK	0	0	0	0	0	OK	43	0	30.9506	0	79.1259	OK	142	0	79.1175	0	206.743	OK	0	0	0	0	0	OK	10	9	4.25566	0	8.94736	OK	0	0	0	0	0	OK
EIN_016180	hypothetical protein	EINV_74:841144-842140	0	75	13.4301	0	35.1729	OK	0	1	0	0	0	OK	0	0	0	0	0	OK	6	0	2.28037	0	5.96957	OK	0	5	0.588027	0	1.54896	OK	5	116	20.3341	0	42.4864	OK	0	0	0	0	0	OK
EIN_016190	hypothetical protein	EINV_74:842858-843689	274	18	35.5014	0	96.2272	OK	1	0	0.307759	0	0.960613	OK	0	0	0	0	0	OK	0	0	0	0	0	OK	0	0	0	0	0	OK	5	23	5.4398	0	11.8194	OK	1	16	7.1145	0	17.9452	OK
EIN_016200	Calcium/calmodulin-dependent protein kinase, putative	EINV_74:844520-845858	0	0	0	0	0	OK	5	2	0.49148	0	1.40242	OK	693	1444	133.89	0	289.08	OK	508	292	75.1906	0	195.241	OK	4712	579	521.869	0	1204.31	OK	634	539	110.464	29.3751	191.552	OK	17	22	7.96666	0	16.7877	OK
EIN_016210	spermatogenesis-associated protein, putative	EINV_74:845938-847778	545	5	27.1956	0	68.9828	OK	353	165	21.5952	0	45.7743	OK	172	8	19.317	0	54.3338	OK	12	2677	76.9271	0	210.904	OK	1355	795	118.647	0	277.924	OK	308	327	42.6965	9.69684	75.6962	OK	21	66	14.0425	0.528679	27.5563	OK	10	0	-0.33	-0.49	1.5
EIN_016220	hypothetical protein, conserved	EINV_74:848334-850050	0	186	17.376	0	43.0839	OK	0	0	0	0	0	OK	123	0	29.0452	0	68.3457	OK	0	0	0	0	0	OK	1	0	0.159886	0	0.385999	OK	38	367	34.7845	0.627592	68.9415	OK	21	71	15.8346	0.828029	30.8411	OK
EIN_016230	ATP-dependent RNA helicase, putative	EINV_74:852031-855568	1	1	0.058496	0	0.177651	OK	7	0	0.355306	0	0.939012	OK	38	120	2.69621	0	6.95657	OK	4	4	0.241033	0	0.635803	OK	374	1	13.4504	0	38.5883	OK	375	282	20.644	5.10291	36.1851	OK	734	1730	185.475	45.0121	325.937	OK	21	0	2.6	5.53	2.04
EIN_016240	hypothetical protein	EINV_74:855837-856893	1	95	7.84116	0	25.1595	OK	23459	15263	3041.11	1558.14	4524.08	OK	6827	1622	1458.56	0	3625	OK	849	23	142.71	0	414.93	OK	4	5	0.837733	0	2.28861	OK	58	139	27.783	2.55201	53.014	OK	3	24	8.84754	0	20.3712	OK	36	0	8.6	7.54	4.19
EIN_016250	protein serine/threonine kinase, putative	EINV_74:857084-865466	0	0	0	0	0	OK	11	0	0.241287	0	0.631194	OK	358	0	15.7726	0	34.4794	OK	0	1	0.0111574	0	0.0334722	OK	111	0	3.32293	0	8.49187	OK	29	242	4.36302	0.0267551	8.69929	OK	74	65	3.74159	0.730684	6.75249	OK
EIN_016260	hypothetical protein	EINV_74:866405-866921	0	57	24.3697	0	64.4431	OK	36	1	19.5023	0	49.1023	OK	10	0	11.5629	0	30.9872	OK	1	0	0	0	0	OK	0	0	0	0	0	OK	17	22	14.0898	0	28.2245	OK	8	16	19.1476	0	43.2786	OK
EIN_016270	hypothetical protein, conserved	EINV_74:867068-868098	431	71	71.5388	0	178.877	OK	231	222	52.6862	0	111.716	OK	105	475	51.5677	0	121.811	OK	645	1583	298.943	0	717.363	OK	87	83	25.1262	0	70.441	OK	185	130	60.1363	12.7596	107.513	OK	26	125	75.0591	8.1129	142.005	OK	18	0	-0.44	-0.47	2.06
EIN_016280	hypothetical protein	EINV_74:870591-871356	1448	401	296.225	0	641.107	OK	927	147	168.075	0.961285	335.19	OK	109	3	40.5942	0	118.927	OK	5	46	5.79202	0	17.9052	OK	1	0	0.502555	0	1.21328	OK	317	568	210.468	41.3559	379.579	OK	840	949	829.631	278.713	1380.55	OK	16	0	-0.82	-2.87	-5.68
EIN_016290	hypothetical protein	EINV_74:871427-872777	0	0	0	0	0	OK	1	5	0.296118	0	0.889403	OK	2	0	0.74966	0	2.06614	OK	1	0	0.395971	0	1.08181	OK	577	0	136.541	0	305.774	OK	6	5	1.19815	0	2.61978	OK	0	9	5.32718	0	11.9227	OK
EIN_016300	hypothetical protein	EINV_74:875195-876367	0	43	6.12234	0	16.2605	OK	19	3	1.83684	0	5.47096	OK	0	1	0.0429988	0	0.176381	OK	0	3	0.294255	0	0.77477	OK	0	0	0	0	0	OK	5	11	1.84465	0	4.13486	OK	0	2	1.74322	0	4.42544	OK
EIN_016310	serine-threonine protein kinase, putative	EINV_74:876971-880857	131	0	5.79752	0	13.9983	OK	283	1	6.70545	0	16.523	OK	6	0	0.645983	0	1.7362	OK	1	0	0.113736	0	0.310733	OK	0	0	0	0	0	OK	0	3	0.293085	0	0.653804	OK	0	0	0	0	0	OK
EIN_016320	aldehyde dehydrogenase, putative	EINV_74:881461-883048	857	1057	101.624	0	209.153	OK	468	1224	65.2302	10.6837	119.777	OK	0	0	0	0	0	OK	0	2	0.130285	0	0.314535	OK	98	0	16.7792	0	43.2431	OK	144	294	37.4403	5.76951	69.1111	OK	230	237	74.7328	23.6468	125.819	OK
EIN_016330	hypothetical protein, conserved	EINV_74:883211-885566	0	22	1.45738	0	3.87955	OK	3	4	0.207459	0	0.568641	OK	0	292	5.37113	0	12.9811	OK	1	0	0.186812	0	0.510379	OK	0	0	0	0	0	OK	1	42	2.62402	0	5.8063	OK	1	1	0.226409	0	0.755183	OK
EIN_016340	hypothetical protein, conserved	EINV_74:886040-887780	0	107	9.70384	0	25.0134	OK	122	1	6.65288	0	18.6027	OK	2	0	0.495145	0	1.36467	OK	4	0	0.836914	0	2.19589	OK	241	0	37.4589	0	90.3678	OK	33	231	21.4887	0.341708	42.6357	OK	34	63	15.2834	1.53131	29.0354	OK	26	0	-0.54	-4.29	-3.54
EIN_016350	hypothetical protein	EINV_74:888148-888472	3	211	115.63	0	350.678	OK	47	35	41.5441	0	106.033	OK	3	5	5.58712	0	16.215	OK	47	70	71.9803	0	194.777	OK	1	11	4.89888	0	14.1248	OK	3	6	8.3327	0	19.0891	OK	1	0	2.38699	0	8.03565	OK	9	0	-1.48	-4.37	-0.68
EIN_016380	hypothetical protein	EINV_74:901997-902726	0	0	0	0	0	OK	0	0	0	0	0	OK	0	0	0	0	0	OK	0	0	0	0	0	OK	0	0	0	0	0	OK	0	0	0	0	0	OK	0	0	0	0	0	OK
EIN_016390	hypothetical protein, conserved	EINV_74:903188-904660	0	0	0	0	0	OK	0	0	0	0	0	OK	0	0	0	0	0	OK	0	0	0	0	0	OK	0	0	0	0	0	OK	0	0	0	0	0	OK	0	0	0	0	0	OK
EIN_016410	hypothetical protein	EINV_74:908998-909721	0	0	0	0	0	OK	0	0	0	0	0	OK	0	0	0	0	0	OK	0	0	0	0	0	OK	0	0	0	0	0	OK	0	0	0	0	0	OK	0	0	0	0	0	OK
EIN_016420	hypothetical protein	EINV_74:914090-914438	0	0	0	0	0	OK	0	0	0	0	0	OK	0	0	0	0	0	OK	0	0	0	0	0	OK	0	0	0	0	0	OK	0	0	0	0	0	OK	0	0	0	0	0	OK
EIN_016430	extracellular ribonuclease LE precursor, putative	EINV_74:918360-919404	0	0	0	0	0	OK	61	0	11.9927	0	29.3149	OK	0	0	0	0	0	OK	0	0	0	0	0	OK	0	0	0	0	0	OK	0	1	0.41045	0	1.28543	OK	0	0	0	0	0	OK
EIN_016440	hypothetical protein	EINV_74:923026-924199	0	0	0	0	0	OK	0	0	0	0	0	OK	0	0	0	0	0	OK	0	0	0	0	0	OK	0	0	0	0	0	OK	0	1	0	0	0	OK	0	0	0	0	0	OK
EIN_016470	hypothetical protein, conserved	EINV_74:928511-929585	264	0	48.0657	0	108.19	OK	0	0	0	0	0	OK	3	1	1.31029	0	3.5791	OK	0	86	8.58942	0	22.9618	OK	0	0	0	0	0	OK	3	3	0.793526	0	1.86497	OK	0	1	0.919613	0	2.6526	OK
EIN_016480	hypothetical protein, conserved	EINV_74:930018-931607	0	0	0	0	0	OK	0	0	0	0	0	OK	0	0	0	0	0	OK	0	0	0	0	0	OK	0	0	0	0	0	OK	5	4	0.711378	0	1.6127	OK	0	14	6.29419	0	13.2974	OK
EIN_016490	hypothetical protein	EINV_74:934778-935423	0	0	0	0	0	OK	0	0	0	0	0	OK	2	0	1.72036	0	4.74148	OK	0	0	0	0	0	OK	0	6	1.13879	0	3.01202	OK	3	29	8.66257	0	19.338	OK	0	0	0	0	0	OK
EIN_016500	hypothetical protein	EINV_74:935701-936958	0	0	0	0	0	OK	1	0	0.183432	0	0.57255	OK	327	34	56.007	0	148.064	OK	1	0	0.381326	0	1.0418	OK	857	257	107.326	0	270.029	OK	296	320	64.2302	14.647	113.813	OK	31	124	38.9997	4.75888	73.2405	OK
EIN_016510	multidrug resistance-associated protein, putative	EINV_74:937773-941937	0	0	0	0	0	OK	0	0	0	0	0	OK	234	67	11.3455	0	29.8617	OK	757	0	56.5834	0	135.393	OK	190	171	7.86133	0	20.933	OK	190	262	13.5401	2.64032	24.4398	OK	3	58	4.63798	0	9.67604	OK
EIN_016520	protein serine/threonine kinase, putative	EINV_74:942241-947463	610	503	17.0865	0	37.3645	OK	97	0	3.31599	0	7.75934	OK	2	0	0.15535	0	0.428159	OK	0	0	0	0	0	OK	8	0	0.395045	0	1.03889	OK	172	191	8.19307	1.65175	14.7344	OK	448	422	38.5959	13.3286	63.8632	OK
EIN_016530	hypothetical protein	EINV_74:950129-951190	4	2	0.607524	0	1.81769	OK	71	9	7.81988	0	21.9851	OK	0	0	0	0	0	OK	0	0	0	0	0	OK	0	0	0	0	0	OK	8	8	2.25584	0	4.80992	OK	0	28	20.773	1.27962	40.2663	OK
EIN_016540	hypothetical protein	EINV_74:952040-952490	0	32	17.7082	0	47.0997	OK	0	0	0	0	0	OK	2	0	3.07568	0	8.47688	OK	0	0	0	0	0	OK	0	0	0	0	0	OK	0	0	0	0	0	OK	1	0	1.19009	0	4.00635	OK
EIN_016550	hypothetical protein	EINV_74:952847-953447	0	0	0	0	0	OK	46	0	19.4272	0	48.3296	OK	2	0	0	0	0	OK	13	119	6.43517	0	20.5759	OK	0	0	0	0	0	OK	9	6	3.96813	0	8.52635	OK	0	0	0	0	0	OK
EIN_016560	hypothetical protein	EINV_74:953920-955125	0	21	3.2564	0	8.66633	OK	41	57	6.30361	0	15.7217	OK	0	1	0.0426739	0	0.175049	OK	0	0	0	0	0	OK	0	0	0	0	0	OK	2	7	1.27417	0	2.97889	OK	0	4	2.76807	0	6.64851	OK
EIN_016570	hypothetical protein	EINV_74:955395-956757	1	395	25.3483	0	72.3518	OK	44	642	26.8898	0	58.41	OK	526	1819	116.772	0	250.029	OK	0	1	0.0827046	0	0.248114	OK	1	1	0.199291	0	0.578675	OK	66	135	21.3406	2.28766	40.3936	OK	1	15	4.237	0	10.6321	OK	31	0	0.09	2.2	-8.26
EIN_016580	hypothetical protein	EINV_74:958238-958859	187	8	35.6922	0	101.808	OK	204	192	57.7394	0	125.258	OK	258	0	212.393	0	474.988	OK	0	0	0	0	0	OK	104	0	58.3987	0	150.078	OK	0	12	7.13289	0	14.4575	OK	0	0	0	0	0	OK
EIN_016590	zinc transporter, putative	EINV_74:960183-961095	705	2	92.9855	0	229.539	OK	141	266	38.1934	0	82.8459	OK	244	291	82.3724	0	197.224	OK	0	6	0.90414	0	2.34951	OK	1	0	0.404315	0	0.976102	OK	505	349	146.244	37.7776	254.71	OK	763	1031	684.525	217.796	1151.25	OK	16	0	-1.28	-0.17	-6.68
EIN_016600	hypothetical protein	EINV_74:961487-962078	0	0	0	0	0	OK	2	0	0	0	0	OK	309	0	275.551	0	608.825	OK	211	0	154.627	0	396.968	OK	0	0	0	0	0	OK	44	56	28.3907	2.85415	53.9272	OK	0	0	0	0	0	OK
EIN_016610	hypothetical protein	EINV_74:962733-964140	13	53	3.58304	0	9.79318	OK	493	690	64.345	7.31649	121.373	OK	485	87	81.0188	0	207.359	OK	2	22	0.861363	0	2.53721	OK	57	39	7.8071	0	23.0223	OK	65	230	32.2717	2.04704	62.4963	OK	42	68	23.0898	2.90676	43.2728	OK	40	0	4.17	4.5	-2.06
EIN_016620	serine/threonine protein kinase 3/4, putative	EINV_74:964374-965976	0	2	0	0	0	OK	19	1	2.10968	0	5.47407	OK	146	0	42.3733	0	98.5069	OK	2	0	0	0	0	OK	0	0	0	0	0	OK	5	13	1.72364	0	3.77632	OK	1	3	1.04644	0	2.88198	OK
EIN_016630	hypothetical protein, conserved	EINV_74:966186-966763	256	208	133.483	0	320.215	OK	671	629	317.082	44.3688	589.796	OK	1455	133	1004.56	0	2503.86	OK	1912	1869	1366.29	0	3114.63	OK	2557	301	1226.56	0	2944.42	OK	300	827	518.764	83.0446	954.484	OK	3	9	12.5825	0	31.2181	OK	32	0	1.25	2.91	3.36
EIN_016640	hypothetical protein	EINV_74:967025-967613	0	3	1.43745	0	3.93448	OK	1224	1185	388.018	99.2547	676.781	OK	1519	40	697.735	0	1760.73	OK	2	46	4.00711	0	12.6232	OK	3	0	1.2554	0	3.33724	OK	4	0	1.91947	0	4.49924	OK	2	1	1.55429	0	4.39699	OK	36	0	8.08	8.92	1.48
EIN_016650	guanine nucleotide exchange factor, putative	EINV_74:968055-969651	1257	5	71.795	0	167.055	OK	590	3309	134.761	34.4829	235.04	OK	1506	51	193.21	0	486.245	OK	2	7	0.470203	0	1.29212	OK	775	0	134.235	0	293.738	OK	167	306	39.8161	6.72443	72.9078	OK	532	605	184.678	62.1881	307.168	OK	37	0	0.91	1.43	-7.25
EIN_016660	hypothetical protein	EINV_74:970308-971100	115	73	24.1838	0	63.8158	OK	79	632	55.9965	0	118.446	OK	381	0	229.933	0	500.852	OK	0	0	0	0	0	OK	209	0	85.7918	0	209.223	OK	41	106	30.1995	1.90205	58.497	OK	29	38	26.3077	0.909894	51.7056	OK
EIN_016670	hypothetical protein	EINV_74:971384-972311	0	528	102.399	0	230.236	OK	48	165	14.6898	0	35.5408	OK	166	0	80.7462	0	185.921	OK	0	0	0	0	0	OK	0	0	0	0	0	OK	8	20	4.60392	0	9.70303	OK	0	0	0	0	0	OK
EIN_016680	hypothetical protein	EINV_74:972869-973439	1656	198	393.048	0	868.233	OK	1722	1269	531.657	152.675	910.64	OK	8776	511	4243.59	0	10986.5	OK	450	5792	880.634	0	2129.86	OK	802	843	351.704	0	819.29	OK	785	521	363.118	99.421	626.815	OK	131	214	218.365	57.3716	379.358	OK	41	0	0.44	3.43	1.16
EIN_016700	hypothetical protein	EINV_74:973995-974664	3754	2389	992.742	75.7552	1909.73	OK	3708	2641	894.773	344.425	1445.12	OK	280	54	107.394	0	283.312	OK	142	658	105.657	0	282.689	OK	132	3	33.9398	0	106.934	OK	48	394	120.953	3.48132	238.426	OK	50	5	16.4103	0	36.1088	OK	16	0	-0.15	-3.21	-3.23
EIN_016710	hypothetical protein, conserved	EINV_74:975466-977653	0	0	0	0	0	OK	37	0	3.17708	0	7.98857	OK	0	0	0	0	0	OK	0	0	0	0	0	OK	0	0	0	0	0	OK	7	20	1.67646	0	3.57653	OK	2	3	0.685448	0	1.77952	OK
EIN_016720	choline/ethanolaminephosphotransferase, putative	EINV_74:978223-979339	357	0	61.8617	0	134.984	OK	79	0	14.5219	0	34.6924	OK	0	0	0	0	0	OK	0	0	0	0	0	OK	0	561	49.3363	0	120.95	OK	17	116	18.5119	0	37.5667	OK	1	0	0.322458	0	1.08553	OK
EIN_016730	hypothetical protein	EINV_74:979461-980181	2531	221	417.842	0	899.614	OK	1649	430	301.46	53.1603	549.76	OK	5593	585	1947.45	0	4911.45	OK	1228	2	337.294	0	963.195	OK	2766	598	692.846	0	1626.81	OK	470	643	243.515	56.6879	430.342	OK	257	467	339.288	97.4318	581.144	OK	35	0	-0.47	2.22	-0.31
EIN_016740	PH domain leucine-rich repeat-containing protein phosphatase, putative	EINV_74:980918-983553	0	0	0	0	0	OK	9	2	0.380622	0	1.13304	OK	184	0	27.8388	0	63.741	OK	85	0	9.9489	0	26.424	OK	0	0	0	0	0	OK	16	29	2.32874	0	4.69601	OK	11	3	1.13401	0	2.7515	OK
EIN_016750	hypothetical protein	EINV_74:984038-985943	1966	714	120.992	0	251.897	OK	618	590	44.8585	5.62057	84.0965	OK	359	72	38.362	0	99.2216	OK	6	1952	52.2176	0	147.338	OK	879	2	62.5303	0	165.734	OK	43	221	19.6879	0.746569	38.6292	OK	251	324	78.0119	24.3417	131.682	OK	4	0	-1.43	-1.66	-1.21
EIN_016760	hypothetical protein, conserved	EINV_74:986308-987235	0	0	0	0	0	OK	267	0	60.9464	0	125.391	OK	0	0	0	0	0	OK	0	1	0	0	0	OK	0	143	15.2067	0	40.2753	OK	76	75	21.2483	2.97987	39.5167	OK	16	6	4.80274	0	11.1613	OK
EIN_016770	pantothenate kinase, putative	EINV_74:988345-989888	2	240	17.327	0	51.7592	OK	422	1237	87.9258	13.3	162.552	OK	1301	333	242.7	0	590.412	OK	971	2235	241.085	0	562.235	OK	1017	2384	222.626	0	481.807	OK	674	667	149.359	39.3526	259.365	OK	47	73	28.7762	4.23095	53.3215	OK	45	0	2.34	3.81	3.8
EIN_016780	serine/threonine protein kinase HT1, putative	EINV_74:990215-991010	1	0	0.463573	0	1.28124	OK	154	168	32.9418	0	73.2798	OK	145	143	48.4968	0	122.578	OK	13	0	6.3718	0	16.8635	OK	0	0	0	0	0	OK	24	8	5.23502	0	10.7168	OK	12	15	10.6324	0	23.443	OK
EIN_016790	hypothetical protein	EINV_74:991095-991676	1	5	2.26625	0	6.63339	OK	2	40	9.58741	0	29.1564	OK	60	20	57.3346	0	168.399	OK	52	0	75.0274	0	201.017	OK	0	187	73.6611	0	193.57	OK	43	9	24.9459	0	50.8375	OK	1	1	2.51711	0	8.39577	OK	45	0	2.08	4.66	5.05
EIN_016800	hypothetical protein	EINV_74:993128-993641	0	0	0	0	0	OK	40	226	77.4582	0	185.196	OK	641	0	1369.06	0	2908.78	OK	1	0	0	0	0	OK	42	79	49.6102	0	134.142	OK	29	9	19.9683	0	40.8608	OK	0	4	10.9998	0	27.8201	OK
EIN_016810	phosphatidylinositol-4-phosphate 5-kinase, putative	EINV_74:994706-997055	0	0	0	0	0	OK	0	0	0	0	0	OK	281	0	50.7222	0	112.533	OK	151	0	21.7563	0	56.622	OK	2	0	0.244618	0	0.650271	OK	24	42	3.88108	0.0946069	7.66755	OK	0	20	6.0012	0	12.1871	OK
EIN_016820	hypothetical protein, conserved	EINV_74:997505-998051	3568	1381	1102.63	10.3655	2194.89	OK	2204	1057	660.919	186.796	1135.04	OK	371	3533	394.304	0	877.27	OK	307	287	154.717	0	397.211	OK	601	341	249.551	0	623.609	OK	1560	2836	1483.93	371.701	2596.16	OK	14	81	74.5642	2.46264	146.666	OK	16	0	-0.74	-1.48	-2.83
EIN_016850	hypothetical protein, conserved	EINV_74:1005861-1006989	4411	1292	475.259	2.88012	947.639	OK	2332	1060	258.129	73.9215	442.336	OK	1817	85	351.217	0	880.778	OK	71	76	14.4899	0	38.8983	OK	131	1038	62.119	0	154.861	OK	2726	9398	1603.61	363.204	2844.02	OK	82560	51018	29220.6	0	60015.4	OK	31	0	-0.88	-0.44	-5.04
EIN_016860	nucleoside diphosphate kinase, putative	EINV_74:1007696-1008326	2056	1968	703.563	37.3826	1369.74	OK	347	712	137.814	10.8373	264.791	OK	121	706	83.0386	0	193.657	OK	0	1	0	0	0	OK	11	4	3.60358	0	11.155	OK	5	92	29.8525	0	62.7808	OK	9	0	6.7384	0	15.6692	OK
EIN_016870	hypothetical protein, conserved	EINV_74:1009074-1011447	45	0	3.43734	0	8.93587	OK	343	0	27.3245	0.33617	54.3128	OK	1337	0	226.154	0	471.646	OK	0	64	2.74669	0	7.37059	OK	17	1	1.01835	0	3.38706	OK	177	449	35.6884	5.15697	66.2198	OK	4	41	6.14773	0	13.1805	OK	34	0	2.99	6.04	-0.32
EIN_016880	inorganic phosphate transporter, putative	EINV_74:1012030-1013574	188	0	22.4348	0	52.4017	OK	189	972	42.0904	1.28761	82.8932	OK	41	1	5.6605	0	18.0713	OK	3	17	0.716525	0	2.26063	OK	361	0	63.4108	0	148.376	OK	7	26	3.11127	0	6.67933	OK	0	0	0	0	0	OK	15	0	0.91	-1.99	-4.97
EIN_016890	hypothetical protein	EINV_74:1013785-1016619	0	210	11.4825	0	28.1902	OK	49	10	1.76541	0	4.95959	OK	1	0	0.14728	0	0.436446	OK	6	0	0.700139	0	1.83282	OK	2	0	0.187262	0	0.4978	OK	7	11	0.838132	0	1.78465	OK	231	135	28.6228	8.89545	48.3501	OK	0	0	-2.7	-6.28	-4.04
EIN_016900	brix domain-containing protein C4F8.04, putative	EINV_74:1016840-1017964	1579	1	157.982	0	361.089	OK	393	607	73.4881	5.54815	141.428	OK	622	0	282.917	0	601.373	OK	1	3	0.390286	0	1.10689	OK	4	0	0.92537	0	2.43649	OK	180	453	96.3621	14.2335	178.491	OK	44	29	19.3138	1.14636	37.4812	OK	31	0	-1.1	0.84	-8.66
EIN_016910	Rho/RAC guanine nucleotide exchange factor, putative	EINV_74:1018285-1019399	0	0	0	0	0	OK	0	0	0	0	0	OK	0	1	0.0460004	0	0.188694	OK	1	0	0.467838	0	1.27816	OK	0	0	0	0	0	OK	18	32	6.54069	0	13.1921	OK	0	0	0	0	0	OK
EIN_016920	hypothetical protein	EINV_74:1019997-1020780	0	169	40.9375	0	102.311	OK	466	1438	169.757	29.7931	309.721	OK	1392	31	419.293	0	1058.32	OK	0	9	1.39826	0	3.66037	OK	1	0	0.416851	0	1.00637	OK	8	32	8.69884	0	18.3529	OK	2	2	1.67901	0	4.45179	OK	24	0	2.05	3.36	-4.87
EIN_016930	hypothetical protein	EINV_74:1020884-1022207	685	247	63.7847	0	145.909	OK	366	149	32.8794	0	69.6131	OK	117	307	23.7406	0	56.7449	OK	16	0	4.17589	0	11.1067	OK	8	17	1.5196	0	4.02058	OK	99	105	19.881	3.39121	36.3707	OK	2	5	1.67457	0	4.36808	OK	16	0	-0.96	-1.43	-3.93
EIN_016940	nep1, putative	EINV_74:1022687-1023469	0	3	1.14374	0	3.13057	OK	420	409	107.729	4.31184	211.146	OK	61	0	44.9735	0	111.938	OK	7	7	2.76905	0	7.36964	OK	0	54	9.10772	0	24.3953	OK	393	396	176.15	42.5827	309.716	OK	22	39	30.68	0.0708179	61.2892	OK	40	0	6.56	5.3	1.28
EIN_016950	hypothetical protein	EINV_74:1023700-1024177	164	18	52.1215	0	147.378	OK	9	98	17.6081	0	48.7755	OK	8	0	10.4402	0	28.0413	OK	1	0	1.46479	0	4.00189	OK	0	0	0	0	0	OK	0	1	1.2582	0	3.94038	OK	0	0	0	0	0	OK
EIN_016960	DNA-directed RNA polymerase I subunit RPA12, putative	EINV_74:1024309-1024741	64	55	50.9403	0	136.285	OK	20	143	43.6903	0	113.264	OK	19	0	36.6204	0	97.4315	OK	140	0	220.31	0	576.672	OK	0	0	0	0	0	OK	169	152	165.613	33.0883	298.138	OK	1	7	13.7258	0	37.2771	OK
EIN_016970	hypothetical protein	EINV_74:1024887-1026639	215	0	23.2897	0	53.5375	OK	0	243	13.8882	0	29.4556	OK	0	0	0	0	0	OK	0	0	0	0	0	OK	444	0	73.3145	0	167.681	OK	3	23	2.35725	0	5.23335	OK	0	1	0.546878	0	1.57745	OK
EIN_016980	hypothetical protein, conserved	EINV_74:1026783-1027424	0	0	0	0	0	OK	36	0	15.617	0	39.32	OK	0	0	0	0	0	OK	0	0	0	0	0	OK	0	70	14.5995	0	39.0801	OK	0	0	0	0	0	OK	1	0	0.752378	0	2.53283	OK
EIN_016990	calmodulin, putative	EINV_74:1027582-1028038	225	9	72.2657	0	201.549	OK	15	80	18.2311	0	49.1422	OK	351	302	269.711	0	646.356	OK	3271	662	1906.02	0	4668.53	OK	982	449	536.374	0	1305.81	OK	477	282	298.293	75.2629	521.323	OK	1	5	6.98179	0	19.1074	OK	13	0	-1.99	1.9	4.72
EIN_017000	hypothetical protein, conserved	EINV_74:1028354-1029524	3	6	0.653786	0	1.82092	OK	128	0	22.0864	0	50.0405	OK	394	352	79.8159	0	189.324	OK	54	0	15.9465	0	42.6851	OK	0	115	9.56713	0	25.4401	OK	169	132	33.0096	6.87752	59.1417	OK	28	98	33.6519	3.35279	63.9511	OK	45	0	5.08	6.93	4.61
EIN_017010	UMP-CMP kinase, putative	EINV_74:1030336-1030924	1894	363	450.285	0	969.73	OK	601	632	195.708	24.7417	366.675	OK	807	1955	467.584	0	995.424	OK	1937	1293	856.313	0	2003.44	OK	1073	384	374.009	0	917.933	OK	153	132	77.9185	15.5936	140.243	OK	203	117	166.444	49.656	283.232	OK	2	0	-1.2	0.05	0.93
EIN_017020	hypothetical protein	EINV_74:1033549-1034924	0	0	0	0	0	OK	0	0	0	0	0	OK	0	0	0	0	0	OK	1	0	0.382414	0	1.04477	OK	0	0	0	0	0	OK	1	97	12.4141	0	26.4204	OK	33	120	38.4709	4.86591	72.0759	OK
EIN_017030	hypothetical protein	EINV_74:1034956-1037080	0	57	4.24948	0	11.2194	OK	106	0	9.1723	0	21.2674	OK	5	1	0.488005	0	1.60017	OK	16	0	2.43514	0	6.47681	OK	1514	0	190.417	0	398.31	OK	188	61	12.5209	1.98941	23.0524	OK	103	90	21.7464	5.27746	38.2153	OK	29	0	1.11	-3.12	-0.8
EIN_017040	hypothetical protein	EINV_74:1037266-1038274	283	0	54.7885	0	122.658	OK	26	162	10.6382	0	27.0236	OK	110	0	48.3996	0	114.98	OK	0	0	0	0	0	OK	1	0	0	0	0	OK	15	7	2.78222	0	5.77914	OK	1	0	0.365691	0	1.23107	OK
EIN_017050	hypothetical protein, conserved	EINV_74:1043996-1045556	1679	491	122.945	0	262.242	OK	432	877	53.1996	6.58205	99.8171	OK	5	79	1.8215	0	5.37971	OK	928	3	96.7866	0	282.627	OK	75	448	19.6012	0	51.1714	OK	578	716	105.97	25.9498	185.989	OK	76	206	52.4307	10.8716	93.9897	OK	9	0	-1.21	-6.08	-0.35
EIN_017060	serine/threonine protein phosphatase 2B catalytic subunit gamma isoform, putative	EINV_74:1046542-1048275	100	165	14.788	0	36.8831	OK	123	36	9.05809	0	22.885	OK	552	9	76.4864	0	198.868	OK	6	6	0.904332	0	2.39216	OK	2	2	0.270497	0	0.762109	OK	1533	1356	236.517	69.1684	403.866	OK	8074	6728	2432.05	632.374	4231.72	OK	24	0	-0.71	2.37	-4.03
EIN_017070	hypothetical protein	EINV_74:1048490-1049078	0	0	0	0	0	OK	0	0	0	0	0	OK	0	0	0	0	0	OK	0	0	0	0	0	OK	0	0	0	0	0	OK	3	10	4.23042	0	9.59298	OK	2	0	2.58309	0	6.62626	OK
EIN_017080	hypothetical protein, conserved	EINV_74:1049358-1051026	0	0	0	0	0	OK	39	77	4.43056	0	11.0584	OK	0	0	0	0	0	OK	0	0	0	0	0	OK	0	0	0	0	0	OK	11	36	3.6921	0	7.64815	OK	0	20	6.66671	0	13.9052	OK
EIN_017090	Rho/RAC guanine nucleotide exchange factor, putative	EINV_74:1052058-1053420	0	260	31.0728	0	75.0058	OK	231	1031	53.0481	3.26587	102.83	OK	781	0	236.929	0	499.689	OK	1	32	1.19003	0	3.86214	OK	1	13	0.557769	0	1.63566	OK	6	12	1.80391	0	3.95218	OK	17	23	7.0867	0	15.2443	OK	24	0	0.77	2.93	-4.71
EIN_017100	phopholipase D, putative	EINV_74:1053789-1055541	1	3	0.204112	0	0.588201	OK	248	1030	40.5596	2.84219	78.2769	OK	11392	292	1285.65	0	3393.32	OK	1	1	0.25951	0	0.708995	OK	357	3	25.3811	0	73.6694	OK	46	71	8.62918	0.840684	16.4177	OK	0	13	5.14189	0	10.9901	OK	49	0	7.63	12.62	0.35
EIN_017110	T-complex protein 1 subunit gamma, putative	EINV_74:1055774-1057439	209	839	50.2844	0	113.072	OK	1835	832	127.508	31.4688	223.547	OK	693	823	93.3115	0	211.456	OK	918	128	90.0673	0	253.487	OK	2705	142	226.04	0	547.74	OK	3093	695	238.311	55.9199	420.702	OK	5737	18918	4382.9	0	8987.21	OK	47	0	1.34	0.89	0.84
EIN_017120	hypothetical protein, conserved	EINV_74:1059677-1061045	10340	1887	849.081	44.7924	1653.37	OK	2756	5167	397.629	161.051	634.207	OK	380	448	68.106	0	158.335	OK	100	4	12.8861	0	41.9485	OK	960	173	109.895	0	279.387	OK	471	1317	192.98	33.8218	352.139	OK	1862	647	410.698	137.211	684.184	OK	15	0	-1.09	-3.64	-6.04
EIN_017130	protein phosphatase 1L, putative	EINV_74:1062269-1064069	0	74	6.52058	0	17.0923	OK	24	1	1.31725	0	4.12399	OK	118	18	13.3009	0	37.8337	OK	0	0	0	0	0	OK	2	4	0.285161	0	0.754348	OK	145	59	12.5468	2.05277	23.0407	OK	22	71	14.8317	0.709555	28.9539	OK
EIN_017140	hypothetical protein	EINV_74:1065908-1066489	0	0	0	0	0	OK	8	0	2.42154	0	6.48257	OK	0	0	0	0	0	OK	333	0	204.845	0	523.883	OK	0	8	0.788588	0	2.03486	OK	129	59	37.8886	5.22624	70.5509	OK	24	57	39.4513	0	80.5688	OK
EIN_017150	hypothetical protein	EINV_74:1066689-1068057	0	0	0	0	0	OK	0	0	0	0	0	OK	379	0	116.118	0	252.958	OK	0	0	0	0	0	OK	137	91	17.3806	0	48.6707	OK	130	570	75.3752	7.36665	143.384	OK	9	10	3.702	0	8.51171	OK
EIN_017160	importin beta-3, putative	EINV_74:1068535-1071748	0	54	2.53791	0	6.71122	OK	192	133	7.16457	0	15.9597	OK	380	1	22.4742	0	59.9014	OK	4	2	0.239392	0	0.667183	OK	0	1	0.0266494	0	0.103017	OK	744	1994	110.266	21.6172	198.915	OK	4301	3276	530.798	167.003	894.594	OK	24	0	1.5	3.15	-3.41
EIN_017170	hypothetical protein	EINV_74:1071982-1073137	2	4	0.536145	0	1.45407	OK	300	388	43.4196	0	87.178	OK	407	1355	104.286	0	226.259	OK	2	1183	56.3451	0	165.78	OK	1364	54	175.074	0	445.138	OK	84	155	29.2148	3.87138	54.5583	OK	13	28	10.5195	0	22.2329	OK	45	0	6.34	7.6	6.72
EIN_017180	ad-003, putative	EINV_74:1073770-1074478	0	5	1.52254	0	4.13974	OK	92	0	30.0911	0	70.9151	OK	63	0	44.6057	0	110.728	OK	84	0	47.5652	0	126.134	OK	0	0	0	0	0	OK	36	56	21.0145	1.57108	40.458	OK	54	21	27.7141	0.994082	54.4341	OK
EIN_017190	hypothetical protein	EINV_74:1074540-1075113	8	343	66.5234	0	188.061	OK	132	140	45.253	0	102.77	OK	117	49	58.9956	0	161.115	OK	337	29	132.27	0	399.195	OK	6	169	20.1261	0	62.4857	OK	123	61	49.931	8.46145	91.4005	OK	83	75	90.5299	19.1715	161.888	OK	23	0	-0.56	-0.17	0.99
EIN_017200	mRNA guanylyltransferase, putative	EINV_74:1075470-1077370	0	1	0.0848038	0	0.278398	OK	5	0	0.4668	0	1.24965	OK	15	0	3.22944	0	8.61372	OK	0	0	0	0	0	OK	0	0	0	0	0	OK	85	151	16.654	2.22235	31.0856	OK	15	15	3.93953	0	8.61325	OK
EIN_017210	hypothetical protein	EINV_74:1079063-1079620	0	0	0	0	0	OK	10	1	2.5938	0	8.1298	OK	0	109	11.5094	0	29.9718	OK	3	0	2.55207	0	6.64168	OK	0	0	0	0	0	OK	1	2	1.12652	0	3.18062	OK	0	0	0	0	0	OK
EIN_017220	hypothetical protein	EINV_74:1079892-1080718	0	0	0	0	0	OK	0	3	0.45396	0	1.25467	OK	140	144	49.7879	0	126.131	OK	0	0	0	0	0	OK	0	0	0	0	0	OK	7	31	8.70719	0	18.5159	OK	1	0	0.532178	0	1.79154	OK
EIN_017230	hypothetical protein	EINV_74:1080998-1081985	0	0	0	0	0	OK	0	0	0	0	0	OK	183	1	41.2742	0	116.211	OK	0	0	0	0	0	OK	0	0	0	0	0	OK	3	0	0.795864	0	1.83095	OK	2	0	1.26935	0	3.25621	OK
EIN_017240	60S ribosomal protein L17, putative	EINV_74:1082137-1082683	13131	3503	3694.91	360.743	7029.08	OK	9216	6588	2992.97	1390.51	4595.43	OK	18652	13672	9999.09	0	24460.5	OK	3311	4221	1832.57	0	3956.89	OK	3870	762	1421.57	0	3290.54	OK	1091	1701	895.233	221.961	1568.51	OK	710	710	871.982	301.042	1442.92	OK	24	0	-0.3	1.44	-1.01
EIN_017250	hypothetical protein	EINV_74:1082899-1083523	3	12	2.2275	0	6.38749	OK	403	206	99.2634	0	204.854	OK	9558	752	4043	0	10474.2	OK	2482	3027	1150.52	0	2539.69	OK	4283	575	1271.43	0	2946.2	OK	14086	9981	5903.28	2142.37	9664.19	OK	1441	2568	2263.28	582.23	3944.32	OK	45	0	5.48	10.83	9.01
EIN_017260	protein FAM133B, putative	EINV_74:1083828-1084674	262	1205	163.94	0	357.733	OK	811	414	132.545	14.4376	250.653	OK	208	2224	125.936	0	287.159	OK	685	2191	304.871	0	728.759	OK	770	1590	243.766	0	542.202	OK	344	643	179.327	35.2418	323.412	OK	38	118	61.9951	8.26424	115.726	OK	11	0	-0.31	-0.38	0.9
EIN_017270	fructokinase, putative	EINV_74:1084682-1085561	1587	369	224.249	0	485.551	OK	1451	724	223.634	49.1647	398.103	OK	1255	1	330.902	0	839.458	OK	3	0	1.33737	0	3.48047	OK	11	0	3.93469	0	10.4326	OK	35	12	6.78008	0.0432675	13.5169	OK	0	31	27.1066	2.17985	52.0334	OK	31	0	0	0.56	-7.39
EIN_017280	hypothetical protein, conserved	EINV_74:1085668-1086577	1525	407	372.054	0	803.274	OK	1818	713	443.834	101.811	785.856	OK	826	213	377.902	0	928.487	OK	250	0	177.759	0	452.853	OK	470	1038	245.34	0	565.961	OK	242	60	70.3879	10.1067	130.669	OK	61	120	109.504	20.5749	198.433	OK	31	0	0.25	0.02	-1.07
EIN_017290	hypothetical protein	EINV_74:1086648-1087044	472	79	205.379	0	511.07	OK	73	475	119.973	0	264.832	OK	53	1	96.6558	0	243.376	OK	273	8	169.062	0	539.23	OK	1551	159	886.012	0	2227.33	OK	504	295	360.481	89.8488	631.113	OK	59	60	116.312	15.4976	217.127	OK	10	0	-0.78	-1.09	-0.28
EIN_017300	hypothetical protein	EINV_74:1087822-1089652	0	0	0	0	0	OK	60	2	3.15178	0	9.41237	OK	0	0	0	0	0	OK	0	0	0	0	0	OK	0	0	0	0	0	OK	149	873	80.3554	7.30015	153.411	OK	0	23	8.4033	0.0513493	16.7553	OK
EIN_017310	hypothetical protein	EINV_74:1090220-1090790	0	0	0	0	0	OK	0	0	0	0	0	OK	319	6	141.895	0	384.618	OK	42	14	15.3775	0	45.0477	OK	345	0	227.162	0	530.874	OK	139	46	46.0456	6.43949	85.6518	OK	1	10	8.68609	0	22.7543	OK
EIN_017320	deoxyhypusine synthase, putative	EINV_74:1094640-1095639	15867	3260	1862.83	165.902	3559.75	OK	8175	10942	1431.96	696.137	2167.79	OK	3277	3417	816.628	0	1817.47	OK	5	8	1.35174	0	3.55288	OK	768	11	117.116	0	313.143	OK	126	268	57.9814	8.39117	107.572	OK	48	36	22.3284	2.10596	42.5508	OK	31	0	-0.38	-1.19	-10.43
EIN_017330	ribosomal RNA-processing protein, putative	EINV_74:1095746-1096694	13	95	10.412	0	29.5824	OK	126	1	14.0053	0	39.0517	OK	0	4	0.273549	0	0.767088	OK	0	234	27.9457	0	72.5166	OK	455	78	78.0773	0	212.086	OK	56	113	25.846	2.65062	49.0414	OK	0	1	1.07504	0	3.10091	OK	39	0	0.43	-5.25	1.42
EIN_017340	RAC GTPase, putative	EINV_74:1096901-1097507	0	0	0	0	0	OK	0	0	0	0	0	OK	0	0	0	0	0	OK	0	0	0	0	0	OK	0	0	0	0	0	OK	0	7	5.24283	0	10.9161	OK	0	0	0	0	0	OK
EIN_017350	hypothetical protein	EINV_74:1097734-1098544	0	131	26.4117	0	67.7964	OK	148	109	22.2754	0	52.2628	OK	380	76	104.451	0	270.906	OK	281	34	59.6372	0	180.471	OK	40	183	12.8895	0	36.0882	OK	111	175	50.133	7.46659	92.7994	OK	0	5	2.63847	0	6.69818	OK	14	0	-0.25	1.98	1.18
EIN_017360	hypothetical protein, conserved	EINV_74:1098568-1099612	1142	637	157.834	0	335.037	OK	763	1024	123.672	24.4604	222.884	OK	534	2615	162.194	0	348.909	OK	141	3	17.9048	0	58.7645	OK	199	31	27.3305	0	83.1338	OK	97	163	33.4349	4.8931	61.9766	OK	2	3	1.15826	0	3.07105	OK	31	0	-0.35	0.04	-3.14
EIN_017370	hypothetical protein	EINV_74:1100050-1101772	18	1	1.04058	0	3.41698	OK	256	0	29.8103	0	61.5558	OK	122	2	15.029	0	43.7104	OK	52	0	10.3327	0	27.675	OK	4	0	0.671487	0	1.74639	OK	584	358	65.4201	17.0924	113.748	OK	175	197	57.2798	16.8373	97.7222	OK	48	0	4.84	3.85	3.31
EIN_017380	hypothetical protein	EINV_74:1102474-1103679	1	7	0.744142	0	2.21246	OK	306	798	67.5639	4.73896	130.389	OK	3015	92	612.729	0	1543.65	OK	384	167	71.2476	0	193.909	OK	3012	5	417.017	0	1013.15	OK	59	37	11.3996	1.37895	21.4203	OK	1	4	1.015	0	2.68261	OK	45	0	6.5	9.69	6.58
EIN_017390	hypothetical protein	EINV_74:1104240-1105845	0	0	0	0	0	OK	0	0	0	0	0	OK	174	11	22.3084	0	62.3362	OK	0	0	0	0	0	OK	0	0	0	0	0	OK	0	5	1.02614	0	2.23855	OK	0	0	0	0	0	OK
EIN_017400	ribosome biogenesis protein BMS1, putative	EINV_74:1105910-1109024	100	15	3.00276	0	8.91813	OK	365	84	11.6906	0	25.6668	OK	573	773	40.144	0	90.2418	OK	678	5	33.1344	0	98.9319	OK	684	68	29.2528	0	77.6855	OK	204	127	11.4404	2.43815	20.4427	OK	40	181	20.0251	2.94294	37.1073	OK	45	0	1.96	3.74	3.46
EIN_017410	hypothetical protein	EINV_74:1109622-1111436	1518	110	81.6146	0	183.586	OK	1041	1196	87.4237	21.4528	153.395	OK	17	35	2.41038	0	6.53324	OK	1	1	0.144208	0	0.424134	OK	4	0	0.617512	0	1.60601	OK	4	13	1.39957	0	3.10197	OK	12	19	4.55036	0	10.045	OK	38	0	0.1	-5.08	-9.14
EIN_017420	cyclin, putative	EINV_74:1111514-1112309	193	0	51.5528	0	120.975	OK	130	530	59.0265	0	123.801	OK	135	0	77.014	0	182.058	OK	0	1	0.167479	0	0.502438	OK	0	0	0	0	0	OK	12	10	2.92916	0	6.29391	OK	0	1	1.48826	0	4.29286	OK
EIN_017430	60S ribosomal protein L18A, putative	EINV_74:1112577-1113090	38537	9815	11902.3	1602.68	22201.9	OK	23740	24433	9560.65	5105.07	14016.2	OK	9840	12713	6366.89	0	14317	OK	3336	4735	2178.66	0	4662.82	OK	12315	1903	4977.52	0	10949.5	OK	2150	4834	2582.44	633.374	4531.5	OK	277	520	598.847	170.979	1026.71	OK	15	0	-0.32	-0.9	-2.45
EIN_017440	hypothetical protein	EINV_74:1113331-1116061	68	1670	48.2236	0	112.203	OK	300	277	14.355	0	29.5454	OK	332	532	27.6031	0	63.1782	OK	688	1742	69.6708	0	166.456	OK	24	73	2.32982	0	6.23761	OK	50	101	6.99946	0.581178	13.4177	OK	2	24	2.94283	0	6.8524	OK	23	0	-1.75	-0.8	0.53
EIN_017450	hypothetical protein	EINV_74:1116164-1117373	203	29	17.7599	0	48.8303	OK	5	18	0.32505	0	0.96431	OK	240	443	40.6805	0	94.9198	OK	109	52	7.03999	0	21.4088	OK	0	93	7.31233	0	19.5193	OK	240	124	32.3606	6.57049	58.1508	OK	90	179	60.0405	13.3648	106.716	OK	8	0	-5.77	1.2	-1.33
EIN_017460	hypothetical protein	EINV_74:1118475-1119110	0	0	0	0	0	OK	0	0	0	0	0	OK	0	0	0	0	0	OK	0	0	0	0	0	OK	0	0	0	0	0	OK	0	13	10.2619	0.045471	20.4783	OK	0	0	0	0	0	OK
EIN_017470	hypothetical protein	EINV_74:1119172-1119569	0	60	56.3709	0	149.016	OK	47	0	56.0935	0	139.546	OK	72	0	187.357	0	460.173	OK	106	0	213.698	0	563.458	OK	2	0	3.51538	0	9.34497	OK	3	10	10.2491	0	23.5902	OK	0	5	24.2557	0	57.1664	OK	23	0	-0.01	1.73	1.92
EIN_017480	hypothetical protein	EINV_74:1119815-1120487	0	0	0	0	0	OK	0	0	0	0	0	OK	0	0	0	0	0	OK	0	0	0	0	0	OK	0	0	0	0	0	OK	2	0	1.18205	0	3.11572	OK	0	0	0	0	0	OK
EIN_017490	hypothetical protein	EINV_74:1122008-1123156	2182	810	258.56	0	533.452	OK	8028	10495	1249.3	605.33	1893.27	OK	7092	2766	1483.4	0	3610.31	OK	1113	2806	320.042	0	737.341	OK	11	32	2.96162	0	7.85891	OK	163	260	54.0825	9.52034	98.6446	OK	121	203	87.6013	22.6368	152.566	OK	24	0	2.27	2.52	0.31
EIN_017500	villin, putative	EINV_74:1123532-1127260	1	238	4.80394	0	14.4368	OK	294	82	7.99346	0	17.8563	OK	81	89	4.63207	0	12.1643	OK	25	225	3.91702	0	11.6682	OK	0	0	0	0	0	OK	6	23	1.0419	0	2.24169	OK	1	1	0.139143	0	0.464108	OK
EIN_017510	40S ribosomal protein S14-1, putative	EINV_74:1128171-1128615	32967	14974	14970.9	2771.66	27170.2	OK	15576	16499	8160.86	4212.79	12108.9	OK	8056	11613	6807.17	0	15077.1	OK	4381	4140	3303.52	0	7060.19	OK	5253	4476	3316.87	0	6972.75	OK	2605	3693	2843.42	803.949	4882.9	OK	3767	2033	4334.92	1459.33	7210.5	OK	16	0	-0.88	-1.14	-2.18
EIN_017520	RAB GDP-dissociation inhibitor, putative	EINV_74:1128787-1130269	3058	2581	331.262	29.5066	633.017	OK	2664	5912	367.767	149.025	586.51	OK	1442	355	206.218	0	501.721	OK	10	46	2.73882	0	7.95533	OK	2304	44	219.192	0	539.54	OK	149	863	101.172	9.23671	193.108	OK	57	94	28.3752	5.06625	51.6841	OK	15	0	0.15	-0.68	-6.92
EIN_017530	ribosomal large subunit pseudouridine synthase C, putative	EINV_74:1130334-1131600	0	5	0.868197	0	2.3606	OK	113	315	25.5846	0	55.7178	OK	532	999	127.095	0	279.593	OK	27	1	4.40145	0	14.6189	OK	499	179	76.2679	0	199.067	OK	8	53	8.87775	0	18.6541	OK	1	0	0.332278	0	1.11859	OK	49	0	4.88	7.19	2.34
EIN_017540	hypothetical protein, conserved	EINV_74:1131643-1132482	482	244	98.3699	0	228.363	OK	600	416	119.415	9.21382	229.616	OK	512	33	163.306	0	422.634	OK	900	28	229.372	0	662.824	OK	998	215	229.533	0	578.459	OK	1224	853	387.438	112.067	662.809	OK	968	1234	901.693	288.795	1514.59	OK	32	0	0.28	0.73	1.22
EIN_017550	GTP-binding nuclear protein ran-1, putative	EINV_74:1132628-1133340	3857	645	757.444	0	1558.52	OK	1872	1120	436.082	121.443	750.721	OK	1144	1310	491.804	0	1092.47	OK	3557	7331	1797.4	0	3775.74	OK	4529	5686	1663.71	0	3418.66	OK	18570	18710	8727.32	3186.42	14268.2	OK	4686	5595	4999.07	1250.36	8747.79	OK	11	0	-0.8	-0.62	1.25
EIN_017560	adenylate kinase isoenzyme, putative	EINV_74:1134415-1135112	0	8	3.14047	0	8.51065	OK	6	0	3.23718	0	8.54408	OK	10	127	12.0036	0	33.9843	OK	0	0	0	0	0	OK	0	0	0	0	0	OK	4	19	8.27445	0	18.2117	OK	35	71	73.4028	8.22334	138.582	OK
EIN_017570	hypothetical protein	EINV_74:1137160-1138120	1678	1293	293.3	0	588.6	OK	2947	4162	553.2	223.004	883.397	OK	2495	4237	695.863	0	1487.09	OK	2106	1425	479.467	0	1112.35	OK	8257	1604	1396.13	0	3096.58	OK	255	376	92.9505	18.535	167.366	OK	23	33	17.2445	0	34.8131	OK	21	0	0.92	1.25	0.71
EIN_017580	hypothetical protein	EINV_74:1139138-1140656	0	0	0	0	0	OK	8	0	1.04561	0	2.75405	OK	540	0	146.484	0	313.296	OK	1	1	0.171832	0	0.50538	OK	0	0	0	0	0	OK	12	91	10.0865	0	20.7513	OK	299	358	113.922	36.7739	191.071	OK
EIN_017590	hypothetical protein	EINV_74:1141515-1142942	164	20	12.4895	0	35.3795	OK	354	6	26.1216	0	61.9818	OK	407	106	62.5482	0	159.285	OK	461	4	52.8958	0	163.002	OK	10	2	1.17312	0	3.73823	OK	90	72	15.0227	2.43153	27.6139	OK	12	39	11.7268	0	24.2739	OK	23	0	1.06	2.32	2.08
EIN_017600	hypothetical protein	EINV_74:1143673-1144481	1076	510	237.385	0	511.191	OK	2700	2374	638.57	232.989	1044.15	OK	736	1029	296.418	0	657.073	OK	1207	1971	508.055	0	1172.76	OK	1291	5	306.821	0	789.444	OK	5224	5484	2252.26	728.862	3775.67	OK	13825	7406	8130.64	1946.44	14314.8	OK	30	0	1.43	0.32	1.1
EIN_017610	hypothetical protein	EINV_74:1144546-1145389	13	57	7.91334	0	21.826	OK	127	98	23.076	0	53.658	OK	550	1110	187.162	0	409.17	OK	274	121	69.333	0	190.571	OK	1982	2181	510.59	0	1112.1	OK	920	719	271.099	75.8589	466.34	OK	43	31	23.3722	1.23177	45.5127	OK	32	0	1.54	4.56	3.13
EIN_017620	hypothetical protein	EINV_74:1145882-1147599	0	0	0	0	0	OK	164	1	9.39437	0	25.1573	OK	11	6	1.43385	0	4.39868	OK	0	0	0	0	0	OK	0	0	0	0	0	OK	0	2	0.470088	0	1.11695	OK	0	0	0	0	0	OK
EIN_017630	hypothetical protein, conserved	EINV_74:1148346-1149954	567	1448	104.245	0	214.669	OK	74	260	12.0128	0	27.3394	OK	226	337	33.4054	0	79.0052	OK	0	1	0.0641691	0	0.192507	OK	649	3	55.7872	0	151.722	OK	4	11	1.32426	0	2.93909	OK	25	68	16.9679	1.21266	32.7232	OK	15	0	-3.12	-1.64	-10.67
EIN_017640	hypothetical protein	EINV_74:1150842-1152492	0	0	0	0	0	OK	6	0	0.801782	0	2.11619	OK	2	0	0.525931	0	1.44952	OK	0	0	0	0	0	OK	0	0	0	0	0	OK	1	13	1.30456	0	3.08715	OK	0	0	0	0	0	OK
EIN_017650	actin, putative	EINV_74:1152605-1153061	1655	188	912.39	0	2017.59	OK	518	881	507.464	74.6768	940.251	OK	129	178	167.893	0	416.962	OK	33	155	74.1539	0	211.904	OK	83	9	65.9312	0	209.443	OK	66	97	117.498	14.6268	220.37	OK	19	6	29.1582	0	66.2035	OK	16	0	-0.85	-2.44	-3.62
EIN_017660	hypothetical protein	EINV_74:1162124-1162532	0	0	0	0	0	OK	0	0	0	0	0	OK	0	0	0	0	0	OK	0	0	0	0	0	OK	0	0	0	0	0	OK	0	0	0	0	0	OK	0	0	0	0	0	OK
EIN_017670	hypothetical protein, conserved	EINV_74:1163593-1164977	0	0	0	0	0	OK	0	0	0	0	0	OK	0	0	0	0	0	OK	0	0	0	0	0	OK	0	0	0	0	0	OK	0	0	0	0	0	OK	0	0	0	0	0	OK
EIN_017690	amino acid transporter, putative	EINV_74:1168743-1170570	0	0	0	0	0	OK	0	126	6.7499	0	15.585	OK	28	0	6.47014	0	16.9294	OK	0	0	0	0	0	OK	85	0	11.1437	0	29.1173	OK	10	86	8.04973	0	16.672	OK	0	2	1.0252	0	2.60264	OK
EIN_017700	hypothetical protein	EINV_74:1171525-1172098	0	0	0	0	0	OK	0	0	0	0	0	OK	0	0	0	0	0	OK	0	0	0	0	0	OK	0	0	0	0	0	OK	2	0	1.49788	0	3.94821	OK	0	0	0	0	0	OK
EIN_017810	hypothetical protein, conserved	EINV_77:125-755	0	0	0	0	0	OK	0	0	0	0	0	OK	0	0	0	0	0	OK	0	0	0	0	0	OK	0	0	0	0	0	OK	0	0	0	0	0	OK	0	0	0	0	0	OK
EIN_017910	hypothetical protein	EINV_78:93-909	0	0	0	0	0	OK	0	0	0	0	0	OK	0	0	0	0	0	OK	0	0	0	0	0	OK	0	0	0	0	0	OK	0	6	2.89535	0	6.14535	OK	0	0	0	0	0	OK
EIN_018110	hypothetical protein	EINV_80:150-840	0	0	0	0	0	OK	0	0	0	0	0	OK	0	0	0	0	0	OK	0	0	0	0	0	OK	0	0	0	0	0	OK	0	0	0	0	0	OK	0	0	0	0	0	OK
EIN_018210	hypothetical protein	EINV_81:24-1695	0	0	0	0	0	OK	0	0	0	0	0	OK	55	0	13.4033	0	33.6221	OK	0	0	0	0	0	OK	5	0	0.823927	0	2.15247	OK	2	16	1.59394	0	3.634	OK	0	0	0	0	0	OK
EIN_018410	hypothetical protein	EINV_82:5426-6461	0	0	0	0	0	OK	0	0	0	0	0	OK	11	1	2.39234	0	7.91774	OK	2	0	0.966021	0	2.56799	OK	0	1	0.0963684	0	0.372527	OK	4	9	1.89651	0	4.32586	OK	0	4	3.08062	0	7.3992	OK
EIN_018420	protein serine/threonine kinase, putative	EINV_82:8210-12309	0	0	0	0	0	OK	0	0	0	0	0	OK	0	0	0	0	0	OK	0	0	0	0	0	OK	0	0	0	0	0	OK	0	0	0	0	0	OK	0	0	0	0	0	OK
EIN_018440	hypothetical protein	EINV_82:17326-18061	12	2	0.761133	0	2.49868	OK	8	3	0	0	0	OK	0	0	0	0	0	OK	0	0	0	0	0	OK	0	1	0.434426	0	1.67934	OK	3	4	2.84715	0	6.74591	OK	0	1	0	0	0	OK
EIN_018450	M protein, serotype 12 precursor, putative	EINV_82:18136-19870	12	8	1.79414	0	5.13134	OK	4	11	0.953961	0	2.62956	OK	15	0	6.16319	0	16.4388	OK	0	10	1.03844	0	2.72572	OK	25	0	6.9656	0	18.6446	OK	2	9	1.61263	0	3.7892	OK	0	0	0	0	0	OK	21	0	-0.91	1.78	-0.79
EIN_018460	hypothetical protein	EINV_82:19921-20284	0	1	0.873108	0	2.86628	OK	0	2	1.04053	0	3.12159	OK	2	0	4.72875	0	13.0329	OK	0	0	0	0	0	OK	0	0	0	0	0	OK	0	0	0	0	0	OK	0	0	0	0	0	OK
EIN_018480	hypothetical protein	EINV_82:35157-35547	0	0	0	0	0	OK	0	0	0	0	0	OK	0	0	0	0	0	OK	0	0	0	0	0	OK	45	0	21.9225	0	58.6692	OK	2	24	12.4737	0	28.4385	OK	8	10	11.1907	0	27.9864	OK
EIN_018490	hypothetical protein, conserved	EINV_82:35878-38344	0	0	0	0	0	OK	0	0	0	0	0	OK	3	0	0.520124	0	1.42074	OK	0	0	0	0	0	OK	0	0	0	0	0	OK	1	27	1.71623	0	3.87876	OK	2	5	0.854643	0	2.22932	OK
EIN_018600	hypothetical protein	EINV_83:1081-1453	0	0	0	0	0	OK	1	2	1.03717	0	2.80577	OK	1	0	2.24118	0	6.64145	OK	0	0	0	0	0	OK	3	0	4.27438	0	11.2544	OK	0	0	0	0	0	OK	0	0	0	0	0	OK
EIN_018800	hypothetical protein	EINV_87:0-1223	0	0	0	0	0	OK	0	0	0	0	0	OK	0	0	0	0	0	OK	0	0	0	0	0	OK	0	0	0	0	0	OK	0	0	0	0	0	OK	0	0	0	0	0	OK
EIN_018900	hypothetical protein	EINV_88:81-1453	0	0	0	0	0	OK	0	0	0	0	0	OK	0	0	0	0	0	OK	0	0	0	0	0	OK	0	0	0	0	0	OK	0	0	0	0	0	OK	0	0	0	0	0	OK
EIN_019000	hypothetical protein	EINV_89:40-371	0	0	0	0	0	OK	0	0	0	0	0	OK	0	0	0	0	0	OK	0	0	0	0	0	OK	0	0	0	0	0	OK	0	0	0	0	0	OK	0	0	0	0	0	OK
EIN_019010	hypothetical protein	EINV_89:841-1174	0	0	0	0	0	OK	0	0	0	0	0	OK	0	0	0	0	0	OK	0	0	0	0	0	OK	0	0	0	0	0	OK	0	0	0	0	0	OK	0	0	0	0	0	OK
EIN_019210	hypothetical protein	EINV_90:1702-2566	249	0	58.9846	0	133.745	OK	24	0	6.238	0	15.947	OK	0	1	0.0597688	0	0.245172	OK	516	46	113.598	0	333.999	OK	214	8	39.6802	0	119.107	OK	18	46	11.7874	0	23.7176	OK	0	11	10.4712	0	22.7662	OK	22	0	-3.24	-9.95	0.95
EIN_019220	hypothetical protein	EINV_90:3761-4503	0	0	0	0	0	OK	0	43	10.9426	0	27.6554	OK	0	0	0	0	0	OK	2	0	2.69406	0	7.16165	OK	252	0	169.422	0	413.175	OK	7	9	4.60239	0	10.2177	OK	0	0	0	0	0	OK
EIN_019540	Rho guanine nucleotide exchange factor, putative	EINV_90:14548-16250	7	331	16.5141	0	46.9882	OK	4	0	0.53899	0	1.4429	OK	42	7	5.1913	0	16.1136	OK	1126	30	111.551	0	317.666	OK	606	6	51.2533	0	140.057	OK	20	70	7.78674	0	15.685	OK	0	4	1.25619	0	3.17708	OK	11	0	-4.94	-1.67	2.76
EIN_019550	hypothetical protein	EINV_90:19205-21586	0	2	0.248217	0	0.705559	OK	0	42	1.68824	0	4.26108	OK	8	0	1.4442	0	3.87898	OK	0	0	0	0	0	OK	0	0	0	0	0	OK	0	8	1.11391	0	2.3066	OK	0	0	0	0	0	OK
EIN_019660	26S protease regulatory subunit S10b, putative	EINV_90:22570-22979	812	461	468.01	0	1021.81	OK	723	1614	620.623	144.537	1096.71	OK	428	22	367.33	0	963.463	OK	1	0	1.94673	0	5.31858	OK	39	0	45.6897	0	121.568	OK	2	45	30.0578	0	65.7178	OK	1	14	21.6481	0	54.604	OK	31	0	0.41	-0.35	-7.91
EIN_019970	hypothetical protein	EINV_90:34320-36773	0	1	0.0681516	0	0.223731	OK	59	135	5.14038	0	12.3029	OK	0	0	0	0	0	OK	0	0	0	0	0	OK	0	0	0	0	0	OK	11	7	0.908211	0	1.91542	OK	16	49	8.26334	0	16.5638	OK
EIN_019980	ras GTP-ase activating protein, putative	EINV_90:37175-39270	0	4	0.378439	0	1.04508	OK	345	135	19.9217	0	42.6151	OK	6	0	1.31597	0	3.53691	OK	0	1	0.0519677	0	0.155903	OK	0	0	0	0	0	OK	62	268	23.8739	1.4981	46.2498	OK	86	169	36.1775	8.18118	64.1737	OK
EIN_019990	GPI transamidase component PIG-U, putative	EINV_90:39338-40433	4	31	3.01658	0	8.85038	OK	261	885	70.9558	4.52294	137.389	OK	88	0	37.5485	0	90.8341	OK	0	0	0	0	0	OK	1	0	0.291724	0	0.704283	OK	6	52	9.13138	0	19.3871	OK	0	3	2.17389	0	5.49807	OK
EIN_020000	hypothetical protein	EINV_90:40549-41436	0	0	0	0	0	OK	72	0	22.0656	0	53.1605	OK	31	0	20.2457	0	52.731	OK	0	1	0.164726	0	0.494179	OK	0	0	0	0	0	OK	1	0	0.306532	0	1.0481	OK	0	0	0	0	0	OK
EIN_020010	hypothetical protein	EINV_90:43084-43654	0	0	0	0	0	OK	0	0	0	0	0	OK	0	0	0	0	0	OK	0	0	0	0	0	OK	0	0	0	0	0	OK	0	0	0	0	0	OK	0	0	0	0	0	OK
EIN_020020	hypothetical protein	EINV_90:44193-45094	173	52	27.7925	0	74.6664	OK	1381	952	251.558	61.7199	441.396	OK	667	7	192.708	0	496.969	OK	113	2838	233.268	0	618.12	OK	1	1	0.352512	0	1.02358	OK	8	19	5.12922	0	10.9294	OK	3	19	9.68397	0	22.9215	OK	23	0	3.18	2.79	3.07
EIN_020030	aldose reductase, putative	EINV_90:45488-46442	6869	1716	875.377	34.888	1715.87	OK	2314	3395	436.455	164.109	708.801	OK	755	129	177.088	0	442.668	OK	13	6	2.86452	0	8.13752	OK	19	3	3.22669	0	10.5008	OK	5	96	17.7174	0	37.2183	OK	46	5	11.1418	0	24.0858	OK	16	0	-1	-2.31	-8.26
EIN_020040	signal recognition particle receptor subunit beta, putative	EINV_90:47067-48019	97	46	20.6553	0	56.6168	OK	238	73	43.5918	0	99.6546	OK	118	45	41.4288	0	113.66	OK	0	6	1.02778	0	2.67079	OK	1	0	0.459604	0	1.10958	OK	38	47	17.9664	1.45417	34.4786	OK	264	235	201.144	65.743	336.546	OK	31	0	1.08	1	-4.33
EIN_020050	hypothetical protein	EINV_90:48428-49601	2	0	0.377359	0	1.03097	OK	4	6	0.641504	0	1.73287	OK	923	3	169.753	0	433.145	OK	744	14	109.656	0	323.222	OK	4658	708	609.194	0	1399.81	OK	3368	7069	1274.4	339.821	2208.98	OK	38	230	76.0223	11.3426	140.702	OK	32	0	0.77	8.81	8.18
EIN_020060	zinc finger protein zpr1, putative	EINV_90:50295-51678	9	28	2.22677	0	6.07026	OK	12	179	7.12722	0	18.5252	OK	146	111	23.9266	0	61.685	OK	29	7	3.76081	0	11.5226	OK	522	188	59.9004	0	155.69	OK	1949	1471	299.026	90.3345	507.719	OK	2383	2666	943.717	285.996	1601.44	OK	21	0	1.68	3.43	0.76
EIN_020070	hypothetical protein	EINV_90:52809-54267	0	13	1.9989	0	5.33783	OK	0	2	0.176983	0	0.530948	OK	25	0	9.48478	0	24.9493	OK	0	0	0	0	0	OK	0	0	0	0	0	OK	18	69	11.3154	0	23.0183	OK	46	159	56.909	9.21776	104.6	OK
EIN_020080	hypothetical protein	EINV_90:54413-55547	0	27	5.30009	0	14.1044	OK	55	4	6.54516	0	19.3334	OK	827	6	197.543	0	506.762	OK	382	340	85.5587	0	217.946	OK	33	19	4.97414	0	14.4215	OK	164	401	93.1968	13.4593	172.934	OK	41	69	36.5502	4.18634	68.9141	OK	14	0	0.3	5.22	4.01
EIN_020090	hypothetical protein	EINV_90:56108-56780	1	132	19.992	0	62.9853	OK	185	156	46.7978	0	103.209	OK	0	81	6.85042	0	18.0372	OK	0	0	0	0	0	OK	2	66	6.16196	0	19.6641	OK	38	44	19.1105	1.63068	36.5903	OK	12	29	22.2268	0	46.9666	OK
EIN_020100	protein phosphatase,, putative	EINV_90:57364-58434	731	0	159.578	0	324.215	OK	41	2	4.87595	0	14.8294	OK	83	4	20.5669	0	61.5207	OK	214	0	83.9314	0	215.332	OK	167	1	27.9258	0	86.3535	OK	65	25	12.2563	1.11325	23.3994	OK	23	9	8.49622	0	18.5348	OK	3	0	-5.03	-2.96	-0.93
EIN_020110	hydroxylamine reductase, putative	EINV_90:59685-61311	2839	253	170.442	0	363.899	OK	8440	9888	782.924	379.269	1186.58	OK	4462	1126	573.456	0	1403.48	OK	7	708	23.0617	0	69.8905	OK	13	549	16.5502	0	48.5619	OK	27	615	59.4374	0.51765	118.357	OK	85	3	9.23735	0	19.3014	OK	31	0	2.2	1.75	-2.89
EIN_020120	hypothetical protein, conserved	EINV_90:61536-62334	6	0	1.66045	0	4.44491	OK	0	0	0	0	0	OK	104	4	31.3552	0	92.0569	OK	15	0	7.23466	0	19.2189	OK	8	19	2.93135	0	7.71374	OK	15	26	8.12567	0	16.4389	OK	24	0	12.0399	0	25.3862	OK
EIN_020130	hypothetical protein	EINV_90:62533-63355	669	27	87.7047	0	215.485	OK	243	1	32.8371	0	82.8482	OK	13	67	5.95967	0	16.0595	OK	65	3	15.2835	0	50.2037	OK	0	0	0	0	0	OK	2	83	18.2343	0	38.9083	OK	12	5	4.83607	0	11.3357	OK
EIN_020140	protein phosphatase,, putative	EINV_90:64051-65434	642	1	59.2215	0	147.68	OK	203	103	24.7215	0	55.8131	OK	2144	2165	460.697	0	1028.55	OK	832	2	125.169	0	371.258	OK	3034	764	440.014	0	1023.86	OK	1943	659	263.984	68.3489	459.62	OK	118	277	106.573	25.3743	187.772	OK	20	0	-1.26	2.96	1.08
EIN_020150	peptidyl-tRNA hydrolase 2, putative	EINV_90:65776-66139	38	26	28.7384	0	81.1176	OK	21	0	22.0775	0	56.7445	OK	116	43	131.687	0	363.369	OK	47	0	83.5982	0	224.227	OK	132	33	106.688	0	319.533	OK	21	38	41.0464	0.737827	81.3551	OK	1	3	7.88781	0	21.7236	OK	20	0	-0.38	2.2	1.54
EIN_020160	hypothetical protein	EINV_90:66702-67029	0	0	0	0	0	OK	0	0	0	0	0	OK	10	0	28.7176	0	76.9596	OK	0	0	0	0	0	OK	0	1	0.635542	0	2.45678	OK	0	7	16.7589	0	34.8938	OK	0	0	0	0	0	OK
EIN_020170	hypothetical protein	EINV_90:69045-71411	0	8	0.554774	0	1.50343	OK	83	0	6.91145	0	16.4226	OK	141	253	14.8297	0	35.8387	OK	109	124	10.3964	0	27.5363	OK	495	0	55.5637	0	126.566	OK	7	58	4.08208	0	8.69355	OK	0	14	4.30004	0	9.08446	OK	32	0	3.64	4.74	4.23
EIN_020180	ankyrin repeat-containing protein, putative	EINV_90:72203-74057	0	0	0	0	0	OK	69	232	10.1	0	23.2179	OK	1807	301	202.544	0	497.509	OK	2	46	1.0924	0	3.46713	OK	394	4	30.9053	0	88.0365	OK	28	43	5.27183	0.239828	10.3038	OK	0	1	0.521269	0	1.50358	OK
EIN_020190	hypothetical protein	EINV_90:75612-76619	0	1	0.1841	0	0.604372	OK	0	0	0	0	0	OK	5286	326	1240.18	0	3145.23	OK	1	0	0.526661	0	1.43886	OK	440	1	69.8348	0	197.012	OK	170	42	26.061	3.11065	49.0113	OK	1	2	1.14661	0	3.03044	OK
EIN_020200	hypothetical protein, conserved	EINV_90:77584-78185	0	0	0	0	0	OK	0	94	20.212	0	48.8631	OK	0	0	0	0	0	OK	0	0	0	0	0	OK	117	2	43.0159	0	136.558	OK	14	14	9.20294	0	18.8039	OK	0	7	10.8789	0	25.2855	OK
EIN_020210	hypothetical protein	EINV_90:78506-78959	130	10	32.6666	0	97.6777	OK	81	30	32.0683	0	82.7688	OK	631	519	449.809	0	1057.24	OK	105	427	130.307	0	352.839	OK	218	67	86.2554	0	247.133	OK	52	31	30.4585	2.88873	58.0283	OK	19	25	37.1286	0	78.226	OK	20	0	-0.03	3.78	2
EIN_020220	hypothetical protein	EINV_90:79448-79970	0	54	23.9121	0	63.233	OK	378	112	111.981	0	241.955	OK	0	0	0	0	0	OK	0	0	0	0	0	OK	177	0	131.78	0	326.155	OK	11	10	6.37747	0	13.2686	OK	0	0	0	0	0	OK
EIN_020230	hypothetical protein	EINV_90:80197-80821	0	162	54.3775	0	136.272	OK	189	48	42.0645	0	100.903	OK	0	0	0	0	0	OK	0	0	0	0	0	OK	0	0	0	0	0	OK	0	1	0.81942	0	2.56622	OK	0	0	0	0	0	OK
EIN_020240	26S proteasome non-ATPase regulatory subunit, putative	EINV_90:80976-81873	2092	1117	350.516	0	709.486	OK	6016	2763	889.187	353.376	1425	OK	6889	1356	1797.15	0	4496.76	OK	2165	41	444.005	0	1197.55	OK	7596	5971	1662.53	0	3445	OK	4843	7034	1936.15	588.138	3284.16	OK	428	654	364.824	112.814	616.833	OK	49	0	1.34	2.36	0.34
EIN_020250	hypothetical protein	EINV_90:82325-82826	141	297	107.257	0	256.259	OK	557	1021	298.679	50.2309	547.128	OK	878	198	533.412	0	1314.43	OK	1	13	2.51226	0	7.75728	OK	66	5	27.5222	0	89.0351	OK	16	46	25.1306	0	50.9373	OK	1	0	0.986771	0	3.3219	OK	31	0	1.48	2.31	-5.42
EIN_020260	hypothetical protein	EINV_90:84055-84727	0	1	0.299378	0	0.982812	OK	86	9	16.19	0	45.1011	OK	813	257	311.288	0	758.901	OK	72	643	77.3477	0	218.275	OK	22	1	3.78529	0	12.5061	OK	169	180	81.6911	16.53	146.852	OK	9	65	44.079	0	88.9203	OK	45	0	5.76	10.02	8.01
EIN_020270	methionine gamma-lyase, putative	EINV_90:85285-86458	972	364	105.22	0	232.027	OK	577	743	81.7411	11.6694	151.813	OK	871	641	170.078	0	393.887	OK	505	2	74.0877	0	226.017	OK	4	0	0.997365	0	2.59393	OK	1347	851	230.198	66.8501	393.546	OK	181	434	154.111	39.5226	268.7	OK	24	0	-0.36	0.69	-0.51
EIN_020280	hypothetical protein, conserved	EINV_90:87787-89350	0	1	0.148506	0	0.487523	OK	1	28	1.33445	0	4.16162	OK	0	0	0	0	0	OK	0	0	0	0	0	OK	0	0	0	0	0	OK	2	2	0.4871	0	1.25128	OK	9	8	3.99668	0	9.20614	OK
EIN_020290	GTPase_rho, putative	EINV_90:90098-91016	0	65	23.5475	0	62.0169	OK	0	1	0.218965	0	0.656896	OK	149	150	76.8654	0	193.547	OK	210	231	103.743	0	268.765	OK	0	0	0	0	0	OK	10	11	5.8306	0	12.3108	OK	0	0	0	0	0	OK
EIN_020300	hypothetical protein	EINV_90:92899-94423	668	1	40.1644	0	99.6937	OK	139	374	20.6499	0	43.8445	OK	280	1	37.8185	0	102.958	OK	0	0	0	0	0	OK	0	232	14.1649	0	36.8113	OK	39	17	4.29193	0.222336	8.36152	OK	2	5	1.41987	0	3.70371	OK
EIN_020310	valyl-tRNA synthetase, putative	EINV_90:95223-98354	1893	79	56.3919	0	125.531	OK	112	218	6.724	0	15.0013	OK	410	85	27.1032	0	69.431	OK	0	2	0.0654621	0	0.158039	OK	474	0	41.6268	0	94.6848	OK	74	117	7.87754	1.05628	14.6988	OK	173	216	32.3612	9.5046	55.2177	OK	15	0	-3.07	-1.06	-9.75
EIN_020320	hypothetical protein, conserved	EINV_90:98631-100659	2021	1745	154.731	5.74927	303.713	OK	1141	873	72.3961	16.1324	128.66	OK	4585	10701	563.42	0	1189.31	OK	1778	5868	283.317	0	626.046	OK	4819	2091	365.031	0	803.028	OK	919	705	94.3752	26.4302	162.32	OK	42	61	13.2244	1.60994	24.8388	OK	20	0	-1.1	1.86	0.87
EIN_020330	G2/mitotic-specific cyclin-B, putative	EINV_90:100927-101860	178	18	21.0571	0	59.1737	OK	3	100	6.10417	0	17.522	OK	186	0	91.044	0	207.719	OK	4	3	0.98655	0	2.7495	OK	799	0	264.013	0	576.43	OK	106	43	19.7191	2.73309	36.7052	OK	25	79	37.0723	2.98893	71.1556	OK	19	0	-1.79	2.11	-4.42
EIN_020340	protein kri1, putative	EINV_90:102153-104076	1060	336	62.4741	0	137.946	OK	681	585	47.4043	6.36155	88.4471	OK	512	642	60.4775	0	137.516	OK	386	177	36.5799	0	98.3702	OK	1296	944	113.109	0	261.51	OK	334	411	48.5799	10.9754	86.1844	OK	241	308	73.5739	22.8708	124.277	OK	12	0	-0.4	-0.05	-0.77
EIN_020350	hypothetical protein, conserved	EINV_90:104511-106347	0	0	0	0	0	OK	0	0	0	0	0	OK	0	0	0	0	0	OK	0	0	0	0	0	OK	0	0	0	0	0	OK	2	9	0.847329	0	1.97348	OK	1	11	1.67748	0	4.48316	OK
EIN_020360	hypothetical protein	EINV_90:106495-107563	25	1	2.30407	0	7.5713	OK	118	312	25.9727	0	56.6096	OK	332	177	69.9569	0	174.722	OK	122	2	19.9413	0	65.4602	OK	817	5	114.059	0	303.982	OK	3049	2622	677.813	212.836	1142.79	OK	1709	2892	1226.76	315.658	2137.87	OK	49	0	3.49	4.92	3.11
EIN_020370	Amoebiasin-1, putative	EINV_90:109124-109433	254	109	251.882	0	634.238	OK	29	113	64.4849	0	163.994	OK	0	11	1.86281	0	5.22371	OK	0	0	0	0	0	OK	0	0	0	0	0	OK	11	89	111.951	0	231.939	OK	9	5	26.312	0	61.9132	OK
EIN_020380	hypothetical protein	EINV_90:109751-110591	533	0	128.672	0	270.298	OK	107	405	39.7081	0	85.5792	OK	8	0	4.49562	0	12.0748	OK	10	0	4.50536	0	11.8611	OK	0	0	0	0	0	OK	157	293	82.062	13.387	150.737	OK	57	132	74.4122	13.59	135.234	OK
EIN_020390	hypothetical protein	EINV_90:112136-113165	0	0	0	0	0	OK	172	0	34.9678	0	76.1768	OK	97	0	41.8671	0	100.421	OK	207	0	71.393	0	183.428	OK	0	16	1.57663	0	4.11082	OK	54	105	22.7562	2.24912	43.2633	OK	1	33	12.1353	0	27.367	OK
EIN_020400	hypothetical protein	EINV_90:114628-114946	2	0	3.10925	0	8.49462	OK	10	0	14.9291	0	39.1897	OK	92	0	272.667	0	657.973	OK	0	0	0	0	0	OK	2	0	4.10889	0	10.9227	OK	7	13	20.2645	0	43.3822	OK	0	0	0	0	0	OK
EIN_020410	hypothetical protein	EINV_90:115618-116104	2	134	32.4591	0	101.429	OK	17	43	10.8698	0	28.6781	OK	171	161	113.703	0	284.927	OK	0	2	0.636222	0	1.53598	OK	1	795	108.929	0	322.04	OK	44	19	21.7419	1.22432	42.2594	OK	12	2	8.91049	0	22.1109	OK	19	0	-1.58	1.81	-5.67
EIN_020420	hypothetical protein	EINV_90:117922-119981	39	2	1.90054	0	6.13898	OK	336	196	21.1784	0	44.2635	OK	1733	580	184.124	0	441.804	OK	564	1114	75.81	0	183.762	OK	63	207	9.33796	0	24.4856	OK	57	92	9.59632	0.92826	18.2644	OK	1	13	2.17676	0	5.60402	OK	45	0	3.48	6.6	5.32
EIN_020430	hypothetical protein, conserved	EINV_90:120034-120765	10929	2532	2952.97	215.163	5690.77	OK	3931	6701	1718.16	746.145	2690.17	OK	4035	7220	2446.27	0	5227.94	OK	9009	4707	4240.05	0	8831.7	OK	17302	2064	6187.28	0	13544.1	OK	464	1036	505.339	97.2787	913.398	OK	6	49	44.3342	0	92.9272	OK	10	0	-0.78	-0.27	0.52
EIN_020440	hypothetical protein	EINV_90:121660-123052	229	0	30.5791	0	69.8386	OK	0	0	0	0	0	OK	0	33	1.11133	0	2.97867	OK	2	0	0.676098	0	1.79728	OK	0	2	0.188289	0	0.523055	OK	20	145	17.9587	0	36.2223	OK	0	0	0	0	0	OK
EIN_020450	palmitoyltransferase SWF1, putative	EINV_90:123753-124591	0	0	0	0	0	OK	0	297	42.8518	0	88.4532	OK	152	0	92.2079	0	213.712	OK	0	0	0	0	0	OK	0	0	0	0	0	OK	0	2	0.594987	0	1.86335	OK	0	0	0	0	0	OK
EIN_020460	hypothetical protein, conserved	EINV_90:124712-125483	0	0	0	0	0	OK	7	0	2.08396	0	5.50755	OK	0	0	0	0	0	OK	0	0	0	0	0	OK	0	0	0	0	0	OK	0	0	0	0	0	OK	0	0	0	0	0	OK
EIN_020470	hypothetical protein	EINV_90:125768-126623	349	203	64.2041	0	152.817	OK	323	775	91.0091	7.01421	175.004	OK	241	847	91.571	0	204.858	OK	915	42	202.261	0	579.984	OK	694	2017	251.564	0	554.843	OK	2978	4033	1213.88	355.547	2072.21	OK	1385	2381	1388.48	368.675	2408.29	OK	32	0	0.5	0.51	1.66
EIN_020480	Rho/RAC guanine nucleotide exchange factor, putative	EINV_90:127556-130106	1	2	0.108772	0	0.294998	OK	78	395	9.83111	0	21.5824	OK	10	0	1.54427	0	4.13846	OK	3	5	0.285222	0	0.750742	OK	0	40	1.41346	0	3.77208	OK	111	570	36.785	3.09814	70.4719	OK	67	54	11.0741	1.9097	20.2385	OK	40	0	6.5	3.83	1.39
EIN_020490	hypothetical protein, conserved	EINV_90:130286-132266	0	55	4.29836	0	11.3665	OK	53	43	3.51725	0	8.81085	OK	104	1	9.77525	0	29.0413	OK	0	0	0	0	0	OK	148	1	10.1207	0	31.6153	OK	44	127	11.7728	0.739054	22.8066	OK	0	16	5.49653	0	11.4645	OK
EIN_020500	serine/threonine protein phosphatase PP1-2, putative	EINV_90:132372-133482	494	352	81.6217	0	186.176	OK	309	298	49.6734	0	102.375	OK	1450	123	341.926	0	853.675	OK	0	0	0	0	0	OK	3	0	0.339626	0	0.81993	OK	5	31	6.34941	0	13.721	OK	3	13	6.06115	0	14.8274	OK
EIN_020510	RING finger protein, putative	EINV_90:135570-136941	1	751	45.0609	0	119.331	OK	189	723	39.3196	0.00853553	78.6307	OK	268	19	41.0969	0	111.031	OK	108	3492	146.809	0	384.653	OK	894	2762	185.988	0	401.968	OK	2048	2720	453.306	127.848	778.764	OK	1996	2196	795.203	250.786	1339.62	OK	10	0	-0.2	-0.13	1.7
EIN_020520	hypothetical protein	EINV_90:137666-138647	0	32	2.89247	0	7.71685	OK	0	109	10.1132	0	24.0962	OK	62	3	12.2232	0	37.9929	OK	0	0	0	0	0	OK	1	1462	65.0254	0	157.896	OK	763	639	141.04	34.5714	247.508	OK	12	145	31.4188	0	63.7727	OK
EIN_020530	hypothetical protein	EINV_90:138797-139248	0	0	0	0	0	OK	0	0	0	0	0	OK	1	0	1.82518	0	5.4087	OK	0	0	0	0	0	OK	0	2	0.384691	0	1.48708	OK	13	10	8.35429	0	17.7199	OK	0	13	34.5866	0	74.908	OK
EIN_020540	hypothetical protein, conserved	EINV_90:139839-141312	10	9	1.13117	0	3.14556	OK	0	0	0	0	0	OK	252	3	35.472	0	97.179	OK	9	0	2.13636	0	5.61783	OK	362	0	68.9486	0	160.466	OK	115	226	31.4754	4.51529	58.4355	OK	4	28	6.91558	0	15.5029	OK
EIN_020550	hypothetical protein	EINV_90:142286-144098	0	0	0	0	0	OK	109	18	6.12587	0	16.2969	OK	1	9	0.250979	0	0.73722	OK	1	0	0.249836	0	0.682565	OK	1	4	0.15035	0	0.362976	OK	36	24	3.79815	0.272233	7.32406	OK	0	1	0.49795	0	1.43632	OK
EIN_020560	hypothetical protein, conserved	EINV_90:145367-146746	0	37	4.72708	0	12.5592	OK	122	66	11.698	0	28.0005	OK	237	0	75.9749	0	170.463	OK	0	0	0	0	0	OK	1	0	0.217125	0	0.524187	OK	57	29	7.82532	0.819455	14.8312	OK	9	0	2.58479	0	6.01056	OK
EIN_020570	hypothetical protein	EINV_90:149720-150520	74	1	15.0565	0	47.3276	OK	3	0	0.980596	0	2.78207	OK	188	1	83.7854	0	235.514	OK	0	254	57.8381	0	149.537	OK	659	0	402.99	0	892.75	OK	164	437	181.905	25.6984	338.112	OK	0	29	43.8071	2.87264	84.7415	OK	21	0	-3.94	2.48	1.94
EIN_020580	hypothetical protein	EINV_90:152164-152560	0	0	0	0	0	OK	0	0	0	0	0	OK	0	0	0	0	0	OK	0	0	0	0	0	OK	0	0	0	0	0	OK	1	0	0.866836	0	2.9639	OK	0	3	9.31377	0	23.5558	OK
EIN_020590	hypothetical protein, conserved	EINV_90:152759-153626	4	1	0.650046	0	2.05172	OK	1	7	0.578166	0	1.75855	OK	132	4	35.2991	0	101.674	OK	2	6	0.921529	0	2.52673	OK	248	16	44.9634	0	133.437	OK	3035	2267	830.705	262.343	1399.07	OK	3187	4758	2777.55	663.745	4891.35	OK	21	0	-0.17	5.76	0.5
EIN_020600	GTP-binding protein YPT1, putative	EINV_90:154268-154883	0	0	0	0	0	OK	0	0	0	0	0	OK	0	0	0	0	0	OK	0	0	0	0	0	OK	0	0	0	0	0	OK	16	16	8.67018	0	17.4371	OK	29	62	54.7877	4.27101	105.304	OK
EIN_020610	BR serine/threonine protein kinase, putative	EINV_90:156047-157761	3250	102	186.034	0	398.944	OK	51	1882	58.3417	3.67536	113.008	OK	250	13	31.6245	0	86.0445	OK	21	566	20.0299	0	60.1264	OK	259	5	22.1377	0	65.5452	OK	80	32	7.63344	0.875733	14.3912	OK	44	64	17.7577	2.35304	33.1624	OK	16	0	-1.67	-2.56	-3.22
EIN_020620	serine/threonine protein phosphatase, putative	EINV_90:158103-159240	0	164	24.7851	0	62.064	OK	0	0	0	0	0	OK	52	0	20.0253	0	50.423	OK	1	0	0.430291	0	1.17558	OK	1	0	0.258946	0	0.625152	OK	8	4	1.38237	0	3.04129	OK	0	0	0	0	0	OK
EIN_020630	hypothetical protein	EINV_90:160945-161687	0	0	0	0	0	OK	0	0	0	0	0	OK	2	0	1.60097	0	4.41244	OK	0	0	0	0	0	OK	278	0	139.438	0	332.385	OK	0	0	0	0	0	OK	0	0	0	0	0	OK
EIN_020640	type II inositol-1,4,5-trisphosphate 5-phosphatase precursor, putative	EINV_90:162992-165014	468	71	23.0227	0	57.18	OK	75	148	6.83065	0	16.0186	OK	24	221	4.77112	0	12.6334	OK	510	0	78.6432	0	193.04	OK	0	0	0	0	0	OK	38	8	2.38334	0	4.88669	OK	12	12	2.90406	0	6.51346	OK
EIN_020650	hypothetical protein, conserved	EINV_90:165093-165699	0	40	13.9513	0	37.0536	OK	62	0	25.9531	0	63.2603	OK	0	0	0	0	0	OK	64	0	45.3527	0	121.029	OK	0	0	0	0	0	OK	0	14	9.86885	0.156027	19.5817	OK	0	0	0	0	0	OK
EIN_020660	hypothetical protein	EINV_90:166405-167043	0	23	9.08529	0	24.1951	OK	0	1	0.233623	0	0.70087	OK	48	553	52.9876	0	133.287	OK	0	0	0	0	0	OK	0	0	0	0	0	OK	0	3	2.89023	0	6.44743	OK	0	0	0	0	0	OK
EIN_020670	hypothetical protein	EINV_90:167732-168177	0	8	5.90623	0	16.0058	OK	19	220	56.0213	0	139.803	OK	59	2	55.4981	0	171.691	OK	1	620	147.509	0	454.365	OK	252	0	313.543	0	754.041	OK	25	64	56.2839	0.891287	111.676	OK	4	20	34.6639	0	80.2743	OK	32	0	3.25	3.23	4.64
EIN_020680	AP-2 complex subunit beta-1, putative	EINV_90:168245-169868	0	0	0	0	0	OK	21	0	2.50213	0	6.43106	OK	0	0	0	0	0	OK	0	0	0	0	0	OK	0	0	0	0	0	OK	10	15	2.0504	0	4.25954	OK	0	1	0.564203	0	1.62743	OK
EIN_020690	hypothetical protein	EINV_90:170106-171231	0	1	0.15237	0	0.500206	OK	44	0	8.11875	0	20.2348	OK	8	0	1.65047	0	4.45681	OK	0	1	0.0977659	0	0.293298	OK	0	2	0.242784	0	0.67444	OK	46	11	5.34189	0	10.7821	OK	3	5	2.00164	0	5.06676	OK	40	0	5.74	3.44	-0.64
EIN_020700	carboxy-terminal domain RNA polymerase II polypeptide A small phosphatase, putative	EINV_90:171842-172484	1	1	0.443793	0	1.34779	OK	280	116	64.4586	0	141.274	OK	297	138	126.015	0	318.334	OK	539	1497	327.153	0	795.541	OK	40	1779	171.986	0	453.547	OK	697	230	201.375	45.4354	357.315	OK	100	135	121.976	29.7256	214.226	OK	45	0	7.18	8.15	9.53
EIN_020705	hypothetical protein, conserved	EINV_90:182606-183647	0	0	0	0	0	OK	0	0	0	0	0	OK	0	0	0	0	0	OK	0	0	0	0	0	OK	0	0	0	0	0	OK	0	0	0	0	0	OK	1	0	0.384297	0	1.29371	OK
EIN_020710	phosphatidylinositol 3-kinase catalytic subunit gamma, putative	EINV_90:184379-187984	0	0	0	0	0	OK	51	0	2.66127	0	6.57392	OK	7	0	0.350341	0	0.956968	OK	0	0	0	0	0	OK	0	14	0.374107	0	0.976751	OK	0	4	0.339095	0	0.751523	OK	0	0	0	0	0	OK
EIN_020720	hypothetical protein	EINV_90:188709-190204	1522	277	111.727	0	245.56	OK	246	22	17.3016	0	41.9312	OK	3	0	0.922767	0	2.52057	OK	1	2	0.213688	0	0.594701	OK	8	0	1.56436	0	4.11395	OK	6	37	4.42201	0	9.44856	OK	10	46	12.3191	0	25.3684	OK	0	0	-2.69	-6.92	-9.03
EIN_020730	hypothetical protein	EINV_90:190382-194400	0	31	1.17589	0	3.12759	OK	0	0	0	0	0	OK	2	1	0.124057	0	0.396738	OK	0	0	0	0	0	OK	0	0	0	0	0	OK	27	12	0.999674	0	2.00435	OK	6	15	1.44975	0	3.35528	OK
EIN_020740	hypothetical protein	EINV_90:194883-195654	149	0	41.5746	0	99.0755	OK	4	0	1.36095	0	3.64334	OK	0	0	0	0	0	OK	0	0	0	0	0	OK	0	0	0	0	0	OK	5	3	1.65173	0	3.71736	OK	3	5	3.248	0	8.22168	OK
EIN_020750	hypothetical protein	EINV_90:195965-197829	93	0	9.41343	0	23.3723	OK	0	182	9.61811	0	21.2373	OK	0	0	0	0	0	OK	0	0	0	0	0	OK	0	0	0	0	0	OK	1	14	1.31079	0	3.06487	OK	0	0	0	0	0	OK
EIN_020760	hypothetical protein, conserved	EINV_90:200701-202960	214	1	8.7035	0	24.6642	OK	1	20	0.473412	0	1.47875	OK	323	16	29.4772	0	78.7612	OK	9	0	0.732525	0	1.91077	OK	1	0	0.123432	0	0.297991	OK	518	362	45.0318	11.6475	78.416	OK	838	824	179.53	62.1184	296.942	OK	6	0	-4.2	1.76	-3.57
EIN_020770	hypothetical protein	EINV_90:203294-204164	777	11	101.002	0	245.764	OK	51	0	14.07	0	34.756	OK	0	34	2.27613	0	6.09755	OK	0	0	0	0	0	OK	1	44	3.12688	0	10.0857	OK	650	141	118.236	20.9745	215.497	OK	41	76	45.5663	5.63168	85.5009	OK
EIN_020780	hypothetical protein	EINV_90:204372-205903	0	0	0	0	0	OK	15	0	1.98688	0	5.15545	OK	14	0	3.99319	0	10.657	OK	3	0	0.702171	0	1.82738	OK	0	0	0	0	0	OK	73	211	25.6546	2.38789	48.9213	OK	478	471	156.032	53.9092	258.154	OK
EIN_020790	hypothetical protein	EINV_90:206356-206851	294	60	91.4968	0	237.604	OK	837	708	334.727	57.2252	612.229	OK	1408	577	873.904	0	2078.12	OK	840	85	416.744	0	1177.98	OK	1435	442	638.8	0	1546.22	OK	408	287	237.639	59.0717	416.205	OK	7	27	31.1891	0	68.2986	OK	45	0	1.87	3.26	2.19
EIN_020800	gcn4-complementing protein, putative	EINV_90:207341-209129	0	1	0.0886548	0	0.29104	OK	305	1	16.1471	0	39.3249	OK	0	0	0	0	0	OK	0	0	0	0	0	OK	0	0	0	0	0	OK	2	50	4.30056	0	9.36777	OK	11	83	16.6073	0.369761	32.8449	OK
EIN_020810	guanine nucleotide exchange factor, putative	EINV_90:209199-210501	6	0	0.965168	0	2.58368	OK	12	0	2.09136	0	5.45423	OK	105	43	18.5573	0	51.4045	OK	0	0	0	0	0	OK	0	0	0	0	0	OK	0	9	2.48254	0	5.10683	OK	0	0	0	0	0	OK
EIN_020820	hypothetical protein	EINV_90:211039-211363	0	0	0	0	0	OK	58	0	79.8918	0	195.625	OK	29	1	42.437	0	138.249	OK	0	244	176.133	0	456.281	OK	0	0	0	0	0	OK	3	3	5.60402	0	13.1707	OK	0	0	0	0	0	OK
EIN_020830	hypothetical protein	EINV_90:211474-212869	256	0	35.1105	0	79.306	OK	31	0	4.43883	0	11.2628	OK	90	0	27.8427	0	67.1873	OK	0	0	0	0	0	OK	0	0	0	0	0	OK	2	39	4.76012	0	10.4612	OK	2	31	8.33582	0	18.7562	OK
EIN_020840	hypothetical protein	EINV_90:213420-215306	13	1	0.731223	0	2.3897	OK	5	0	0.631505	0	1.68633	OK	441	6	50.9971	0	134.415	OK	20	120	5.34146	0	15.7026	OK	2302	0	361.52	0	737.882	OK	36	130	13.398	0.521194	26.2748	OK	1	11	2.33133	0	6.02473	OK	21	0	-0.21	6.12	2.87
EIN_020850	hypothetical protein	EINV_90:216807-217738	0	0	0	0	0	OK	0	1	0.135857	0	0.407572	OK	1	1	0.446516	0	1.37152	OK	0	0	0	0	0	OK	0	0	0	0	0	OK	25	47	13.3512	0.286893	26.4155	OK	208	348	206.058	59.4302	352.685	OK
EIN_020860	hypothetical protein	EINV_90:218148-221708	0	17	0.776098	0	2.06835	OK	247	0	12.6415	0	26.2343	OK	0	0	0	0	0	OK	0	0	0	0	0	OK	0	22	0.551582	0	1.45045	OK	23	64	3.25571	0.033493	6.47792	OK	9	35	3.56677	0	7.55152	OK
EIN_020870	thiamine pyrophosphokinase, putative	EINV_90:221972-222638	0	48	14.5744	0	38.6256	OK	71	0	25.9712	0	62.589	OK	447	290	183.445	0	442.361	OK	26	0	15.4915	0	41.5462	OK	6	7	2.29221	0	6.31081	OK	41	13	11.1856	0.216569	22.1546	OK	27	40	34.1083	1.0517	67.165	OK	24	0	0.83	3.65	0.09
EIN_020880	hypothetical protein	EINV_90:222718-224008	0	0	0	0	0	OK	178	2	13.7347	0	36.2523	OK	277	779	59.5621	0	133.152	OK	1	0	0.369755	0	1.01019	OK	0	4	0.411897	0	1.08042	OK	61	74	13.7272	1.73455	25.7199	OK	89	26	19.2014	2.2576	36.1452	OK
EIN_020890	elongation factor 1-beta, putative	EINV_90:224415-224787	22662	28523	22209.7	6335.16	38084.3	OK	27386	28491	20325	10968.6	29681.3	OK	9366	18837	11936.1	0	25924.2	OK	739	4097	1699.77	0	4030.82	OK	397	260	340.8	0	874.48	OK	22928	48453	49144.9	16291.3	81998.6	OK	136204	78641	250812	0	541534	OK	16	0	-0.13	-0.9	-3.71
EIN_020900	hypothetical protein, conserved	EINV_90:225025-225748	25125	3402	4271.71	352.433	8190.99	OK	8366	9776	2123.17	1027.25	3219.1	OK	4789	7783	1926.98	0	4159.48	OK	3619	3444	1282.6	0	2780.64	OK	12311	1647	2974.86	0	6565.06	OK	2659	5655	1879.24	482.298	3276.17	OK	1989	2081	1715.06	551.959	2878.16	OK	15	0	-1.01	-1.15	-1.74
EIN_020910	hypothetical protein	EINV_90:226164-226716	234	0	105.482	0	240.575	OK	1	52	6.48914	0	19.8767	OK	0	0	0	0	0	OK	0	0	0	0	0	OK	0	0	0	0	0	OK	0	1	0.988217	0	3.09485	OK	1	0	0.842787	0	2.83719	OK
EIN_020920	hypothetical protein, conserved	EINV_90:228380-229250	7	0	1.7845	0	4.76992	OK	73	0	19.5244	0	46.9753	OK	45	0	25.5498	0	65.0441	OK	135	2	30.8269	0	100.427	OK	0	0	0	0	0	OK	85	73	27.1383	4.38214	49.8945	OK	15	7	6.85882	0	15.5437	OK
EIN_020930	splicing factor 3B subunit, putative	EINV_90:229475-230075	0	0	0	0	0	OK	123	14	26.3826	0	70.2873	OK	501	0	440.971	0	947.422	OK	436	0	303.597	0	752.601	OK	91	0	53.57	0	138.691	OK	7	23	8.36931	0	17.8549	OK	3	25	16.3411	0	38.3276	OK
EIN_020940	hypothetical protein	EINV_90:230580-232204	0	0	0	0	0	OK	231	0	30.6817	0	64.2753	OK	0	0	0	0	0	OK	1	0	0.319515	0	0.872931	OK	0	0	0	0	0	OK	7	63	7.21082	0	15.1798	OK	0	0	0	0	0	OK
EIN_020950	hypothetical protein	EINV_90:232278-232980	25	0	7.99244	0	21.1692	OK	13	0	3.52033	0	9.24109	OK	31	0	21.432	0	55.9213	OK	0	0	0	0	0	OK	1	220	17.7204	0	57.4712	OK	5	7	2.61978	0	5.87582	OK	2	0	1.99358	0	5.11402	OK
EIN_020960	hypothetical protein	EINV_90:233337-234586	0	0	0	0	0	OK	16	70	3.66623	0	9.85193	OK	0	0	0	0	0	OK	0	1	0.0893405	0	0.268021	OK	0	0	0	0	0	OK	13	18	3.50549	0	7.17415	OK	8	6	1.84482	0	4.61404	OK
EIN_020970	hypothetical protein	EINV_90:236649-239106	0	0	0	0	0	OK	0	0	0	0	0	OK	0	0	0	0	0	OK	0	0	0	0	0	OK	0	0	0	0	0	OK	0	4	0.490254	0	1.08653	OK	4	0	0.58894	0	1.46347	OK
EIN_020980	hypothetical protein	EINV_90:239237-239882	139	0	43.1797	0	104.913	OK	18	94	10.2386	0	27.7468	OK	13	146	6.37398	0	19.6012	OK	12	6	4.05703	0	11.7899	OK	918	0	426.54	0	932.755	OK	40	100	35.5374	2.15188	68.9229	OK	3	0	2.53166	0	6.39024	OK	12	0	-2.08	-2.76	-3.41
EIN_020990	hypothetical protein, conserved	EINV_90:240139-241895	0	0	0	0	0	OK	7	0	1.00106	0	2.64563	OK	0	0	0	0	0	OK	0	0	0	0	0	OK	0	0	0	0	0	OK	0	4	0.933898	0	2.06976	OK	0	6	3.04733	0	7.08282	OK
EIN_021000	hypothetical protein	EINV_90:242088-242679	0	0	0	0	0	OK	87	260	46.1543	0	103.886	OK	2153	0	1930.92	0	4017.16	OK	10	0	6.9862	0	18.3711	OK	0	2	0.576477	0	1.60142	OK	0	2	1.77804	0	4.22469	OK	0	1	2.06285	0	5.95024	OK
EIN_021010	hypothetical protein	EINV_90:242934-244161	1793	16	139.279	0	314.111	OK	397	56	34.5892	0	76.8414	OK	412	5	71.6773	0	189.706	OK	0	52	4.04949	0	10.8843	OK	830	0	194.392	0	423.435	OK	176	163	35.0372	7.27025	62.8041	OK	5	21	6.9249	0	15.7768	OK	12	0	-2.01	-0.96	-5.1
EIN_021030	Rho/RAC guanine nucleotide exchange factor, putative	EINV_90:246859-249702	0	0	0	0	0	OK	11	0	0.760847	0	1.99034	OK	14	0	2.00713	0	5.3566	OK	0	0	0	0	0	OK	0	0	0	0	0	OK	0	27	2.88893	0.261677	5.51618	OK	1	0	0.114909	0	0.386833	OK
EIN_021040	hypothetical protein, conserved	EINV_90:250012-251872	0	44	3.71282	0	9.85009	OK	0	95	4.8006	0	11.4271	OK	0	0	0	0	0	OK	0	0	0	0	0	OK	0	0	0	0	0	OK	19	25	3.00283	0.0115639	5.9941	OK	9	39	7.59214	0	15.9666	OK
EIN_021050	hypothetical protein	EINV_90:251985-253335	0	0	0	0	0	OK	0	0	0	0	0	OK	0	0	0	0	0	OK	0	0	0	0	0	OK	0	0	0	0	0	OK	0	14	3.63175	0.057418	7.20608	OK	0	12	6.57822	0	14.2472	OK
EIN_021060	importin-4, putative	EINV_90:254098-257134	981	4	26.8572	0	64.1374	OK	209	94	7.51225	0	17.0635	OK	142	1	8.89896	0	25.5802	OK	0	2	0.0636601	0	0.153689	OK	1	0	0.0854029	0	0.206181	OK	5	33	1.65495	0	3.57391	OK	52	45	7.0353	0.824559	13.246	OK	16	0	-1.84	-1.59	-8.72
EIN_021070	hypothetical protein	EINV_90:257458-257951	75	6	30.3705	0	93.4225	OK	140	148	80.7713	0	183.307	OK	40	0	69.7124	0	178.831	OK	115	25	83.9899	0	255.056	OK	0	0	0	0	0	OK	4	3	3.67771	0	8.63787	OK	0	1	3.89887	0	11.2462	OK
EIN_021080	Tropomyosin-1 alpha chain, putative	EINV_90:258033-259104	1642	2526	352.301	26.817	677.786	OK	3018	1573	365.086	122.02	608.153	OK	1388	1221	311.14	0	703.469	OK	136	1284	88.3272	0	238.787	OK	277	1060	87.3688	0	206.076	OK	1503	4596	855.976	180.953	1531	OK	2031	1430	819.773	288.26	1351.29	OK	31	0	0.05	-0.18	-2
EIN_021090	hypothetical protein	EINV_90:259323-260649	0	2	0.458003	0	1.30188	OK	172	443	30.596	0	63.3408	OK	0	1	0.036762	0	0.150798	OK	0	0	0	0	0	OK	0	0	0	0	0	OK	0	1	0.321149	0	1.00576	OK	0	0	0	0	0	OK
EIN_021100	hypothetical protein	EINV_90:260753-261479	1072	0	300.961	6.87204	595.05	OK	0	210	33.5982	0	72.678	OK	1	0	0.727092	0	2.15465	OK	2	0	1.5362	0	4.0837	OK	0	7	0.427821	0	1.18846	OK	7	107	27.17	0	57.4601	OK	0	0	0	0	0	OK	16	0	-3.16	-8.69	-7.61
EIN_021110	cullin-1, putative	EINV_90:262644-264348	0	23	2.16931	0	5.77711	OK	162	2	9.09553	0	24.3283	OK	0	0	0	0	0	OK	0	0	0	0	0	OK	1	0	0.161164	0	0.389084	OK	7	14	1.69996	0	3.6196	OK	1	0	0.196182	0	0.660434	OK
EIN_021120	hypothetical protein, conserved	EINV_90:265338-266847	0	0	0	0	0	OK	58	4	4.53517	0	13.3261	OK	0	0	0	0	0	OK	0	0	0	0	0	OK	0	0	0	0	0	OK	0	10	2.26379	0	4.65684	OK	0	33	17.6554	1.74958	33.5612	OK
EIN_021130	hypothetical protein	EINV_90:266944-268078	328	1	27.9227	0	75.2937	OK	0	0	0	0	0	OK	2	0	0.817261	0	2.25245	OK	1	0	0.431677	0	1.17936	OK	891	0	221.333	0	480.92	OK	64	119	22.4072	2.49941	42.315	OK	28	161	55.3307	6.78325	103.878	OK
EIN_021140	hypothetical protein	EINV_90:268273-269101	0	0	0	0	0	OK	0	0	0	0	0	OK	0	0	0	0	0	OK	0	0	0	0	0	OK	277	0	124.243	0	295.887	OK	6	25	7.37701	0	15.8484	OK	1	10	5.91695	0	15.5002	OK
EIN_021150	hypothetical protein, conserved	EINV_90:269435-272224	3255	4371	227.955	33.9841	421.926	OK	2205	4350	145.417	55.2364	235.597	OK	2132	1505	163.572	0	376.088	OK	20	1184	22.8891	0	66.4312	OK	733	390	41.7059	0	102.915	OK	405	3718	213.764	25.2361	402.293	OK	111	165	26.1484	6.63986	45.657	OK	31	0	-0.65	-0.48	-3.32
EIN_021160	hypothetical protein	EINV_90:272563-272926	0	0	0	0	0	OK	87	0	88.5799	0	210.135	OK	0	0	0	0	0	OK	10	0	17.8409	0	46.9692	OK	0	3	1.5651	0	4.03857	OK	3	25	22.8336	0	50.5634	OK	0	5	20.7427	0	48.8868	OK
EIN_021570	hypothetical protein	EINV_93:15681-16227	291	0	121.554	0	273.694	OK	0	0	0	0	0	OK	0	0	0	0	0	OK	0	0	0	0	0	OK	0	0	0	0	0	OK	1	1	0.671066	0	2.39026	OK	0	2	4.66616	0	11.8458	OK
EIN_021680	hypothetical protein	EINV_93:16848-17694	0	0	0	0	0	OK	0	0	0	0	0	OK	0	0	0	0	0	OK	0	0	0	0	0	OK	0	0	0	0	0	OK	1	0	0.342152	0	1.16989	OK	0	0	0	0	0	OK
EIN_021790	hypothetical protein	EINV_93:17831-18689	0	0	0	0	0	OK	0	0	0	0	0	OK	150	43	41.6359	0	113.521	OK	0	29	3.99002	0	10.6626	OK	0	94	11.6116	0	30.981	OK	31	19	7.77066	0.379604	15.1617	OK	0	0	0	0	0	OK
EIN_022000	hypothetical protein	EINV_93:23474-24224	0	7	1.83684	0	4.99293	OK	65	686	62.3432	0	131.991	OK	5	0	3.4761	0	9.36295	OK	0	0	0	0	0	OK	0	0	0	0	0	OK	7	13	4.35953	0	9.33289	OK	4	14	8.77562	0	20.9356	OK
EIN_022010	hypothetical protein, conserved	EINV_93:24685-26000	0	0	0	0	0	OK	24	3	2.28842	0	7.00441	OK	35	0	10.3854	0	27.2242	OK	0	1	0.0962017	0	0.288605	OK	0	0	0	0	0	OK	0	0	0	0	0	OK	0	0	0	0	0	OK
EIN_022020	hypothetical protein	EINV_93:26552-30764	0	0	0	0	0	OK	109	60	2.9888	0	7.23523	OK	1	0	0.0972648	0	0.288232	OK	0	0	0	0	0	OK	0	0	0	0	0	OK	0	2	0.176517	0	0.419413	OK	2	0	0.25446	0	0.652753	OK
EIN_022130	hypothetical protein	EINV_93:31565-34059	0	0	0	0	0	OK	1	0	0.0854566	0	0.266737	OK	0	0	0	0	0	OK	0	0	0	0	0	OK	0	0	0	0	0	OK	0	0	0	0	0	OK	0	0	0	0	0	OK
EIN_022140	furin repeat-containing protein, putative	EINV_93:34240-34861	0	0	0	0	0	OK	0	0	0	0	0	OK	0	0	0	0	0	OK	0	0	0	0	0	OK	5	0	2.89103	0	7.55266	OK	0	0	0	0	0	OK	0	0	0	0	0	OK
EIN_022150	thioredoxin, putative	EINV_93:35363-35675	68	38	69.0814	0	191.424	OK	278	140	255.543	0	555.193	OK	94	18	152.712	0	440.147	OK	0	0	0	0	0	OK	0	0	0	0	0	OK	5	26	33.4097	0	72.3816	OK	0	0	0	0	0	OK
EIN_022170	serine/threonine protein kinase-transforming protein raf, putative	EINV_93:41052-42567	61	1	7.41627	0	18.9666	OK	93	0	11.9126	0	27.991	OK	80	0	21.2583	0	51.8857	OK	0	0	0	0	0	OK	0	0	0	0	0	OK	0	2	0.526319	0	1.25056	OK	0	0	0	0	0	OK
EIN_022180	hypothetical protein, conserved	EINV_93:44044-45154	0	0	0	0	0	OK	0	0	0	0	0	OK	0	0	0	0	0	OK	0	0	0	0	0	OK	0	0	0	0	0	OK	0	0	0	0	0	OK	0	0	0	0	0	OK
EIN_022190	elongation factor 1-alpha, putative	EINV_93:47052-48045	0	1	0.177812	0	0.58373	OK	165	430	38.9951	0	81.4142	OK	0	0	0	0	0	OK	0	0	0	0	0	OK	0	0	0	0	0	OK	2	1	0.561749	0	1.61	OK	0	0	0	0	0	OK
EIN_022200	protein serine/threonine kinase, putative	EINV_93:49697-56388	0	1	0.0221377	0	0.0726748	OK	1	271	1.80164	0	4.56628	OK	207	0	11.6497	0	26.3816	OK	0	0	0	0	0	OK	0	0	0	0	0	OK	9	13	0.396525	0	0.834453	OK	2	1	0.0943708	0	0.26697	OK
EIN_022210	serine/threonine protein phosphatase 4 catalytic subunit, putative	EINV_93:56590-57478	570	0	131.701	0	274.049	OK	0	7	0.855279	0	2.28016	OK	3	117	4.19752	0	12.9031	OK	0	0	0	0	0	OK	23	0	8.11907	0	21.7452	OK	1	1	0.336277	0	1.19778	OK	0	0	0	0	0	OK
EIN_022220	protein serine/threonine kinase, putative	EINV_93:58537-62929	46	0	1.75608	0	4.56127	OK	12	0	0.511428	0	1.3338	OK	0	0	0	0	0	OK	0	0	0	0	0	OK	0	0	0	0	0	OK	0	0	0	0	0	OK	0	0	0	0	0	OK
EIN_022230	hypothetical protein	EINV_93:63765-66586	0	0	0	0	0	OK	138	0	10.3729	0	23.2625	OK	84	68	6.98191	0	18.7894	OK	0	0	0	0	0	OK	0	0	0	0	0	OK	1	5	0.350617	0	0.886182	OK	0	1	0.358833	0	1.03504	OK
EIN_022240	hypothetical protein	EINV_93:70273-70636	0	0	0	0	0	OK	0	0	0	0	0	OK	0	0	0	0	0	OK	0	0	0	0	0	OK	0	0	0	0	0	OK	0	0	0	0	0	OK	0	0	0	0	0	OK
EIN_022250	hypothetical protein	EINV_93:72302-72965	588	382	159.413	0	356.089	OK	526	114	104.509	0	219.676	OK	140	457	72.2793	0	168.704	OK	131	690	107.649	0	290.301	OK	296	1739	228.301	0	531.97	OK	78	103	43.8507	6.44126	81.2602	OK	5	10	8.38687	0	20.0732	OK	17	0	-0.61	-1.14	-0.57
EIN_022260	hypothetical protein	EINV_93:73333-74101	0	320	79.6381	0	188.282	OK	57	156	19.9065	0	47.5076	OK	118	7	37.511	0	108.455	OK	4	0	2.27538	0	5.97013	OK	2	0	0.855816	0	2.27503	OK	89	61	27.882	4.50205	51.262	OK	12	70	39.4513	0.351747	78.5508	OK	16	0	-2	-1.09	-5.13
EIN_022690	protein serine/threonine kinase, putative	EINV_94:7559-9378	0	0	0	0	0	OK	0	0	0	0	0	OK	2	0	0.56204	0	1.54904	OK	0	0	0	0	0	OK	0	0	0	0	0	OK	0	0	0	0	0	OK	5	0	1.14874	0	2.85559	OK
EIN_022910	hypothetical protein	EINV_94:13621-14155	0	0	0	0	0	OK	0	0	0	0	0	OK	0	0	0	0	0	OK	0	0	0	0	0	OK	0	0	0	0	0	OK	0	0	0	0	0	OK	0	0	0	0	0	OK
EIN_023330	hypothetical protein	EINV_95:5343-6375	0	0	0	0	0	OK	0	0	0	0	0	OK	0	0	0	0	0	OK	0	0	0	0	0	OK	0	0	0	0	0	OK	0	0	0	0	0	OK	0	0	0	0	0	OK
EIN_023440	hypothetical protein, conserved	EINV_95:6531-7556	0	0	0	0	0	OK	0	0	0	0	0	OK	0	0	0	0	0	OK	0	0	0	0	0	OK	0	0	0	0	0	OK	0	0	0	0	0	OK	0	0	0	0	0	OK
EIN_023450	serine/threonine protein kinase, putative	EINV_95:9024-9684	0	0	0	0	0	OK	1	0	0.422785	0	1.31965	OK	0	0	0	0	0	OK	0	0	0	0	0	OK	0	0	0	0	0	OK	0	0	0	0	0	OK	0	0	0	0	0	OK
EIN_023460	hypothetical protein	EINV_95:11309-11810	0	0	0	0	0	OK	0	0	0	0	0	OK	0	0	0	0	0	OK	0	0	0	0	0	OK	0	0	0	0	0	OK	0	0	0	0	0	OK	0	0	0	0	0	OK
EIN_023960	hypothetical protein, conserved	EINV_96:12551-13034	0	0	0	0	0	OK	17	1	4.03367	0	12.6377	OK	6	0	8.1416	0	21.8821	OK	0	0	0	0	0	OK	0	0	0	0	0	OK	0	0	0	0	0	OK	0	0	0	0	0	OK
EIN_023970	nitrogen fixation protein nifU, putative	EINV_96:13523-14450	2087	1330	354.995	0	710.415	OK	37	39	6.53251	0	16.4874	OK	50	96	14.9862	0	39.0224	OK	2	49	3.37391	0	10.9821	OK	5	3	1.00893	0	2.96782	OK	53	253	53.1774	2.67332	103.681	OK	4	1	1.44591	0	3.97191	OK	16	0	-5.76	-4.57	-6.72
EIN_023980	hypothetical protein	EINV_96:15948-16482	297	44	76.192	0	200.803	OK	30	272	39.3113	0	94.8697	OK	1081	424	585.54	0	1405.09	OK	84	15	37.3468	0	115.82	OK	0	13	3.17154	0	8.26765	OK	275	274	172.4	39.1554	305.646	OK	121	143	178.683	47.0066	310.36	OK	24	0	-0.95	2.94	-1.03
EIN_023990	hypothetical protein, conserved	EINV_96:16866-18510	0	0	0	0	0	OK	0	0	0	0	0	OK	0	0	0	0	0	OK	0	0	0	0	0	OK	0	0	0	0	0	OK	0	0	0	0	0	OK	0	0	0	0	0	OK
EIN_024000	hypothetical protein, conserved	EINV_96:18578-19656	0	0	0	0	0	OK	0	0	0	0	0	OK	0	0	0	0	0	OK	0	0	0	0	0	OK	0	0	0	0	0	OK	0	0	0	0	0	OK	0	0	0	0	0	OK
EIN_024410	hypothetical protein	EINV_96:34594-36499	0	77	6.40091	0	16.7483	OK	0	0	0	0	0	OK	0	0	0	0	0	OK	0	1	0.052975	0	0.158925	OK	3	0	0.42641	0	1.12274	OK	13	17	1.92281	0	3.91991	OK	0	39	13.7694	1.87857	25.6603	OK
EIN_024420	galactose-inhibitable lectin 35 kDa subunit precursor, putative	EINV_96:39273-39954	531	457	152.636	0	338.082	OK	1694	1631	435.886	134.595	737.178	OK	2056	5	754.969	0	1907.68	OK	1593	467	505.919	0	1285.06	OK	708	299	201.807	0	507.775	OK	2063	4838	1677	399.914	2954.09	OK	457	1062	720.485	176.035	1264.93	OK	41	0	1.51	2.31	1.73
EIN_024430	calcium-binding protein, putative	EINV_96:40583-40988	34	40	26.5426	0	71.3924	OK	0	0	0	0	0	OK	271	49	239.098	0	633.13	OK	345	384	324.419	0	821.29	OK	0	21	8.50494	0	22.312	OK	17	18	17.9778	0	36.0552	OK	1	0	1.45415	0	4.8953	OK
EIN_024440	actophorin, putative	EINV_96:41554-41971	0	0	0	0	0	OK	0	0	0	0	0	OK	0	0	0	0	0	OK	3	0	4.21723	0	10.9752	OK	3	0	2.25591	0	5.99691	OK	0	1	1.60997	0	5.04203	OK	0	0	0	0	0	OK
EIN_024450	protein serine/threonine kinase, putative	EINV_96:45914-50753	0	0	0	0	0	OK	43	0	1.57427	0	3.9291	OK	0	0	0	0	0	OK	0	0	0	0	0	OK	0	0	0	0	0	OK	0	1	0.074496	0	0.233303	OK	0	0	0	0	0	OK
EIN_024460	hypothetical protein	EINV_96:51081-52236	261	128	31.1827	0	77.5107	OK	139	158	19.1999	0	43.0653	OK	341	317	64.6239	0	154.024	OK	339	246	61.9963	0	161.71	OK	528	4	67.2888	0	186.328	OK	109	27	12.6322	0.95976	24.3046	OK	1	5	1.33318	0	3.67167	OK	20	0	-0.7	1.05	0.99
EIN_024470	dual specificity protein phosphatase, putative	EINV_96:52806-53472	16	7	3.89575	0	11.5799	OK	14	0	5.11207	0	13.2977	OK	1	0	0.82121	0	2.43355	OK	0	0	0	0	0	OK	0	0	0	0	0	OK	4	2	1.53287	0	3.72243	OK	9	3	5.06511	0	12.3787	OK
EIN_024490	hypothetical protein	EINV_96:58240-63343	2	85	1.26656	0	4.01725	OK	112	3	1.94472	0	5.44404	OK	5	441	1.96102	0	5.54379	OK	246	1925	24.8608	0	64.3428	OK	405	2956	34.1927	0	77.72	OK	505	150	12.7478	2.5829	22.9126	OK	48	297	19.3662	3.14716	35.5853	OK	32	0	0.62	0.63	4.29
EIN_024500	M-phase inducer phosphatase, putative	EINV_96:63604-64054	0	7	3.58219	0	9.66285	OK	0	42	14.2124	0	35.7953	OK	39	0	53.9822	0	139.094	OK	172	185	120.752	0	319.356	OK	82	8	40.0366	0	128.748	OK	367	199	217.815	51.485	384.146	OK	29	106	139.922	14.7576	265.086	OK	45	0	1.99	3.91	5.08
EIN_024510	hypothetical protein	EINV_96:65342-66221	94	12	12.2871	0	36.517	OK	96	255	27.7357	0	61.932	OK	162	0	85.6018	0	197.248	OK	351	0	147.394	0	369.222	OK	751	1	134.438	0	361.122	OK	9	26	6.17135	0	12.9393	OK	10	0	4.59998	0	10.6082	OK	32	0	1.17	2.8	3.58
EIN_024710	hypothetical protein, conserved	EINV_97:3858-7279	0	0	0	0	0	OK	114	0	6.29889	0	14.4601	OK	1	0	0.124945	0	0.370259	OK	3	0	0.296982	0	0.772886	OK	0	0	0	0	0	OK	0	2	0.226752	0	0.538772	OK	0	0	0	0	0	OK
EIN_024720	protein serine/threonine kinase, putative	EINV_97:7707-10349	0	48	2.48773	0	6.60366	OK	0	0	0	0	0	OK	0	0	0	0	0	OK	0	0	0	0	0	OK	0	0	0	0	0	OK	0	0	0	0	0	OK	0	0	0	0	0	OK
EIN_024830	protein serine/threonine kinase, putative	EINV_97:15332-20423	0	0	0	0	0	OK	0	0	0	0	0	OK	0	0	0	0	0	OK	0	0	0	0	0	OK	0	0	0	0	0	OK	1	19	0.544746	0	1.2555	OK	0	0	0	0	0	OK
EIN_024840	hypothetical protein, conserved	EINV_97:20732-21738	0	0	0	0	0	OK	0	0	0	0	0	OK	0	0	0	0	0	OK	0	0	0	0	0	OK	0	0	0	0	0	OK	4	2	1.06441	0	2.58482	OK	0	0	0	0	0	OK
EIN_024850	hypothetical protein	EINV_97:23648-24929	0	0	0	0	0	OK	0	0	0	0	0	OK	0	0	0	0	0	OK	54	1	7.19422	0	24.0365	OK	0	14	1.13063	0	2.95195	OK	14	69	9.80914	0	20.0789	OK	4	7	2.64353	0	6.47308	OK
EIN_024860	hypothetical protein, conserved	EINV_97:25614-26520	0	0	0	0	0	OK	0	0	0	0	0	OK	0	0	0	0	0	OK	0	0	0	0	0	OK	0	0	0	0	0	OK	0	0	0	0	0	OK	0	0	0	0	0	OK
EIN_024870	protein serine/threonine kinase, putative	EINV_97:30381-33543	0	0	0	0	0	OK	0	1	0.0283015	0	0.0849044	OK	0	0	0	0	0	OK	0	0	0	0	0	OK	0	0	0	0	0	OK	0	0	0	0	0	OK	0	0	0	0	0	OK
EIN_024880	hypothetical protein, conserved	EINV_97:33704-35546	0	0	0	0	0	OK	0	0	0	0	0	OK	0	0	0	0	0	OK	0	0	0	0	0	OK	0	0	0	0	0	OK	0	0	0	0	0	OK	0	0	0	0	0	OK
EIN_024900	hypothetical protein	EINV_97:45247-46777	1	0	0.206909	0	0.571863	OK	49	0	6.24731	0	15.4763	OK	6	22	1.17686	0	3.16478	OK	0	0	0	0	0	OK	287	0	51.952	0	123.424	OK	4	0	0.557427	0	1.30661	OK	0	24	10.8671	0.214689	21.5195	OK
EIN_024910	heat shock cognate HSP70 protein, putative	EINV_97:48678-50253	0	0	0	0	0	OK	6	13	0.800085	0	2.15235	OK	61	8	8.06253	0	24.4096	OK	0	0	0	0	0	OK	0	0	0	0	0	OK	5	12	1.52396	0	3.33885	OK	0	0	0	0	0	OK
EIN_024920	hypothetical protein	EINV_97:60109-60589	0	0	0	0	0	OK	0	0	0	0	0	OK	0	0	0	0	0	OK	0	0	0	0	0	OK	0	0	0	0	0	OK	0	0	0	0	0	OK	0	0	0	0	0	OK
EIN_024950	hypothetical protein	EINV_97:69933-70452	0	2	1.55627	0	4.42371	OK	2	2	0.855277	0	2.32902	OK	3	0	2.4052	0	6.62896	OK	6	0	5.71692	0	14.9658	OK	38	0	29.0523	0	77.3391	OK	1	3	1.80131	0	4.78055	OK	0	0	0	0	0	OK	32	0	-0.86	0.63	1.88
EIN_024960	hypothetical protein, conserved	EINV_97:74014-75559	0	0	0	0	0	OK	11	0	1.45282	0	3.80052	OK	0	0	0	0	0	OK	0	0	0	0	0	OK	0	0	0	0	0	OK	0	8	1.64659	0	3.40962	OK	0	0	0	0	0	OK
EIN_024970	hypothetical protein	EINV_97:82081-82783	0	0	0	0	0	OK	0	0	0	0	0	OK	0	0	0	0	0	OK	0	3	0.36111	0	0.871798	OK	0	0	0	0	0	OK	0	1	0.691468	0	2.16551	OK	0	0	0	0	0	OK
EIN_024990	hypothetical protein	EINV_97:92372-94313	0	0	0	0	0	OK	0	0	0	0	0	OK	0	0	0	0	0	OK	0	132	6.79602	0	17.9772	OK	0	19	0.894377	0	2.34303	OK	4	4	0.530393	0	1.2098	OK	2	1	0.344666	0	0.975042	OK
EIN_025000	hypothetical protein	EINV_97:98582-99075	5	3	2.7882	0	8.14841	OK	79	9	19.8034	0	56.0569	OK	1	0	1.70292	0	5.04639	OK	0	1	0.403491	0	1.21047	OK	7	0	7.57822	0	19.8742	OK	4	19	10.0599	0	22.2987	OK	5	0	6.96109	0	17.3042	OK	46	0	2.83	-0.71	-2.79
EIN_025010	myosin-6, putative	EINV_97:99311-101987	19	4	1.11398	0	3.5268	OK	15	46	1.76796	0	4.66125	OK	21	0	4.35752	0	11.5935	OK	4	12	0.636477	0	1.74775	OK	36	4	2.65076	0	8.6388	OK	7	19	2.0497	0	4.41639	OK	2	0	0	0	0	OK	19	0	0.67	1.97	-0.81
EIN_025050	hypothetical protein, conserved	EINV_97:109166-109876	0	0	0	0	0	OK	0	0	0	0	0	OK	0	0	0	0	0	OK	0	0	0	0	0	OK	0	0	0	0	0	OK	0	0	0	0	0	OK	0	0	0	0	0	OK
EIN_025060	protein serine/threonine kinase, putative	EINV_97:118777-119961	0	36	5.8504	0	15.5498	OK	0	0	0	0	0	OK	0	0	0	0	0	OK	0	0	0	0	0	OK	0	0	0	0	0	OK	0	0	0	0	0	OK	0	0	0	0	0	OK
EIN_025070	hypothetical protein, conserved	EINV_97:121842-123959	0	0	0	0	0	OK	16	0	1.51446	0	3.921	OK	9	0	0	0	0	OK	3	0	0	0	0	OK	0	0	0	0	0	OK	0	0	0	0	0	OK	0	0	0	0	0	OK
EIN_025100	hypothetical protein, conserved	EINV_97:128709-131598	0	0	0	0	0	OK	0	0	0	0	0	OK	0	0	0	0	0	OK	0	0	0	0	0	OK	0	0	0	0	0	OK	0	4	0.41142	0	0.911813	OK	8	0	0.988474	0	2.31154	OK
EIN_025110	hypothetical protein	EINV_97:131842-132154	0	0	0	0	0	OK	0	0	0	0	0	OK	0	0	0	0	0	OK	0	0	0	0	0	OK	0	0	0	0	0	OK	0	0	0	0	0	OK	0	0	0	0	0	OK
EIN_025120	hypothetical protein	EINV_97:133397-134536	0	0	0	0	0	OK	384	1	36.6685	0	86.4965	OK	0	0	0	0	0	OK	1	0	0.464595	0	1.2693	OK	0	156	14.5775	0	38.462	OK	182	59	26.5126	3.99964	49.0256	OK	0	91	62.3423	16.8049	107.88	OK
EIN_025130	hypothetical protein	EINV_97:139468-140279	0	0	0	0	0	OK	0	0	0	0	0	OK	0	0	0	0	0	OK	0	0	0	0	0	OK	0	0	0	0	0	OK	0	0	0	0	0	OK	0	0	0	0	0	OK
EIN_025140	protein serine/threonine kinase, putative	EINV_97:140542-140866	0	0	0	0	0	OK	0	0	0	0	0	OK	0	0	0	0	0	OK	0	0	0	0	0	OK	0	0	0	0	0	OK	0	0	0	0	0	OK	0	0	0	0	0	OK
EIN_025150	hypothetical protein	EINV_97:146960-147692	0	2	0.265455	0	0.871449	OK	0	0	0	0	0	OK	0	0	0	0	0	OK	0	0	0	0	0	OK	0	0	0	0	0	OK	0	0	0	0	0	OK	0	0	0	0	0	OK
EIN_025160	hypothetical protein	EINV_97:148756-149392	0	0	0	0	0	OK	0	0	0	0	0	OK	0	0	0	0	0	OK	0	0	0	0	0	OK	0	0	0	0	0	OK	0	0	0	0	0	OK	0	0	0	0	0	OK
EIN_025180	hypothetical protein	EINV_97:153275-153638	0	0	0	0	0	OK	0	0	0	0	0	OK	0	0	0	0	0	OK	0	0	0	0	0	OK	0	0	0	0	0	OK	0	0	0	0	0	OK	0	0	0	0	0	OK
EIN_025390	hypothetical protein	EINV_98:7721-8261	0	0	0	0	0	OK	0	0	0	0	0	OK	0	16	1.9335	0	5.20391	OK	0	0	0	0	0	OK	0	0	0	0	0	OK	0	2	2.0467	0	4.86305	OK	0	0	0	0	0	OK
EIN_025400	protein serine/threonine kinase, putative	EINV_98:8527-14480	0	0	0	0	0	OK	0	0	0	0	0	OK	0	0	0	0	0	OK	0	10	0.160811	0	0.422097	OK	0	0	0	0	0	OK	0	0	0	0	0	OK	0	0	0	0	0	OK
EIN_025530	hypothetical protein, conserved	EINV_98:17626-19198	0	0	0	0	0	OK	0	0	0	0	0	OK	0	0	0	0	0	OK	0	0	0	0	0	OK	0	0	0	0	0	OK	0	0	0	0	0	OK	0	0	0	0	0	OK
EIN_025540	hypothetical protein	EINV_98:20537-20990	0	0	0	0	0	OK	0	0	0	0	0	OK	0	0	0	0	0	OK	0	0	0	0	0	OK	0	0	0	0	0	OK	0	0	0	0	0	OK	0	0	0	0	0	OK
EIN_025550	hypothetical protein, conserved	EINV_98:21426-23175	0	0	0	0	0	OK	39	0	4.20023	0	10.5459	OK	0	0	0	0	0	OK	0	0	0	0	0	OK	0	0	0	0	0	OK	0	0	0	0	0	OK	0	0	0	0	0	OK
EIN_025560	hypothetical protein, conserved	EINV_98:23559-24957	0	0	0	0	0	OK	0	0	0	0	0	OK	0	0	0	0	0	OK	0	0	0	0	0	OK	0	0	0	0	0	OK	0	0	0	0	0	OK	0	0	0	0	0	OK
EIN_025570	hypothetical protein	EINV_98:27341-28079	355	0	101.088	0	221.562	OK	19	95	10.0801	0	26.7241	OK	53	0	34.2368	0	86.3347	OK	0	0	0	0	0	OK	0	0	0	0	0	OK	0	0	0	0	0	OK	0	0	0	0	0	OK
EIN_025780	hypothetical protein	EINV_98:38132-38492	0	0	0	0	0	OK	2	0	2.44769	0	6.94438	OK	0	0	0	0	0	OK	1	0	2.54418	0	6.95083	OK	0	0	0	0	0	OK	0	2	4.3707	0	10.385	OK	0	0	0	0	0	OK
EIN_025790	hypothetical protein, conserved	EINV_98:38648-39991	0	0	0	0	0	OK	0	0	0	0	0	OK	50	0	15.7429	0	39.7603	OK	0	0	0	0	0	OK	0	0	0	0	0	OK	0	0	0	0	0	OK	2	0	0.87314	0	2.23982	OK
EIN_025800	protein serine/threonine kinase, putative	EINV_98:41609-49829	290	0	5.90976	0	13.1732	OK	1	18	0.108445	0	0.338624	OK	0	0	0	0	0	OK	0	0	0	0	0	OK	0	0	0	0	0	OK	0	0	0	0	0	OK	0	0	0	0	0	OK
EIN_025810	hypothetical protein	EINV_98:55670-56075	0	0	0	0	0	OK	0	0	0	0	0	OK	0	0	0	0	0	OK	0	0	0	0	0	OK	0	0	0	0	0	OK	0	0	0	0	0	OK	0	0	0	0	0	OK
EIN_025820	hypothetical protein	EINV_98:57042-58272	0	0	0	0	0	OK	0	0	0	0	0	OK	0	0	0	0	0	OK	0	0	0	0	0	OK	0	0	0	0	0	OK	0	0	0	0	0	OK	0	0	0	0	0	OK
EIN_025830	hypothetical protein	EINV_98:58467-60082	0	0	0	0	0	OK	0	0	0	0	0	OK	0	0	0	0	0	OK	0	0	0	0	0	OK	0	0	0	0	0	OK	0	0	0	0	0	OK	0	0	0	0	0	OK
EIN_025840	GTPase_rho, putative	EINV_98:65491-66082	9	279	52.0051	0	149.351	OK	15	309	36.5774	0	88.3409	OK	0	0	0	0	0	OK	0	0	0	0	0	OK	0	0	0	0	0	OK	0	27	18.2114	1.54541	34.8774	OK	1	13	10.5373	0	26.8787	OK
EIN_025850	hypothetical protein	EINV_98:70320-70902	0	10	4.05604	0	10.8727	OK	2	0	1.01935	0	2.89202	OK	1	0	1.00297	0	2.97218	OK	0	0	0	0	0	OK	0	0	0	0	0	OK	0	0	0	0	0	OK	0	0	0	0	0	OK
EIN_025860	thioredoxin, putative	EINV_98:78976-79288	1	0	0	0	0	OK	0	1	0	0	0	OK	2	1	4.12027	0	13.1768	OK	0	0	0	0	0	OK	0	0	0	0	0	OK	0	0	0	0	0	OK	0	0	0	0	0	OK
EIN_025960	hypothetical protein	EINV_99:236-3057	0	0	0	0	0	OK	119	0	8.16581	0	18.6529	OK	1	0	0.15546	0	0.460687	OK	0	0	0	0	0	OK	0	0	0	0	0	OK	0	0	0	0	0	OK	1	0	0.120306	0	0.405002	OK
EIN_026070	actin, putative	EINV_99:6227-7363	13243	1796	1321.82	69.024	2574.61	OK	4449	6790	737.627	327.738	1147.52	OK	1261	1919	294.123	0	637.297	OK	421	1250	129.881	0	321.644	OK	861	51	119.32	0	313.053	OK	640	987	210.409	49.2851	371.533	OK	123	118	58.9615	15.654	102.269	OK	16	0	-0.84	-2.17	-3.35
EIN_026080	hypothetical protein	EINV_99:11830-12469	185	97	49.123	0	125.934	OK	192	5	37.4363	0	96.8283	OK	969	146	400.581	0	995.625	OK	0	2103	434.508	0	991.081	OK	399	114	118.932	0	320.857	OK	610	2190	791.833	133.744	1449.92	OK	14	7	9.60885	0	21.7794	OK	20	0	-0.39	3.03	3.14
EIN_026090	hypothetical protein	EINV_99:14077-15004	0	0	0	0	0	OK	0	0	0	0	0	OK	0	0	0	0	0	OK	0	0	0	0	0	OK	0	0	0	0	0	OK	0	0	0	0	0	OK	0	0	0	0	0	OK
EIN_026200	hypothetical protein, conserved	EINV_99:28943-30620	0	2	0.334069	0	0.949594	OK	0	0	0	0	0	OK	6	0	1.5489	0	4.16297	OK	0	0	0	0	0	OK	0	33	1.79798	0	4.77683	OK	7	6	0.981467	0	2.11238	OK	0	1	0.54354	0	1.56783	OK
EIN_026210	serine-threonine protein kinase, putative	EINV_99:32824-36793	2	410	8.69485	0	24.6197	OK	727	79	19.2806	0	40.0066	OK	117	222	7.59707	0	18.5379	OK	2	0	0.241401	0	0.641719	OK	1170	0	84.985	0	180.691	OK	114	389	18.6943	1.99654	35.3921	OK	83	104	12.9054	2.88617	22.9246	OK	37	0	1.15	-0.19	-5.17
EIN_026220	protein serine/threonine kinase, putative	EINV_99:37679-42536	0	0	0	0	0	OK	0	0	0	0	0	OK	0	0	0	0	0	OK	0	0	0	0	0	OK	0	0	0	0	0	OK	0	0	0	0	0	OK	0	0	0	0	0	OK
EIN_026230	hypothetical protein	EINV_99:43033-44512	0	0	0	0	0	OK	45	0	6.01668	0	14.974	OK	2	1	0.362253	0	1.1585	OK	0	0	0	0	0	OK	0	13	0.823669	0	2.14716	OK	2	14	1.65987	0	3.80988	OK	0	1	0.627848	0	1.81101	OK
EIN_026240	chaperone protein DNAK, putative	EINV_99:48734-50428	1	84	4.22112	0	13.6005	OK	1	0	0.135883	0	0.424135	OK	0	4	0.143262	0	0.401736	OK	592	0	118.279	0	287.478	OK	0	0	0	0	0	OK	1	0	0.1179	0	0.403125	OK	0	0	0	0	0	OK
EIN_026250	vacuolar protein sorting-associated protein, putative	EINV_99:50624-51361	0	6	2.19732	0	5.92722	OK	12	0	4.35784	0	11.4396	OK	23	0	20.3679	0	53.7569	OK	0	34	7.59935	0	20.361	OK	0	0	0	0	0	OK	1	0	0.415921	0	1.42212	OK	3	0	2.77635	0	7.00785	OK
EIN_026260	hypothetical protein, conserved	EINV_99:51885-52968	0	0	0	0	0	OK	0	0	0	0	0	OK	91	0	36.9058	0	88.9718	OK	0	0	0	0	0	OK	0	0	0	0	0	OK	0	0	0	0	0	OK	0	5	3.79255	0	8.93837	OK
EIN_026270	hypothetical protein, conserved	EINV_99:53505-54330	96	503	66.4117	0	160.509	OK	359	213	59.9643	0	125.666	OK	858	1436	285.521	0	625.967	OK	189	561	78.0144	0	201.912	OK	238	967	103.825	0	248.173	OK	1059	607	271.783	76.2441	467.323	OK	822	517	436.98	159.305	714.654	OK	35	0	-0.15	2.1	0.23
EIN_026280	hypothetical protein	EINV_99:54488-56753	0	181	12.3802	0	30.7689	OK	164	121	9.12784	0	20.633	OK	1	0	0.184555	0	0.546905	OK	0	0	0	0	0	OK	1	3	0.119754	0	0.317782	OK	29	266	18.6553	0.103239	37.2074	OK	11	17	3.25645	0	7.18028	OK
EIN_026290	vacuolar protein sorting-associated protein, putative	EINV_99:58793-67656	1	0	0.0327638	0	0.0905538	OK	210	7	2.12591	0	5.40848	OK	875	70	18.7858	0	47.3669	OK	2	1	0.0501467	0	0.141952	OK	1215	137	18.1811	0	45.9588	OK	406	284	8.65391	2.1704	15.1374	OK	89	266	10.9633	2.36532	19.5613	OK	49	0	6.02	9.16	0.61
EIN_026300	hypothetical protein	EINV_99:68141-69980	0	3	0.338624	0	0.92686	OK	442	1411	58.6859	9.91518	107.457	OK	40	55	5.05844	0	13.7039	OK	0	3	0.110223	0	0.266102	OK	130	230	15.2547	0	39.5457	OK	320	182	31.5106	7.4085	55.6126	OK	41	140	29.0349	4.35336	53.7165	OK	46	0	7.44	3.9	-1.62
EIN_026310	hypothetical protein	EINV_99:71522-72221	0	0	0	0	0	OK	3	142	12.3544	0	34.1752	OK	238	0	171.302	0	384.23	OK	0	0	0	0	0	OK	0	0	0	0	0	OK	11	23	8.22321	0	16.9855	OK	0	5	6.72565	0	15.8511	OK
EIN_026320	hypothetical protein	EINV_99:72616-73489	0	0	0	0	0	OK	24	0	6.15427	0	15.733	OK	2	6	0.721007	0	1.97735	OK	0	0	0	0	0	OK	0	0	0	0	0	OK	12	76	16.4071	0	33.8097	OK	9	49	19.7725	0	41.7149	OK
EIN_026330	hypothetical protein	EINV_99:74368-76354	1191	790	84.008	0	175.151	OK	154	62	8.71804	0	20.7279	OK	1519	1	151.938	0	384.578	OK	0	1	0.0505691	0	0.151707	OK	1108	1	75.078	0	195.447	OK	43	105	10.0226	0.697075	19.3482	OK	5	7	1.65964	0	3.99857	OK	19	0	-3.27	0.85	-10.7
EIN_026340	hypothetical protein	EINV_99:76551-77436	0	2	0.721725	0	2.05151	OK	0	1	0.12272	0	0.368159	OK	13	531	18.7826	0	51.0512	OK	0	0	0	0	0	OK	2	0	0.709109	0	1.88503	OK	11	30	7.35967	0	15.2431	OK	8	30	14.8543	0	32.0063	OK
EIN_026350	hypothetical protein	EINV_99:79732-87555	0	19	0.370099	0	0.986533	OK	229	27	2.69686	0	6.5344	OK	792	464	19.9422	0	47.064	OK	0	4	0.0480537	0	0.127742	OK	33	2	0.545738	0	1.80688	OK	29	50	1.18484	0.0626944	2.30699	OK	49	110	5.23352	0.820797	9.64624	OK	34	0	2.87	5.75	-2.95
EIN_026360	hypothetical protein	EINV_99:88074-90234	0	1	0.0718072	0	0.235732	OK	65	549	14.5279	0	31.3527	OK	0	0	0	0	0	OK	0	1	0.0460741	0	0.138222	OK	0	1	0.0409849	0	0.158433	OK	0	56	7.79357	1.22447	14.3627	OK	41	52	10.9523	1.19597	20.7087	OK
EIN_026370	hypothetical protein	EINV_99:90339-91917	666	582	67.9627	0	146.754	OK	530	548	48.7667	4.91216	92.6211	OK	238	528	38.1128	0	87.2628	OK	108	549	27.6484	0	75.2659	OK	151	1752	63.7456	0	156.712	OK	1554	1524	241.036	69.8263	412.245	OK	1350	955	345.909	124.656	567.163	OK	15	0	-0.48	-0.83	-1.3
EIN_026380	hypothetical protein	EINV_99:92280-92934	2	4	1.13104	0	3.06748	OK	10	6	2.48915	0	6.74737	OK	843	278	340.184	0	828.633	OK	1894	1975	766.35	0	1747.53	OK	4625	2887	1453.14	0	3138.26	OK	1747	1677	796.687	233.874	1359.5	OK	16	111	74.4678	4.56031	144.375	OK	32	0	1.14	8.23	9.4
EIN_026390	eukaryotic translation initiation factor 4E, putative	EINV_99:93206-93755	46	58	22.3733	0	59.2697	OK	113	4	27.623	0	76.9697	OK	0	0	0	0	0	OK	1	0	1.16044	0	3.17038	OK	1	4	0.972982	0	2.63381	OK	61	68	41.392	5.45822	77.3258	OK	63	40	60.1604	7.99149	112.329	OK
EIN_026400	dual specificity protein phosphatase, putative	EINV_99:94132-95160	13	0	2.78542	0	7.41635	OK	3	0	0.766049	0	2.09289	OK	2	0	1.00498	0	2.76983	OK	2	0	1.06166	0	2.82223	OK	1675	1	266.531	0	673.247	OK	45	100	22.7466	1.77881	43.7144	OK	0	1	1.05801	0	3.05179	OK	10	0	-1.86	-1.47	-1.39
EIN_026410	protease U48 caax prenyl protease rce1, putative	EINV_99:95468-95958	656	0	395.79	0	824.14	OK	236	58	85.8567	0	202.919	OK	10	2	8.27914	0	26.8774	OK	0	0	0	0	0	OK	0	0	0	0	0	OK	1	5	3.27425	0	8.20835	OK	3	0	4.94567	0	12.4835	OK
EIN_026430	hypothetical protein	EINV_99:107319-108036	1180	427	238.948	0	518.674	OK	263	275	65.0945	0	134.885	OK	499	0	344.055	0	738.841	OK	1	0	0.781536	0	2.1352	OK	0	20	3.3485	0	8.78452	OK	42	9	9.13078	0	18.5789	OK	0	1	1.55769	0	4.4931	OK	31	0	-1.88	0.53	-8.26
EIN_026440	hypothetical protein	EINV_99:111113-111941	0	0	0	0	0	OK	0	0	0	0	0	OK	0	0	0	0	0	OK	0	0	0	0	0	OK	0	0	0	0	0	OK	0	0	0	0	0	OK	0	0	0	0	0	OK
EIN_026460	metal resistance protein YCF1, putative	EINV_99:113756-117781	0	0	0	0	0	OK	1	1	0.0362252	0	0.124501	OK	49	3	2.26468	0	7.09725	OK	1	8	0.140794	0	0.420966	OK	1	0	0.0647637	0	0.156353	OK	26	36	1.83849	0.075838	3.60114	OK	11	7	1.0305	0	2.35996	OK
EIN_026470	glycerol-3-phosphate dehydrogenase, putative	EINV_99:118842-122049	1478	44	40.0431	0	91.2186	OK	705	276	23.5022	1.03581	45.9686	OK	130	16	7.84317	0	22.2193	OK	0	419	12.5777	0	31.7823	OK	1	0	0.0805422	0	0.194446	OK	90	230	12.7855	1.41002	24.1609	OK	350	635	79.3534	23.0018	135.705	OK	23	0	-0.77	-2.35	-1.67
EIN_026480	hypothetical protein, conserved	EINV_99:122265-123754	2625	261	182.025	0	389.862	OK	1473	2436	181.476	59.2766	303.674	OK	17	2	2.51425	0	8.22227	OK	5	3	0.686927	0	1.89846	OK	7	3	0.784331	0	2.37069	OK	105	415	49.994	4.49845	95.4896	OK	190	300	79.2257	21.6997	136.752	OK	16	0	0	-6.18	-8.05
EIN_026490	RNA m5u methyltransferase, putative	EINV_99:124161-125793	14	110	6.2166	0	17.6414	OK	107	17	6.79413	0	18.039	OK	57	5	7.23138	0	22.1927	OK	872	4	86.8042	0	254.461	OK	300	40	26.5534	0	75.6113	OK	2094	2327	342.803	100.527	585.078	OK	1067	1368	391.129	124.206	658.052	OK	28	0	0.13	0.22	3.8
EIN_026500	nucleotide-binding protein, putative	EINV_99:126379-127378	2010	723	263.242	0	547.575	OK	4357	1279	523.329	170.504	876.153	OK	4561	5911	1164.75	0	2558.14	OK	1690	20	295.464	0	818.774	OK	8221	2677	1376.48	0	2993.95	OK	2436	1819	561.759	173.878	949.64	OK	474	529	280.68	94.8659	466.493	OK	35	0	0.99	2.15	0.17
EIN_026510	GCN20-type ATP-binding cassette protein GCN3, putative	EINV_99:127720-129610	220	603	35.317	0	79.8404	OK	502	940	48.2654	7.22466	89.3062	OK	390	11	41.3696	0	109.537	OK	3	1544	41.466	0	119.447	OK	250	2	17.9868	0	53.5578	OK	144	231	25.738	4.40987	47.0662	OK	56	401	74.9623	12.2521	137.672	OK	23	0	0.45	0.23	0.23
EIN_026520	palmitoyltransferase ZDHHC15, putative	EINV_99:129761-131131	11343	1711	1227.67	58.5093	2396.83	OK	2003	453	224.57	44.2251	404.916	OK	768	2	164.755	0	423.038	OK	63	1	10.5413	0	35.1737	OK	966	289	154.491	0	385.055	OK	320	1139	217.514	31.7219	403.306	OK	12	74	28.6197	0.455983	56.7835	OK	15	0	-2.45	-2.9	-6.86
EIN_026530	hypothetical protein	EINV_99:131301-131634	131	89	125.117	0	324.925	OK	91	23	64.795	0	170.531	OK	51	53	76.8942	0	210.169	OK	69	218	149.141	0	406.375	OK	263	152	281.576	0	757.761	OK	15	24	31.9397	0	65.3269	OK	0	1	6.07474	0	17.5224	OK	10	0	-0.95	-0.7	0.25
EIN_026540	hypothetical protein	EINV_99:131992-133154	0	191	41.4176	0	102.508	OK	58	0	15.1792	0	37.1682	OK	0	0	0	0	0	OK	0	0	0	0	0	OK	0	0	0	0	0	OK	46	60	17.5797	1.73538	33.424	OK	10	21	12.127	0	26.5048	OK
EIN_026550	Rho GTPase-activating protein, putative	EINV_99:134101-136001	73	180	11.0573	0	27.7881	OK	878	805	64.2086	12.1687	116.249	OK	546	0	117.371	0	250.962	OK	0	2	0.109222	0	0.263685	OK	675	11	49.3782	0	133.525	OK	126	136	17.2144	3.17519	31.2536	OK	14	125	23.0192	1.56228	44.4762	OK	37	0	2.54	3.41	-6.66
EIN_026560	serine/threonine protein kinase ppk21, putative	EINV_99:136173-137603	509	123	48.4062	0	117.068	OK	315	464	43.8595	0.364069	87.3549	OK	363	181	67.4317	0	167.588	OK	652	368	102.534	0	266.184	OK	348	292	51.0804	0	130.508	OK	4774	4201	954.015	312.075	1595.95	OK	6822	8481	3486.4	715.698	6257.1	OK	33	0	-0.14	0.48	1.08
EIN_026580	hypothetical protein	EINV_99:140122-141130	0	173	27.9552	0	70.1493	OK	353	1175	87.2289	9.15006	165.308	OK	844	267	169.496	0	413.666	OK	46	1	12.48	0	33.5472	OK	54	2	7.63981	0	25.1731	OK	34	65	13.1396	0.754606	25.5246	OK	29	127	46.2672	3.9556	88.5788	OK	24	0	1.64	2.6	-1.16
EIN_026590	hypothetical protein	EINV_99:141295-142351	1594	376	178.617	0	386.359	OK	1570	3637	331.578	115.667	547.49	OK	2360	1415	521.494	0	1208.59	OK	86	0	28.3657	0	75.2067	OK	3404	78	485.682	0	1164.74	OK	119	201	43.6787	6.89074	80.4666	OK	0	11	8.1157	0	17.6449	OK	37	0	0.89	1.55	-2.65
EIN_026600	hypothetical protein	EINV_99:142495-145936	214	0	10.4979	0	24.1417	OK	113	200	5.48846	0	12.3093	OK	0	0	0	0	0	OK	1	1	0.0698001	0	0.205291	OK	0	0	0	0	0	OK	29	29	1.92437	0.114496	3.73425	OK	41	52	6.62012	0.722902	12.5173	OK
EIN_026610	cullin, putative	EINV_99:146707-148318	114	173	15.7698	0	39.0805	OK	187	429	25.3789	0	52.4043	OK	9	56	2.0782	0	5.69848	OK	183	0	38.2665	0	98.988	OK	1046	1	96.12	0	251.383	OK	244	420	58.7114	11.0253	106.397	OK	206	142	54.413	16.7035	92.1225	OK	39	0	0.69	-2.92	1.28
EIN_026620	hypothetical protein	EINV_99:151192-152509	2	12	0.966597	0	2.78583	OK	300	489	40.7375	0.775816	80.6992	OK	1343	278	219.375	0	537.32	OK	632	2	80.7702	0	242.668	OK	2741	5	294.5	0	719.748	OK	3145	8041	1207.28	302.339	2112.22	OK	32	165	47.7971	6.33964	89.2546	OK	45	0	5.4	7.83	6.38
EIN_026630	hypothetical protein	EINV_99:152768-153674	1	18	1.88184	0	5.89892	OK	27	33	5.19328	0	13.2243	OK	1443	45	366.363	0	922.733	OK	15047	5151	3360.62	0	6839.39	OK	51801	20721	10072	0	20922.1	OK	14238	12949	4174.57	1506.04	6843.1	OK	847	2400	1183.36	245.576	2121.14	OK	32	0	1.46	7.6	10.8
EIN_026650	hypothetical protein	EINV_99:154367-155219	327	0	88.024	0	193.777	OK	0	0	0	0	0	OK	0	1	0.0670685	0	0.275115	OK	0	0	0	0	0	OK	0	0	0	0	0	OK	5	2	1.30471	0	3.02201	OK	0	0	0	0	0	OK
EIN_026660	palmitoyltransferase ERF2, putative	EINV_99:155269-156204	0	59	9.53916	0	25.3428	OK	66	34	11.8987	0	30.3279	OK	108	1	33.0797	0	97.443	OK	0	1	0.156169	0	0.468508	OK	571	1	119.143	0	328.099	OK	23	129	29.4541	0	59.8952	OK	21	29	18.7046	0	38.6995	OK	37	0	0.32	1.79	-5.93
EIN_026670	hypothetical protein	EINV_99:156806-157508	20293	10873	4676.11	876.733	8475.49	OK	8020	11480	2275.2	1104.63	3445.76	OK	3075	2229	1173.36	0	2700.16	OK	832	207	246.313	0	685.098	OK	2976	1374	821.581	0	1857.87	OK	356	474	162.731	30.3983	295.063	OK	63	147	90.5946	13.9152	167.274	OK	15	0	-1.04	-1.99	-4.25
EIN_026680	axoneme-associated protein mst101, putative	EINV_99:158325-165378	3911	3520	81.3432	10.226	152.46	OK	2213	2704	43.5036	15.821	71.1862	OK	2521	1953	71.2112	0	162.077	OK	14	902	6.23362	0	18.4793	OK	287	8	5.09948	0	14.9608	OK	6	192	3.88163	0	7.99518	OK	41	32	2.26322	0.134637	4.3918	OK	16	0	-0.9	-0.19	-3.71
EIN_026690	dual specificity protein phosphatase, putative	EINV_99:166036-167149	1	241	18.3637	0	55.6433	OK	35	226	14.7566	0	35.5426	OK	744	785	176.312	0	399.427	OK	233	0	69.9325	0	179.724	OK	714	1	102.549	0	276.798	OK	102	534	96.028	7.66476	184.391	OK	8	6	3.35662	0	8.02089	OK	20	0	-0.32	3.26	1.93
EIN_026700	protein serine/threonine kinase, putative	EINV_99:168192-174180	0	0	0	0	0	OK	2	0	0.0668679	0	0.189712	OK	120	0	7.40173	0	17.453	OK	9	0	0.469151	0	1.23369	OK	0	0	0	0	0	OK	2	0	0.0959286	0	0.252855	OK	0	0	0	0	0	OK
EIN_026710	1,4-alpha-glucan-branching enzyme, putative	EINV_99:176719-178762	3105	990	171.582	0	348.232	OK	744	627	48.11	7.23403	88.9859	OK	448	533	49.1671	0	113.104	OK	3	1	0.268669	0	0.785913	OK	2	2	0.18893	0	0.532298	OK	133	599	50.186	4.91112	95.4608	OK	820	1575	318.305	86.0058	550.604	OK	16	0	-1.83	-1.8	-9.32
EIN_026720	calmodulin, putative	EINV_99:179134-180046	2937	1012	426.571	0	865.634	OK	3104	2574	512.705	193.077	832.333	OK	4514	1589	1164.72	0	2807.82	OK	538	2340	255.809	0	623.737	OK	5443	31	921.822	0	2157.04	OK	37	358	71.6331	1.30305	141.963	OK	3	8	4.07153	0	10.2148	OK	19	0	0.27	1.45	-0.74
EIN_026730	hypothetical protein, conserved	EINV_99:180381-182736	47	734	25.7136	0	64.1222	OK	44	598	13.3634	0	29.0422	OK	130	52	11.2845	0	30.6159	OK	5	1	0.35431	0	1.07193	OK	1	0	0.112422	0	0.271411	OK	117	268	21.4466	2.90034	39.9928	OK	108	97	20.6122	5.14244	36.082	OK	16	0	-0.94	-1.19	-6.18
EIN_026740	alpha-soluble NSF attachment protein, putative	EINV_99:182893-183829	38	45	8.94923	0	24.02	OK	330	35	43.0949	0	99.4009	OK	36	23	9.95565	0	29.2183	OK	314	4	66.8554	0	209.239	OK	108	19	20.6487	0	63.6453	OK	162	323	83.0143	13.2578	152.771	OK	40	95	50.8525	7.03886	94.6662	OK	30	0	2.27	0.15	2.9
EIN_026750	hypothetical protein	EINV_99:185770-186400	2323	561	511.813	0	1075.94	OK	3962	3108	1052.39	418.647	1686.14	OK	1831	1531	805.417	0	1822.04	OK	130	30	44.2634	0	135.234	OK	1337	5	370.441	0	951.678	OK	632	4180	1393.41	195.991	2590.83	OK	36	403	279.317	38.7259	519.909	OK	31	0	1.04	0.65	-3.53
EIN_026760	hypothetical protein	EINV_99:186878-187742	3874	317	492.219	0	1031.45	OK	1732	2797	393.306	136.273	650.34	OK	1018	5	274.151	0	697.617	OK	419	522	125.628	0	312.998	OK	5999	1920	1206.49	0	2665.13	OK	430	2091	479.281	66.4514	892.11	OK	34	91	48.2647	5.74644	90.783	OK	12	0	-0.32	-0.84	-1.97
EIN_026770	protein HIRA, putative	EINV_99:188354-190988	172	1	5.65277	0	16.4139	OK	40	2	1.41786	0	4.3181	OK	25	56	2.27722	0	6.09463	OK	0	0	0	0	0	OK	23	2	1.18742	0	3.92342	OK	41	51	4.296	0.404647	8.18735	OK	4	15	2.13009	0	5.04474	OK
EIN_026780	hypothetical protein, conserved	EINV_99:191071-192472	5653	1727	474.758	18.2702	931.247	OK	3158	3138	329.869	129.505	530.234	OK	457	751	80.2672	0	179.822	OK	133	217	23.9468	0	62.5294	OK	46	2	4.73087	0	15.6145	OK	669	3547	445.718	67.7016	823.734	OK	4174	3018	1254.4	401.412	2107.38	OK	16	0	-0.53	-2.56	-4.31
EIN_026790	F-actin-capping protein subunit beta, putative	EINV_99:192933-193758	3900	6714	1249.14	235.469	2262.82	OK	3426	4589	763.108	317.346	1208.87	OK	6035	5022	1863.56	0	4275.86	OK	327	89	79.681	0	226.439	OK	523	773	151.086	0	354.886	OK	2177	4110	1174.45	304.259	2044.63	OK	3720	1868	1750.12	582.201	2918.04	OK	31	0	-0.71	0.58	-3.97
EIN_026800	hypothetical protein, conserved	EINV_99:194493-195528	709	469	104.18	0	228.504	OK	1280	258	136.134	12.6503	259.618	OK	7930	3358	1742.65	0	4235.65	OK	105	8158	454.076	0	1110.81	OK	64	2	8.99072	0	29.4731	OK	9778	8661	2222.21	772.889	3671.52	OK	2024	1213	731.644	261.321	1201.97	OK	24	0	0.39	4.06	2.12
EIN_026810	hypothetical protein	EINV_99:196467-197100	321	1	59.3764	0	160.44	OK	10	315	32.6422	0	79.3647	OK	0	208	19.1176	0	47.4774	OK	0	0	0	0	0	OK	0	0	0	0	0	OK	23	35	15.6522	0.466171	30.8383	OK	2	0	2.31309	0	5.93365	OK
EIN_026820	hypothetical protein, conserved	EINV_99:197835-198999	0	0	0	0	0	OK	0	0	0	0	0	OK	0	0	0	0	0	OK	0	0	0	0	0	OK	0	0	0	0	0	OK	0	3	1.07768	0	2.40404	OK	0	0	0	0	0	OK
EIN_026830	Maintenance of ploidy protein mob1, putative	EINV_99:200316-200961	5947	1594	1313.94	41.0585	2586.83	OK	2832	5237	1029.2	419.547	1638.86	OK	1765	716	742.184	0	1763.22	OK	232	3198	400.238	0	1025.55	OK	2044	313	578.288	0	1400.28	OK	348	1543	535.208	72.4133	998.002	OK	37	83	67.8736	8.28047	127.467	OK	16	0	-0.35	-0.82	-1.71
EIN_026840	hypothetical protein	EINV_99:201088-202768	0	4	0.444521	0	1.22757	OK	11	0	1.32008	0	3.45327	OK	0	0	0	0	0	OK	0	0	0	0	0	OK	0	0	0	0	0	OK	3	0	0.422581	0	0.972183	OK	1	10	2.16059	0	5.65994	OK
EIN_026850	actin, putative	EINV_99:203196-204285	16804	10035	2293.32	448.093	4138.56	OK	9790	18632	1801.39	899.062	2703.72	OK	1846	928	390.684	0	916.435	OK	10	158	9.64879	0	30.15	OK	284	17	39.4531	0	114.72	OK	221	2625	420.67	38.5436	802.796	OK	1281	751	462.044	167.797	756.291	OK	31	0	-0.35	-2.55	-7.89
EIN_026860	hypothetical protein, conserved	EINV_99:204989-206552	459	598	57.3168	0	124.981	OK	91	0	11.0409	0	26.0529	OK	265	4	34.8067	0	94.9437	OK	160	7	16.6403	0	53.1355	OK	329	1597	75.6193	0	175.15	OK	2371	1305	272.989	82.9724	463.006	OK	4097	3579	1202.09	367.523	2036.66	OK	1	0	-2.38	-0.72	-1.78
EIN_026870	hypothetical protein	EINV_99:206687-208705	253	442	33.828	0	77.0949	OK	415	978	49.8297	6.31406	93.3453	OK	1240	362	152.084	0	368.327	OK	3	328	10.1831	0	32.314	OK	12	15	1.39214	0	3.86088	OK	185	691	72.7219	8.74596	136.698	OK	18	12	3.80817	0	8.37604	OK	24	0	0.56	2.17	-1.73
EIN_026880	serine/threonine protein kinase ppk15, putative	EINV_99:209282-211368	96	159	10.344	0	25.8365	OK	49	28	2.77222	0	7.25685	OK	4985	3012	522.509	0	1223.19	OK	542	3842	136.933	0	332.752	OK	5610	3095	438.402	0	943.677	OK	1755	1076	156.204	46.4547	265.954	OK	62	265	47.4057	8.65985	86.1516	OK	20	0	-1.9	5.66	3.73
EIN_026900	calcium binding protein, putative	EINV_99:213398-215072	307	97	21.033	0	52.9408	OK	265	76	17.2279	0	38.9662	OK	121	34	15.1312	0	42.0324	OK	626	1538	107.081	0	257.585	OK	280	228	29.1578	0	75.8781	OK	1040	2755	311.963	64.9658	558.96	OK	474	998	246.161	67.0316	425.291	OK	28	0	-0.29	-0.48	2.35
EIN_026910	hypothetical protein	EINV_99:215867-216704	5848	1809	928.374	40.2517	1816.5	OK	5154	2260	825.677	312.54	1338.81	OK	4424	1539	1286.26	0	3102.73	OK	3108	4217	990.947	0	2136	OK	12983	2833	2637.16	0	5731.88	OK	482	948	261.514	53.2448	469.784	OK	12	56	28.6455	0	57.8157	OK	21	0	-0.17	0.47	0.09
EIN_026920	ATP-dependent RNA helicase dbp5, putative	EINV_99:217249-219114	5913	453	434.235	0	888.029	OK	3290	6214	464.284	196.01	732.559	OK	1646	909	269.864	0	629.79	OK	99	15	12.5141	0	38.8435	OK	3577	2192	450.977	0	988.654	OK	204	804	109.124	13.3981	204.849	OK	365	266	114.302	39.432	189.172	OK	15	0	0.1	-0.69	-5.12
EIN_026930	hypothetical protein	EINV_99:219577-220243	0	11	3.57191	0	9.56724	OK	1454	1161	351.386	92.2429	610.53	OK	657	301	252.866	0	611.485	OK	258	345	104.037	0	266.48	OK	111	0	52.7292	0	135.508	OK	6	9	2.96407	0	6.58046	OK	4	6	5.33579	0	13.2535	OK	48	0	6.62	6.15	4.86
EIN_026940	coactosin, putative	EINV_99:222608-223061	6632	1428	2470.97	57.367	4884.57	OK	5519	4001	2484.71	1056.59	3912.83	OK	195	991	216.075	0	487.716	OK	5	4	3.58049	0	9.60925	OK	25	6	12.0281	0	38.6335	OK	119	841	485.218	35.8178	934.619	OK	14	7	16.743	0	37.9495	OK	16	0	0.01	-3.52	-9.43
EIN_026950	hypothetical protein, conserved	EINV_99:223658-224987	154	305	29.9211	0	71.0668	OK	477	752	63.4607	7.80801	119.113	OK	133	1	21.1114	0	60.9927	OK	0	1	0.0800616	0	0.240185	OK	212	0	45.5403	0	110.93	OK	67	170	25.4447	2.48302	48.4064	OK	97	127	46.0336	11.1547	80.9125	OK	15	0	1.08	-0.5	-8.55
EIN_026960	hypothetical protein	EINV_99:225265-227056	0	0	0	0	0	OK	0	0	0	0	0	OK	0	0	0	0	0	OK	0	0	0	0	0	OK	0	0	0	0	0	OK	0	0	0	0	0	OK	0	0	0	0	0	OK
EIN_026970	hypothetical protein	EINV_99:230474-231902	0	0	0	0	0	OK	0	0	0	0	0	OK	0	0	0	0	0	OK	0	0	0	0	0	OK	0	0	0	0	0	OK	0	1	0.281841	0	0.882658	OK	0	0	0	0	0	OK
EIN_026980	protein serine/threonine kinase, putative	EINV_99:232020-235577	0	0	0	0	0	OK	42	0	2.25348	0	5.63175	OK	0	0	0	0	0	OK	504	0	45.4778	0	111.614	OK	1	0	0.0767124	0	0.1852	OK	68	23	2.81435	0.224919	5.40377	OK	4	0	0.420913	0	1.04594	OK
EIN_027200	hypothetical protein, conserved	EINV_102:7115-7802	0	0	0	0	0	OK	2	0	0.917785	0	2.60386	OK	0	0	0	0	0	OK	0	0	0	0	0	OK	0	0	0	0	0	OK	0	0	0	0	0	OK	0	0	0	0	0	OK
EIN_027210	hypothetical protein	EINV_102:8617-9013	0	0	0	0	0	OK	26	0	17.3749	0	44.7215	OK	4	0	0	0	0	OK	0	0	0	0	0	OK	0	0	0	0	0	OK	0	0	0	0	0	OK	1	0	0	0	0	OK
EIN_027220	hypothetical protein	EINV_102:9111-9672	0	0	0	0	0	OK	2	0	1.82875	0	5.18839	OK	3	0	5.39809	0	14.7451	OK	0	0	0	0	0	OK	0	0	0	0	0	OK	1	2	1.88789	0	5.33026	OK	0	0	0	0	0	OK
EIN_027240	hypothetical protein	EINV_102:19176-19764	5	0	0.712481	0	1.96918	OK	0	1	0.217262	0	0.651785	OK	20	0	16.8371	0	44.7416	OK	0	0	0	0	0	OK	0	0	0	0	0	OK	0	12	7.74346	0	15.6951	OK	0	0	0	0	0	OK
EIN_027540	hypothetical protein	EINV_105:5383-5935	103	0	46.8385	0	115.317	OK	1	0	0.553423	0	1.72741	OK	2966	450	1534.18	0	3787.01	OK	1790	90	737.147	0	1997.42	OK	1424	252	516.945	0	1277.73	OK	746	1585	783.98	166.681	1401.28	OK	5	5	6.3379	0	15.5485	OK	20	0	-6.4	5.03	3.98
EIN_027550	hypothetical protein	EINV_105:6760-7300	7	1	1.85277	0	5.96342	OK	4	1	1.25492	0	3.76888	OK	1030	804	589.846	0	1353.7	OK	1299	775	650.181	0	1581.02	OK	707	867	355.725	0	826.806	OK	1153	1009	685.218	195.179	1175.26	OK	26	13	22.736	0	48.1513	OK	20	0	-0.56	8.31	8.46
EIN_027560	GTPase_rho, putative	EINV_105:8955-9531	0	0	0	0	0	OK	0	0	0	0	0	OK	0	0	0	0	0	OK	0	0	0	0	0	OK	0	0	0	0	0	OK	0	0	0	0	0	OK	0	0	0	0	0	OK
EIN_027570	hypothetical protein, conserved	EINV_105:9799-10714	0	0	0	0	0	OK	0	0	0	0	0	OK	0	0	0	0	0	OK	0	0	0	0	0	OK	0	0	0	0	0	OK	0	0	0	0	0	OK	0	0	0	0	0	OK
EIN_027580	hypothetical protein	EINV_105:11264-11973	194	0	60.7419	0	141.099	OK	0	0	0	0	0	OK	1	0	0.751495	0	2.22696	OK	0	1	0.17806	0	0.53418	OK	686	0	327.259	0	722.655	OK	0	1	0.681912	0	2.13558	OK	0	0	0	0	0	OK
EIN_027920	serine-threonine protein kinase, putative	EINV_105:32043-33915	0	0	0	0	0	OK	4	0	0.463445	0	1.24067	OK	0	0	0	0	0	OK	0	0	0	0	0	OK	0	0	0	0	0	OK	0	2	0.413774	0	0.983145	OK	0	0	0	0	0	OK
EIN_027930	hypothetical protein	EINV_105:40255-41785	0	0	0	0	0	OK	3	0	0.656802	0	1.79442	OK	1	0	0.430831	0	1.27671	OK	0	0	0	0	0	OK	0	0	0	0	0	OK	0	2	0.781877	0	1.85777	OK	0	0	0	0	0	OK
EIN_028530	hypothetical protein, conserved	EINV_107:10101-11303	0	0	0	0	0	OK	2	0	0.201803	0	0.629893	OK	0	0	0	0	0	OK	0	0	0	0	0	OK	33	0	8.33127	0	22.2305	OK	29	4	3.11213	0	6.6854	OK	9	3	2.44938	0	5.98607	OK
EIN_028650	hypothetical protein	EINV_107:29045-29840	2523	450	390.274	0	824.282	OK	1183	1550	275.104	76.2903	473.918	OK	170	699	74.224	0	169.497	OK	3	1	0.834554	0	2.44125	OK	52	1	10.3497	0	34.2638	OK	327	311	113.233	26.6986	199.768	OK	8	6	5.30042	0	12.3787	OK	31	0	-0.5	-2.39	-8.87
EIN_028670	hypothetical protein	EINV_107:31645-33034	19	0	2.61158	0	6.93837	OK	394	81	30.4089	0	66.4535	OK	230	1	34.4661	0	95.2676	OK	13	0	3.18193	0	8.42125	OK	2947	1	299.366	0	728.041	OK	54	36	7.72216	0.879095	14.5652	OK	4	1	0.882909	0	2.42535	OK	37	0	3.54	3.72	0.28
EIN_028680	MYB, putative	EINV_107:33648-34152	311	282	145.588	0	339.588	OK	593	469	229.121	21.4858	436.757	OK	2008	341	1204.69	0	2959.99	OK	656	1307	500.813	0	1202.06	OK	1142	0	906.099	0	1931.04	OK	238	282	190.215	40.8174	339.612	OK	0	12	23.9226	0	51.8118	OK	35	0	0.65	3.05	1.78
EIN_028690	hypothetical protein	EINV_107:35036-35578	1202	1276	644.941	0	1299.98	OK	2949	2313	1096.74	391.784	1801.7	OK	2003	128	1133.46	0	2831.1	OK	43	1201	195.074	0	558.741	OK	339	283	168.45	0	430.203	OK	375	774	453.545	87.7936	819.297	OK	252	443	578.415	168.184	988.647	OK	31	0	0.77	0.81	-1.73
EIN_028700	GTP-binding protein YPT1, putative	EINV_107:35670-36414	201	1	33.3149	0	95.1471	OK	60	1	9.59309	0	29.1284	OK	243	82	94.0381	0	245.033	OK	10	0	5.67224	0	14.9159	OK	151	0	66.2475	0	167.462	OK	5	6	2.75866	0	6.14516	OK	13	16	14.179	0	31.0019	OK	19	0	-1.8	1.5	-2.55
EIN_028710	hypothetical protein	EINV_107:38579-39119	185	1	43.3143	0	124.916	OK	0	0	0	0	0	OK	157	0	165.335	0	382.012	OK	95	0	80.2405	0	212.092	OK	195	0	139.091	0	341.276	OK	16	16	8.82304	0	18.1945	OK	1	2	1.44391	0	4.81614	OK
EIN_028720	hypothetical protein, conserved	EINV_107:39414-40662	2368	930	240.32	0	491.604	OK	2648	5371	424.049	170.58	677.518	OK	883	1653	178.634	0	384.534	OK	275	3031	166.005	0	422.897	OK	18	3678	143.132	0	365.457	OK	3132	6509	1078.95	285.588	1872.3	OK	4210	3857	1662.98	495.729	2830.23	OK	38	0	0.82	-0.43	-0.53
EIN_028730	leucine-rich repeat-containing protein C10orf80, putative	EINV_107:40901-43932	1	335	8.44776	0	24.6118	OK	59	126	3.7261	0	8.95028	OK	957	2472	80.1619	0	169.167	OK	892	0	93.2754	0	220.776	OK	3266	735	156.061	0	362.479	OK	174	169	13.6629	2.80322	24.5225	OK	30	30	4.84283	0.045052	9.64061	OK	13	0	-1.18	3.25	3.46
EIN_028740	hypothetical protein	EINV_107:44130-49848	55	8	0.908348	0	2.79761	OK	42	344	3.30243	0	7.58198	OK	184	14	6.10056	0	16.9292	OK	3	1	0.0909906	0	0.266167	OK	499	2	11.1068	0	30.9518	OK	14	87	2.39435	0	4.89904	OK	76	116	8.38775	1.80226	14.9732	OK	37	0	1.86	2.75	-3.32
EIN_028750	hypothetical protein	EINV_107:52696-54659	1390	4882	272.075	25.1239	519.025	OK	3977	1626	241.932	83.0042	400.86	OK	2477	376	272.07	0	670.286	OK	72	279	13.995	0	38.4494	OK	563	344	49.1072	0	122.811	OK	1533	5417	510.014	103.114	916.913	OK	3780	4064	1053.92	297.402	1810.43	OK	31	0	-0.17	0	-4.28
EIN_028760	small heat-shock protein, putative	EINV_107:55341-55830	481	195	178.288	0	421.383	OK	1749	1122	664.912	182.639	1147.18	OK	3408	2424	2271	0	5213.29	OK	1534	3452	1290.25	0	2904.27	OK	3252	750	1469.52	0	3408.21	OK	531	1417	801.094	147.454	1454.73	OK	19	14	23.8301	0	51.4091	OK	45	0	1.9	3.67	2.86
EIN_028770	longevity assurance factor, putative	EINV_107:56404-57388	357	2	35.8332	0	95.7214	OK	690	239	85.3937	1.55521	169.232	OK	4439	1426	1029.66	0	2492.2	OK	192	3181	210.225	0	544.576	OK	2863	437	452.902	0	1073.66	OK	335	639	142.067	27.7739	256.361	OK	25	89	36.577	2.57369	70.5803	OK	35	0	1.25	4.84	2.55
EIN_028780	hypothetical protein	EINV_107:57514-58255	19	0	5.75408	0	15.2873	OK	0	0	0	0	0	OK	612	0	403.623	0	858.693	OK	711	5	187.721	0	558.29	OK	0	1	0.14898	0	0.575904	OK	112	150	52.8673	9.02018	96.7143	OK	9	30	19.0376	0	40.8218	OK
EIN_028790	hypothetical protein	EINV_107:58365-59121	0	0	0	0	0	OK	0	0	0	0	0	OK	0	0	0	0	0	OK	0	0	0	0	0	OK	0	1	0.144943	0	0.560297	OK	6	40	10.2876	0	21.987	OK	1	1	0.880455	0	2.93674	OK
EIN_028800	hypothetical protein	EINV_107:59239-60766	0	0	0	0	0	OK	0	3	0.189711	0	0.52433	OK	0	0	0	0	0	OK	0	0	0	0	0	OK	0	0	0	0	0	OK	0	2	0.521551	0	1.23923	OK	1	0	0.222399	0	0.74869	OK
EIN_028810	hypothetical protein	EINV_107:61066-61642	1	121	22.8161	0	72.3082	OK	260	17	59.9974	0	145.588	OK	182	0	172.985	0	395.48	OK	376	1	140.305	0	437.058	OK	2	0	1.29573	0	3.44445	OK	7	18	8.14094	0	17.5194	OK	0	6	8.9404	0	21.0709	OK	23	0	1.39	2.92	2.62
EIN_028820	snare protein ykt6, putative	EINV_107:61751-62431	36	339	62.4677	0	164.216	OK	877	1531	320.243	79.5341	560.952	OK	2668	3388	1263.98	0	2762.88	OK	24	505	61.3564	0	183.852	OK	3979	20	1123.61	0	2677.94	OK	257	143	93.8687	20.8591	166.878	OK	19	121	90.2544	7.63734	172.871	OK	49	0	2.36	4.34	-0.03
EIN_028830	zinc finger protein DHHC domain containing protein, putative	EINV_107:62896-64043	1	295	27.6029	0	81.2205	OK	130	0	28.8838	0	65.2799	OK	8	181	6.67187	0	19.2585	OK	0	2	0.239068	0	0.577162	OK	3	0	0.962164	0	2.53337	OK	105	131	34.8749	5.8827	63.8672	OK	35	197	83.5498	11.7183	155.381	OK	31	0	0.07	-2.05	-6.85
EIN_028840	hypothetical protein	EINV_107:64161-65340	0	0	0	0	0	OK	143	3	11.8938	0	32.4531	OK	105	409	26.7032	0	63.4283	OK	174	0	50.5094	0	130.754	OK	0	0	0	0	0	OK	1	19	2.66991	0	6.17419	OK	5	3	1.07278	0	2.94692	OK
EIN_028850	small nuclear ribonucleoprotein sm D1, putative	EINV_107:65498-65896	27	17	24.5403	0	70.4395	OK	46	33	38.8875	0	98.9312	OK	5	92	20.3955	0	60.6334	OK	381	0	768.96	0	1922.26	OK	87	3	76.333	0	246.393	OK	24	27	39.5996	0.942879	78.2564	OK	1	0	2.18526	0	7.35653	OK	28	0	0.66	-0.27	4.97
EIN_028860	hypothetical protein	EINV_107:66255-68418	0	67	4.09779	0	10.8362	OK	281	211	17.2829	0	36.3501	OK	235	507	26.4162	0	60.9308	OK	307	842	40.8659	0	103.799	OK	42	0	5.19148	0	13.8065	OK	55	94	8.91681	0.87933	16.9543	OK	22	61	11.4413	0.564824	22.3177	OK	48	0	2.08	2.69	3.32
EIN_028870	hypothetical protein	EINV_107:68759-69584	127	32	19.7896	0	55.3869	OK	27	156	14.1409	0	35.5891	OK	634	1	181.774	0	470.569	OK	0	0	0	0	0	OK	12	1	2.4665	0	8.10512	OK	13	43	11.2064	0	23.0059	OK	4	1	1.68282	0	4.6227	OK
EIN_028880	hypothetical protein	EINV_107:69820-71059	0	6	0.855425	0	2.30749	OK	256	237	30.2968	0	63.5224	OK	125	55	22.5755	0	61.1356	OK	93	1	12.415	0	41.1117	OK	89	46	12.0376	0	35.3898	OK	138	166	32.6227	6.09029	59.1551	OK	2	20	6.15968	0	14.5971	OK	43	0	5.15	4.72	3.86
EIN_028890	hypothetical protein	EINV_107:71634-72924	198	0	28.9526	0	67.0993	OK	174	4	13.4136	0	35.6233	OK	1481	0	480.271	0	1000.67	OK	0	1	0.0829327	0	0.248798	OK	0	0	0	0	0	OK	10	18	3.03466	0	6.3121	OK	3	19	5.62896	0	13.2631	OK
EIN_028900	hypothetical protein, conserved	EINV_107:73059-73752	0	6	1.8076	0	4.87595	OK	311	187	68.4497	0	144.253	OK	0	0	0	0	0	OK	0	0	0	0	0	OK	0	0	0	0	0	OK	7	4	2.50629	0	5.55646	OK	0	4	5.22848	0	12.5581	OK
EIN_028910	aldose reductase, putative	EINV_107:74694-75639	3254	1951	514.746	23.7272	1005.77	OK	598	853	110.854	16.843	204.866	OK	149	1617	76.5217	0	178.09	OK	1432	3	262.199	0	741.712	OK	148	4	22.1164	0	69.2728	OK	165	249	61.7612	10.9256	112.597	OK	183	102	71.186	19.8173	122.555	OK	5	0	-2.22	-2.75	-0.97
EIN_028920	RAC GTPase, putative	EINV_107:76295-77043	157	111	49.8883	0	126.904	OK	19	237	28.4373	0	70.3338	OK	0	0	0	0	0	OK	0	0	0	0	0	OK	0	0	0	0	0	OK	13	36	14.3881	0	29.6379	OK	13	5	8.78621	0	20.4548	OK
EIN_028930	guanyl-nucleotide exchange factor, putative	EINV_107:77958-81976	0	0	0	0	0	OK	0	0	0	0	0	OK	11	0	1.06503	0	2.85146	OK	0	0	0	0	0	OK	0	0	0	0	0	OK	11	7	0.438865	0	0.943231	OK	2	48	3.89587	0	8.32151	OK
EIN_028940	FK506-binding protein 2 precursor, putative	EINV_107:82146-82685	7060	3218	2727.18	282.092	5172.27	OK	5398	6387	2496.57	1129.07	3864.06	OK	2713	1788	1798.93	0	4144.68	OK	1032	575	599.996	0	1491.43	OK	1514	478	701.839	0	1688.77	OK	246	457	286.675	52.8351	520.515	OK	106	137	194.163	48.3374	339.989	OK	16	0	-0.13	-0.6	-2.18
EIN_028950	hypothetical protein	EINV_107:82795-83425	0	0	0	0	0	OK	37	3	9.21632	0	27.7236	OK	579	1	289.008	0	751.682	OK	473	0	374.781	0	923.809	OK	190	111	76.2937	0	210.727	OK	268	289	171.065	38.192	303.938	OK	13	91	81.2606	3.27348	159.248	OK
EIN_028960	hypothetical protein, conserved	EINV_107:85143-88801	0	0	0	0	0	OK	14	1	0.379027	0	1.19017	OK	311	1	17.101	0	46.2139	OK	0	1	0.0278753	0	0.0836258	OK	15	0	1.12188	0	2.99616	OK	33	110	5.40718	0.174724	10.6396	OK	2	11	1.13728	0	2.86846	OK
EIN_028970	serine-threonine protein kinase, putative	EINV_107:88899-94896	0	0	0	0	0	OK	35	32	0.759529	0	1.93051	OK	1	0	0.0672936	0	0.199416	OK	0	0	0	0	0	OK	0	0	0	0	0	OK	125	246	7.72292	1.14988	14.296	OK	50	31	2.93174	0.23956	5.62392	OK
EIN_028980	hypothetical protein	EINV_107:95690-97427	82	0	8.47594	0	21.25	OK	290	440	27.7208	0.0630933	55.3785	OK	287	550	40.448	0	92.2537	OK	498	3873	159.965	0	390.206	OK	682	3	53.8571	0	145.795	OK	69	334	33.3171	2.16396	64.4702	OK	15	2	1.87227	0	4.63819	OK	44	0	1.71	2.25	4.24
EIN_028990	serine-threonine protein kinase, putative	EINV_107:97655-100804	0	0	0	0	0	OK	0	0	0	0	0	OK	1	0	0	0	0	OK	0	0	0	0	0	OK	0	0	0	0	0	OK	0	0	0	0	0	OK	0	0	0	0	0	OK
EIN_029000	hypothetical protein, conserved	EINV_107:103109-106618	36	1	0.945854	0	3.08962	OK	114	249	6.44749	0	14.2463	OK	214	59	12.6707	0	33.6546	OK	204	45	10.0139	0	29.5286	OK	1103	75	43.6154	0	112.251	OK	667	1545	84.8004	17.1182	152.483	OK	952	1141	153.279	50.138	256.421	OK	32	0	2.77	3.74	3.4
EIN_029010	hypothetical protein	EINV_107:106700-107204	1	0	0.91097	0	2.51777	OK	126	0	69.6098	0	158.062	OK	0	0	0	0	0	OK	0	6	1.79472	0	4.66379	OK	0	0	0	0	0	OK	5	2	2.55091	0	5.90851	OK	0	0	0	0	0	OK
EIN_029020	hypothetical protein	EINV_107:107290-108151	16	206	23.9341	0	67.4205	OK	204	13	26.5465	0	66.9431	OK	60	0	32.5144	0	81.0399	OK	1	20	1.61677	0	5.15829	OK	2302	2	421.654	0	1042.06	OK	45	43	14.3942	1.51325	27.2751	OK	0	0	0	0	0	OK	29	0	0.15	0.44	-3.89
EIN_029030	protein hypA, putative	EINV_107:108478-111387	83	0	4.84016	0	12.1442	OK	35	0	1.85357	0	4.71103	OK	169	18	10.8022	0	30.2015	OK	0	121	3.59473	0	9.56102	OK	0	0	0	0	0	OK	40	68	4.531	0.287702	8.7743	OK	1	6	0.810659	0	2.21285	OK
EIN_029040	hypothetical protein, conserved	EINV_107:112750-114253	0	278	31.2698	0	74.9084	OK	435	56	30.3433	0	67.0236	OK	0	0	0	0	0	OK	213	12	24.6269	0	77.1314	OK	1	0	0.193203	0	0.466433	OK	6	30	3.66412	0	7.85431	OK	6	13	3.89269	0	9.08642	OK
EIN_029050	derlin-3, putative	EINV_107:114335-114932	0	1	0.356291	0	1.16965	OK	420	802	173.671	19.6607	327.681	OK	404	1	180.952	0	480.621	OK	0	0	0	0	0	OK	2	0	1.22676	0	3.26111	OK	11	44	17.3326	0	36.1036	OK	2	6	4.75611	0	12.4063	OK
EIN_029060	hypothetical protein	EINV_107:115399-115905	0	1	0.512034	0	1.68093	OK	16	118	19.8224	0	53.7744	OK	0	0	0	0	0	OK	0	0	0	0	0	OK	221	51	95.2195	0	278.056	OK	33	14	13.0714	0	26.1487	OK	7	5	8.06943	0	19.7965	OK
EIN_029070	hypothetical protein	EINV_107:117472-117823	0	0	0	0	0	OK	8	2	5.15907	0	15.3274	OK	6	2	7.48408	0	23.8231	OK	1	3	2.05118	0	5.81738	OK	13	43	20.4758	0	54.9695	OK	13	5	11.5556	0	25.0824	OK	0	0	0	0	0	OK
EIN_029080	transcription factor WEREWOLF, putative	EINV_107:119832-120306	451	3	128.731	0	334.857	OK	10	23	6.73903	0	17.9727	OK	963	905	684.08	0	1550.26	OK	9347	13870	6959.57	327.019	13592.1	OK	9519	2510	4464.5	0	9749.56	OK	2499	1429	1426.3	436.328	2416.27	OK	29	148	171.442	19.9372	322.947	OK	13	0	-4.26	2.41	5.76
EIN_029090	hypothetical protein, conserved	EINV_107:121420-121978	63	284	63.5156	0	161.413	OK	68	238	38.7825	0	91.0336	OK	107	555	66.6307	0	160.919	OK	253	1	97.4853	0	310.681	OK	709	2	215.724	0	588.03	OK	22	70	25.0955	0	51.3742	OK	17	35	29.1504	0	60.876	OK	10	0	-0.71	0.07	0.62
EIN_029100	synaptojanin, putative	EINV_107:122462-124097	0	249	24.4494	0	59.1674	OK	12	297	9.41029	0	22.965	OK	8	20	1.3145	0	3.55387	OK	0	0	0	0	0	OK	1	0	0.168927	0	0.407825	OK	18	31	3.86024	0.00730605	7.71317	OK	4	6	1.65006	0	4.1769	OK
EIN_029110	oxysterol-binding protein, putative	EINV_107:124545-125904	0	3	0.479166	0	1.31154	OK	750	1131	94.5423	19.6821	169.403	OK	478	929	86.9586	0	193.095	OK	51	1283	55.5999	0	157.46	OK	80	2037	75.2149	0	193.503	OK	191	385	55.2414	8.55267	101.93	OK	3	47	11.9856	0	25.6343	OK	45	0	7.62	7.5	6.86
EIN_029120	hypothetical protein	EINV_107:127880-128774	13	238	48.1481	0	117.042	OK	98	114	18.2131	0	42.6801	OK	286	800	95.1194	0	212.301	OK	12	12	1.16299	0	3.09159	OK	1335	4	233.011	0	597.943	OK	146	90	32.6011	6.15384	59.0484	OK	7	20	8.95556	0	20.6923	OK	19	0	-1.4	0.98	-5.37
EIN_029130	hypothetical protein	EINV_107:130284-132153	6	11	0.793371	0	2.12597	OK	49	0	1.96341	0	5.07347	OK	7	1	1.01606	0	2.74371	OK	1	0	0	0	0	OK	0	29	1.23541	0	3.24753	OK	24	70	6.96283	0.0371861	13.8885	OK	2	3	0.907753	0	2.35666	OK
EIN_029140	hypothetical protein	EINV_107:132374-132758	155	0	133.535	0	317.441	OK	2	79	19.2031	0	56.6819	OK	0	0	0	0	0	OK	1	0	2.21304	0	6.04612	OK	0	0	0	0	0	OK	3	12	9.4818	0	22.4781	OK	2	3	7.4863	0	19.4355	OK
EIN_029150	hypothetical protein	EINV_107:132894-134584	1165	1	63.8493	0	149.772	OK	1465	1510	128.183	37.5507	218.815	OK	1534	55	186.214	0	468.421	OK	2	0	0.556747	0	1.48001	OK	47	0	7.87359	0	20.8639	OK	100	267	30.4433	3.41641	57.4702	OK	1	11	2.20995	0	5.78924	OK	31	0	1.01	1.54	-6.84
EIN_029160	hypothetical protein	EINV_107:136155-137273	0	107	25.4575	0	65.5635	OK	820	378	138.081	12.9614	263.201	OK	376	0	224.077	0	488.537	OK	0	1	0.151449	0	0.454347	OK	593	257	136.945	0	348.509	OK	124	217	64.4013	10.1386	118.664	OK	0	51	50.217	9.29659	91.1375	OK	37	0	2.44	3.14	-7.39
EIN_029170	molybdenum cofactor sulfurase, putative	EINV_107:137814-139368	919	54	56.6793	0	133.904	OK	350	120	25.3954	0	54.6887	OK	356	5	46.7874	0	125.141	OK	1	0	0.297529	0	0.812864	OK	1	0	0.179051	0	0.432267	OK	26	94	11.0622	0.150707	21.9736	OK	78	124	35.3685	7.55255	63.1844	OK	31	0	-1.16	-0.28	-7.57
EIN_029180	hypothetical protein	EINV_107:140009-141175	1	0	0	0	0	OK	0	0	0	0	0	OK	0	0	0	0	0	OK	1	2	0.286653	0	0.797765	OK	0	1	0.0869668	0	0.336183	OK	211	539	94.3117	14.3582	174.265	OK	150	678	232.494	46.3782	418.609	OK
EIN_029190	protein PHS1, putative	EINV_107:141254-141905	1045	269	223.892	0	500.746	OK	760	166	156.788	0	314.519	OK	906	191	367.84	0	907.74	OK	2	0	1.79308	0	4.76656	OK	2	1	0.73871	0	2.25341	OK	18	50	18.4714	0	37.3207	OK	2	0	2.22026	0	5.69552	OK	31	0	-0.51	0.72	-6.96
EIN_029200	hypothetical protein	EINV_107:142244-144581	0	1	0.0658528	0	0.216185	OK	463	31	18.7972	0	41.9175	OK	1017	26	84.6462	0	214.617	OK	595	1	39.5475	0	119.441	OK	134	0	14.9648	0	37.8083	OK	448	62	21.3664	2.23345	40.4994	OK	192	582	93.8721	22.1491	165.595	OK	45	0	8.16	10.33	9.23
EIN_029210	hypothetical protein	EINV_107:144698-145399	246	474	118.281	0	268.783	OK	341	295	90.7326	0	184.37	OK	169	0	136.487	0	313.543	OK	1	3	0.691917	0	1.96235	OK	518	5	140.513	0	390.045	OK	127	375	137.039	16.0529	258.026	OK	31	58	47.4239	2.85384	91.9939	OK	15	0	-0.38	0.21	-7.42
EIN_029220	hypothetical protein	EINV_107:146349-146736	12	59	26.7885	0	74.3298	OK	312	571	267.914	10.5115	525.318	OK	82	0	157.247	0	382.556	OK	0	2	0.976742	0	2.35806	OK	0	0	0	0	0	OK	49	126	107.368	7.45364	207.283	OK	40	61	124.597	13.9929	235.201	OK
EIN_029230	hypothetical protein	EINV_107:147911-149651	385	950	63.1654	0	135.361	OK	1218	1579	109.043	30.7239	187.362	OK	72	14	8.44533	0	24.9315	OK	44	2	4.08752	0	13.5212	OK	2	24	0.812945	0	2.37538	OK	387	527	67.0568	15.1356	118.978	OK	1111	997	297.625	104.527	490.724	OK	16	0	0.79	-2.9	-3.95
EIN_029240	hypothetical protein	EINV_107:149970-150753	1292	307	212.426	0	467.475	OK	385	738	107.946	10.1006	205.792	OK	1077	24	329.242	0	834.264	OK	23	0	11.4509	0	30.672	OK	2	2	0.598995	0	1.68763	OK	193	207	74.756	15.4766	134.035	OK	214	265	187.954	57.5333	318.375	OK	24	0	-0.98	0.63	-4.21
EIN_029250	cell division control protein 15 , CDC15, putative	EINV_107:150978-155712	1516	264	30.553	0	67.1683	OK	50	366	4.28644	0	9.70737	OK	1447	2820	69.2463	0	147.124	OK	2080	599	71.0709	0	176.2	OK	3271	300	89.8656	0	213.271	OK	262	1124	38.3075	4.88358	71.7314	OK	23	131	9.29429	0.941592	17.647	OK	20	0	-2.83	1.18	1.22
EIN_029260	hypothetical protein	EINV_107:156076-157019	92	2	12.1865	0	37.5026	OK	301	2	41.3436	0	100.763	OK	499	67	147.363	0	377.618	OK	223	0	103.708	0	265.626	OK	0	1	0.13141	0	0.507986	OK	31	35	12.0697	0.815574	23.3238	OK	7	7	5.21525	0	12.3143	OK	23	0	1.76	3.6	3.09
EIN_029270	serine/threonine protein phosphatase 2B catalytic subunit A2, putative	EINV_107:158657-159788	1	251	18.0562	0	54.2813	OK	245	1107	67.0035	3.98947	130.017	OK	111	3	18.1692	0	53.9079	OK	3	13	1.05795	0	2.96128	OK	330	11	38.4395	0	112.021	OK	7541	6064	1480.44	506.14	2454.73	OK	862	4451	1469.94	159.48	2780.4	OK	37	0	1.89	0.01	-4.09
EIN_029280	xylulose kinase, putative	EINV_107:160269-161775	0	0	0	0	0	OK	0	0	0	0	0	OK	0	0	0	0	0	OK	0	0	0	0	0	OK	0	0	0	0	0	OK	2	1	0.340673	0	0.976387	OK	0	0	0	0	0	OK
EIN_029290	hypothetical protein	EINV_107:164902-165499	0	0	0	0	0	OK	0	31	6.58146	0	16.781	OK	0	17	1.86738	0	5.02245	OK	0	0	0	0	0	OK	0	0	0	0	0	OK	0	25	14.008	0.810902	27.2051	OK	0	0	0	0	0	OK
EIN_029300	hypothetical protein, conserved	EINV_107:166042-172387	1	17	0.218955	0	0.686348	OK	183	238	4.18631	0	8.97549	OK	1558	149	46.446	0	115.612	OK	501	3178	35.4062	0	86.6817	OK	1161	3	23.2533	0	60.2891	OK	368	226	10.1766	2.48475	17.8684	OK	62	161	9.40403	1.80046	17.0076	OK	45	0	4.26	7.73	7.34
EIN_029310	hypothetical protein	EINV_107:172811-174368	678	325	56.4117	0	126.876	OK	1726	4337	239.986	86.8467	393.125	OK	2936	2	385.945	0	977.461	OK	1	6	0.322746	0	0.937856	OK	13	1587	48.0765	0	130.881	OK	64	516	55.342	2.56276	108.121	OK	21	33	9.28646	0	18.8341	OK	31	0	2.09	2.77	-7.45
EIN_029320	growth hormone-regulated TBC protein, putative	EINV_107:174595-175534	146	295	43.8964	0	104.7	OK	435	666	87.0649	8.65263	165.477	OK	195	0	93.9661	0	213.786	OK	16	0	6.35307	0	16.8975	OK	624	283	117.637	0	297.095	OK	49	43	13.1368	1.46244	24.8112	OK	11	26	12.7908	0	27.4062	OK	37	0	0.99	1.1	-2.79
EIN_029330	hypothetical protein, conserved	EINV_107:176177-177029	385	333	82.7986	0	189.286	OK	1085	568	176.269	30.1936	322.345	OK	310	0	169.821	0	374.514	OK	0	0	0	0	0	OK	1	1	0.334602	0	0.971573	OK	9	50	11.024	0	23.0854	OK	26	59	32.4861	2.08107	62.8911	OK
EIN_029340	hypothetical protein	EINV_107:177332-178763	0	0	0	0	0	OK	0	99	6.74968	0	16.0009	OK	0	0	0	0	0	OK	0	0	0	0	0	OK	0	0	0	0	0	OK	7	26	3.42728	0	7.28559	OK	0	3	1.46785	0	3.7124	OK
EIN_029350	hypothetical protein	EINV_107:181934-182468	0	43	15.1681	0	40.3155	OK	16	4	3.4285	0	9.72142	OK	572	69	287.391	0	737.247	OK	1	4	0.797666	0	2.21994	OK	0	0	0	0	0	OK	9	8	5.75571	0	12.1704	OK	0	4	5.43944	0	13.7571	OK
EIN_029360	hypothetical protein	EINV_107:182600-183535	759	134	120.174	0	281.534	OK	1115	1186	247.209	61.9562	432.462	OK	686	1	208.528	0	538.317	OK	1	1	0.391413	0	1.15119	OK	910	218	205.353	0	519.171	OK	86	371	98.8615	8.01587	189.707	OK	127	113	90.4082	24.2263	156.59	OK	37	0	1.04	0.8	-8.26
EIN_029370	hypothetical protein	EINV_107:183719-185369	2	0	0.253009	0	0.691232	OK	177	0	20.3908	0	44.296	OK	0	0	0	0	0	OK	0	0	0	0	0	OK	0	0	0	0	0	OK	0	16	3.05429	0.08825	6.02033	OK	0	3	1.24578	0	3.15074	OK
EIN_029380	non-structural maintenance of chromosome element, putative	EINV_107:186036-187002	0	1	0.1841	0	0.604372	OK	0	218	23.8051	0	51.2671	OK	122	19	29.0571	0	82.3106	OK	15	4	3.05512	0	9.17201	OK	147	0	45.0056	0	113.115	OK	989	670	225.878	63.7377	388.019	OK	535	1385	637.101	153.774	1120.43	OK	49	0	7.01	7.3	4.05
EIN_029390	hypothetical protein	EINV_107:187090-189946	2	59	1.627	0	5.17073	OK	7	306	5.03379	0	12.3832	OK	62	106	4.97341	0	12.8577	OK	0	0	0	0	0	OK	0	0	0	0	0	OK	1	7	0.421434	0	1.03955	OK	0	26	5.83363	0.227856	11.4394	OK
EIN_029400	hypothetical protein	EINV_107:190031-191645	1990	3	111.601	0	250.09	OK	102	0	12.1859	0	28.3336	OK	637	175	82.2946	0	203.852	OK	654	504	81.897	0	204.601	OK	2985	2	255.948	0	621.731	OK	90	147	18.848	2.72812	34.9679	OK	11	56	12.9076	0	26.1184	OK	1	0	-3.2	-0.44	-0.45
EIN_029410	hypothetical protein	EINV_107:191906-193653	611	6	36.946	0	92.4322	OK	464	356	40.7552	1.35526	80.1551	OK	53	2	6.93717	0	21.7051	OK	0	0	0	0	0	OK	0	0	0	0	0	OK	18	60	7.21516	0	14.5618	OK	41	62	18.5895	2.28215	34.8969	OK
EIN_029420	hypothetical protein, conserved	EINV_107:193816-195208	0	0	0	0	0	OK	117	629	30.1763	0	62.6438	OK	44	0	13.323	0	33.9476	OK	0	0	0	0	0	OK	0	0	0	0	0	OK	20	91	11.8231	0	23.8062	OK	17	84	23.0227	1.19319	44.8522	OK
EIN_029430	protein YIPF6, putative	EINV_107:195572-196399	161	30	27.634	0	76.7254	OK	129	224	37.3472	0	82.4128	OK	20	0	13.4636	0	35.677	OK	337	0	178.157	0	447.191	OK	96	1	21.4979	0	69.3034	OK	12	22	7.59771	0	15.5918	OK	0	10	11.4482	0	25.2829	OK	28	0	0.43	-1.04	2.69
EIN_029440	hypothetical protein	EINV_107:196451-197153	0	0	0	0	0	OK	27	5	4.97082	0	14.4911	OK	296	0	210.1	0	464.798	OK	0	0	0	0	0	OK	1	0	0.484446	0	1.16956	OK	12	4	3.10483	0	6.79792	OK	0	0	0	0	0	OK
EIN_029450	hypothetical protein	EINV_107:197353-198385	0	0	0	0	0	OK	49	1	4.93439	0	15.0914	OK	131	0	54.3666	0	127.673	OK	0	0	0	0	0	OK	0	0	0	0	0	OK	1	10	1.81098	0	4.31474	OK	0	0	0	0	0	OK
EIN_029460	vacuolar amino acid transporter, putative	EINV_107:198969-200145	1106	16	91.0155	0	213.709	OK	1552	1378	192.522	55.6748	329.369	OK	516	33	94.4711	0	244.48	OK	268	1	38.362	0	121.79	OK	0	1	0.0824109	0	0.318572	OK	63	96	18.8398	2.31624	35.3633	OK	10	10	4.55096	0	10.3967	OK	23	0	1.08	0.05	-1.25
EIN_029470	hypothetical protein, conserved	EINV_107:200329-200964	258	23	65.9902	0	178.674	OK	117	260	62.049	0	136.613	OK	33	59	21.364	0	57.2564	OK	126	1	54.2277	0	177.763	OK	502	1	183.099	0	510.175	OK	41	14	15.6393	0.302799	30.9758	OK	12	2	7.62036	0	18.9095	OK	10	0	-0.09	-1.63	-0.28
EIN_029480	prefoldin subunit, putative	EINV_107:201078-201582	10	0	6.6078	0	17.5886	OK	1	0	0.791069	0	2.46918	OK	163	17	119.774	0	334.093	OK	0	0	0	0	0	OK	0	0	0	0	0	OK	0	5	5.8857	0	12.8399	OK	1	0	1.20469	0	4.05551	OK
EIN_029490	tuberin, putative	EINV_107:201719-205864	176	36	4.33692	0	11.8741	OK	93	476	7.29009	0	15.6215	OK	11562	4829	563.301	0	1396.65	OK	6208	8972	335.856	0	680.17	OK	7146	985	237.436	0	534.972	OK	3760	4854	254.935	77.2832	432.587	OK	158	187	20.4852	5.88296	35.0874	OK	20	0	0.75	7.02	6.28
EIN_029500	hypothetical protein, conserved	EINV_107:206747-207725	34334	11650	4203.57	661.965	7745.18	OK	40349	56674	6887.08	3795.61	9978.55	OK	59226	8336	12850.8	0	38292.9	OK	20802	34815	5394.84	1017.93	9771.76	OK	150223	42788	23766.6	21105.4	26427.9	OK	10082	30879	6068.62	1686.12	10451.1	OK	71	1040	377.295	48.6869	705.902	OK	21	0	0.71	1.61	0.36
EIN_029510	copine, putative	EINV_107:208354-209171	1	5	0.79271	0	2.32029	OK	224	143	44.2065	0	97.0208	OK	412	11	131.529	0	347.689	OK	0	248	40.4093	0	104.562	OK	0	0	0	0	0	OK	40	108	32.1057	1.71962	62.4917	OK	271	183	169.366	55.5185	283.213	OK
EIN_029520	hypothetical protein, conserved	EINV_107:209237-210395	0	0	0	0	0	OK	541	0	94.7522	11.1647	178.34	OK	6	2	1.16918	0	3.7217	OK	18	0	5.45402	0	14.5386	OK	1141	1612	211.987	0	470.075	OK	587	449	114.808	30.4155	199.201	OK	0	4	2.68406	0	6.44673	OK
EIN_029530	60S ribosomal protein L30-3, putative	EINV_107:212072-212402	1239	1131	1331.78	0	2711.53	OK	1230	876	1048.38	233.083	1863.67	OK	523	1857	983.082	0	2105.22	OK	738	143	833.414	0	2306.46	OK	550	382	618.331	0	1537.11	OK	740	456	897.804	241.032	1554.58	OK	1866	1020	4225.12	1511.98	6938.26	OK	16	0	-0.35	-0.44	-0.68
EIN_029540	hypothetical protein	EINV_107:212836-214108	480	17	36.4846	0	93.1584	OK	85	0	13.3338	0	31.6312	OK	45	0	15.0147	0	38.2242	OK	0	0	0	0	0	OK	0	0	0	0	0	OK	93	220	34.6808	4.23979	65.1218	OK	128	212	74.5842	19.5396	129.629	OK
EIN_029550	transmembrane protein, putative	EINV_107:215502-216984	2661	58	167.627	0	365.455	OK	1409	830	119.051	27.6675	210.434	OK	463	3	63.9143	0	168.208	OK	4	2	0.563254	0	1.56978	OK	2	1	0.258946	0	0.789907	OK	107	522	61.2868	4.97293	117.601	OK	2717	859	502.668	158.808	846.528	OK	16	0	-0.49	-1.39	-8.22
EIN_029650	hypothetical protein	EINV_108:1540-1939	0	0	0	0	0	OK	0	0	0	0	0	OK	0	0	0	0	0	OK	0	0	0	0	0	OK	0	0	0	0	0	OK	0	0	0	0	0	OK	0	0	0	0	0	OK
EIN_029750	hypothetical protein	EINV_112:931-1447	0	0	0	0	0	OK	0	0	0	0	0	OK	0	0	0	0	0	OK	0	0	0	0	0	OK	0	0	0	0	0	OK	0	0	0	0	0	OK	0	0	0	0	0	OK
EIN_030050	hypothetical protein	EINV_113:4265-4655	0	0	0	0	0	OK	0	0	0	0	0	OK	0	0	0	0	0	OK	0	0	0	0	0	OK	0	0	0	0	0	OK	0	0	0	0	0	OK	0	0	0	0	0	OK
EIN_030080	hypothetical protein, conserved	EINV_113:10944-12469	0	0	0	0	0	OK	0	0	0	0	0	OK	0	0	0	0	0	OK	0	0	0	0	0	OK	0	0	0	0	0	OK	1	0	0.145119	0	0.496192	OK	0	0	0	0	0	OK
EIN_030500	hypothetical protein	EINV_115:19-3444	0	0	0	0	0	OK	0	0	0	0	0	OK	0	0	0	0	0	OK	0	0	0	0	0	OK	0	0	0	0	0	OK	0	0	0	0	0	OK	0	0	0	0	0	OK
EIN_031000	hypothetical protein	EINV_117:1163-1676	0	0	0	0	0	OK	0	0	0	0	0	OK	0	0	0	0	0	OK	0	0	0	0	0	OK	0	0	0	0	0	OK	0	0	0	0	0	OK	0	0	0	0	0	OK
EIN_031010	hypothetical protein	EINV_117:2048-3035	14	0	5.72943	0	15.2459	OK	11	33	5.97487	0	16.1175	OK	3	0	2.91669	0	7.96703	OK	0	3	0.691083	0	1.81962	OK	5	0	3.0904	0	8.07351	OK	1	3	1.45625	0	3.86478	OK	2	3	3.47437	0	9.01996	OK	15	0	0.06	-0.97	-3.05
EIN_031210	hypothetical protein, conserved	EINV_118:95-980	0	0	0	0	0	OK	0	0	0	0	0	OK	512	0	264.988	0	568.454	OK	0	0	0	0	0	OK	1	0	0.354554	0	0.85597	OK	97	111	33.5837	5.60362	61.5637	OK	0	0	0	0	0	OK
EIN_031220	hypothetical protein	EINV_118:1180-1866	0	0	0	0	0	OK	0	0	0	0	0	OK	19	18	7.7675	0	22.4951	OK	1	0	0.831642	0	2.27209	OK	0	2	0.463214	0	1.28678	OK	4	0	1.53043	0	3.58733	OK	1	0	0.609222	0	2.05091	OK
EIN_031420	hypothetical protein, conserved	EINV_119:1790-2381	0	0	0	0	0	OK	0	0	0	0	0	OK	0	0	0	0	0	OK	0	0	0	0	0	OK	0	0	0	0	0	OK	0	0	0	0	0	OK	0	0	0	0	0	OK
EIN_031430	serine/threonine protein phosphatase 2B catalytic subunit, putative	EINV_119:6125-8495	3331	337	208.034	0	438.322	OK	935	1178	92.8408	21.728	163.954	OK	606	3	78.7104	0	204.171	OK	100	1	10.2498	0	33.863	OK	5	1	0.503909	0	1.5896	OK	93	489	54.0478	4.0787	104.017	OK	30	161	38.0729	4.86143	71.2843	OK	16	0	-1.16	-1.4	-4.34
EIN_031630	leukocyte elastase inhibitor, putative	EINV_123:12-1128	3857	637	383.749	0	789.676	OK	1524	794	176.185	41.112	311.258	OK	1806	362	360.09	0	880.609	OK	8	30	2.69759	0	7.60897	OK	14	16	2.56781	0	7.20973	OK	1480	5320	924.888	186.492	1663.28	OK	26424	13600	8658.12	1342.82	15973.4	OK	31	0	-1.12	-0.09	-7.15
EIN_031730	actin, muscle, putative	EINV_124:356-683	27	2	18.2677	0	59.2631	OK	2	4	2.79088	0	7.83864	OK	2	1	3.66315	0	11.7149	OK	0	0	0	0	0	OK	1	0	1.91696	0	4.62795	OK	0	0	0	0	0	OK	0	0	0	0	0	OK
EIN_031830	hypothetical protein, conserved	EINV_126:178-1114	0	0	0	0	0	OK	0	0	0	0	0	OK	0	0	0	0	0	OK	0	0	0	0	0	OK	0	0	0	0	0	OK	0	0	0	0	0	OK	0	0	0	0	0	OK
EIN_032230	hypothetical protein	EINV_133:919-1382	0	0	0	0	0	OK	0	4	1.28602	0	3.51348	OK	0	0	0	0	0	OK	0	0	0	0	0	OK	0	0	0	0	0	OK	0	0	0	0	0	OK	0	0	0	0	0	OK
EIN_032430	ADP-ribosylation factor, putative	EINV_134:1960-2488	0	0	0	0	0	OK	0	0	0	0	0	OK	0	0	0	0	0	OK	0	0	0	0	0	OK	1	0	0.743396	0	1.79472	OK	0	0	0	0	0	OK	0	0	0	0	0	OK
EIN_032540	hypothetical protein	EINV_134:5614-7518	0	0	0	0	0	OK	0	0	0	0	0	OK	0	0	0	0	0	OK	0	0	0	0	0	OK	0	0	0	0	0	OK	0	0	0	0	0	OK	0	0	0	0	0	OK
EIN_032740	hypothetical protein	EINV_135:560-944	0	0	0	0	0	OK	0	0	0	0	0	OK	0	0	0	0	0	OK	0	0	0	0	0	OK	0	0	0	0	0	OK	0	0	0	0	0	OK	0	0	0	0	0	OK
EIN_032840	hypothetical protein, conserved	EINV_137:25-1298	0	0	0	0	0	OK	0	0	0	0	0	OK	0	0	0	0	0	OK	0	0	0	0	0	OK	0	0	0	0	0	OK	0	0	0	0	0	OK	0	0	0	0	0	OK
EIN_033080	hypothetical protein, conserved	EINV_137:11153-15728	636	0	23.079	0	47.5077	OK	0	0	0	0	0	OK	16	0	1.31094	0	3.49311	OK	1	121	1.28478	0	4.24978	OK	0	1	0.0183484	0	0.0709285	OK	16	20	0.944367	0	1.89689	OK	11	2	0.506071	0	1.27804	OK
EIN_033090	hypothetical protein, conserved	EINV_137:15831-16416	0	0	0	0	0	OK	0	17	3.72241	0	9.6628	OK	0	0	0	0	0	OK	0	0	0	0	0	OK	0	0	0	0	0	OK	0	0	0	0	0	OK	0	0	0	0	0	OK
EIN_033100	hypothetical protein, conserved	EINV_137:17004-18885	0	0	0	0	0	OK	0	0	0	0	0	OK	0	0	0	0	0	OK	0	0	0	0	0	OK	1	0	0.144169	0	0.348055	OK	7	2	0.532895	0	1.22691	OK	0	0	0	0	0	OK
EIN_033110	hypothetical protein	EINV_137:19852-20827	0	0	0	0	0	OK	6	0	1.98895	0	5.24957	OK	1	1	0	0	0	OK	10	2	2.46115	0	6.41984	OK	18	0	7.46475	0	19.9887	OK	2	25	5.79357	0	13.1786	OK	0	0	0	0	0	OK
EIN_033120	hypothetical protein, conserved	EINV_137:21201-22405	232	8	20.5013	0	57.4885	OK	1	437	20.2814	0	48.1557	OK	20	0	8.37696	0	22.1979	OK	1	0	0.464595	0	1.2693	OK	1	2	0.263165	0	0.73749	OK	2	31	5.06729	0	11.2494	OK	13	10	5.623	0	12.6371	OK	16	0	-0.02	-1.29	-5.46
EIN_033130	hypothetical protein, conserved	EINV_137:22499-24479	968	7	52.2285	0	124.476	OK	447	724	45.8385	5.11155	86.5654	OK	338	156	42.4335	0	106.574	OK	2	584	18.0422	0	55.6893	OK	0	3	0.170536	0	0.440049	OK	177	640	68.5926	8.33836	128.847	OK	142	370	87.6857	21.335	154.036	OK	24	0	-0.19	-0.3	-1.53
EIN_033140	hypothetical protein	EINV_137:27264-27690	0	0	0	0	0	OK	27	0	20.3501	0	51.8529	OK	0	0	0	0	0	OK	0	0	0	0	0	OK	0	0	0	0	0	OK	17	3	7.84877	0	17.3868	OK	0	0	0	0	0	OK
EIN_033150	DNA double-strand break repair Rad50 ATPase, putative	EINV_137:28100-30884	33	1631	45.4199	0	107.894	OK	538	792	30.259	4.27651	56.2414	OK	909	411	65.9488	0	157.397	OK	2	533	9.43549	0	29.281	OK	1028	300	52.712	0	130.907	OK	455	1251	80.0251	14.1616	145.889	OK	1341	795	167.038	60.5931	273.483	OK	19	0	-0.59	0.54	-2.27
EIN_033160	hypothetical protein, conserved	EINV_137:31248-32208	0	2	1.16035	0	3.2983	OK	2	1	0.544126	0	1.57675	OK	316	0	253.97	0	560.893	OK	273	0	164.327	0	419.032	OK	0	1	0.188987	0	0.730556	OK	10	0	4.08547	0	8.67235	OK	1	0	0.693892	0	2.33594	OK	14	0	-1.09	7.77	7.15
EIN_033170	hypothetical protein	EINV_137:32292-33147	0	1	0.215417	0	0.707181	OK	0	1	0.128362	0	0.385086	OK	1	10	0.618189	0	1.81942	OK	0	2015	277.821	0	635.846	OK	0	0	0	0	0	OK	26	327	70.6972	0.0186446	141.376	OK	0	14	13.3743	0	28.2552	OK
EIN_033180	hypothetical protein	EINV_137:33333-34350	1387	86	141.494	0	321.603	OK	147	395	34.5175	0	72.9893	OK	1270	125	277.866	0	693.113	OK	44	1	7.66129	0	25.6253	OK	1040	2836	291.148	0	625.427	OK	137	549	102.02	10.8161	193.223	OK	3	2	1.33089	0	3.4927	OK	19	0	-2.04	0.97	-4.21
EIN_033190	hypothetical protein	EINV_137:35297-35993	0	0	0	0	0	OK	0	0	0	0	0	OK	182	16	66.3907	0	184.21	OK	87	0	49.0572	0	130.066	OK	0	0	0	0	0	OK	151	177	73.6305	14.0413	133.22	OK	1	18	10.8869	0	26.7731	OK
EIN_033200	rap GTPase-activating protein, putative	EINV_137:36214-37972	316	1	16.7739	0	45.4153	OK	3	99	2.89192	0	8.32474	OK	641	699	85.3808	0	194.18	OK	19	1	1.46728	0	4.75655	OK	825	26	64.7133	0	172.035	OK	1041	553	106.439	29.4617	183.416	OK	404	730	182.054	52.7925	311.315	OK	19	0	-2.54	2.35	-3.52
EIN_033210	pumilio, putative	EINV_137:38883-40167	1	0	0.253972	0	0.701937	OK	1	1	0.125154	0	0.430136	OK	121	28	20.3129	0	56.8923	OK	30	0	7.96728	0	21.4038	OK	54	454	22.6984	0	60.9487	OK	29	82	12.2128	0.399831	24.0258	OK	0	3	1.66736	0	4.21699	OK	20	0	-1.02	6.32	4.97
EIN_033220	hypothetical protein	EINV_137:40619-41705	0	0	0	0	0	OK	42	0	8.92463	0	22.3038	OK	1	0	0.477888	0	1.41616	OK	0	1	0.113231	0	0.339694	OK	0	0	0	0	0	OK	2	63	11.0561	0	23.8313	OK	4	14	6.03228	0	14.3909	OK
EIN_033230	60S ribosomal protein L4, putative	EINV_137:41828-43127	15677	13616	1995.66	466.521	3524.81	OK	18336	18219	2087.82	1090.75	3084.88	OK	11088	15267	2068.88	0	4657.69	OK	4305	9299	936.705	0	1930.97	OK	16188	5801	1988.42	0	4205.94	OK	10344	18616	3060.8	962.819	5158.78	OK	3113	3541	1364.57	391.677	2337.47	OK	15	0	0.07	0.05	-1.09
EIN_033240	alcohol dehydrogenase, putative	EINV_137:43839-44907	1809	62	170.153	0	380.973	OK	394	733	73.5483	7.15609	139.941	OK	19	0	7.93822	0	21.0676	OK	482	0	158.072	0	389.037	OK	283	460	60.605	0	148.991	OK	71	552	93.1411	4.79918	181.483	OK	42	36	19.3205	1.46166	37.1793	OK	22	0	-1.21	-4.42	-0.11
EIN_033250	hypothetical protein	EINV_137:45375-46242	25	0	5.80699	0	15.3885	OK	53	2	6.82789	0	20.5457	OK	279	748	97.1102	0	217.456	OK	0	0	0	0	0	OK	0	3	0.379176	0	0.978422	OK	9	6	2.37376	0	5.10052	OK	0	2	2.41215	0	6.12364	OK
EIN_033260	hypothetical protein	EINV_137:47256-47568	0	1	1.25245	0	4.11159	OK	0	0	0	0	0	OK	199	0	563.694	0	1290.66	OK	46	1	58.7202	0	196.419	OK	0	0	0	0	0	OK	6	8	14.2925	0	30.9832	OK	0	0	0	0	0	OK
EIN_033270	hypothetical protein	EINV_137:49525-50038	152	184	80.5493	0	197.162	OK	99	415	82.4539	0	177.832	OK	1	18	1.81819	0	5.56598	OK	1	1	0.727967	0	2.14104	OK	3	3	1.57476	0	4.45299	OK	2	48	20.7103	0	45.2463	OK	7	11	14.3627	0	33.2745	OK	38	0	0.03	-5.47	-6.79
EIN_033280	lysyl-tRNA synthetase, putative	EINV_137:50408-52718	5410	1206	243.371	1.27049	485.472	OK	1455	1211	81.6252	22.2496	141.001	OK	1672	2272	162.207	0	353.314	OK	270	6	18.2947	0	57.4934	OK	2328	1	133.463	0	329.584	OK	513	1204	97.4662	18.8182	176.114	OK	192	249	48.0182	14.3324	81.704	OK	7	0	-1.58	-0.59	-3.73
EIN_033290	AN1-type zinc finger protein, putative	EINV_137:52999-53698	0	0	0	0	0	OK	1	0	0.389576	0	1.21599	OK	5	0	3.83315	0	10.3247	OK	152	0	86.6939	0	225.626	OK	62	1	14.0565	0	46.3606	OK	59	236	72.3253	4.4261	140.225	OK	7	17	12.6164	0	28.5946	OK
EIN_033300	triadin, putative	EINV_137:53807-55724	19	189	8.21248	0	22.8756	OK	76	14	4.08517	0	11.1596	OK	27	284	6.10178	0	16.018	OK	540	0	89.1078	0	217.87	OK	121	273	14.7302	0	37.8329	OK	268	324	37.9264	8.17023	67.6827	OK	16	47	9.50701	0	19.1234	OK	11	0	-1.01	-0.43	3.44
EIN_033310	Rho GTPase-activating protein, putative	EINV_137:57292-58840	859	15	51.3044	0	123.414	OK	118	521	23.5086	0	49.3809	OK	12	1	1.62111	0	5.36982	OK	0	0	0	0	0	OK	2	0	0.359698	0	0.95619	OK	36	63	8.55048	0.606606	16.4943	OK	5	0	1.15642	0	2.87469	OK
EIN_033320	hypothetical protein	EINV_137:58953-60050	34	224	22.2405	0	59.0925	OK	338	0	68.308	0.608772	136.007	OK	0	0	0	0	0	OK	83	0	28.5427	0	75.7213	OK	1	0	0.291724	0	0.704283	OK	0	17	4.93091	0.0962071	9.76561	OK	0	6	4.34778	0	10.1054	OK
EIN_033330	interferon-induced, double-stranded RNA-activated protein kinase, putative	EINV_137:60368-63132	1297	0	81.1898	5.19236	157.187	OK	99	0	6.43689	0	15.0622	OK	4	0	0.15078	0	0.446818	OK	256	1	14.2246	0	45.2513	OK	0	0	0	0	0	OK	3	18	1.08384	0	2.42508	OK	0	13	3.15603	0	6.74562	OK
EIN_033340	hypothetical protein	EINV_137:63306-64746	180	107	17.3307	0	44.2533	OK	208	1296	57.5293	4.62094	110.438	OK	99	0	28.5752	0	68.4197	OK	1	38	1.4427	0	4.74955	OK	1	36	2.07056	0	5.49619	OK	435	674	101.684	22.3254	181.043	OK	368	568	177.407	54.1586	300.655	OK	31	0	1.73	0.72	-3.59
EIN_033350	hypothetical protein	EINV_137:64955-67565	281	1	9.26727	0	25.4492	OK	627	394	28.6368	2.22385	55.0497	OK	715	1	52.9195	0	136.287	OK	0	442	16.4834	0	41.5487	OK	558	0	55.8861	0	125.458	OK	88	316	20.8747	1.91192	39.8375	OK	2	29	3.68341	0	8.38055	OK	49	0	1.63	2.51	0.83
EIN_033360	DNA mismatch repair protein mutL, putative	EINV_137:67779-70498	0	0	0	0	0	OK	19	0	1.34432	0	3.46226	OK	15	0	2.16406	0	5.7721	OK	0	131	4.7766	0	12.6353	OK	363	0	35.5132	0	82.6313	OK	58	66	5.58612	0.709588	10.4627	OK	0	24	5.8323	0.115222	11.5494	OK
EIN_033370	hypothetical protein	EINV_137:71532-72102	84	0	36.3689	0	90.995	OK	1	0	0.526318	0	1.64281	OK	0	0	0	0	0	OK	0	0	0	0	0	OK	0	0	0	0	0	OK	0	3	2.81945	0	6.28955	OK	0	0	0	0	0	OK
EIN_033380	hypothetical protein	EINV_137:79361-79997	0	8	2.59716	0	7.03829	OK	27	256	29.6756	0	71.728	OK	199	2	74.6687	0	210.026	OK	22	206	28.6568	0	85.9093	OK	0	4	1.03328	0	2.71032	OK	4	10	3.9126	0	8.77026	OK	3	3	3.3725	0	8.62345	OK	41	0	3.51	4.85	3.46
EIN_033390	hypothetical protein, conserved	EINV_137:80541-82799	1	353	12.7749	0	36.8739	OK	43	814	19.2988	0	40.6996	OK	38	348	6.9962	0	17.861	OK	342	0	49.8215	0	124.959	OK	2	6	0.252743	0	0.670683	OK	102	182	17.0124	2.47382	31.551	OK	10	49	8.26118	0	16.9273	OK	23	0	0.6	-0.87	1.96
EIN_033400	hypothetical protein	EINV_137:82909-83758	36	4	4.91407	0	15.6165	OK	483	1138	135.675	21.8063	249.544	OK	830	0	456.872	0	961.411	OK	4	0	1.9903	0	5.22215	OK	0	0	0	0	0	OK	2	70	14.5645	0	31.3014	OK	0	0	0	0	0	OK
EIN_033410	hypothetical protein, conserved	EINV_137:84107-85238	9	12	1.68343	0	4.545	OK	15	181	9.53222	0	24.4882	OK	5953	3621	1216.73	0	2860.75	OK	4870	12068	1322.99	0	2687.36	OK	50259	3504	6671.43	0	14575.4	OK	3537	12015	2062.78	489.249	3636.3	OK	46	374	126.167	19.6347	232.7	OK	32	0	2.5	9.5	9.62
EIN_033420	hypothetical protein	EINV_137:85295-86006	15321	3070	2802.83	238.455	5367.21	OK	13647	22686	4094.17	2113.94	6074.4	OK	13276	2992	4745.7	0	12218.8	OK	514	337	172.331	0	442.279	OK	5322	786	1322.69	0	3019.12	OK	791	4868	1411.94	216.787	2607.1	OK	47	216	137.628	22.6163	252.639	OK	31	0	0.55	0.76	-4.02
EIN_033430	hypothetical protein	EINV_137:86172-88215	210	1	9.10043	0	25.8442	OK	0	523	23.8008	1.88227	45.7193	OK	0	13	0.284924	0	0.770053	OK	0	0	0	0	0	OK	0	1	0.0435902	0	0.168505	OK	6	32	2.67299	0	5.72228	OK	2	1	0.264789	0	0.8832	OK
EIN_033440	DNA topoisomerase 3-alpha, putative	EINV_137:88443-90279	103	235	15.1217	0	37.0329	OK	423	383	31.4675	1.04367	61.8913	OK	127	1	13.9139	0	40.3584	OK	1	0	0.246165	0	0.672536	OK	597	0	88.2918	0	197.1	OK	118	322	32.5918	3.99774	61.1859	OK	19	79	16.0289	0.890655	31.1672	OK	37	0	1.06	-0.12	-5.94
EIN_033450	hypothetical protein, conserved	EINV_137:90347-91367	0	1044	178.845	0	375.059	OK	306	406	52.0596	0.0181556	104.101	OK	556	364	129.602	0	308.492	OK	3	68	3.84592	0	12.4274	OK	3	1	0.550432	0	1.69089	OK	735	252	115.775	26.9378	204.612	OK	57	32	21.8302	2.1887	41.4718	OK	16	0	-1.78	-0.46	-5.54
EIN_033460	hypothetical protein	EINV_137:92588-93197	0	250	86.1563	0	208.498	OK	794	1497	305.891	70.6824	541.099	OK	237	0	200.311	0	450.626	OK	300	4	83.8212	0	265.81	OK	186	4	7.39993	0	24.4634	OK	40	11	10.7333	0	21.6451	OK	5	5	5.06014	0	12.381	OK	36	0	1.83	1.22	-0.04
EIN_033470	hypothetical protein, conserved	EINV_137:94682-95705	1	0	0.334759	0	0.925217	OK	6	0	1.41446	0	3.73328	OK	425	0	184.513	0	399.448	OK	1	1	0.275495	0	0.810264	OK	637	0	187.276	0	415.98	OK	48	27	9.37982	0.888648	17.871	OK	7	36	14.4154	0	30.7553	OK	35	0	2.08	9.11	-0.28
EIN_033480	hypothetical protein, conserved	EINV_137:96122-96533	43	0	30.5404	0	79.8357	OK	62	124	48.6675	0	116.792	OK	143	0	240.091	0	559.277	OK	573	191	426.682	0	1153.03	OK	211	81	135.723	0	382.295	OK	10	13	12.1089	0	25.2649	OK	0	0	0	0	0	OK	33	0	0.67	2.97	3.8
EIN_033490	hypothetical protein	EINV_137:97725-98121	0	24	17.4458	0	46.4374	OK	69	2	30.5344	0	90.2455	OK	36	129	44.7021	0	115.445	OK	3	6	3.45822	0	9.1025	OK	172	0	212.475	0	526.833	OK	41	12	25.5901	0.222647	50.9575	OK	0	1	4.13946	0	11.9401	OK	37	0	0.81	1.36	-2.33
EIN_033500	Tagatose-6-phosphate kinase, putative	EINV_137:98195-99047	1	0	0.422891	0	1.1688	OK	8	1	1.12216	0	3.50667	OK	10	463	16.8188	0	46.4668	OK	7	0	3.37064	0	8.83835	OK	1	0	0.372568	0	0.899459	OK	2	26	5.8147	0	12.9988	OK	16	0	7.54798	0	16.6546	OK	41	0	1.41	5.31	2.99
EIN_033510	purine nucleoside phosphorylase, putative	EINV_137:99390-100350	181	45	22.9443	0	62.0881	OK	43	4	5.03686	0	14.9421	OK	338	1	78.717	0	211.608	OK	1	2	0.34909	0	0.971531	OK	993	93	163.176	0	420.502	OK	259	184	60.4848	13.9244	107.045	OK	701	595	356.885	127.278	586.492	OK	19	0	-2.19	1.78	-6.04
EIN_033520	hypothetical protein	EINV_137:100739-101585	115	1	13.9715	0	42.3802	OK	492	172	74.7762	0	154.105	OK	927	417	267.442	0	638.139	OK	150	447	62.8688	0	165.933	OK	448	2	84.0192	0	236.608	OK	13	12	4.13963	0	8.48475	OK	2	1	0.931142	0	2.63415	OK	45	0	2.42	4.26	2.17
EIN_033530	hypothetical protein	EINV_137:104420-106107	5	35	2.06674	0	6.00066	OK	205	42	13.5288	0	32.5079	OK	1244	0	317.191	0	662.085	OK	0	81	5.17774	0	13.8504	OK	0	320	18.09	0	46.2645	OK	301	589	74.9909	14.1018	135.88	OK	5	43	9.35182	0	19.9291	OK	35	0	2.71	7.26	1.32
EIN_033540	hypothetical protein	EINV_137:106552-108889	513	563	41.143	0	89.6924	OK	978	79	43.6602	0	88.197	OK	88	66	8.72487	0	23.4705	OK	187	2	13.6928	0	44.0707	OK	60	321	10.3193	0	27.2617	OK	77	143	13.2018	1.63804	24.7656	OK	67	45	11.9367	1.86075	22.0126	OK	25	0	0.09	-2.24	-1.59
EIN_033550	hypothetical protein	EINV_137:109098-109551	0	0	0	0	0	OK	7	1	2.53064	0	7.82663	OK	429	0	599.788	0	1299	OK	0	0	0	0	0	OK	0	0	0	0	0	OK	0	0	0	0	0	OK	0	4	10.2374	0	24.5887	OK
EIN_033560	hypothetical protein, conserved	EINV_137:110224-111724	11	94	6.05292	0	17.4502	OK	438	60	31.1816	0	68.6706	OK	247	0	71.0448	0	158.973	OK	139	0	31.9537	0	83.4162	OK	0	0	0	0	0	OK	19	63	8.16699	0	16.4437	OK	8	1	1.20547	0	3.23363	OK
EIN_033570	hypothetical protein	EINV_137:111813-113985	160	1	6.47733	0	18.9614	OK	108	1193	29.9555	0.519954	59.391	OK	0	2	0.0517732	0	0.159633	OK	21	0	2.64604	0	7.05345	OK	1	1	0.110347	0	0.320411	OK	22	102	7.93553	0	15.915	OK	2291	1549	398.99	139.528	658.451	OK	27	0	2.21	-6.97	-1.29
EIN_033580	myosin, essential light chain, putative	EINV_137:114174-114627	1901	364	699.17	0	1504.71	OK	1212	747	527.264	110.337	944.191	OK	368	210	277.05	0	681.696	OK	142	4	79.0986	0	255.772	OK	1	3	0.985929	0	2.61628	OK	18	21	17.1434	0	34.4357	OK	1	9	11.2471	0	29.7477	OK	16	0	-0.41	-1.34	-3.14
EIN_033590	hypothetical protein	EINV_137:115144-116800	10	410	18.7243	0	52.1911	OK	403	238	27.1967	0	56.211	OK	15522	7366	1774.44	0	4415.85	OK	542	2118	112.509	0	273.849	OK	10	706	18.2778	0	53.6336	OK	27	105	10.6209	0.0867059	21.1551	OK	2	33	6.90054	0	15.5618	OK	41	0	0.54	6.57	2.59
EIN_033600	thymidine kinase, cytosolic, putative	EINV_137:119049-119787	2414	204	382.786	0	827.903	OK	7570	7808	1784.97	842.814	2727.13	OK	4750	8043	1868.41	0	4021.41	OK	1046	2424	478.396	0	1108.95	OK	2063	412	482.752	0	1159.86	OK	724	964	351.527	87.0163	616.037	OK	3	13	8.06448	0	19.7282	OK	40	0	2.22	2.29	0.32
EIN_033610	hypothetical protein	EINV_137:119968-120471	0	0	0	0	0	OK	19	170	26.0433	0	68.6835	OK	35	0	47.6493	0	123.443	OK	0	0	0	0	0	OK	0	0	0	0	0	OK	0	1	1.34649	0	4.21687	OK	0	0	0	0	0	OK
EIN_033620	hypothetical protein	EINV_137:121052-122361	221	179	30.3039	0	73.7433	OK	70	1	5.9983	0	17.845	OK	303	0	108.791	0	240.212	OK	1	1	0.227294	0	0.668501	OK	0	83	6.80462	0	18.1839	OK	26	77	12.7525	0.253303	25.2516	OK	6	31	10.1233	0	22.0719	OK	19	0	-2.34	1.84	-7.06
EIN_033630	iron hydrogenase, putative	EINV_137:122438-123922	711	571	79.502	0	171.605	OK	1	1	0.111817	0	0.384299	OK	49	3	7.30354	0	22.8197	OK	0	0	0	0	0	OK	5	1	0.570096	0	1.79839	OK	46	93	13.6478	1.15279	26.1427	OK	710	619	236.983	84.2539	389.713	OK
EIN_033640	iron-dependent hydrogenase, putative	EINV_137:124673-126151	0	0	0	0	0	OK	0	1	0.0693643	0	0.208093	OK	4	140	2.90639	0	8.77799	OK	0	0	0	0	0	OK	507	4	50.4737	0	140.422	OK	598	444	89.9823	23.9127	156.052	OK	80	354	95.3586	18.4387	172.279	OK
EIN_033650	ubiquitin-activating enzyme E1, putative	EINV_137:126380-129344	1452	263	48.3441	0	106.511	OK	777	2395	59.8281	15.8026	103.854	OK	172	36	11.2381	0	30.6717	OK	6	47	1.0859	0	3.31476	OK	3	3	0.177074	0	0.500719	OK	3025	6346	400.392	105.101	695.683	OK	4588	3930	662.247	198.504	1125.99	OK	16	0	0.31	-2.1	-5.48
EIN_033660	hypothetical protein	EINV_137:129862-133372	26	142	3.70895	0	10.0332	OK	0	0	0	0	0	OK	34	0	3.6571	0	9.49061	OK	11	25	0.787296	0	2.09881	OK	136	0	10.1623	0	25.6207	OK	33	131	6.32398	0.164618	12.4833	OK	14	45	4.53442	0	9.27729	OK
EIN_033670	heat shock cognate HSP70 protein, putative	EINV_137:133637-135239	232	395	32.7079	0	75.2896	OK	280	981	46.0644	3.82097	88.3078	OK	71	318	13.4286	0	32.7586	OK	2	0	0.574649	0	1.5276	OK	313	1	26.7734	0	78.1733	OK	94	179	22.8621	3.05524	42.6689	OK	1	0	0.21048	0	0.708568	OK	15	0	0.49	-1.28	-5.83
EIN_033680	guanine nucleotide exchange factor, putative	EINV_137:135671-137169	13	0	1.68059	0	4.47467	OK	1	3	0.173231	0	0.532279	OK	758	0	192.46	0	407.73	OK	0	0	0	0	0	OK	0	963	61.1086	0	143.219	OK	13	69	7.92842	0	16.3532	OK	3	4	1.47075	0	3.72291	OK
EIN_033690	hypothetical protein	EINV_137:137301-138303	1230	30	131.557	0	306.355	OK	3988	3652	656.308	268.616	1044	OK	81087	14290	19900.4	0	62572.4	OK	14594	23879	4290.84	584.938	7996.75	OK	33712	19088	6621.89	0	13437.3	OK	970	1834	441.344	102.45	780.238	OK	21	36	18.4592	0	37.245	OK	45	0	2.32	7.24	5.03
EIN_033700	hypothetical protein	EINV_137:138588-142765	0	4	0.173822	0	0.480019	OK	46	3	1.04405	0	3.16387	OK	5	7	0.275982	0	0.783769	OK	1	2	0.106422	0	0.290749	OK	523	13	16.8866	0	46.6281	OK	34	217	8.26886	0.0791575	16.4586	OK	198	270	27.877	8.2531	47.5008	OK	29	0	2.59	0.67	-0.71
EIN_033710	hypothetical protein	EINV_137:142862-143933	0	0	0	0	0	OK	0	1	0.0964385	0	0.289315	OK	0	52	2.40502	0	6.40914	OK	4	17	1.17471	0	3.1355	OK	0	21	2.0308	0	5.33704	OK	24	39	8.20512	0.234814	16.1754	OK	15	28	11.0578	0	23.3589	OK
EIN_033720	hypothetical protein	EINV_137:144210-144849	0	0	0	0	0	OK	57	0	20.8411	0	51.3153	OK	144	0	114.707	0	267.202	OK	233	0	149.56	0	382.538	OK	0	1	0.183791	0	0.710473	OK	53	88	35.4817	3.3721	67.5913	OK	38	89	67.5364	7.58516	127.488	OK
EIN_033730	hypothetical protein	EINV_137:145515-146664	0	0	0	0	0	OK	0	0	0	0	0	OK	0	0	0	0	0	OK	1	0	0.424836	0	1.16067	OK	0	0	0	0	0	OK	0	3	1.09475	0	2.44214	OK	0	0	0	0	0	OK
EIN_033740	hypothetical protein	EINV_137:148424-155595	341	1	3.94676	0	10.5891	OK	0	8	0.0974716	0	0.257263	OK	38	0	1.97421	0	5.08198	OK	0	0	0	0	0	OK	0	0	0	0	0	OK	6	27	0.611214	0	1.3123	OK	5	129	5.65735	0.215684	11.099	OK
EIN_033750	hypothetical protein	EINV_137:156409-157069	0	0	0	0	0	OK	0	38	8.12942	0	20.5669	OK	1	0	0	0	0	OK	51	0	36.6808	0	98.296	OK	0	702	118.675	0	290.214	OK	155	269	123.244	20.7294	225.759	OK	59	99	95.153	16.8606	173.445	OK
EIN_033760	hypothetical protein	EINV_137:157634-158366	887	616	213.512	0	455.934	OK	920	1240	242.8	57.5457	428.054	OK	1374	11	451.744	0	1143.44	OK	394	1455	227.248	0	567.405	OK	1886	147	441.469	0	1088.86	OK	3451	3695	1476.43	458.946	2493.91	OK	1004	1182	933.53	306.579	1560.48	OK	35	0	0.19	1.08	0.09
EIN_033770	hypothetical protein	EINV_137:162143-162728	0	0	0	0	0	OK	7	0	3.09728	0	8.18558	OK	0	10	1.11071	0	3.03449	OK	0	0	0	0	0	OK	0	0	0	0	0	OK	6	2	2.17205	0	5.02518	OK	0	0	0	0	0	OK
EIN_033780	Cytadherence high molecular weight protein, putative	EINV_137:164589-167025	293	249	18.2244	0	42.9226	OK	93	3	3.5376	0	10.1695	OK	35	5	2.8731	0	9.05558	OK	5	196	4.27707	0	13.6888	OK	404	71	23.1758	0	63.6143	OK	121	277	21.3546	2.92349	39.7857	OK	4	30	4.23901	0	9.42487	OK	17	0	-2.37	-2.67	-2.09
EIN_033790	hypothetical protein	EINV_137:167382-168201	0	255	58.0489	0	140.207	OK	273	0	73.9248	0	151.451	OK	665	1	191.611	0	495.065	OK	79	0	35.8065	0	95.1563	OK	19	2	7.4577	0	19.975	OK	268	332	109.3	23.7508	194.848	OK	10	0	5.04765	0	11.6406	OK	24	0	0.35	1.72	-0.7
EIN_033800	hypothetical protein, conserved	EINV_137:168609-171956	413	1	10.7218	0	28.13	OK	189	126	6.91268	0	15.4499	OK	263	0	30.7197	0	68.4528	OK	205	0	19.1371	0	49.1879	OK	295	0	23.3634	0	55.3408	OK	254	534	30.5478	5.37368	55.722	OK	69	198	22.3354	4.39412	40.2767	OK	20	0	-0.63	1.52	0.84
EIN_033810	acetylornithine deacetylase, putative	EINV_137:171985-173178	0	0	0	0	0	OK	39	14	4.15185	0	11.2759	OK	0	0	0	0	0	OK	0	0	0	0	0	OK	0	0	0	0	0	OK	0	16	4.7615	0.137578	9.38542	OK	0	3	1.94211	0	4.91186	OK
EIN_033820	hypothetical protein	EINV_137:173730-174630	10	0	2.31641	0	6.1658	OK	37	41	6.83166	0	17.2148	OK	86	12	22.3628	0	65.5652	OK	107	0	43.7104	0	115.126	OK	10	15	2.45725	0	6.82127	OK	65	34	13.6341	1.57632	25.6919	OK	4	7	4.08748	0	10.0088	OK	33	0	1.56	3.27	4.24
EIN_033830	RAB GDP/GTP exchange factor, putative	EINV_137:174819-176622	1	0	0.171617	0	0.474321	OK	430	778	42.8776	4.8888	80.8665	OK	0	59	1.45903	0	3.87865	OK	3	1	0.308956	0	0.903762	OK	0	0	0	0	0	OK	71	69	9.45838	1.36156	17.5552	OK	11	8	2.50743	0	5.7493	OK
EIN_033840	hypothetical protein	EINV_137:176660-177122	0	0	0	0	0	OK	38	0	24.2947	0	61.0876	OK	0	0	0	0	0	OK	0	0	0	0	0	OK	0	0	0	0	0	OK	8	6	4.93891	0	10.7188	OK	13	0	13.8139	0	31.4275	OK
EIN_033850	hypothetical protein	EINV_137:177959-179855	0	119	9.46378	0	24.3946	OK	90	126	8.07627	0	18.8749	OK	502	1	56.4982	0	148.074	OK	58	0	10.4639	0	27.9782	OK	0	84	4.32083	0	11.545	OK	25	273	24.5905	0	49.2431	OK	2	14	2.90598	0	7.18975	OK	41	0	-0.23	2.58	0.14
EIN_033860	hypothetical protein	EINV_137:180478-181057	0	0	0	0	0	OK	1	0	0.513737	0	1.60354	OK	38	1	18.2188	0	58.433	OK	359	29	136.459	0	412.808	OK	331	430	151.54	0	374.137	OK	379	239	167.424	41.0699	293.778	OK	1	9	7.48331	0	19.7929	OK
EIN_033870	hypothetical protein	EINV_137:182608-183028	4042	949	2584.49	0	5241.37	OK	1309	983	1006.7	242.752	1770.65	OK	125	95	159.284	0	416.215	OK	297	2	283.65	0	894.027	OK	202	31	170.79	0	503.639	OK	196	567	601.603	81.0146	1122.19	OK	5	12	27.4455	0	65.6417	OK	0	0	-1.36	-4.02	-3.19
EIN_033880	hypothetical protein	EINV_137:183381-183960	0	68	19.9725	0	52.8253	OK	56	0	25.1731	0	61.8154	OK	198	0	186.83	0	424.579	OK	0	0	0	0	0	OK	1	0	0.642702	0	1.55162	OK	6	59	22.4408	0	47.7537	OK	0	6	9.57869	0	22.2635	OK
EIN_033890	hypothetical protein	EINV_137:184078-185701	0	0	0	0	0	OK	0	0	0	0	0	OK	0	0	0	0	0	OK	0	0	0	0	0	OK	0	0	0	0	0	OK	0	58	11.205	1.79837	20.6116	OK	1	0	0.207369	0	0.698093	OK
EIN_033900	serine/threonine protein phosphatase 2B catalytic subunit gamma isoform, putative	EINV_137:186115-188030	0	15	1.33671	0	3.5686	OK	3	0	0.363933	0	0.994282	OK	0	0	0	0	0	OK	0	0	0	0	0	OK	0	0	0	0	0	OK	4	90	7.85965	0	16.594	OK	1	73	13.7366	0	28.3143	OK
EIN_033910	hypothetical protein	EINV_137:188493-188778	0	4	7.4492	0	20.5714	OK	1584	1589	2226.6	670.297	3782.9	OK	468	116	968.454	0	2449.58	OK	190	3	305.669	0	981.008	OK	0	0	0	0	0	OK	0	2	7.83499	0	18.6163	OK	0	0	0	0	0	OK
EIN_033920	hypothetical protein	EINV_137:189020-189800	0	3	0.95956	0	2.62644	OK	0	0	0	0	0	OK	87	0	53.9327	0	130.469	OK	0	0	0	0	0	OK	0	0	0	0	0	OK	11	0	3.23003	0	6.81488	OK	1	0	0.510062	0	1.71709	OK
EIN_033940	hypothetical protein	EINV_137:191193-191760	205	186	79.4283	0	193.281	OK	493	193	133.791	0	273.85	OK	0	1	0	0	0	OK	143	1	55.9603	0	182.596	OK	0	13	2.88442	0	7.51919	OK	24	45	22.309	0.619934	43.9981	OK	1	0	0.808107	0	2.72044	OK
EIN_033950	acetyltransferase complex ard1 subunit, putative	EINV_137:191782-192289	1250	425	417.869	0	906.495	OK	419	1131	267.547	38.09	497.004	OK	197	123	121.932	0	312.442	OK	5	703	105.562	0	320.997	OK	2	0	1.58932	0	4.22492	OK	1	16	7.47224	0	17.4242	OK	1	0	0.967329	0	3.25645	OK	23	0	-0.64	-1.78	-1.98
EIN_033960	hypothetical protein, conserved	EINV_137:192425-193451	226	26	23.9921	0	65.3816	OK	662	1149	125.688	24.8411	226.534	OK	1620	12	350.468	0	885.544	OK	2	1	0.510498	0	1.44508	OK	238	98	39.7706	0	110.217	OK	347	661	142.933	28.0167	257.849	OK	79	75	41.0168	8.53698	73.4966	OK	31	0	2.39	3.87	-5.55
EIN_033970	hypothetical protein, conserved	EINV_137:194070-195038	454	367	125.182	0	283.112	OK	147	102	33.6618	0	77.6511	OK	146	491	73.2281	0	170.012	OK	595	1	338.377	0	823.471	OK	86	1	21.5131	0	69.7357	OK	168	181	77.246	15.2319	139.26	OK	0	8	10.5213	0	23.6649	OK	18	0	-1.89	-0.77	1.43
EIN_033980	serine-threonine protein kinase, putative	EINV_137:195951-199869	0	0	0	0	0	OK	14	2	0.35383	0	1.0739	OK	141	0	14.0786	0	32.7764	OK	29	0	2.25576	0	6.05777	OK	75	8	2.63175	0	8.40565	OK	9	73	2.96713	0	6.20409	OK	67	45	6.5005	1.01333	11.9877	OK
EIN_033990	hypothetical protein, conserved	EINV_137:201218-201650	7570	868	2825.39	0	5660.22	OK	4666	2741	2158.73	845.63	3471.82	OK	4703	800	3651.1	0	9055.95	OK	13094	3069	8587.89	0	18129.6	OK	10251	3240	5847.04	0	12630.6	OK	690	758	662.23	170.801	1153.66	OK	81	164	248.417	52.2852	444.549	OK	13	0	-0.39	0.37	1.6
EIN_034000	oxysterol-binding protein, putative	EINV_137:202859-204144	976	1391	188.248	0	379.62	OK	1020	312	107.05	10.2341	203.866	OK	1220	8671	421.799	0	907.676	OK	2494	4285	593.81	0	1292.2	OK	5439	21498	1632.3	91.0099	3173.59	OK	21762	22412	5263.7	1945.57	8581.82	OK	4604	7121	3024.57	594.475	5454.66	OK	32	0	-0.81	1.16	1.66
EIN_034010	hypothetical protein, conserved	EINV_137:204227-204998	2	15	2.21402	0	6.51338	OK	168	932	92.5046	1.56761	183.442	OK	0	0	0	0	0	OK	14	1	3.72332	0	12.0431	OK	1	1	0.382274	0	1.11	OK	6	42	10.9881	0	23.4304	OK	0	1	1.40973	0	4.06633	OK
EIN_034020	hypothetical protein	EINV_137:205091-207682	0	0	0	0	0	OK	0	0	0	0	0	OK	0	0	0	0	0	OK	0	0	0	0	0	OK	0	0	0	0	0	OK	28	155	10.1691	0.0926618	20.2455	OK	0	63	16.3599	3.63688	29.0829	OK
EIN_034030	hypothetical protein	EINV_137:207898-208416	48	44	29.36	0	79.8264	OK	31	161	40.6396	0	101.34	OK	49	1	39.2688	0	123.735	OK	20	0	16.8903	0	44.7016	OK	3	3	1.10499	0	2.93223	OK	26	31	24.2929	0.198621	48.3873	OK	9	16	26.6649	0	59.8574	OK	24	0	0.47	0.42	-0.8
EIN_034040	anaphase-promoting complex subunit, putative	EINV_137:208964-209529	310	0	153.421	0	339.745	OK	23	4	6.67539	0	19.6568	OK	0	157	19.3613	0	49.1214	OK	11	9	6.30753	0	16.9819	OK	2	0	1.51471	0	4.02658	OK	6	22	10.9055	0	23.5117	OK	0	0	0	0	0	OK	5	0	-4.52	-2.99	-4.6
EIN_034050	sodium/sulfate transporter, putative	EINV_137:209582-211717	350	0	29.4948	0	64.4758	OK	91	34	4.76344	0	12.1759	OK	499	2	47.3092	0	123.947	OK	1	380	9.18835	0	29.1113	OK	52	0	6.6844	0	17.6651	OK	372	595	58.834	12.5111	105.157	OK	458	554	122.271	40.2937	204.249	OK	6	0	-2.63	0.68	-1.68
EIN_034060	hypothetical protein	EINV_137:211994-213431	1404	26	91.4795	0	209.983	OK	3145	1521	264.262	87.7649	440.759	OK	1382	70	200.21	0	502.787	OK	572	0	131.897	0	321.24	OK	409	2	40.1705	0	114.07	OK	56	336	40.4126	1.84719	78.978	OK	167	69	36.2055	9.1701	63.2409	OK	36	0	1.53	1.13	0.53
EIN_034070	40S ribosomal protein S19, putative	EINV_137:213529-213997	12686	9801	6333.78	1322.48	11345.1	OK	12214	17933	6602.71	3369.67	9835.75	OK	9426	44866	9587.37	0	21053	OK	10480	14131	7939.64	503.223	15376.1	OK	42333	3245	19557	0	42369.1	OK	2986	3914	2867.39	842.642	4892.15	OK	676	997	1434.81	437.074	2432.56	OK	21	0	0.06	0.6	0.33
EIN_034080	40S ribosomal protein S24-1, putative	EINV_137:214201-214624	7066	5622	4319.83	731.421	7908.24	OK	6427	4174	3220.26	1389.03	5051.49	OK	3368	2236	2916.39	0	6730.46	OK	3069	1169	2197.09	0	5165.44	OK	3054	1899	2012.6	0	4451.98	OK	1906	3625	2911.32	737.364	5085.28	OK	3554	2384	5567.12	1848.96	9285.28	OK	16	0	-0.42	-0.57	-0.98
EIN_034090	60S ribosomal protein L7, putative	EINV_137:214901-215624	36548	12056	7131.15	1118.78	13143.5	OK	31279	30230	7398.87	4009.37	10788.4	OK	13406	7751	4842.66	0	11854	OK	5557	3703	1823.11	0	3901.21	OK	9159	2605	2301.81	0	5014.69	OK	4354	7853	2700.85	770.224	4631.47	OK	2384	2382	2001.17	639.879	3362.46	OK	31	0	0.05	-0.56	-1.97
EIN_034100	hypothetical protein	EINV_137:216733-217285	0	0	0	0	0	OK	6	0	3.32054	0	8.76409	OK	167	0	152.064	0	352.627	OK	0	0	0	0	0	OK	0	0	0	0	0	OK	1	6	2.71817	0	6.73441	OK	0	2	4.58606	0	11.6425	OK
EIN_034110	hypothetical protein, conserved	EINV_137:218756-221961	2	58	1.45603	0	4.62642	OK	180	29	5.5924	0	13.8178	OK	144	112	9.55805	0	24.6391	OK	117	21	5.99779	0	18.4542	OK	0	1	0.0274425	0	0.106083	OK	39	117	6.49906	0.342113	12.656	OK	5	6	0.884293	0	2.1574	OK	23	0	1.94	2.71	2.04
EIN_034120	hypothetical protein	EINV_137:222366-223062	0	0	0	0	0	OK	0	0	0	0	0	OK	208	0	149.882	0	339.42	OK	0	0	0	0	0	OK	75	0	36.7752	0	95.9231	OK	4	8	2.3921	0	5.59248	OK	0	0	0	0	0	OK
EIN_034130	hypothetical protein	EINV_137:224067-225684	127	16	7.86669	0	22.7509	OK	314	20	19.0801	0	45.0442	OK	100	0	24.9995	0	59.8583	OK	0	0	0	0	0	OK	1147	0	191.776	0	408.9	OK	49	91	11.5444	1.08554	22.0033	OK	12	17	4.82939	0	10.5871	OK
EIN_034140	M-phase inducer phosphatase, putative	EINV_137:226050-226722	0	0	0	0	0	OK	0	1	0.217262	0	0.651785	OK	405	0	371.938	0	807.606	OK	169	17	62.9228	0	195.484	OK	818	5	256.698	0	683.995	OK	202	28	53.2115	3.18416	103.239	OK	0	0	0	0	0	OK
EIN_034150	HD domain-containing protein, putative	EINV_137:226797-227508	592	0	222.485	0	461.239	OK	1	0	0.458893	0	1.43235	OK	0	0	0	0	0	OK	0	0	0	0	0	OK	0	52	9.76739	0	26.1483	OK	3	5	2.43953	0	5.58863	OK	0	0	0	0	0	OK
EIN_034160	ADP-ribosylation factor, arf, putative	EINV_137:227685-228186	0	44	20.2138	0	53.6403	OK	0	0	0	0	0	OK	195	1	107.835	0	303.76	OK	0	0	0	0	0	OK	0	0	0	0	0	OK	0	0	0	0	0	OK	0	0	0	0	0	OK
EIN_034170	hypothetical protein	EINV_137:229494-232796	104	0	5.40701	0	13.303	OK	204	1	5.59349	0	14.5007	OK	57	1	3.34498	0	10.4122	OK	1	1	0.0740532	0	0.2178	OK	2056	3	81.18	0	202.146	OK	37	27	2.19415	0.176115	4.21218	OK	45	38	5.84909	0.525461	11.1727	OK	37	0	0.05	-0.69	-6.19
EIN_034180	hypothetical protein	EINV_137:232909-233560	1370	362	294.881	0	644.057	OK	455	530	131.782	10.0801	253.484	OK	68	19	26.858	0	78.6263	OK	268	9	84.371	0	267.207	OK	302	2	81.3831	0	238.23	OK	248	248	118.651	26.5027	210.798	OK	220	95	133.948	38.349	229.546	OK	0	0	-1.16	-3.46	-1.81
EIN_034190	hypothetical protein	EINV_137:233807-234134	0	0	0	0	0	OK	0	0	0	0	0	OK	166	108	249.581	0	646.328	OK	8	4	10.3073	0	29.6216	OK	250	0	473.489	0	1138.7	OK	45	35	63.7301	6.35178	121.108	OK	0	0	0	0	0	OK
EIN_034200	ankyrin repeat domain-containing protein, putative	EINV_137:234748-236863	1008	1	41.7877	0	99.3739	OK	618	165	30.6284	0	62.3231	OK	467	124	44.8302	0	113.068	OK	0	0	0	0	0	OK	0	0	0	0	0	OK	161	123	15.4622	3.15587	27.7685	OK	202	248	53.2869	16.1597	90.414	OK
EIN_034210	hypothetical protein, conserved	EINV_137:238345-239776	548	583	79.638	0	172.96	OK	1147	2193	178.045	53.0853	303.005	OK	538	799	105.11	0	235.188	OK	1	0	0.381326	0	1.0418	OK	537	0	123.23	0	277.422	OK	64	247	36.0993	2.49824	69.7004	OK	248	26	41.504	6.2048	76.8032	OK	37	0	1.16	0.4	-7.71
EIN_034220	mRNA 3 27-end-processing protein YTH1, putative	EINV_137:239839-240322	0	31	15.1961	0	40.4397	OK	38	61	20.6258	0	51.5933	OK	37	69	28.4914	0	75.6823	OK	206	1	103.073	0	331.384	OK	184	1	77.5008	0	238.204	OK	65	58	47.7067	6.69163	88.7219	OK	3	36	39.7728	0	87.253	OK	32	0	0.44	0.91	2.76
EIN_034230	hypothetical protein	EINV_137:240404-241925	0	502	53.6146	0	121.151	OK	247	683	37.3608	1.09584	73.6257	OK	629	3	85.0079	0	220.036	OK	28	7	3.30087	0	10.0835	OK	432	315	49.2027	0	124.215	OK	1124	1421	217.317	57.8614	376.772	OK	171	402	109.023	27.9946	190.052	OK	19	0	-0.52	0.66	-4.02
EIN_034240	elongation factor 2 kinase, putative	EINV_137:242219-243797	2	31	1.73453	0	5.3816	OK	412	712	46.7944	4.69307	88.8958	OK	213	3	27.6931	0	76.8391	OK	1	0	0.292337	0	0.798681	OK	0	0	0	0	0	OK	10	41	4.68947	0	9.77386	OK	46	22	9.75284	0.28214	19.2235	OK
EIN_034250	hypothetical protein	EINV_137:244428-245364	0	1	0.191629	0	0.62909	OK	1	0	0.263704	0	0.823106	OK	0	6	0.278025	0	0.779637	OK	0	0	0	0	0	OK	1	0	0.329903	0	0.796457	OK	22	21	6.22061	0.145274	12.2959	OK	2	0	1.35761	0	3.4826	OK
EIN_034260	hypothetical protein	EINV_137:245478-246222	0	0	0	0	0	OK	100	0	30.0082	0	70.2185	OK	4	0	2.10877	0	5.76018	OK	0	0	0	0	0	OK	0	0	0	0	0	OK	1	19	4.91763	0	11.3339	OK	7	13	9.2113	0	21.2514	OK
EIN_034270	hypothetical protein	EINV_137:246414-247345	335	0	80.8723	0	177.638	OK	75	1	9.71379	0	28.7213	OK	351	0	190.451	0	416.849	OK	19	0	8.51724	0	22.7457	OK	421	2	76.9438	0	218.136	OK	267	726	181.55	27.8549	335.245	OK	20	81	40.3362	2.13433	78.5382	OK	19	0	-3.06	1.24	-3.25
EIN_034280	hypothetical protein	EINV_137:248518-249265	0	0	0	0	0	OK	11	5	2.1623	0	6.00319	OK	177	205	65.427	0	160.878	OK	1	1	0.415134	0	1.22096	OK	81	1	18.1502	0	59.0151	OK	993	675	310.678	87.4629	533.893	OK	884	776	641.178	226.593	1055.76	OK
EIN_034290	hypothetical protein	EINV_137:252169-253228	19	136	12.9234	0	35.9115	OK	46	1	4.557	0	13.974	OK	85	4	17.7908	0	53.1316	OK	0	3	0.315898	0	0.831757	OK	141	0	39.8364	0	100.174	OK	620	599	155.275	40.544	270.007	OK	8016	4484	2913	833.775	4992.23	OK	19	0	-1.5	0.46	-5.35
EIN_034300	vacuolar ATP synthase subunit D, putative	EINV_137:253385-254213	0	0	0	0	0	OK	60	271	26.1327	0	60.0117	OK	234	0	132.337	0	297.378	OK	3	0	1.2857	0	3.41779	OK	64	0	24.7592	0	64.9911	OK	24	6	4.60116	0	9.6092	OK	0	5	5.33863	0	12.5822	OK
EIN_034310	hypothetical protein	EINV_137:254443-255391	5	1	1.07391	0	3.44085	OK	50	2	9.18492	0	27.741	OK	724	1070	322.986	0	713.154	OK	3711	247	1160.61	0	2920.4	OK	1396	361	395.485	0	966.089	OK	65	50	26.1616	3.57717	48.7461	OK	1	14	8.88986	0	22.6764	OK	45	0	3.1	8.23	10.08
EIN_034320	60S ribosomal protein L13-1, putative	EINV_137:255595-256483	56036	26510	9150.21	1808.61	16491.8	OK	33873	64080	7998.47	4341.17	11655.8	OK	28492	36629	8412.71	0	20238.8	OK	14238	19925	4235.89	513.49	7958.3	OK	52027	10354	9724.81	0	20797.6	OK	14547	47168	10920.2	3175.54	18664.9	OK	3446	4841	2794.47	682.113	4906.82	OK	15	0	-0.19	-0.12	-1.11
EIN_034330	hypothetical protein	EINV_137:256784-260429	0	2	0.14309	0	0.406736	OK	27	337	4.75893	0	11.1626	OK	14	18	0.83848	0	2.37113	OK	1	343	4.53991	0	14.4586	OK	0	0	0	0	0	OK	5	22	0.993176	0	2.15793	OK	16	1	0.818737	0	2.09552	OK
EIN_034340	dual specificity phosphatase ibp1, putative	EINV_137:260813-261413	0	10	3.58471	0	9.62539	OK	35	0	14.4233	0	36.4294	OK	43	0	38.9125	0	99.3142	OK	100	0	71.7419	0	189.34	OK	0	1	0.201823	0	0.780176	OK	0	2	1.73778	0	4.12905	OK	0	0	0	0	0	OK	23	0	2.01	3.44	4.32
EIN_034350	hypothetical protein	EINV_137:263932-264898	116	178	27.2716	0	67.5852	OK	165	11	18.1708	0	47.4863	OK	4300	2343	1048.91	0	2463.86	OK	359	1476	148.64	0	375.886	OK	3	0	0.950822	0	2.50351	OK	20	2	2.478	0	5.59913	OK	1	28	9.59404	0	22.5992	OK	14	0	-0.59	5.27	2.45
EIN_034360	hypothetical protein	EINV_137:266814-267549	0	0	0	0	0	OK	7	0	2.22484	0	5.87987	OK	0	0	0	0	0	OK	0	0	0	0	0	OK	0	0	0	0	0	OK	0	4	2.07558	0	4.60002	OK	0	0	0	0	0	OK
EIN_034370	ubiquitin carboxyl-terminal hydrolase, putative	EINV_137:267687-270492	375	1102	41.0408	0	87.6265	OK	495	276	20.2624	0.0965075	40.4282	OK	1122	2040	91.9777	0	197.183	OK	53	0	5.86513	0	15.703	OK	1677	2	78.0065	0	196.944	OK	681	1696	109.833	21.7841	197.882	OK	953	792	142.887	51.0324	234.743	OK	19	0	-1.02	1.16	-2.81
EIN_034380	hypothetical protein	EINV_137:271103-273875	0	0	0	0	0	OK	0	0	0	0	0	OK	0	0	0	0	0	OK	0	0	0	0	0	OK	0	0	0	0	0	OK	2	35	1.9219	0	4.24616	OK	0	0	0	0	0	OK
EIN_034390	hypothetical protein	EINV_137:274025-275456	0	2	0.400963	0	1.13974	OK	206	0	28.1925	0	59.9371	OK	0	0	0	0	0	OK	0	0	0	0	0	OK	0	0	0	0	0	OK	47	50	8.77502	0.966365	16.5837	OK	2	12	3.30339	0	8.27661	OK
EIN_034400	hypothetical protein	EINV_137:276596-277460	0	125	26.6856	0	68.0991	OK	73	186	21.041	0	48.8319	OK	0	0	0	0	0	OK	0	0	0	0	0	OK	0	0	0	0	0	OK	10	8	2.98204	0	6.2541	OK	1	4	2.09974	0	5.94727	OK
EIN_034410	homeobox protein knotted-1, putative	EINV_137:277648-278395	0	0	0	0	0	OK	42	0	13.0549	0	32.6259	OK	120	0	78.6432	0	185.438	OK	5	0	1.66157	0	4.32419	OK	0	2	0.411322	0	1.14263	OK	0	0	0	0	0	OK	0	0	0	0	0	OK
EIN_034420	serine/threonine protein kinase ppk15, putative	EINV_137:278523-280741	4	0	0.414171	0	1.11643	OK	28	11	1.59883	0	4.36612	OK	62	116	7.55334	0	19.3998	OK	0	0	0	0	0	OK	259	274	23.9426	0	61.3311	OK	6	45	3.75145	0	7.98895	OK	0	1	0.453182	0	1.30719	OK
EIN_034430	hypothetical protein, conserved	EINV_137:281214-281871	0	14	4.42536	0	11.8298	OK	153	79	35.1552	0	82.2488	OK	372	12	143.464	0	381.259	OK	18	51	10.7543	0	29.844	OK	535	183	152.939	0	401.05	OK	184	295	107.144	19.1204	195.167	OK	20	14	9.51328	0	21.8779	OK	49	0	2.99	5.02	1.28
EIN_034440	N-chimaerin, putative	EINV_137:282029-282898	0	9	2.13797	0	5.74069	OK	28	11	4.24227	0	11.5849	OK	57	12	15.6554	0	46.9974	OK	2	1	0.630746	0	1.78548	OK	97	141	26.1311	0	69.8531	OK	341	706	185.056	34.903	335.209	OK	57	52	35.8591	5.40949	66.3087	OK	37	0	0.99	2.87	-1.76
EIN_034450	hypothetical protein, conserved	EINV_137:284517-285552	1177	986	194.843	0	400.023	OK	969	752	134.836	26.0463	243.626	OK	645	433	148.003	0	349.09	OK	5	15	1.67174	0	4.56842	OK	1733	772	288.504	0	675.842	OK	150	358	72.9586	10.5523	135.365	OK	122	50	38.9643	8.15967	69.7689	OK	15	0	-0.53	-0.4	-6.86
EIN_034460	hypothetical protein	EINV_137:285657-286500	123	0	37.4396	0	90.8548	OK	105	141	28.02	0	64.5297	OK	752	0	517.896	0	1093.14	OK	1	0	0.777005	0	2.12282	OK	3	1	0.86951	0	2.67108	OK	7	15	4.93223	0	10.5018	OK	0	3	3.48448	0	8.81272	OK	31	0	-0.42	3.79	-5.59
EIN_034470	nuclear transport factor, putative	EINV_137:286744-287125	0	64	50.3959	0	132.727	OK	11	1	5.68009	0	17.7648	OK	4	2	4.18491	0	13.6401	OK	1	0	2.24982	0	6.14661	OK	0	0	0	0	0	OK	20	9	15.5273	0	31.8878	OK	1	0	0	0	0	OK
EIN_034480	hypothetical protein	EINV_137:287298-288777	0	4	0.443169	0	1.25971	OK	0	1	0.0753552	0	0.226065	OK	102	0	32.1556	0	76.9256	OK	2	254	10.5139	0	33.8286	OK	1	181	6.63754	0	21.6654	OK	21	13	3.25954	0.023438	6.49565	OK	0	4	2.30736	0	5.54194	OK	20	0	-2.56	6.18	4.57
EIN_034490	protein FAM133A, putative	EINV_137:289172-290474	106	337	29.2369	0	70.7281	OK	9	79	3.7109	0	10.367	OK	603	1374	121.207	0	261.843	OK	1	122	5.15027	0	17.0335	OK	298	655	56.5871	0	135.758	OK	109	114	22.347	3.93633	40.7577	OK	5	29	8.5725	0	18.9473	OK	19	0	-2.98	2.05	-2.51
EIN_034500	hypothetical protein, conserved	EINV_137:290973-291972	1295	698	190.539	0	400.127	OK	1303	1833	233.212	69.6682	396.757	OK	3824	8578	1069.13	0	2254.08	OK	16432	7429	3353.05	60.8886	6645.21	OK	29402	9109	4923.41	0	10388.4	OK	54948	35423	11814.1	4763.7	18864.4	OK	19587	29732	14654.5	0	29443.2	OK	32	0	0.29	2.49	4.14
EIN_034510	hypothetical protein	EINV_137:292148-292610	1	406	95.4364	0	275.719	OK	68	1	21.1552	0	63.3892	OK	147	4	101.429	0	289.401	OK	53	9	28.1824	0	87.8212	OK	543	41	235.864	0	646.987	OK	114	89	70.0256	12.0978	127.953	OK	51	194	241.459	39.2774	443.641	OK	12	0	-2.17	0.09	-1.76
EIN_034520	hypothetical protein	EINV_137:293305-296773	0	27	1.22685	0	3.26411	OK	396	122	11.9984	0	25.5962	OK	615	0	68.9818	0	146.697	OK	0	1	0.0283484	0	0.0850452	OK	0	0	0	0	0	OK	175	365	20.0457	3.21129	36.8801	OK	164	234	28.9878	8.28818	49.6875	OK
EIN_034530	hypothetical protein	EINV_137:297085-297613	1331	147	442.425	0	998.93	OK	284	191	122.72	0	259.887	OK	1613	144	1121.81	0	2795.84	OK	228	0	248.908	0	637.284	OK	0	47	14.4338	0	38.5994	OK	15	10	10.2488	0	20.9981	OK	0	0	0	0	0	OK	24	0	-1.85	1.34	-0.83
EIN_034540	Density-regulated protein, putative	EINV_137:297833-298391	0	116	46.1484	0	118.304	OK	443	448	154.952	8.61718	301.286	OK	249	191	133.213	0	329.617	OK	0	7	1.77581	0	4.64595	OK	0	3	0.708735	0	1.82881	OK	33	28	17.8224	1.29636	34.3485	OK	2	22	19.438	0	45.6828	OK	31	0	1.75	1.53	-4.7
EIN_034550	hypothetical protein	EINV_137:298523-301906	0	29	1.30251	0	3.46695	OK	147	0	8.00806	0	17.808	OK	0	0	0	0	0	OK	0	0	0	0	0	OK	0	0	0	0	0	OK	2	17	0.811325	0	1.84719	OK	35	70	8.22896	0.903169	15.5547	OK
EIN_034560	hypothetical protein	EINV_137:302530-305459	0	0	0	0	0	OK	197	0	12.2686	0	26.2466	OK	120	1	7.97069	0	23.2343	OK	0	0	0	0	0	OK	0	14	0.452384	0	1.18112	OK	40	86	5.47292	0.387859	10.558	OK	2	2	0.3616	0	0.958759	OK
EIN_034570	Pyrophosphate--fructose 6-phosphate 1-phosphotransferase, putative	EINV_137:306126-307443	1266	489	120.797	0	259.585	OK	2226	1097	207.803	59.744	355.863	OK	6909	95	1105.06	0	2853.84	OK	640	3569	225.712	0	541.837	OK	13100	3460	1542.59	0	3328.98	OK	106118	129201	23481.1	9739.73	37222.5	OK	89436	76444	31934.4	0	68148.3	OK	21	0	0.78	3.19	0.9
EIN_034580	lim domain, putative	EINV_137:307876-308227	0	0	0	0	0	OK	11	1	5.52065	0	17.209	OK	0	29	7.97896	0	21.4045	OK	0	0	0	0	0	OK	0	1	0.537461	0	2.07764	OK	0	0	0	0	0	OK	3	0	7.5051	0	18.9438	OK
EIN_034590	hypothetical protein, conserved	EINV_137:308466-309342	0	37	7.82222	0	20.7826	OK	1	444	27.6175	0	65.0223	OK	0	0	0	0	0	OK	0	0	0	0	0	OK	0	0	0	0	0	OK	2	0	0.824024	0	2.17201	OK	0	0	0	0	0	OK
EIN_034600	hypothetical protein	EINV_137:309507-310701	0	0	0	0	0	OK	0	50	4.05481	0	10.144	OK	139	0	43.9539	0	103.498	OK	0	0	0	0	0	OK	0	0	0	0	0	OK	51	48	10.6865	1.27012	20.103	OK	0	0	0	0	0	OK
EIN_034610	radical sam protein, putative	EINV_137:311674-313000	1108	179	87.8831	0	199.584	OK	410	105	33.9782	0	73.0248	OK	1015	280	163.18	0	397.68	OK	24	4319	174.182	0	456.72	OK	2252	0	482.25	0	985.515	OK	119	317	46.6661	5.88785	87.4444	OK	28	119	34.7348	3.7844	65.6852	OK	21	0	-1.37	0.89	0.99
EIN_034620	pre-mRNA-splicing factor CWC2, putative	EINV_137:313343-314628	0	0	0	0	0	OK	147	0	26.2136	0	58.2928	OK	626	308	124.835	0	300.716	OK	1	0	0.426187	0	1.16436	OK	0	1	0.0850312	0	0.328701	OK	82	90	20.1343	3.08561	37.1831	OK	25	36	15.3862	0.174399	30.598	OK
EIN_034630	hypothetical protein	EINV_137:314713-316186	1062	9	66.4357	0	156.909	OK	1189	2107	147.468	44.1058	250.829	OK	1447	0	404.328	0	842.561	OK	1	5	0.309344	0	0.879989	OK	7	0	1.33326	0	3.49654	OK	46	244	28.8864	1.17774	56.5952	OK	0	0	0	0	0	OK	31	0	1.15	2.61	-7.75
EIN_034640	hypothetical protein	EINV_137:316398-318553	0	3	0.366871	0	1.00417	OK	348	0	38.6738	0.643834	76.7039	OK	1	4	0.200809	0	0.555065	OK	1	413	12.317	0	38.8725	OK	920	516	87.2272	0	210.652	OK	78	46	8.31516	1.18128	15.449	OK	97	11	11.7186	0.325603	23.1117	OK	39	0	6.72	-0.87	5.07
EIN_034650	N-acetyltransferase ECO1, putative	EINV_137:319194-320040	388	4	46.0528	0	122.064	OK	904	1089	181.204	39.3871	323.02	OK	3594	1778	1006.92	0	2373.41	OK	4659	168	988.517	0	2471.23	OK	13002	1757	2454.23	0	5411.03	OK	826	1008	300.719	77.1356	524.302	OK	12	4	4.57874	0	10.8406	OK	32	0	1.98	4.45	4.42
EIN_034660	hypothetical protein	EINV_137:320869-321949	294	33	28.2073	0	75.0698	OK	126	456	32.7407	0	69.3495	OK	4	3	0.922056	0	2.79472	OK	78	859	53.1408	0	150.58	OK	2570	471	369.544	0	877.87	OK	122	394	69.1674	7.66763	130.667	OK	12	58	21.7403	0	43.7099	OK	39	0	0.22	-4.94	0.91
EIN_034670	proteasome subunit alpha type-2, putative	EINV_137:322293-323106	38238	9846	7283.93	986.52	13581.3	OK	31375	28010	7441.56	4014.12	10869	OK	12563	17048	5057.48	0	11472	OK	1001	1371	400.385	0	941.193	OK	1275	24	305.113	0	782.853	OK	122	410	128.059	14.2919	241.826	OK	88	125	97.8535	22.5291	173.178	OK	16	0	0.03	-0.53	-4.19
EIN_034680	monoglyceride lipase, putative	EINV_137:323226-324054	0	0	0	0	0	OK	203	0	54.4583	0	116.039	OK	0	0	0	0	0	OK	0	0	0	0	0	OK	1	0	0.386863	0	0.93397	OK	0	21	9.36589	0.609714	18.1221	OK	0	6	5.76572	0	13.4011	OK
EIN_034690	mRNA-decapping enzyme, putative	EINV_137:324281-325082	1393	462	284.513	0	613.173	OK	1238	1942	364.462	107.418	621.505	OK	756	567	277.604	0	643.898	OK	44	2	9.39492	0	30.897	OK	603	1	141.017	0	387.71	OK	15	58	17.6517	0	35.9897	OK	0	1	1.61416	0	4.65598	OK	31	0	0.36	-0.04	-4.92
EIN_034700	actin, putative	EINV_137:325856-326993	30218	4402	2894.7	265.018	5524.38	OK	10870	14224	1611.25	810.54	2411.96	OK	2878	4346	640.858	0	1382.77	OK	662	2768	234.246	0	561.628	OK	1186	73	156.75	0	400.848	OK	975	2280	417.899	90.0924	745.707	OK	267	230	113.574	37.3683	189.779	OK	16	0	-0.85	-2.18	-3.63
EIN_034710	hypothetical protein, conserved	EINV_137:327445-329164	280	141	19.3801	0	48.2199	OK	218	66	12.6451	0	29.9878	OK	180	2	19.0105	0	53.9704	OK	11	4	1.18384	0	3.44029	OK	3	2	0.229294	0	0.646022	OK	591	1994	209.68	35.7087	383.651	OK	2811	4108	1061.61	268.171	1855.05	OK	24	0	-0.62	-0.03	-4.03
EIN_034720	ubiquitin-conjugating enzyme E2, putative	EINV_137:329821-330286	692	189	258.204	0	599.242	OK	1278	172	428.613	29.7152	827.511	OK	186	71	129.878	0	345.669	OK	4	5	3.22382	0	8.42717	OK	26	7	12.7986	0	40.558	OK	1473	1412	1178.81	340.329	2017.29	OK	5158	5239	8579.87	2312.7	14847	OK	31	0	0.73	-0.99	-6.32
EIN_034730	sua5, putative	EINV_137:330383-331460	12	84	7.73513	0	22.3783	OK	118	71	14.7198	0	35.1118	OK	301	480	71.4518	0	164.669	OK	15	38	4.36245	0	11.9357	OK	908	19	126.354	0	332.781	OK	13533	23290	4870.33	1590.77	8149.88	OK	38738	39087	19632.3	0	39406.6	OK	21	0	0.93	3.21	-0.83
EIN_034740	ubiquitin-activating enzyme E1, putative	EINV_137:332428-333623	841	300	103.147	0	231.206	OK	573	861	98.5403	15.3717	181.709	OK	129	4	27.2318	0	78.5199	OK	1	34	1.99319	0	6.54755	OK	4	1	0.669964	0	2.08687	OK	1889	3645	764.589	193.182	1336	OK	2623	2660	1376.56	429.933	2323.19	OK	16	0	-0.07	-1.92	-5.69
EIN_034750	protein serine/threonine kinase, putative	EINV_137:333680-338780	129	0	4.18523	0	10.1054	OK	34	57	1.07179	0	2.69893	OK	0	0	0	0	0	OK	0	0	0	0	0	OK	0	0	0	0	0	OK	5	35	1.07033	0	2.30538	OK	0	0	0	0	0	OK
EIN_034760	hypothetical protein	EINV_137:339361-341470	849	74	38.0114	0	89.8537	OK	74	177	7.15129	0	16.6244	OK	0	127	2.66248	0	6.84546	OK	0	0	0	0	0	OK	1	0	0.126928	0	0.306431	OK	9	19	1.78351	0	3.73201	OK	29	1	2.47829	0	5.9926	OK
EIN_034770	guanyl-nucleotide exchange factor, putative	EINV_137:342023-347038	0	0	0	0	0	OK	4	247	2.26332	0	5.77314	OK	7	0	0.242372	0	0.662049	OK	0	0	0	0	0	OK	0	2	0.0475374	0	0.132056	OK	0	46	2.67456	0.37773	4.97138	OK	2	11	0.780999	0	1.96984	OK
EIN_034780	alpha-amylase, putative	EINV_137:347290-349141	3	1	0.189181	0	0.597582	OK	274	117	16.909	0	37.0912	OK	1011	406	114.047	0	273.196	OK	75	14	6.80215	0	21.0094	OK	2558	513	199.045	0	471.008	OK	8022	1095	496.435	107.046	885.823	OK	1820	2294	571.962	172.157	971.766	OK	49	0	6.48	9.24	5.17
EIN_034790	hypothetical protein	EINV_137:349666-350692	0	16	2.73442	0	7.29517	OK	619	102	67.3744	0	140.506	OK	1876	2	404.152	0	1021.62	OK	3	6	0.867004	0	2.26947	OK	0	152	14.4593	0	38.2156	OK	1824	2113	522.004	148.798	895.209	OK	2050	2741	1331.05	380.888	2281.21	OK	34	0	4.62	7.21	-1.66
EIN_034800	protein RER1, putative	EINV_137:351059-351807	406	1	98.9184	0	260.054	OK	1422	613	442.587	88.5736	796.6	OK	11415	825	6250.93	0	16369.5	OK	1849	3702	1312.75	0	2915.57	OK	2484	208	941.883	0	2279.63	OK	156	188	115.832	22.1502	209.514	OK	2	28	25.6191	0	58.6741	OK	45	0	2.16	5.98	3.73
EIN_034810	hypothetical protein	EINV_137:354785-356264	55	417	26.4095	0	66.8841	OK	537	80	37.6716	0	80.3901	OK	487	52	68.4607	0	176.427	OK	562	579	82.8104	0	204.754	OK	1403	2223	202.666	0	439.438	OK	2500	5191	712.353	182.86	1241.85	OK	4370	2425	1062.07	345.983	1778.16	OK	32	0	0.51	1.37	1.65
EIN_034820	hypothetical protein	EINV_137:356880-358650	0	0	0	0	0	OK	17	0	1.87699	0	4.85014	OK	1	0	0.242834	0	0.719609	OK	4	0	0.820896	0	2.15387	OK	0	0	0	0	0	OK	125	736	69.489	5.79394	133.184	OK	551	595	163.217	55.6402	270.794	OK
EIN_034830	hypothetical protein	EINV_137:358908-360381	0	1	0.110635	0	0.363198	OK	25	0	3.39837	0	8.67564	OK	245	2	34.0535	0	93.6481	OK	2	0	0.632994	0	1.6827	OK	40	784	28.5704	0	78.1015	OK	89	288	36.4143	3.49684	69.3318	OK	147	330	93.7369	23.7717	163.702	OK	49	0	4.94	8.27	2.52
EIN_034840	2,3-bisphosphoglycerate-independent phosphoglycerate mutase, putative	EINV_137:361075-362746	14958	5848	1085.25	154.441	2016.05	OK	5006	7490	497.773	225.651	769.895	OK	9442	4929	1210.61	0	2930.41	OK	13060	11450	1610.47	93.9112	3127.03	OK	79558	25089	7219.01	0	14902	OK	78490	100259	13670.6	5489.57	21851.7	OK	3068	7488	1806.27	232.41	3380.13	OK	10	0	-1.12	0.16	0.57
EIN_034850	hypothetical protein	EINV_137:363384-367608	454	294	14.1021	0	32.3672	OK	7	583	6.21793	0	13.9993	OK	1359	133	60.5252	0	150.813	OK	62	127	3.62747	0	9.72989	OK	391	2	11.7899	0	33.6249	OK	146	142	7.80804	1.54282	14.0733	OK	4	18	1.51216	0	3.53011	OK	19	0	-1.18	2.1	-1.96
EIN_034860	hypothetical protein	EINV_137:367829-368414	0	0	0	0	0	OK	0	1	0.245973	0	0.737918	OK	0	1	0.116111	0	0.476288	OK	0	0	0	0	0	OK	0	0	0	0	0	OK	0	1	1.01434	0	3.17665	OK	0	0	0	0	0	OK
EIN_034870	hypothetical protein	EINV_137:368559-369912	21	67	4.89388	0	13.5142	OK	204	26	15.5272	0	38.2569	OK	1952	75	287.646	0	722.579	OK	16	1	1.67893	0	5.39869	OK	1	1	0.188898	0	0.548497	OK	13	21	2.92548	0	6.04221	OK	0	17	7.58528	0	16.025	OK	24	0	1.67	5.88	-1.54
EIN_034880	importin beta-3 subunit, putative	EINV_137:370348-373567	749	267	25.8699	0	58.6758	OK	28	171	3.15667	0	7.87542	OK	295	84	17.8871	0	46.3104	OK	1	506	7.60285	0	23.7126	OK	222	1	8.73138	0	26.3713	OK	89	441	22.1228	1.66251	42.5831	OK	26	43	5.50149	0.189887	10.8131	OK	8	0	-3.03	-0.53	-1.77
EIN_034890	hypothetical protein	EINV_137:373882-375019	0	0	0	0	0	OK	0	0	0	0	0	OK	0	15	0.681956	0	1.84105	OK	0	0	0	0	0	OK	0	0	0	0	0	OK	4	6	1.34642	0	3.02543	OK	0	2	1.71524	0	4.35441	OK
EIN_034900	hypothetical protein	EINV_137:375864-376332	0	95	66	0	171.757	OK	76	206	78.4984	0	181.002	OK	3	0	6.08536	0	16.6224	OK	8	1	5.04407	0	15.5314	OK	0	0	0	0	0	OK	1	1	1.22846	0	4.37562	OK	3	2	5.77677	0	15.1602	OK
EIN_034910	hypothetical protein	EINV_137:376615-377596	0	0	0	0	0	OK	0	0	0	0	0	OK	45	0	19.8691	0	50.7108	OK	0	0	0	0	0	OK	0	0	0	0	0	OK	1	1	0.296106	0	1.0547	OK	0	0	0	0	0	OK
EIN_034920	protein serine/threonine kinase, putative	EINV_137:377971-384027	0	0	0	0	0	OK	7	0	0.206388	0	0.545448	OK	373	0	23.1796	0	50.5451	OK	0	0	0	0	0	OK	0	0	0	0	0	OK	4	33	0.844237	0	1.83728	OK	0	6	0.628266	0	1.46026	OK
EIN_034930	40S ribosomal protein S8, putative	EINV_137:384961-385711	55453	15920	10030.2	1478.68	18581.7	OK	26540	22452	5744.43	3052	8436.86	OK	13873	14641	5025.67	0	11726.5	OK	11925	3026	3321.03	0	7046.07	OK	31533	1608	7052.09	0	15467.3	OK	6818	8724	3164.17	1021	5307.34	OK	2754	3285	2477.01	712.689	4241.34	OK	15	0	-0.8	-1	-1.59
EIN_034940	exosome complex exonuclease RRP46, putative	EINV_137:385907-386588	909	729	255.873	0	539.614	OK	516	463	130.291	10.126	250.457	OK	69	3138	153.951	0	377.788	OK	30	452	49.4695	0	147.553	OK	422	1351	218.294	0	499.569	OK	1797	339	395.284	77.8997	712.669	OK	176	344	260.103	70.3895	449.816	OK	15	0	-0.97	-0.73	-2.37
EIN_034950	hypothetical protein	EINV_137:386776-388569	5	200	9.4086	0	28.0158	OK	410	1184	54.3602	7.9336	100.787	OK	350	94	40.4739	0	104.046	OK	246	1262	59.5622	0	154.084	OK	98	492	20.4685	0	52.3328	OK	67	177	19.0946	1.74654	36.4427	OK	11	33	6.71606	0	14.3132	OK	48	0	2.53	2.1	2.66
EIN_034960	hypothetical protein	EINV_137:390741-392498	99	6	5.91029	0	17.8778	OK	679	985	71.4458	13.2747	129.617	OK	881	2	115.301	0	294.659	OK	0	1	0.0661457	0	0.198437	OK	6	823	24.7613	0	71.906	OK	88	427	47.7565	3.60035	91.9127	OK	13	59	14.348	0	28.7276	OK	37	0	3.6	4.29	-6.48
EIN_034970	hypothetical protein	EINV_137:392840-395663	0	0	0	0	0	OK	0	0	0	0	0	OK	1	1	0.10505	0	0.322672	OK	0	0	0	0	0	OK	0	0	0	0	0	OK	6	6	0.527815	0	1.14501	OK	0	0	0	0	0	OK
EIN_034980	proteasome subunit alpha type-7, putative	EINV_137:395921-396662	966	304	178.01	0	398.07	OK	1444	1270	315.879	86.2482	545.51	OK	580	1452	242.431	0	522.256	OK	397	3	104.562	0	323.928	OK	771	1	346.009	0	757.369	OK	64	151	47.1839	4.53066	89.8372	OK	1	11	5.23215	0	13.8387	OK	37	0	0.83	0.45	-0.77
EIN_034990	60S ribosomal protein L18A, putative	EINV_137:397350-397863	34922	8052	10510.7	1316.71	19704.6	OK	25627	21694	9639.22	5102.58	14175.9	OK	9794	10286	6193.71	0	14192.7	OK	5364	1788	2657.29	0	5997.67	OK	9281	1040	3695.98	0	8272.13	OK	1220	3542	1787.3	366.531	3208.06	OK	166	455	500.208	121.153	879.262	OK	16	0	-0.12	-0.76	-1.98
EIN_035000	hypothetical protein	EINV_137:398293-400240	472	169	28.1033	0	66.9815	OK	225	68	12.2503	0	28.2839	OK	66	34	7.05902	0	19.9893	OK	2	1	0.240986	0	0.682168	OK	115	182	12.1491	0	31.986	OK	31	60	6.11995	0.290835	11.9491	OK	13	60	11.2144	0	22.4536	OK	15	0	-1.2	-1.99	-6.87
EIN_035010	hypothetical protein	EINV_137:404950-406162	0	3	0.54894	0	1.50252	OK	923	709	103.72	18.538	188.903	OK	68	4	12.1501	0	36.928	OK	0	460	40.4712	0	101.862	OK	0	0	0	0	0	OK	4	36	5.18458	0	11.254	OK	1	28	16.8222	1.03625	32.6081	OK
EIN_035020	protein disulfide isomerase, putative	EINV_137:406705-407716	15280	6813	2078.11	327.886	3828.33	OK	21230	7174	2549.46	1170.54	3928.37	OK	3125	6976	852.616	0	1793.81	OK	19	58	6.58849	0	18.3723	OK	54	24	9.19906	0	28.0578	OK	4637	14239	2846.96	719.822	4974.1	OK	31826	13101	10537.8	1262.98	19812.7	OK	31	0	0.29	-1.29	-8.3
EIN_035030	hypothetical protein	EINV_137:407783-408251	1	39	9.90854	0	31.9809	OK	210	21	65.2667	0	162.983	OK	88	0	110.165	0	267.857	OK	9	0	5.40873	0	14.1085	OK	1	1	0.818508	0	2.37668	OK	40	450	226.386	3.99089	448.782	OK	33	12	28.3995	0	60.4258	OK	24	0	2.72	3.47	-0.87
EIN_035040	meiosis-specific nuclear structural protein, putative	EINV_137:408373-409726	261	289	35.655	0	83.325	OK	414	329	42.0813	0.428326	83.7342	OK	275	257	46.5941	0	112.765	OK	35	812	36.1336	0	105.435	OK	608	438	78.7371	0	193.187	OK	571	824	137.461	32.2403	242.681	OK	233	210	83.367	26.6398	140.094	OK	29	0	0.24	0.39	0.02
EIN_035050	alpha-amylase, putative	EINV_137:409929-411789	0	0	0	0	0	OK	166	0	16.8366	0	36.8498	OK	9	0	1.95806	0	5.25293	OK	3	0	0.545852	0	1.42056	OK	67	234	10.4787	0	27.418	OK	414	190	36.3797	8.51689	64.2425	OK	79	78	20.7703	4.36169	37.1789	OK
EIN_035060	thioredoxin reductase, putative	EINV_137:412807-413752	75149	30294	10860.5	1955.72	19765.4	OK	73368	94185	13547.8	7603.56	19492	OK	27943	38263	7706.55	0	18404.9	OK	19933	40633	6268.95	1314.3	11223.6	OK	61069	13573	10648.6	0	22565.9	OK	11218	11153	3280.47	1150.66	5410.27	OK	1430	695	557.53	199.59	915.47	OK	46	0	0.32	-0.49	-0.79
EIN_035070	hypothetical protein, conserved	EINV_137:414727-415387	10	165	25.4298	0	74.2377	OK	321	123	67.8722	0	147.363	OK	5421	11973	2484.36	0	5266.31	OK	700	16160	1733.67	0	3875.43	OK	1411	27177	2607.1	0	5564.45	OK	1161	1361	589.593	158.929	1020.26	OK	27	64	48.3387	3.49305	93.1843	OK	32	0	1.42	6.61	6.09
EIN_035090	hypothetical protein	EINV_137:419425-419836	0	10	6.83277	0	18.3468	OK	0	0	0	0	0	OK	0	0	0	0	0	OK	0	0	0	0	0	OK	0	0	0	0	0	OK	0	0	0	0	0	OK	0	0	0	0	0	OK
EIN_035100	Rho/RAC guanine nucleotide exchange factor, putative	EINV_137:421455-422673	0	0	0	0	0	OK	36	126	9.00006	0	22.8085	OK	383	0	149.197	0	327.228	OK	163	1	28.7818	0	93.4203	OK	777	0	221.782	0	486.837	OK	52	60	13.9272	1.44015	26.4142	OK	0	1	0.991269	0	2.85929	OK
EIN_035110	hypothetical protein	EINV_137:423177-426177	356	8	10.2372	0	27.1796	OK	22	987	15.3782	0	32.1666	OK	493	0	62.7366	0	134.781	OK	0	0	0	0	0	OK	1	9	0.178363	0	0.511266	OK	29	7	1.18153	0	2.44637	OK	0	4	0.916768	0	2.20194	OK
EIN_035120	60S ribosomal protein L21, putative	EINV_137:426405-426903	51528	33889	21717.1	5092.04	38342.2	OK	50105	68877	23749	13215.1	34282.9	OK	19098	29775	13391.1	0	30743.4	OK	10393	15555	7305.85	518.629	14093.1	OK	48577	7950	20760.7	0	44571.1	OK	2048	5132	2874.38	677.652	5071.1	OK	132	307	369.959	91.7788	648.14	OK	15	0	0.13	-0.7	-1.57
EIN_035130	hypothetical protein, conserved	EINV_137:428073-430209	0	0	0	0	0	OK	1	17	0.415071	0	1.29417	OK	108	0	19.3792	0	46.1846	OK	9	0	1.4038	0	3.69149	OK	0	0	0	0	0	OK	20	77	6.21596	0	12.5011	OK	30	66	12.2379	0.995866	23.4799	OK
EIN_035140	hypothetical protein, conserved	EINV_137:430480-432211	0	397	36.5938	0	84.6922	OK	91	0	9.98049	0	23.5127	OK	551	1945	89.4466	0	190.897	OK	999	3	93.0593	0	270.067	OK	366	1	28.9467	0	83.1566	OK	48	232	23.0342	0.973387	45.0949	OK	4	6	1.61807	0	4.0191	OK	14	0	-1.87	1.29	1.35
EIN_035150	hypothetical protein	EINV_137:432339-433080	4473	1272	870.907	2.4683	1739.35	OK	4382	9079	1450.51	644.393	2256.62	OK	5231	4239	1977.6	0	4532.5	OK	3934	3976	1424.96	0	3067.54	OK	4317	2369	1199.81	0	2624.16	OK	158	298	102.995	16.8191	189.171	OK	2	10	5.67473	0	15.0093	OK	41	0	0.74	1.18	0.71
EIN_035160	hypothetical protein	EINV_137:433181-434923	0	0	0	0	0	OK	223	6	13.7168	0	34.9922	OK	17	9	1.8228	0	5.64707	OK	0	29	1.32291	0	3.50873	OK	12	39	1.85958	0	4.93983	OK	126	38	11.4796	1.40444	21.5547	OK	0	26	11.3527	0.443425	22.262	OK
EIN_035170	hypothetical protein, conserved	EINV_137:435672-437817	24728	3673	1139.21	99.2553	2179.17	OK	4292	2995	249.035	99.5434	398.527	OK	1053	1888	115.723	0	248.736	OK	102	327	15.0645	0	40.4376	OK	3218	96	202.028	0	485.662	OK	10277	14835	1472.49	484.953	2460.03	OK	48878	15926	6102.76	144.13	12061.4	OK	15	0	-2.19	-3.3	-6.24
EIN_035180	hypothetical protein	EINV_137:439215-441009	226	7	11.4319	0	32.0004	OK	83	174	8.81172	0	20.3801	OK	119	1	13.1424	0	38.4013	OK	0	1	0.0566697	0	0.170009	OK	3	0	0.45615	0	1.20104	OK	244	474	52.5588	9.4503	95.6673	OK	538	869	210.637	63.4346	357.84	OK	31	0	-0.38	0.2	-7.66
EIN_035190	eukaryotic translation initiation factor 3 subunit, putative	EINV_137:441170-441887	1456	1256	453.014	0	913.622	OK	1390	964	344.749	83.1836	606.313	OK	1492	1489	655.006	0	1466.21	OK	850	6	244.794	0	725.22	OK	923	747	313.829	0	739.774	OK	523	367	205.58	53.3707	357.789	OK	142	152	147.004	40.9777	253.031	OK	34	0	-0.39	0.53	-0.89
EIN_035200	uracil-DNA glycosylase, putative	EINV_137:441982-442801	370	24	50.2056	0	131.001	OK	498	0	134.943	13.4244	256.461	OK	526	486	167.143	0	388.844	OK	7	2943	216.8	0	590.312	OK	474	0	186.05	0	423.191	OK	11	76	18.367	0	37.964	OK	0	2	2.59995	0	6.6004	OK	45	0	1.43	1.74	2.11
EIN_035210	guanine nucleotide exchange factor, putative	EINV_137:443078-446226	336	16	9.67315	0	25.6568	OK	0	0	0	0	0	OK	154	1	18.8257	0	43.6094	OK	1	0	0.140427	0	0.383654	OK	690	3	28.508	0	77.3001	OK	47	240	12.2608	0.543041	23.9787	OK	12	3	0.859641	0	2.09454	OK
EIN_035220	hypothetical protein	EINV_137:446833-448099	959	691	126.465	0	267.332	OK	1385	1873	197.251	60.1615	334.341	OK	1208	1201	242.723	0	544.825	OK	176	2258	129.105	0	339.707	OK	1620	80	202.364	0	507.267	OK	661	4117	614.183	89.7614	1138.6	OK	119	233	86.2703	21.4314	151.109	OK
EIN_035230	tuberin, putative	EINV_137:449002-453063	699	462	22.653	0	49.7705	OK	1181	313	28.7459	3.14468	54.347	OK	4452	1179	210.423	0	513.68	OK	156	2963	40.515	0	106.044	OK	49	128	2.87026	0	7.61512	OK	422	373	22.0928	5.50641	38.6793	OK	1193	1094	127.367	44.4094	210.324	OK	24	0	0.34	3.22	0.84
EIN_035240	WD repeat-containing protein, putative	EINV_137:453207-454299	365	148	44.2799	0	107.528	OK	120	368	28.6571	0	61.5153	OK	1	0	0.427924	0	1.2681	OK	1	0	0.452059	0	1.23505	OK	0	0	0	0	0	OK	3	3	0.777469	0	1.82723	OK	0	8	5.76642	0	12.9701	OK
EIN_035250	serine/threonine protein phosphatase, putative	EINV_137:454335-456271	0	0	0	0	0	OK	64	295	11.2643	0	25.5851	OK	144	0	32.6167	0	75.8253	OK	0	1	0.0572089	0	0.171627	OK	0	0	0	0	0	OK	1	0	0.106458	0	0.364002	OK	0	0	0	0	0	OK
EIN_035260	pre-mRNA-splicing factor ISY1, putative	EINV_137:456868-457414	11	0	5.09214	0	13.5542	OK	0	2	0.487649	0	1.46295	OK	0	2	0.296833	0	0.91523	OK	0	0	0	0	0	OK	0	35	8.31971	0	22.1333	OK	3	8	3.92565	0	9.14308	OK	2	8	8.08698	0	20.9201	OK
EIN_035270	hypothetical protein	EINV_137:457471-458447	0	0	0	0	0	OK	0	0	0	0	0	OK	33	0	17.3527	0	45.0324	OK	0	0	0	0	0	OK	0	0	0	0	0	OK	58	62	18.2021	2.33239	34.0719	OK	0	0	0	0	0	OK
EIN_035280	hypothetical protein	EINV_137:458500-460136	0	0	0	0	0	OK	1	0	0.144082	0	0.449725	OK	3	0	0.850596	0	2.32343	OK	0	0	0	0	0	OK	0	0	0	0	0	OK	10	8	1.46939	0	3.08168	OK	0	1	0.596983	0	1.72198	OK
EIN_035290	hypothetical protein	EINV_137:460571-462451	0	0	0	0	0	OK	33	1	1.95175	0	6.06604	OK	61	35	7.508	0	22.9687	OK	67	43	7.49901	0	20.7624	OK	0	0	0	0	0	OK	20	166	16.0783	0	32.4844	OK	20	80	17.7662	1.03684	34.4956	OK
EIN_035300	rap GTPase-activating protein, putative	EINV_137:462618-464608	0	0	0	0	0	OK	115	0	12.8045	0	29.3601	OK	244	0	57.5892	0	128.96	OK	1	0	0.265683	0	0.725859	OK	0	0	0	0	0	OK	23	331	30.8621	0	61.8725	OK	0	10	4.07334	0	8.99583	OK
EIN_035310	hypothetical protein	EINV_137:466985-469072	0	192	16.3918	0	40.5552	OK	1	0	0.117337	0	0.366247	OK	418	17	45.0213	0	118.472	OK	83	0	13.3911	0	35.5869	OK	1	0	0.146793	0	0.354389	OK	59	48	7.00952	0.917522	13.1015	OK	5	0	0.943871	0	2.34632	OK	14	0	-7.13	1.46	-0.29
EIN_035320	hypothetical protein	EINV_137:470046-471621	3	18	1.04851	0	2.99815	OK	117	25	7.8887	0	20.3293	OK	3827	6540	590.436	0	1265.35	OK	418	1645	97.3519	0	241.75	OK	827	50	71.7694	0	189.563	OK	796	1235	169.389	40.7813	297.996	OK	35	246	56.3623	8.1305	104.594	OK	45	0	2.91	9.14	6.54
EIN_035330	hypothetical protein	EINV_137:471746-472730	0	0	0	0	0	OK	101	0	21.5224	0	50.1698	OK	13	12	2.59272	0	7.4168	OK	0	0	0	0	0	OK	57	0	16.411	0	43.3462	OK	0	2	0.883924	0	2.10024	OK	0	0	0	0	0	OK
EIN_035340	ankyrin repeat-containing protein, putative	EINV_137:473085-473709	96	0	35.5421	0	88.1394	OK	78	118	26.606	0	63.0275	OK	2	0	1.80607	0	4.9777	OK	231	0	151.87	0	388.789	OK	0	0	0	0	0	OK	2	4	1.89493	0	4.53388	OK	9	17	12.9866	0	29.4992	OK
EIN_035350	hypothetical protein	EINV_137:473785-474787	0	12	2.21799	0	5.93994	OK	0	0	0	0	0	OK	0	0	0	0	0	OK	0	0	0	0	0	OK	0	0	0	0	0	OK	3	9	1.97479	0	4.50441	OK	0	0	0	0	0	OK
EIN_035360	hypothetical protein	EINV_137:474968-478811	0	0	0	0	0	OK	93	7	2.22775	0	6.23272	OK	577	70	28.6091	0	72.8724	OK	1	322	3.94616	0	12.6194	OK	202	2	6.74224	0	20.4763	OK	24	152	6.22733	0	12.4754	OK	6	7	0.843593	0	2.00126	OK
EIN_035370	hypothetical protein	EINV_137:479013-479697	2	0	0.76058	0	2.07794	OK	0	209	36.3548	0	78.6907	OK	671	418	264.625	0	626.138	OK	38	2	11.5603	0	38.1734	OK	446	49	115.674	0	318.675	OK	46	45	20.763	2.26824	39.2578	OK	1	6	4.47741	0	12.222	OK	49	0	5.58	8.44	3.93
EIN_035380	hypothetical protein	EINV_137:481413-482082	0	0	0	0	0	OK	9	4	2.03027	0	5.67117	OK	23	0	17.17	0	45.3575	OK	0	0	0	0	0	OK	0	0	0	0	0	OK	1	11	2.86321	0	6.92608	OK	0	0	0	0	0	OK
EIN_035390	hypothetical protein	EINV_137:482658-487416	0	2	0.108131	0	0.307362	OK	141	150	3.98177	0	8.9518	OK	127	42	5.15662	0	14.1593	OK	15	17	0.639978	0	1.70167	OK	53	57	1.9199	0	5.38996	OK	25	68	2.49094	0.0468261	4.93505	OK	14	28	2.30611	0	4.83857	OK	49	0	5.2	5.58	2.57
EIN_035400	hypothetical protein	EINV_137:487796-488210	321	0	232.796	0	515.271	OK	16	44	15.1609	0	40.1139	OK	2	0	3.59872	0	9.91843	OK	0	0	0	0	0	OK	3	144	29.1589	0	93.2755	OK	0	0	0	0	0	OK	0	0	0	0	0	OK
EIN_035410	hypothetical protein, conserved	EINV_137:496068-497247	0	2	0.504436	0	1.43386	OK	93	0	16.0114	0	37.6221	OK	127	0	46.3991	0	108.923	OK	0	0	0	0	0	OK	0	0	0	0	0	OK	0	22	6.11408	0.404757	11.8234	OK	1	0	0.301654	0	1.0155	OK
EIN_035420	hypothetical protein	EINV_137:497640-498895	0	0	0	0	0	OK	71	0	12.2455	0	29.5535	OK	35	12	6.73263	0	20.5065	OK	255	2	36.8862	0	117.162	OK	85	1	10.465	0	33.9855	OK	34	12	4.67288	0.0387414	9.30701	OK	1	14	4.62172	0	11.6576	OK
EIN_035430	hypothetical protein, conserved	EINV_137:499137-501030	3	0	0.304722	0	0.834082	OK	0	0	0	0	0	OK	0	26	0.663807	0	1.78245	OK	1	0	0.247834	0	0.677096	OK	1	52	2.59209	0	6.94108	OK	4	41	3.66806	0	7.92983	OK	1	10	1.96751	0	5.15413	OK
EIN_035440	serine/threonine protein phosphatase 2B catalytic subunit A1, putative	EINV_137:501564-503290	1	4	0.258092	0	0.756149	OK	1042	3573	161.243	49.8784	272.607	OK	1620	5	196.887	0	497.881	OK	795	1742	130.324	0	308.393	OK	1307	0	207.82	0	439.825	OK	17	8	1.57721	0	3.27447	OK	4	29	6.36779	0	14.1741	OK	45	0	9.29	9.58	8.98
EIN_035450	hypothetical protein, conserved	EINV_137:503884-507145	0	1	0.0459582	0	0.150874	OK	35	279	4.78496	0	11.3077	OK	41	0	4.80939	0	12.3162	OK	0	0	0	0	0	OK	0	0	0	0	0	OK	4	0	0.241946	0	0.56712	OK	0	0	0	0	0	OK
EIN_035460	hypothetical protein, conserved	EINV_137:507238-508981	0	183	16.0009	0	39.878	OK	29	1	1.56513	0	4.88642	OK	12	38	1.76141	0	4.71635	OK	0	0	0	0	0	OK	0	6	0.327123	0	0.865216	OK	33	20	3.41316	0.186303	6.64001	OK	13	1	1.39974	0	3.68211	OK
EIN_035470	hypothetical protein	EINV_137:510315-511038	0	0	0	0	0	OK	37	132	16.643	0	41.2684	OK	40	0	24.2114	0	62.6088	OK	0	97	15.7676	0	42.0774	OK	167	0	75.7789	0	188.506	OK	1	0	0.322432	0	1.10247	OK	0	5	6.41554	0	15.1203	OK
EIN_035480	protein serine/threonine kinase, putative	EINV_137:514569-517630	0	0	0	0	0	OK	0	0	0	0	0	OK	0	0	0	0	0	OK	0	0	0	0	0	OK	0	0	0	0	0	OK	4	4	0.322867	0	0.758321	OK	0	0	0	0	0	OK
EIN_035490	hypothetical protein, conserved	EINV_137:518133-519903	0	0	0	0	0	OK	151	250	14.7603	0	31.9686	OK	40	682	13.1544	0	33.4313	OK	0	0	0	0	0	OK	2	0	0.308756	0	0.82077	OK	270	554	62.3641	11.2523	113.476	OK	2	9	2.01435	0	5.13198	OK
EIN_035500	hypothetical protein	EINV_137:520171-520721	167	5	55.4381	0	160.334	OK	93	104	48.7329	0	115.098	OK	255	71	187.943	0	493.015	OK	2	1	1.7193	0	4.8669	OK	0	0	0	0	0	OK	8	21	12.9325	0	27.5568	OK	1	0	1.20469	0	4.05551	OK
EIN_035510	serine-threonine protein kinase, putative	EINV_137:520911-526181	40	0	1.2926	0	3.37898	OK	260	32	4.69463	0	11.1368	OK	238	43	8.72122	0	23.3088	OK	0	0	0	0	0	OK	0	2	0.0454536	0	0.126267	OK	9	25	0.847291	0	1.77649	OK	6	28	1.82861	0	4.03279	OK
EIN_035520	hypothetical protein, conserved	EINV_137:529273-530252	0	0	0	0	0	OK	194	113	28.605	0	64.3284	OK	0	0	0	0	0	OK	0	0	0	0	0	OK	0	0	0	0	0	OK	214	110	43.6162	9.01582	78.2166	OK	3	24	10.2949	0	23.7038	OK
EIN_035530	hypothetical protein	EINV_137:530314-530620	0	54	71.5784	0	189.281	OK	92	235	161.683	0	364.864	OK	0	1	0.37041	0	1.51942	OK	7	47	29.6482	0	89.2773	OK	0	29	22.0581	0	58.4195	OK	12	19	33.688	0	69.0638	OK	15	17	69.1759	0	149.117	OK	25	0	1.18	-7.59	-1.27
EIN_035540	50S ribosomal protein L12P, putative	EINV_137:531002-531323	15670	11607	16784.1	3630.32	29937.9	OK	13856	12574	13732.4	6915.23	20549.5	OK	9564	25439	18034.4	0	38759.5	OK	35606	11052	45255.7	5574.15	84937.3	OK	21601	3295	22279.1	0	48224.8	OK	668	1570	2168.03	435.54	3900.52	OK	45	71	217.043	28.7538	405.333	OK	13	0	-0.29	0.1	1.43
EIN_035550	hypothetical protein	EINV_137:531653-532876	0	0	0	0	0	OK	233	5	20.7118	0	52.121	OK	0	0	0	0	0	OK	0	0	0	0	0	OK	0	0	0	0	0	OK	0	1	0.362619	0	1.13563	OK	0	0	0	0	0	OK
EIN_035560	B-cell receptor-associated protein, putative	EINV_137:533079-533703	331	712	225.235	0	499.44	OK	864	745	301.124	47.7229	554.525	OK	522	263	289.396	0	706.512	OK	47	203	39.4529	0	110.695	OK	5	28	5.01951	0	13.7543	OK	123	208	97.7407	14.0841	181.397	OK	325	138	179.673	50.5871	308.759	OK	24	0	0.42	0.36	-2.51
EIN_035570	serine/threonine protein kinase SAPK9, putative	EINV_137:533774-535538	1	36	1.68485	0	5.43803	OK	1119	2120	116.752	34.3141	199.189	OK	1340	0	304.74	0	635.53	OK	3	97	3.08181	0	10.0405	OK	1	0	0.154971	0	0.374134	OK	25	72	7.62075	0.128695	15.1128	OK	36	80	18.6576	2.24551	35.0698	OK	36	0	6.11	7.5	0.87
EIN_035580	hypothetical protein, conserved	EINV_137:535722-536595	465	0	109.832	0	233.235	OK	1	301	18.9345	0	47.2201	OK	0	0	0	0	0	OK	1	0	0.599707	0	1.63843	OK	0	0	0	0	0	OK	48	56	16.9992	1.89074	32.1076	OK	7	43	20.5611	0	43.2156	OK
EIN_035590	TATA-box-binding protein, putative	EINV_137:536804-537455	0	0	0	0	0	OK	2	9	1.38716	0	4.04408	OK	781	62	315.415	0	801.34	OK	5	23	4.34225	0	12.471	OK	25	0	14.9925	0	40.1298	OK	13	46	14.9405	0	30.793	OK	0	0	0	0	0	OK
EIN_035600	calmodulin-1/4, putative	EINV_137:537997-538726	455	371	118.056	0	266.327	OK	615	1746	236.234	52.0885	420.38	OK	306	2	103.067	0	278.749	OK	13	193	20.0769	0	62.0728	OK	2	1	0.629276	0	1.91959	OK	202	390	132.575	22.9802	242.169	OK	1745	1147	1129.38	403.755	1855.01	OK	24	0	1	-0.2	-2.56
EIN_035610	phosphatase, putative	EINV_137:539914-541156	3	6	0.66322	0	1.80207	OK	15	615	25.9984	0	57.6944	OK	2951	3	505.359	0	1279.88	OK	608	3	83.3643	0	250.944	OK	3661	6	425.667	0	1020.47	OK	16341	12429	2920.5	1074.14	4766.86	OK	3392	4305	1694.37	446.515	2942.22	OK	45	0	5.29	9.57	6.97
EIN_035620	hypothetical protein	EINV_137:541214-541628	0	41	27.959	0	74.2172	OK	4	2	2.18386	0	6.15187	OK	115	0	194.258	0	459.549	OK	210	0	283.2	0	727.137	OK	227	0	258.525	0	626.395	OK	102	189	152.493	20.0836	284.902	OK	56	157	241.297	41.3988	441.195	OK	13	0	-3.68	2.8	3.34
EIN_035630	hypothetical protein	EINV_137:543075-543639	0	0	0	0	0	OK	10	0	4.33393	0	11.3765	OK	0	0	0	0	0	OK	0	0	0	0	0	OK	0	0	0	0	0	OK	2	17	6.32114	0	14.4389	OK	1	0	0	0	0	OK
EIN_035640	cold-inducible RNA binding protein, putative	EINV_137:546110-546935	0	1	0.281398	0	0.923786	OK	58	4	9.76099	0	29.512	OK	167	673	81.9482	0	188.096	OK	0	6	0.180555	0	0.541666	OK	485	216	128.325	0	337.041	OK	130	78	38.5647	6.83498	70.2945	OK	0	4	5.13427	0	12.3318	OK	37	0	5.12	8.19	-0.64
EIN_035650	protein NUF1, putative	EINV_137:547062-549514	1248	2135	127.321	4.63525	250.007	OK	903	821	55.9311	10.1866	101.676	OK	1667	509	159.867	0	385.084	OK	766	337	66.3484	0	172.457	OK	2857	495	186.159	0	440.873	OK	333	612	56.1451	10.7939	101.496	OK	24	128	21.1447	2.05122	40.2382	OK	1	0	-1.19	0.33	-0.94
EIN_035660	hypothetical protein	EINV_137:551339-553222	2	0	0.340519	0	0.930315	OK	77	2	6.04758	0	17.7297	OK	1	426	7.82239	0	22.6317	OK	91	4	12.2608	0	39.958	OK	3	427	16.222	0	50.0719	OK	2865	2341	509.687	159.686	859.687	OK	2622	2692	1083.32	336.924	1829.71	OK	45	0	4.15	4.52	5.17
EIN_035670	hypothetical protein, conserved	EINV_137:553384-554391	529	297	82.2244	0	187.682	OK	702	1319	146.732	31.0077	262.456	OK	1036	598	254.756	0	600.333	OK	0	0	0	0	0	OK	0	1	0.105077	0	0.406192	OK	28	97	20.4	0.436594	40.3634	OK	0	0	0	0	0	OK
EIN_035680	hypothetical protein	EINV_137:554769-555957	3	2	0.444695	0	1.30086	OK	35	0	6.01091	0	15.1567	OK	24	0	8.72448	0	22.9884	OK	333	0	96.2668	0	241.78	OK	16	322	14.9912	0	44.3399	OK	23	57	9.63324	0.0853093	19.1812	OK	2	1	0.608013	0	1.72004	OK	44	0	3.76	4.29	7.76
EIN_035690	hypothetical protein	EINV_137:556110-557106	0	1	0.17714	0	0.581523	OK	0	1	0.105553	0	0.31666	OK	151	639	49.6401	0	114.268	OK	1	0	0.50675	0	1.38447	OK	0	0	0	0	0	OK	15	17	4.49813	0	9.09218	OK	0	5	4.20836	0	9.91835	OK
EIN_035700	hypothetical protein	EINV_137:557167-558340	72	498	41.8832	0	103.414	OK	236	2	20.4918	0	51.7862	OK	1	534	11.0748	0	31.391	OK	301	1	44.2096	0	139.311	OK	2	2	0.358291	0	1.00946	OK	52	272	42.1448	2.02218	82.2674	OK	17	45	16.3667	0	32.8984	OK	23	0	-1.03	-1.92	0.08
EIN_035710	hypothetical protein	EINV_137:558761-560661	0	1	0.0849576	0	0.278903	OK	69	366	12.7216	0	28.3151	OK	1219	0	261.958	0	546.938	OK	0	0	0	0	0	OK	18	2	1.36658	0	4.55122	OK	37	112	10.8362	0.534176	21.1383	OK	7	43	8.19557	0	17.3934	OK
EIN_035720	signal recognition particle 19 kDa protein, putative	EINV_137:560754-561256	831	967	755.508	0	1570.78	OK	1065	891	712.804	151.387	1274.22	OK	359	480	417.1	0	964.363	OK	299	138	273.35	0	751.061	OK	366	50	267.849	0	749.844	OK	46	44	57.5501	6.30668	108.794	OK	17	35	58.5669	0	122.429	OK	16	0	-0.08	-0.86	-1.47
EIN_035730	protein farnesyltransferase subunit beta, putative	EINV_137:561453-562590	4040	1497	455.091	9.28725	900.896	OK	3281	6467	583.078	246.486	919.67	OK	3341	48	636.426	0	1611.06	OK	5	7	1.10402	0	2.89779	OK	18	2	2.44222	0	8.02767	OK	149	305	57.3542	8.93189	105.777	OK	3534	1359	982.375	315.783	1648.97	OK	31	0	0.36	0.48	-8.69
EIN_035740	hypothetical protein, conserved	EINV_137:562893-563474	13	460	106.537	0	289.698	OK	166	252	78.1292	0	167.994	OK	107	610	97.6653	0	230.339	OK	248	246	148.022	0	382.731	OK	27	195	35.3875	0	98.082	OK	107	70	57.9447	9.99936	105.89	OK	8	19	22.0234	0	49.2042	OK	23	0	-0.45	-0.13	0.47
EIN_035750	protein serine/threonine kinase, putative	EINV_137:563689-568955	0	0	0	0	0	OK	0	4	0.0678687	0	0.185421	OK	0	0	0	0	0	OK	7	0	0.44349	0	1.1629	OK	0	1	0.0162521	0	0.0628248	OK	6	32	0.916452	0	1.98044	OK	15	0	0.945599	0	2.10145	OK
EIN_035760	hypothetical protein	EINV_137:569806-570370	115	75	39.4357	0	104.062	OK	84	1	19.7781	0	57.793	OK	235	0	232.123	0	521.125	OK	2675	3	1050.12	0	2798.04	OK	3476	60	1164.92	0	2793.74	OK	784	1060	569.96	141.87	998.049	OK	15	17	20.4247	0	44.0281	OK	13	0	-1	2.56	4.73
EIN_035770	lipopolysaccharide-induced transcription factor regulating tumor necrosis factor alpha, putative	EINV_137:571672-572197	465	558	233.638	0	511.804	OK	116	31	34.0553	0	86.4864	OK	193	0	210.401	0	479.355	OK	16	3	7.65992	0	23.6941	OK	411	0	307.627	0	708.359	OK	123	228	123.828	18.7146	228.942	OK	62	33	57.5541	6.26407	108.844	OK	12	0	-2.78	-0.15	-4.93
EIN_035780	hypothetical protein	EINV_137:572950-573388	199	9	69.794	0	196.901	OK	31	111	30.1524	0	76.6667	OK	221	1	163.882	0	455.03	OK	94	51	66.0925	0	185.323	OK	1	0	1.02747	0	2.48053	OK	5	10	7.94866	0	17.3947	OK	15	1	10.6605	0	27.8093	OK	24	0	-1.21	1.23	-0.08
EIN_035790	hypothetical protein	EINV_137:573450-574098	1	0	0.616529	0	1.70398	OK	0	70	13.1601	0	32.1549	OK	656	0	511.907	0	1086.92	OK	0	1	0.20244	0	0.607319	OK	0	0	0	0	0	OK	14	45	15.3058	0	31.2551	OK	29	48	40.4639	1.84322	79.0847	OK
EIN_035800	hypothetical protein, conserved	EINV_137:574856-575654	765	14	103.42	0	251.74	OK	1	2	0.295802	0	0.800208	OK	4	339	12.3613	0	35.7613	OK	1	0	0.675235	0	1.84478	OK	0	1309	170.243	0	389.596	OK	13	35	9.74926	0	20.0824	OK	5	66	32.1121	0	65.9982	OK	12	0	-8.45	-3.06	-7.26
EIN_035810	hypothetical protein	EINV_137:575813-576196	10	10	8.14131	0	22.5253	OK	17	24	12.0249	0	31.6118	OK	16	3	14.6574	0	47.4388	OK	47	81	49.1911	0	132.334	OK	3	156	63.6097	0	169.81	OK	51	13	43.4796	0	88.5003	OK	11	17	23.4706	0	56.2958	OK	32	0	0.56	0.85	2.6
EIN_035820	serine/threonine protein kinase 17A, putative	EINV_137:576311-577928	0	1	0.0993722	0	0.326224	OK	159	266	17.0882	0	36.7902	OK	0	25	0.703973	0	1.88966	OK	0	0	0	0	0	OK	0	0	0	0	0	OK	5	58	5.81607	0	12.3845	OK	0	0	0	0	0	OK
EIN_035830	osteoclast-stimulating factor, putative	EINV_137:578570-579059	28261	12232	10738.5	1918.08	19558.8	OK	15011	17814	6940.68	3593.84	10287.5	OK	7225	23405	6067.42	0	12899	OK	169	4866	842.91	0	2134.68	OK	2220	41	933.645	0	2305.62	OK	156	596	325.357	36.405	614.31	OK	13	22	28.6792	0	61.6921	OK	16	0	-0.63	-0.82	-3.67
EIN_035840	hypothetical protein	EINV_137:580098-581806	2039	0	237.973	29.7842	446.162	OK	13	222	7.65114	0	19.3279	OK	299	1	39.3458	0	106.598	OK	1	0	0.296214	0	0.809271	OK	0	0	0	0	0	OK	52	98	12.8234	1.26376	24.383	OK	10	38	9.51272	0	19.8636	OK
EIN_035850	hypothetical protein	EINV_137:581833-582667	0	0	0	0	0	OK	0	0	0	0	0	OK	0	0	0	0	0	OK	0	0	0	0	0	OK	0	0	0	0	0	OK	0	4	1.7502	0	3.8789	OK	0	0	0	0	0	OK
EIN_035860	copine, putative	EINV_137:583053-583836	896	61	129.142	0	305.185	OK	0	219	31.4535	0	67.6968	OK	70	47	23.1968	0	64.12	OK	0	0	0	0	0	OK	0	0	0	0	0	OK	7	54	13.7288	0	28.9837	OK	0	2	2.76118	0	7.00971	OK
EIN_035870	hypothetical protein, conserved	EINV_137:584012-585274	0	0	0	0	0	OK	9	0	1.73219	0	4.547	OK	0	0	0	0	0	OK	0	0	0	0	0	OK	0	17	1.62638	0	4.2556	OK	1	35	5.38757	0	12.0121	OK	0	0	0	0	0	OK
EIN_035880	serine-threonine protein kinase, putative	EINV_137:585848-587681	6	9	0.652588	0	1.75281	OK	3	5	0.298922	0	0.816042	OK	4247	1655	477.934	0	1144.9	OK	256	3422	115.676	0	294.476	OK	1474	1166	137.108	0	312.453	OK	2379	2718	343.248	101.157	585.339	OK	20	111	21.4272	1.74172	41.1127	OK	20	0	-1.13	9.52	7.47
EIN_035890	hypothetical protein	EINV_137:590169-590784	264	150	76.388	0	187.568	OK	2933	2126	809.668	291.773	1327.56	OK	970	295	432.677	0	1051.08	OK	7	2174	239.401	0	669.346	OK	115	10	34.8468	0	108.983	OK	29	225	79.1987	0.526962	157.871	OK	0	2	3.88568	0	9.86443	OK	36	0	3.41	2.5	1.65
EIN_035900	hypothetical protein	EINV_137:591351-592470	0	0	0	0	0	OK	0	0	0	0	0	OK	418	1	81.2256	0	215.168	OK	0	0	0	0	0	OK	0	0	0	0	0	OK	3	16	2.7449	0	6.13675	OK	0	0	0	0	0	OK
EIN_035910	hypothetical protein	EINV_137:593136-594773	0	0	0	0	0	OK	16	0	1.97417	0	5.11121	OK	112	1	13.6334	0	40.1801	OK	0	1	0.0647217	0	0.194165	OK	1600	1	138.809	0	351.688	OK	40	57	8.00553	0.705838	15.3052	OK	0	21	9.05836	0	18.2549	OK
EIN_035920	hypothetical protein	EINV_137:594834-597117	1	43	1.50615	0	4.87967	OK	40	0	3.23385	0	8.10497	OK	385	2	33.022	0	87.8855	OK	41	0	5.69997	0	15.3095	OK	2	0	0.232625	0	0.61839	OK	65	68	7.00773	0.947771	13.0677	OK	7	34	5.32709	0	11.4431	OK	41	0	1.1	4.45	1.92
EIN_035930	hypothetical protein, conserved	EINV_137:597456-598137	2205	3487	874.531	103.186	1645.88	OK	6068	1499	1185.71	410.58	1960.84	OK	4583	741	1734.63	0	4308.57	OK	1817	488	583.695	0	1471.14	OK	3091	1965	944.05	0	2083.01	OK	7423	10746	4315.01	1374.34	7255.68	OK	8669	7381	7187.95	1791.09	12584.8	OK	34	0	0.44	0.99	-0.58
EIN_035940	hypothetical protein	EINV_137:598563-599652	674	1	64.7606	0	160.596	OK	740	3	75.0699	0	161.573	OK	605	136	130.72	0	327.223	OK	20	13	4.06621	0	11.2268	OK	100	2	14.7652	0	47.345	OK	969	1957	410.614	92.8884	728.34	OK	5487	5428	2858.1	768.935	4947.27	OK	31	0	0.21	1.01	-3.99
EIN_035950	DnaJ domain containing protein	EINV_137:599754-600732	320	633	90.1513	0	198.899	OK	102	1030	66.6833	0	134.061	OK	377	971	111.428	0	245.291	OK	1	0	0.518511	0	1.4166	OK	6	0	1.87222	0	4.89753	OK	33	192	37.032	0.596592	73.4674	OK	9	36	13.7592	0	30.5459	OK	31	0	-0.44	0.31	-7.44
EIN_035960	hypothetical protein	EINV_137:600884-601778	76	69	15.6417	0	41.3195	OK	491	762	105.319	13.3658	197.273	OK	51	44	14.434	0	40.0823	OK	0	943	122.99	0	296.703	OK	4	1	0.824007	0	2.5667	OK	275	220	75.5939	17.6503	133.538	OK	411	490	295.347	97.2494	493.445	OK	23	0	2.75	-0.12	2.98
EIN_035970	elongation factor, putative	EINV_137:602034-604659	0	2	0.203339	0	0.577991	OK	183	373	12.7823	0	26.6218	OK	271	398	23.1991	0	54.2019	OK	30	126	4.11653	0	11.7078	OK	0	74	2.48177	0	6.64027	OK	56	33	3.74672	0.42264	7.0708	OK	320	779	114.553	29.5721	199.535	OK	48	0	5.97	6.83	4.34
EIN_035980	hypothetical protein, conserved	EINV_137:604723-606476	3	467	21.8674	0	60.8874	OK	348	512	33.5616	1.5048	65.6184	OK	4	66	1.34109	0	4.005	OK	8	21	1.3962	0	3.79844	OK	918	1063	101.768	0	232.893	OK	608	1156	137.51	29.6297	245.39	OK	126	417	94.1885	21.0569	167.32	OK	26	0	0.62	-4.03	-3.97
EIN_035990	tubulin gamma chain, putative	EINV_137:606823-608182	1	61	3.73527	0	12.1166	OK	115	974	42.9838	0	86.607	OK	1477	5	224.016	0	566.982	OK	149	1	17.797	0	58.0493	OK	0	765	52.7243	0	126.032	OK	240	325	55.0382	11.3052	98.7711	OK	13	112	29.656	1.65806	57.6539	OK	49	0	3.52	5.91	2.25
EIN_036000	hypothetical protein	EINV_137:608537-608882	0	3	6.30723	0	17.9283	OK	0	63	63.2752	0	156.425	OK	0	0	0	0	0	OK	0	0	0	0	0	OK	0	0	0	0	0	OK	3	0	7.99456	0	18.3922	OK	0	2	20.5241	0	52.1038	OK
EIN_036010	hypothetical protein	EINV_137:610261-610930	2648	195	470.752	0	1015.48	OK	347	551	109.885	5.31145	214.459	OK	419	373	173.997	0	411.526	OK	6	7	1.8266	0	5.04817	OK	4	36	3.78416	0	10.6553	OK	209	270	108.653	21.9675	195.338	OK	12	44	26.4864	0	56.2288	OK	31	0	-2.1	-1.44	-8.01
EIN_036020	hypothetical protein	EINV_137:611869-612616	3550	52	509.776	0	1093.28	OK	40779	27765	8145.66	4344.89	11946.4	OK	180754	4242	57669.7	0	221013	OK	70	5199	426.531	0	1095.65	OK	1458	54	313.546	0	796.083	OK	64	183	52.6665	4.02542	101.308	OK	45	27	25.7453	1.05051	50.44	OK	34	0	4	6.82	-0.26
EIN_036030	synaptojanin, putative	EINV_137:613499-615996	20	0	1.54209	0	4.09578	OK	7	9	0.461901	0	1.22296	OK	15	0	2.55443	0	6.8133	OK	0	0	0	0	0	OK	0	0	0	0	0	OK	6	13	1.04692	0	2.32038	OK	57	49	10.9758	1.60357	20.3481	OK
EIN_036040	hypothetical protein	EINV_137:616567-617524	0	7	1.33291	0	3.62314	OK	186	348	40.0184	0	83.6053	OK	7	0	3.53143	0	9.49093	OK	0	0	0	0	0	OK	85	0	27.2613	0	70.6998	OK	18	111	21.6807	0	43.9986	OK	4	21	9.2548	0	21.2784	OK
EIN_036050	potassium channel, putative	EINV_137:618159-620559	0	0	0	0	0	OK	119	87	6.20503	0	14.5904	OK	383	0	61.2416	0	133.455	OK	2	0	0.365973	0	0.97287	OK	0	0	0	0	0	OK	11	12	1.14919	0	2.39774	OK	1	0	0.134047	0	0.451261	OK
EIN_036060	hypothetical protein	EINV_137:620658-622056	631	3	41.5792	0	103.893	OK	122	80	11.3168	0	26.7357	OK	171	5	24.724	0	69.8171	OK	6	0	1.51359	0	3.96227	OK	1341	25	136.056	0	347.931	OK	126	313	43.8113	5.82346	81.7992	OK	9	1	1.5191	0	4.01446	OK	12	0	-1.88	-0.75	-4.78
EIN_036070	cholinephosphotransferase, putative	EINV_137:622182-623337	18	17	2.75698	0	7.60821	OK	86	181	15.5372	0	35.699	OK	194	57	37.2625	0	99.8561	OK	0	0	0	0	0	OK	0	2	0.235138	0	0.653198	OK	19	126	19.6314	0	39.6691	OK	0	22	14.0429	0.00919746	28.0765	OK
EIN_036080	syntaxin, putative	EINV_137:624035-624500	839	573	691.621	0	1491.28	OK	667	569	509.3	60.7368	957.864	OK	1191	562	1466.76	0	3478.28	OK	3099	458	3015.78	0	7523.12	OK	1369	241	1135.42	0	2818.75	OK	645	233	539.189	122.849	955.528	OK	255	278	761.698	239.565	1283.83	OK	13	0	-0.44	1.08	2.12
EIN_036090	hypothetical protein	EINV_137:624775-626249	0	0	0	0	0	OK	76	1	5.33877	0	15.7642	OK	54	0	15.9467	0	40.0594	OK	1	0	0.332185	0	0.907545	OK	0	0	0	0	0	OK	40	53	8.70529	0.760367	16.6502	OK	98	47	23.4874	4.54099	42.4337	OK
EIN_036100	hypothetical protein, conserved	EINV_137:627083-628490	1292	0	169.865	10.82	328.909	OK	268	192	25.1609	0	53.4855	OK	470	0	138.883	0	299.092	OK	233	2	27.6185	0	88.0232	OK	88	33	9.92208	0	29.8763	OK	303	625	90.5297	16.6612	164.398	OK	13	38	10.6953	0	22.1194	OK	6	0	-2.76	-0.29	-2.62
EIN_036110	hypothetical protein, conserved	EINV_137:628652-629237	6136	6872	2514.01	488.603	4539.41	OK	3975	1774	1045.84	366.281	1725.39	OK	381	905	221.31	0	489.222	OK	232	735	171.241	0	440.233	OK	35	51	16.5121	0	45.4789	OK	3644	17372	6885.28	1525.87	12244.7	OK	9572	48	3697.48	0	7492.54	OK	16	0	-1.27	-3.51	-3.88
EIN_036120	ankyrin repeat-containing protein C6C3.08, putative	EINV_137:629895-630680	46	0	13.6618	0	35.4852	OK	8	0	2.55426	0	6.7277	OK	6	0	3.5342	0	9.51943	OK	0	0	0	0	0	OK	0	0	0	0	0	OK	1	0	0.311655	0	1.06562	OK	0	0	0	0	0	OK
EIN_036130	hypothetical protein	EINV_137:630853-632769	0	0	0	0	0	OK	0	1	0.0541595	0	0.162479	OK	0	0	0	0	0	OK	0	0	0	0	0	OK	0	0	0	0	0	OK	11	5	1.06715	0	2.29356	OK	0	0	0	0	0	OK
EIN_036140	ribokinase, putative	EINV_137:634265-635253	1030	250	142.158	0	318.93	OK	134	20	17.4392	0	45.1116	OK	243	547	77.7324	0	177.439	OK	168	170	44.6577	0	117.294	OK	236	16	41.6419	0	123.324	OK	1023	1200	357.183	95.8179	618.548	OK	2266	1451	1096.96	385.207	1808.71	OK	8	0	-3.03	-0.87	-1.67
EIN_036150	gamma-tubulin complex component, putative	EINV_137:635535-637413	2050	2	96.8831	0	216.619	OK	1085	41	54.6496	0	110.773	OK	1346	1	142.965	0	362.352	OK	8	2	0.750316	0	2.24321	OK	452	6	32.5021	0	91.3104	OK	69	315	28.8258	1.90829	55.7433	OK	0	27	9.23871	0.360855	18.1166	OK	31	0	-0.83	0.56	-7.01
EIN_036160	myosin heavy chain, clone, putative	EINV_137:637786-640297	0	116	7.10703	0	18.2193	OK	112	798	18.5287	0	37.8647	OK	697	1	53.8653	0	138.863	OK	0	0	0	0	0	OK	1	0	0.104825	0	0.25307	OK	17	75	4.88194	0	9.89833	OK	22	21	4.098	0	8.51102	OK
EIN_036170	serine-threonine protein kinase, putative	EINV_137:640696-643401	264	3	8.93737	0	24.7748	OK	157	488	14.6018	0	30.2722	OK	514	0	80.4197	0	172.43	OK	4	2	0.236563	0	0.64863	OK	2	0	0.212971	0	0.566144	OK	265	285	26.3309	5.86411	46.7977	OK	129	156	28.383	7.6322	49.1339	OK	31	0	0.71	3.17	-5.24
EIN_036180	palmitoyltransferase PFA3, putative	EINV_137:643514-644547	0	1	0.21843	0	0.717072	OK	329	3	41.4246	0	100.002	OK	159	0	86.7165	0	200.362	OK	42	0	12.8174	0	34.4274	OK	0	0	0	0	0	OK	19	9	4.3126	0	8.85659	OK	0	0	0	0	0	OK
EIN_036190	hypothetical protein, conserved	EINV_137:644783-645182	412	2289	975.238	0	2032.52	OK	541	290	277.915	4.27698	551.552	OK	209	829	265.361	0	598.794	OK	113	56	88.9896	0	249.351	OK	93	398	137.922	0	354.059	OK	619	294	453.71	114.088	793.331	OK	173	95	267.013	74.2961	459.73	OK	16	0	-1.81	-1.88	-3.45
EIN_036200	hypothetical protein	EINV_137:645805-646452	21	3	4.92939	0	15.9491	OK	102	33	27.1468	0	68.9594	OK	1	1	0	0	0	OK	245	29	95.8863	0	296.077	OK	18	3	4.89328	0	15.9046	OK	23	22	10.5889	0	21.528	OK	8	10	11.003	0	25.4487	OK
EIN_036210	40S ribosomal protein S19, putative	EINV_137:646659-647127	21047	8486	8462.65	1364.13	15561.2	OK	14113	12316	6341.91	3193.32	9490.49	OK	5403	17024	4836.67	0	10185.2	OK	3294	5802	2713.9	0	5767.2	OK	12072	605	5540.78	0	12419.6	OK	4166	7748	5174.45	1460.48	8888.41	OK	4020	3744	6316.39	1891.37	10741.4	OK	15	0	-0.42	-0.81	-1.64
EIN_036220	40S ribosomal protein S24-1, putative	EINV_137:647474-647894	19182	11816	10725.6	2190.62	19260.5	OK	12681	8515	6466.46	3118.51	9814.41	OK	5085	4904	4585.82	0	10353.2	OK	1288	1072	1059.24	0	2514.06	OK	800	1159	639.847	0	1456.28	OK	2634	4196	3564.04	988.948	6139.13	OK	19529	9833	26242.4	5187.71	47297.1	OK	16	0	-0.73	-1.23	-3.34
EIN_036230	hypothetical protein	EINV_137:648056-648398	5	0	6.10667	0	16.3646	OK	5	2	3.97039	0	11.3294	OK	7	1	9.37417	0	30.8475	OK	386	0	771.884	0	1924.8	OK	108	3	93.8628	0	298.931	OK	78	45	87.7635	12.2281	163.299	OK	0	3	12.8292	0	32.4467	OK	13	0	-0.62	0.62	6.98
EIN_036240	U4/U6 small nuclear ribonucleoprotein Prp3, putative	EINV_137:648545-649742	0	1	0.141338	0	0.463993	OK	14	6	1.34824	0	3.71338	OK	608	98	111.049	0	280.324	OK	3	73	3.75075	0	12.1794	OK	810	29	99.6089	0	263.936	OK	98	31	12.4816	1.3259	23.6372	OK	35	69	25.7172	2.8166	48.6178	OK	35	0	3.25	9.62	4.73
EIN_036250	programmed cell death protein, putative	EINV_137:649902-650360	1	8	5.81271	0	17.4885	OK	79	1	53.5919	0	158.245	OK	86	0	251.999	0	610.83	OK	359	3	422.732	0	1315.62	OK	1	15	6.22722	0	18.3867	OK	7	6	10.6289	0	23.0677	OK	0	0	0	0	0	OK	41	0	3.2	5.44	6.18
EIN_036260	transcription initiation factor TFIID subunit, putative	EINV_137:650603-651754	1573	51	139.32	0	316.101	OK	590	813	91.1198	13.6892	168.55	OK	1088	5	209.391	0	532.421	OK	2	1139	57.4227	0	169.453	OK	1	0	0.269321	0	0.650199	OK	76	79	18.8159	2.82358	34.8082	OK	39	92	35.6881	4.66272	66.7135	OK	24	0	-0.61	0.59	-1.28
EIN_036270	hypothetical protein	EINV_137:651935-652643	0	5	1.52254	0	4.13974	OK	0	0	0	0	0	OK	0	0	0	0	0	OK	0	0	0	0	0	OK	0	1	0.158705	0	0.613498	OK	0	45	24.2737	3.36839	45.1791	OK	0	2	3.17084	0	8.04969	OK
EIN_036280	hypothetical protein	EINV_137:653245-653677	0	0	0	0	0	OK	0	0	0	0	0	OK	0	0	0	0	0	OK	0	0	0	0	0	OK	0	0	0	0	0	OK	0	0	0	0	0	OK	0	0	0	0	0	OK
EIN_036290	hypothetical protein	EINV_137:653939-655673	202	147	17.1865	0	42.5806	OK	257	111	17.0339	0	37.692	OK	164	80	20.0428	0	52.8046	OK	532	531	63.8672	0	158.725	OK	190	67	16.7165	0	47.7082	OK	19	50	5.25918	0	10.6699	OK	2	1	0.391251	0	1.10683	OK	18	0	-0.01	0.22	1.89
EIN_036300	lymphoid-specific helicase, putative	EINV_137:656299-659056	0	680	35.8903	0	78.9418	OK	71	222	4.80212	0	11.3278	OK	141	977	15.416	0	35.7295	OK	496	8	21.9709	0	68.0779	OK	1365	57	52.8943	0	136.956	OK	57	32	3.0797	0.300282	5.85913	OK	6	1	0.494478	0	1.35646	OK	1	0	-2.9	-1.22	-0.71
EIN_036310	hypothetical protein	EINV_137:659203-661417	1	742	25.8966	0	68.6668	OK	986	784	57.3027	11.4353	103.17	OK	793	892	79.0702	0	177.829	OK	4	0	0.639701	0	1.67845	OK	1997	106	122.265	0	301.803	OK	200	251	25.1829	5.12238	45.2435	OK	10	161	24.4685	1.83191	47.1051	OK	37	0	1.15	1.61	-5.34
EIN_036320	hypothetical protein	EINV_137:662066-663113	0	74	11.9989	0	31.481	OK	205	280	33.1884	0	70.155	OK	368	0	149.175	0	326.332	OK	0	0	0	0	0	OK	1	0	0.286542	0	0.691774	OK	4	40	6.39288	0	13.8541	OK	0	23	15.8387	0.0103737	31.667	OK
EIN_036330	nuclear transcription factor Y subunit beta, putative	EINV_137:663992-664703	0	0	0	0	0	OK	0	2	0.623854	0	1.87156	OK	0	0	0	0	0	OK	0	0	0	0	0	OK	0	1	0	0	0	OK	16	1	5.46201	0	12.9021	OK	1	0	1.09702	0	3.69303	OK
EIN_036340	hypothetical protein, conserved	EINV_137:665063-665792	21	74	13.0667	0	35.1812	OK	94	9	15.7419	0	43.5674	OK	19	11	6.94267	0	20.9912	OK	8	38	5.44943	0	15.8523	OK	5	0	2.29802	0	6.00346	OK	8	17	5.70667	0	12.0479	OK	1	36	20.7621	0	46.2245	OK	16	0	0.27	-0.91	-1.26
EIN_036350	cysteine proteinase 1 precursor, putative	EINV_137:665914-666874	16	335	32.4625	0	90.1817	OK	263	164	38.0241	0	81.7382	OK	175	407	51.8183	0	120.878	OK	7	0	2.89009	0	7.57827	OK	5	705	38.0445	0	112.209	OK	322	227	74.7765	17.9393	131.614	OK	280	191	126.594	41.6506	211.538	OK	37	0	0.23	0.67	-3.49
EIN_036360	hypothetical protein	EINV_137:667234-667952	1	0	0.616529	0	1.70398	OK	212	286	66.6335	0	139.742	OK	185	0	147.583	0	336.987	OK	141	54	50.0364	0	143.861	OK	28	87	15.2013	0	40.6388	OK	315	113	92.4729	18.3948	166.551	OK	20	39	32.8521	0	65.9543	OK	45	0	6.76	7.9	6.34
EIN_036370	hypothetical protein	EINV_137:668014-669196	696	0	120.086	0	245.09	OK	328	1	29.9815	0	72.2067	OK	0	0	0	0	0	OK	1	0	0.437311	0	1.19476	OK	0	1	0.0872506	0	0.33728	OK	40	26	7.5052	0.636142	14.3743	OK	23	17	9.25459	0	19.409	OK
EIN_036380	hypothetical protein	EINV_137:669352-670742	0	103	15.7356	0	40.6223	OK	220	689	50.9376	0.700886	101.174	OK	126	63	25.5496	0	68.6219	OK	210	1188	90.1211	0	236.085	OK	1035	31	137.114	0	356.658	OK	928	609	173.118	48.435	297.8	OK	149	370	142.464	35.4163	249.511	OK	44	0	1.69	0.7	2.52
EIN_036390	DNA replication complex GINS protein PSF2, putative	EINV_137:670925-671510	0	1	0.367468	0	1.20634	OK	52	0	22.7893	0	56.276	OK	2	51	3.10342	0	9.99268	OK	0	0	0	0	0	OK	0	0	0	0	0	OK	0	3	2.70889	0	6.04291	OK	0	0	0	0	0	OK
EIN_036400	hypothetical protein	EINV_137:671608-673813	0	75	5.32181	0	13.9377	OK	0	0	0	0	0	OK	6	13	0.668619	0	1.82881	OK	1	2	0.132055	0	0.367514	OK	0	0	0	0	0	OK	3	20	1.36636	0	3.05723	OK	13	58	9.58349	0	19.213	OK
EIN_036410	hypothetical protein	EINV_137:674020-674959	3	0	0.671288	0	1.83744	OK	81	2	9.37733	0	27.3385	OK	226	0	109.531	0	246.563	OK	0	0	0	0	0	OK	110	8	18.2259	0	57.4212	OK	102	196	47.6996	6.69617	88.7029	OK	0	2	2.17634	0	5.52501	OK
EIN_036420	hypothetical protein, conserved	EINV_137:676966-678307	829	275	84.12	0	189.65	OK	648	139	59.3338	0	121.426	OK	506	241	93.7104	0	228.775	OK	1404	3022	331.428	0	751.427	OK	3843	76	460.626	0	1097.19	OK	4151	4048	881.4	282.012	1480.79	OK	267	596	211.334	56.704	365.964	OK	32	0	-0.5	0.16	1.98
EIN_036430	microsomal signal peptidase 23 kD subunit, putative	EINV_137:678904-679576	282	2	70.3867	0	194.055	OK	215	83	69.1417	0	158.184	OK	48	113	34.1016	0	87.9935	OK	50	0	47.1603	0	126.379	OK	1	0	0.794661	0	1.91848	OK	11	27	13.9251	0	29.0128	OK	0	2	5.26376	0	13.3629	OK	23	0	-0.03	-1.05	-0.58
EIN_036440	hypothetical protein	EINV_137:682720-683650	0	134	24.4304	0	62.3161	OK	2	36	2.20625	0	6.721	OK	6	80	3.27992	0	9.42831	OK	329	0	120.536	0	303.964	OK	797	2	121.521	0	327.22	OK	185	139	45.463	9.5142	81.4117	OK	3	10	4.48841	0	11.1361	OK	11	0	-3.47	-2.9	2.3
EIN_036450	hypothetical protein	EINV_137:684805-685360	0	0	0	0	0	OK	1	0	0.548713	0	1.71271	OK	0	0	0	0	0	OK	0	0	0	0	0	OK	0	0	0	0	0	OK	0	0	0	0	0	OK	0	2	4.54703	0	11.5434	OK
EIN_036460	hypothetical protein, conserved	EINV_137:685533-686102	3	25	6.13618	0	19.5437	OK	12	30	6.95873	0	18.4142	OK	13	6	6.23755	0	18.9942	OK	4	61	9.19795	0	29.5881	OK	2	33	4.20619	0	12.4045	OK	6	1	1.95235	0	4.93737	OK	1	1	0	0	0	OK	23	0	0.18	0.02	0.58
EIN_036470	hypothetical protein	EINV_137:686591-687041	91	44	41.4223	0	114.166	OK	64	37	28.1459	0	71.2207	OK	124	52	93.588	0	254.565	OK	0	220	80.1631	0	208.412	OK	24	0	23.4638	0	62.826	OK	14	30	19.6285	0	40.6152	OK	1	12	15.0251	0	38.6819	OK	14	0	-0.56	1.18	0.95
EIN_036480	glycerol-3-phosphate dehydrogenase, putative	EINV_137:687830-691037	3197	178	88.3917	0	188.628	OK	1936	899	66.5126	17.3445	115.681	OK	454	32	27.1134	0	70.5846	OK	0	1326	39.7144	0	93.6735	OK	3	0	0.241627	0	0.636201	OK	73	113	7.12626	0.934995	13.3175	OK	128	267	32.4993	8.22027	56.7784	OK	23	0	-0.41	-1.7	-1.15
EIN_036490	hypothetical protein	EINV_137:692909-693440	0	0	0	0	0	OK	0	0	0	0	0	OK	209	1	176.279	0	406.192	OK	0	0	0	0	0	OK	0	0	0	0	0	OK	0	0	0	0	0	OK	0	0	0	0	0	OK
EIN_036500	hypothetical protein	EINV_137:695824-696769	0	0	0	0	0	OK	4	1	0.570438	0	1.71319	OK	87	0	41.948	0	101.477	OK	0	0	0	0	0	OK	0	0	0	0	0	OK	43	49	13.7131	1.34528	26.081	OK	3	56	22.3108	0	46.8347	OK
EIN_036510	hypothetical protein, conserved	EINV_137:696975-697605	0	0	0	0	0	OK	0	0	0	0	0	OK	0	0	0	0	0	OK	0	0	0	0	0	OK	0	0	0	0	0	OK	0	4	2.58534	0	5.72979	OK	0	0	0	0	0	OK
EIN_036520	exodeoxyribonuclease III, putative	EINV_137:697946-698879	0	31	5.83531	0	15.5289	OK	48	0	10.8318	0	26.9066	OK	37	0	18.2907	0	47.1289	OK	0	0	0	0	0	OK	0	0	0	0	0	OK	2	23	4.64095	0	10.4172	OK	16	10	6.90992	0	15.4159	OK
EIN_036530	hypothetical protein, conserved	EINV_137:699235-699865	79	57	24.122	0	64.799	OK	329	393	101.398	0.268275	202.527	OK	1079	345	465.256	0	1125.08	OK	118	7	39.1273	0	125.554	OK	188	1215	166.409	0	402.612	OK	1502	2942	1209.37	294.621	2124.12	OK	686	1227	1073.18	305.709	1840.66	OK	35	0	2.07	4.27	0.7
EIN_036540	hypothetical protein	EINV_137:700004-700922	0	0	0	0	0	OK	0	0	0	0	0	OK	18	0	8.54135	0	22.7249	OK	0	2	0.252099	0	0.608621	OK	0	0	0	0	0	OK	2	10	2.18893	0	5.08454	OK	12	0	5.01034	0	11.3988	OK
EIN_036550	hypothetical protein	EINV_137:701678-702308	7321	2458	1757.77	129.886	3385.66	OK	5200	4349	1441.58	621.315	2261.84	OK	1411	2184	689.131	0	1488.88	OK	1502	14	500.993	0	1401.41	OK	32	2	9.30048	0	30.7942	OK	49	330	114.237	4.2574	224.216	OK	7	12	10.7982	0	25.1155	OK	23	0	-0.29	-1.35	-1.81
EIN_036560	hypothetical protein	EINV_137:702375-702897	1468	683	512.943	0	1076.52	OK	1209	2321	619.555	189.605	1049.51	OK	2226	42	1238.87	0	3121.6	OK	99	105	57.7415	0	154.471	OK	3017	1900	1376.79	0	3046.16	OK	1843	5474	2774.13	612.582	4935.67	OK	66	111	130.46	25.8027	235.118	OK	37	0	0.27	1.27	-3.15
EIN_036570	hypothetical protein	EINV_137:703642-704143	6	0	3.31245	0	8.86717	OK	132	213	66.6863	0	147.375	OK	485	53	293.352	0	755.672	OK	118	166	81.4884	0	213.967	OK	1	0	0.810633	0	1.95704	OK	37	19	18.5156	1.05298	35.9783	OK	4	23	25.1565	0	57.4291	OK	41	0	4.33	6.47	4.62
EIN_036580	hypothetical protein	EINV_137:704515-705271	90	223	40.1103	0	99.3461	OK	237	456	70.0497	0	141.612	OK	0	1	0.0714305	0	0.293008	OK	0	164	26.7223	0	70.2052	OK	4	1	1.02944	0	3.20661	OK	28	227	59.0851	0.120801	118.049	OK	372	544	388.159	120.81	655.509	OK	25	0	0.8	-9.13	-0.59
EIN_036590	hypothetical protein	EINV_137:705472-705979	326	112	100.823	0	253.913	OK	47	24	14.5443	0	38.1984	OK	145	12	78.6584	0	224.648	OK	0	1	0.296174	0	0.888521	OK	677	0	485.538	0	1081.76	OK	4	13	6.44724	0	14.5363	OK	0	0	0	0	0	OK	12	0	-2.79	-0.36	-8.41
EIN_036600	hypothetical protein	EINV_137:706433-707195	0	2	0.880382	0	2.50249	OK	276	458	69.2837	0	140.073	OK	660	32	209.324	0	536.556	OK	375	1175	165.04	0	410.311	OK	1514	98	312.721	0	789.928	OK	326	674	200.894	36.8345	364.954	OK	0	7	5.96836	0	14.0664	OK	45	0	6.3	7.89	7.55
EIN_036610	serine/threonine protein phosphatase 2A regulatory subunit B 27, putative	EINV_137:707699-708741	90	44	13.2374	0	36.4068	OK	124	141	21.0637	0	47.9604	OK	1037	688	257.362	0	597.48	OK	3	1	0.642595	0	1.87973	OK	1140	2	179.383	0	465.815	OK	40	47	12.5487	1.12976	23.9676	OK	1	8	2.97675	0	8.08437	OK	19	0	0.67	4.28	-4.36
EIN_036620	hypothetical protein	EINV_137:710203-710944	3740	1933	801.828	40.5247	1563.13	OK	7670	7020	1729.53	807.956	2651.1	OK	8207	6574	2952.26	0	6874.68	OK	14668	7278	4470.42	33.7869	8907.06	OK	16167	5843	4045.86	0	8552.94	OK	2749	5586	1815.03	474.968	3155.09	OK	386	590	425.808	130.752	720.863	OK	32	0	1.11	1.88	2.48
EIN_036650	hypothetical protein, conserved	EINV_137:715870-717058	0	0	0	0	0	OK	25	0	4.38113	0	11.1845	OK	0	0	0	0	0	OK	0	0	0	0	0	OK	0	0	0	0	0	OK	0	0	0	0	0	OK	0	0	0	0	0	OK
EIN_036660	glutenin, low molecular weight subunit 1D1 precursor, putative	EINV_137:718659-719721	219	127	30.5501	0	76.4251	OK	94	285	23.0783	0	51.2396	OK	236	4	48.8673	0	134.482	OK	0	0	0	0	0	OK	3	0	0.844625	0	2.22389	OK	3	50	8.13442	0	17.5932	OK	1	15	5.37571	0	13.4895	OK
EIN_036670	hypothetical protein, conserved	EINV_137:720391-720967	7015	1754	1803.46	75.6153	3531.31	OK	2176	2961	815.075	299.218	1330.93	OK	696	498	354.811	0	830.246	OK	964	85	374.5	0	1052.14	OK	80	2	26.1936	0	84.9742	OK	1596	4867	2092.57	445.895	3739.24	OK	72	372	316.326	58.0599	574.592	OK	16	0	-1.15	-2.35	-2.27
EIN_036690	hypothetical protein	EINV_137:724351-724933	0	3	1.46017	0	3.99669	OK	1481	1000	434.581	110.397	758.765	OK	376	29	176.966	0	465.782	OK	0	1	0.237645	0	0.712934	OK	4	533	57.4314	0	173.742	OK	269	181	119.739	27.5757	211.902	OK	34	28	35.371	0.75243	69.9895	OK	40	0	8.22	6.92	-2.62
EIN_036700	hypothetical protein	EINV_137:729161-729764	0	0	0	0	0	OK	0	0	0	0	0	OK	184	1	82.0569	0	230.763	OK	25	0	17.9283	0	48.0812	OK	0	0	0	0	0	OK	24	85	33.668	0.0795735	67.2564	OK	0	10	15.3927	0	33.9942	OK
EIN_036710	tipc, putative	EINV_137:731841-740934	0	57	0.886503	0	2.34236	OK	26	10	0.292217	0	0.801987	OK	410	388	9.08931	0	21.4063	OK	0	0	0	0	0	OK	407	0	11.0781	0	25.525	OK	15	29	0.58054	0	1.18076	OK	0	1	0.0901479	0	0.260029	OK
EIN_036720	ankyrin repeat-containing protein, putative	EINV_137:741332-743204	96	779	37.2334	0	88.7061	OK	312	310	23.287	0	47.3671	OK	75	1689	28.0087	0	68.2123	OK	329	2330	90.691	0	229.557	OK	4	3	0.365369	0	1.05331	OK	10	9	1.28098	0	2.67205	OK	70	167	35.7446	7.23173	64.2575	OK	23	0	-0.68	-0.41	1.28
EIN_036730	hypothetical protein	EINV_137:743421-745905	0	0	0	0	0	OK	0	0	0	0	0	OK	0	0	0	0	0	OK	0	0	0	0	0	OK	0	0	0	0	0	OK	5	0	0.38009	0	0.883443	OK	6	0	0.785661	0	1.92887	OK
EIN_036740	hypothetical protein	EINV_137:746949-748299	0	10	1.34146	0	3.59594	OK	12	0	1.86719	0	4.8696	OK	208	18	32.6762	0	89.6302	OK	0	0	0	0	0	OK	407	1	42.9861	0	122.186	OK	1294	1252	242.047	68.9587	415.134	OK	1736	1416	586.667	204.346	968.988	OK
EIN_036750	hypothetical protein	EINV_137:748520-749378	903	0	218.052	1.36415	434.74	OK	1	287	18.4733	0	46.4087	OK	498	0	270.05	0	579.92	OK	15	1	3.35419	0	10.8735	OK	576	200	118.2	0	305.468	OK	25	18	6.91968	0.229473	13.6099	OK	0	0	0	0	0	OK	7	0	-3.56	0.31	-6.02
EIN_036760	hypothetical protein	EINV_137:749445-751035	40	108	7.79925	0	20.3342	OK	36	0	4.40668	0	11.095	OK	0	2	0.0734896	0	0.226592	OK	750	0	153.79	0	368.173	OK	118	0	20.4054	0	51.9742	OK	17	0	2.06424	0	4.1744	OK	1	0	0.212301	0	0.714696	OK	22	0	-0.82	-6.73	4.3
EIN_036770	hypothetical protein	EINV_137:751113-751467	0	0	0	0	0	OK	0	0	0	0	0	OK	0	0	0	0	0	OK	0	0	0	0	0	OK	0	0	0	0	0	OK	0	0	0	0	0	OK	1	0	2.83175	0	9.53289	OK
EIN_036780	hypothetical protein	EINV_137:756550-757975	681	7	52.8198	0	130.552	OK	81	1726	76.7285	4.80212	148.655	OK	3	0	0.370453	0	1.09779	OK	0	0	0	0	0	OK	1	0	0.235509	0	0.56857	OK	15	88	12.8877	0	26.2911	OK	30	13	8.22729	0	17.237	OK
EIN_036790	hypothetical protein	EINV_137:758190-758525	55	6	56.1567	0	174.797	OK	96	47	116.574	0	289.49	OK	6	0	26.6776	0	71.7012	OK	0	0	0	0	0	OK	17	0	42.3997	0	113.235	OK	1	0	1.96042	0	6.70311	OK	0	2	18.7234	0	47.5325	OK
EIN_036800	hypothetical protein	EINV_137:758621-759137	1478	383	456.341	0	989.534	OK	819	618	294.789	45.2462	544.332	OK	1065	295	611.437	0	1487.71	OK	1096	16	494.883	0	1419.57	OK	1923	390	777.334	0	1874.33	OK	787	687	493.862	134.433	853.29	OK	120	158	203.022	53.3507	352.693	OK	21	0	-0.63	0.42	0.12
EIN_036810	hypothetical protein, conserved	EINV_137:761418-762513	0	41	6.62687	0	17.591	OK	730	2	68.5701	0	147.922	OK	45	130	10.8438	0	27.9151	OK	1	4	0.343059	0	0.972954	OK	333	0	90.2869	0	211.643	OK	71	142	28.3141	3.28546	53.3428	OK	19	35	14.8455	0	30.1132	OK	37	0	3.37	0.71	-4.27
EIN_036820	hypothetical protein	EINV_137:762742-765400	0	0	0	0	0	OK	84	0	5.78993	0	13.7393	OK	323	2	23.4988	0	63.279	OK	542	65	32.52	0	94.0288	OK	0	0	0	0	0	OK	137	235	17.6829	2.90228	32.4636	OK	10	8	1.58727	0	3.63591	OK
EIN_036830	hypothetical protein	EINV_137:765499-767248	0	0	0	0	0	OK	5	0	0.62538	0	1.66997	OK	126	0	29.1611	0	68.4811	OK	0	0	0	0	0	OK	0	0	0	0	0	OK	6	41	3.93272	0	8.39006	OK	0	5	2.15931	0	5.08911	OK
EIN_036840	guanine nucleotide-binding protein subunit beta, putative	EINV_137:767930-769180	61	100	13.8469	0	35.6902	OK	767	88	79.4181	0	163.451	OK	1268	159	268.409	0	666.516	OK	1	0	0.471127	0	1.28714	OK	2	0	0.567041	0	1.50737	OK	71	87	20.8638	2.94834	38.7792	OK	41	53	25.5506	2.85121	48.25	OK	31	0	2.52	4.28	-4.88
EIN_036850	hypothetical protein, conserved	EINV_137:769269-770472	0	46	6.51114	0	17.2636	OK	369	24	31.6884	0	73.0344	OK	878	0	312.411	0	656.381	OK	2	1	0.0901441	0	0.270432	OK	94	1	11.4501	0	36.9343	OK	52	73	14.251	1.58083	26.9211	OK	37	178	58.1591	8.42925	107.889	OK	31	0	2.28	5.58	-6.17
EIN_036860	hypothetical protein	EINV_137:774086-775610	239	0	32.902	0	75.4641	OK	11	13	1.33285	0	3.49843	OK	259	0	73.0083	0	164.811	OK	0	0	0	0	0	OK	0	0	0	0	0	OK	85	100	17.783	2.64839	32.9177	OK	2	0	0.939005	0	2.40878	OK
EIN_036870	hypothetical protein	EINV_137:776099-776738	647	189	146.536	0	341.811	OK	19	0	7.61751	0	19.6187	OK	0	45	3.99921	0	10.6836	OK	0	1	0.206613	0	0.61984	OK	0	0	0	0	0	OK	2	0	0.384478	0	1.31462	OK	0	4	5.87527	0	14.1115	OK
EIN_036880	hypothetical protein	EINV_137:777112-777577	17	6	10.276	0	31.0692	OK	1	0	1.10051	0	3.43506	OK	0	0	0	0	0	OK	0	0	0	0	0	OK	0	0	0	0	0	OK	10	5	9.02325	0	19.2985	OK	0	0	0	0	0	OK
EIN_036890	glucosamine 6-phosphate N-acetyltransferase, putative	EINV_137:777912-778398	0	353	170.337	0	400.002	OK	1472	638	519.741	104.497	934.986	OK	6053	1210	3865.12	0	9621.58	OK	7	1032	166.528	0	492.977	OK	3	0	2.56056	0	6.74194	OK	1	3	2.01097	0	5.33697	OK	2	1	2.11346	0	5.97886	OK	24	0	1.61	4.5	-0.03
EIN_036900	29 kDa ribonucleoprotein, putative	EINV_137:778783-779530	8137	10380	2510.14	578.725	4441.55	OK	12591	11869	2828.42	1416	4240.84	OK	10038	8228	3562.95	0	8353.53	OK	4581	3438	1473.94	0	3180.86	OK	20888	1924	4750.08	0	10393.7	OK	4580	7051	2416.25	720.311	4112.19	OK	96	285	177.354	39.0223	315.686	OK	37	0	0.17	0.51	-0.77
EIN_036910	homeobox-containing protein, putative	EINV_137:779934-781227	52	48	6.82201	0	18.3816	OK	208	140	21.0851	0	46.5807	OK	247	176	43.58	0	108.618	OK	69	5	9.25458	0	30.0015	OK	3	19	0.930447	0	2.49346	OK	52	131	19.9184	1.64949	38.1873	OK	98	225	72.8826	16.9667	128.798	OK	24	0	1.63	2.68	0.44
EIN_036920	hypothetical protein	EINV_137:781300-781711	14	0	10.7559	0	28.6213	OK	0	75	30.1213	0	73.205	OK	1	0	1.82518	0	5.4087	OK	19	0	26.7712	0	71.4936	OK	0	0	0	0	0	OK	2	3	3.01664	0	7.51282	OK	0	0	0	0	0	OK
EIN_036930	hypothetical protein, conserved	EINV_137:782045-783893	1	35	1.56215	0	5.03899	OK	20	1	1.04756	0	3.28623	OK	1443	140	156.068	0	389.378	OK	37	1066	31.8024	0	91.784	OK	9	34	1.44059	0	3.82145	OK	148	100	15.2341	2.98409	27.4841	OK	3	13	2.62452	0	6.42037	OK	14	0	-0.58	6.64	4.35
EIN_036940	hypothetical protein	EINV_137:783983-785621	0	0	0	0	0	OK	122	122	10.684	0	24.5608	OK	350	134	45.3508	0	114.472	OK	0	0	0	0	0	OK	0	14	0.849455	0	2.21783	OK	38	410	40.7646	0.773693	80.7556	OK	1	90	18.7657	0	38.0437	OK
EIN_036950	hypothetical protein	EINV_137:786500-788711	0	158	11.0914	0	27.8543	OK	126	392	13.4194	0	28.5971	OK	33	53	3.47192	0	9.38368	OK	0	0	0	0	0	OK	239	0	28.7952	0	69.4427	OK	26	148	11.0775	0.0372613	22.1177	OK	18	69	11.5548	0.478745	22.6309	OK
EIN_036960	hypothetical protein	EINV_137:788778-789369	10	0	4.15871	0	11.0696	OK	175	68	44.995	0	105.522	OK	1896	212	876.422	0	2173.98	OK	421	18	155.082	0	470.487	OK	294	1	91.4598	0	268.43	OK	22	15	9.89714	0.141691	19.6526	OK	0	3	4.64142	0	11.7388	OK	45	0	3.44	7.72	5.22
EIN_036970	hypothetical protein	EINV_137:789809-790331	22	130	34.2795	0	93.8941	OK	185	305	86.204	0	182.346	OK	35321	66273	23548.5	0	55832.2	OK	10297	11586	6129.84	253.24	12006.4	OK	3252	1326	1371.69	0	3102.28	OK	1436	419	544.89	129.767	960.014	OK	46	134	144.006	22.7691	265.242	OK	45	0	1.33	9.42	7.48
EIN_036980	cysteine proteinase 3 precursor, putative	EINV_137:790736-791678	25363	2791	2981.66	216.915	5746.41	OK	19390	11457	2841.36	1413.85	4268.87	OK	17404	9380	4441.63	0	11117.9	OK	983	5190	505.474	0	1169.36	OK	8228	8	1344.73	0	3085.86	OK	1311	5682	1183.4	221.391	2145.41	OK	1333	626	513.091	183.375	842.806	OK	31	0	-0.07	0.57	-2.56
EIN_036990	hypothetical protein	EINV_137:793213-793657	70	17	27.6834	0	81.696	OK	36	15	15.239	0	40.973	OK	146	54	98.1155	0	269.884	OK	3	125	24.0067	0	79.3497	OK	12	3	6.35742	0	20.891	OK	23	40	20.7195	0	41.9493	OK	2	11	9.3473	0	24.1364	OK	24	0	-0.86	1.83	-0.21
EIN_037000	polygalacturonase inhibitor 2 precursor, putative	EINV_137:794346-795846	20	0	2.21254	0	5.88188	OK	4	4	0.417277	0	1.11346	OK	10	0	2.79396	0	7.48745	OK	52	0	11.4795	0	30.7464	OK	26	5	2.50883	0	8.08257	OK	46	415	45.3581	1.21908	89.4972	OK	12	27	7.63484	0	16.2108	OK	13	0	-2.41	0.34	2.38
EIN_037010	sphingosine-1-phosphate phosphohydrolase, putative	EINV_137:796087-797182	0	0	0	0	0	OK	10	0	1.97024	0	5.172	OK	27	0	10.9091	0	28.5968	OK	0	0	0	0	0	OK	0	0	0	0	0	OK	11	62	10.2109	0	21.1445	OK	9	11	5.24922	0	12.0039	OK
EIN_037020	structural maintenance of chromosomes protein, putative	EINV_137:797809-801115	0	8	0.391147	0	1.06	OK	0	105	3.05528	0	7.19904	OK	92	416	8.54852	0	20.4047	OK	407	0	40.2442	0	99.9927	OK	90	0	7.48203	0	19.3597	OK	102	105	7.41238	1.27483	13.5499	OK	1	11	1.10901	0	2.9052	OK	44	0	2.97	4.45	6.68
EIN_037030	hypothetical protein	EINV_137:801717-803124	0	476	54.4158	0	123.923	OK	48	14	3.73528	0	10.2712	OK	1270	704	191.518	0	447.612	OK	144	1763	80.1798	0	215.658	OK	2593	180	250.493	0	608.249	OK	98	205	28.8286	3.73234	53.9248	OK	3	6	1.96239	0	4.96754	OK	20	0	-3.86	1.82	0.56
EIN_037040	hypothetical protein	EINV_137:803340-803682	0	0	0	0	0	OK	0	2	1.19177	0	3.57532	OK	3	78	12.3389	0	39.7562	OK	2	0	5.72156	0	15.2097	OK	50	0	82.6367	0	218.861	OK	5	4	6.68063	0	15.0353	OK	0	0	0	0	0	OK
EIN_037050	hypothetical protein, conserved	EINV_137:804449-805430	1087	1	110.606	0	261.135	OK	492	354	71.9308	2.79647	141.065	OK	202	1	46.3837	0	129.465	OK	117	255	36.1766	0	95.2468	OK	2531	2	393.028	0	965.101	OK	188	230	59.789	12.0713	107.507	OK	6	1	1.6225	0	4.45088	OK	29	0	-0.62	-1.25	-1.61
EIN_037060	hypothetical protein	EINV_137:805544-806480	1	1	0.265918	0	0.807585	OK	303	105	40.5437	0	88.9674	OK	10706	1480	2637.34	0	6805.42	OK	2	1	0.573134	0	1.62239	OK	1	0	0.329903	0	0.796457	OK	6	25	5.42596	0	11.6568	OK	0	1	1.09262	0	3.15164	OK	34	0	7.25	13.28	1.11
EIN_037070	hypothetical protein, conserved	EINV_137:806823-807183	35846	13568	23362.5	3971	42753.9	OK	12546	14520	10230.6	5184.6	15276.5	OK	2164	1802	2590.36	0	5856.45	OK	1021	3115	1780.92	0	4131.08	OK	392	779	485.575	0	1146.56	OK	127	709	648.067	54.3831	1241.75	OK	20	27	63.6646	0	132.504	OK	16	0	-1.19	-3.17	-3.71
EIN_037080	hypothetical protein	EINV_137:815044-815428	1	0	1.51167	0	4.17801	OK	73	135	64.8522	0	152.948	OK	121	6	118.887	0	343.743	OK	53	2	42.4913	0	140.699	OK	283	188	224.694	0	593.139	OK	381	605	607.805	129.946	1085.66	OK	5	53	87.4549	0	182.799	OK	49	0	5.42	6.3	4.81
EIN_037090	myosin light chain kinase, putative	EINV_137:815836-817594	1670	543	114.211	0	242.276	OK	476	115	29.9682	0	63.3147	OK	1518	56	182.061	0	457.852	OK	28	1861	58.6387	0	164.553	OK	1547	19	123.892	0	314.246	OK	174	563	60.9251	7.83391	114.016	OK	24	40	10.0057	0.115884	19.8954	OK	8	0	-1.93	0.67	-0.96
EIN_037100	hypothetical protein	EINV_137:818858-819854	283	0	56.4081	0	126.099	OK	154	443	39.6352	0	82.6659	OK	188	2	42.3604	0	118.795	OK	2	0	1.0135	0	2.6942	OK	0	1	0.101105	0	0.390836	OK	4	32	5.89962	0	12.8406	OK	0	3	2.27252	0	5.7475	OK	16	0	-0.51	-0.41	-5.8
EIN_037110	bromodomain-containing protein, putative	EINV_137:820087-823843	12	0	0.556538	0	1.48123	OK	163	0	7.69287	0	16.8836	OK	126	201	7.45273	0	18.3262	OK	58	236	5.23864	0	14.6076	OK	116	48	4.50007	0	13.214	OK	48	145	6.67716	0.444399	12.9099	OK	33	65	6.77522	0.671419	12.879	OK	45	0	3.79	3.74	3.23
EIN_037120	hypothetical protein	EINV_137:823916-824503	0	45	18.7778	0	49.8035	OK	8	0	4.03947	0	10.6396	OK	7	24	5.12936	0	13.7796	OK	34	0	28.4397	0	76.4511	OK	0	2	0.657738	0	1.82716	OK	17	14	10.0429	0	20.134	OK	0	0	0	0	0	OK	23	0	-2.22	-1.87	0.6
EIN_037130	hypothetical protein	EINV_137:824568-827406	0	0	0	0	0	OK	0	0	0	0	0	OK	51	0	7.30599	0	18.4234	OK	0	0	0	0	0	OK	0	0	0	0	0	OK	0	6	0.707846	0	1.5024	OK	0	0	0	0	0	OK
EIN_037140	hypothetical protein	EINV_137:827522-828473	0	1	0.187789	0	0.616483	OK	549	265	76.3383	0.902438	151.774	OK	2305	31	549.326	0	1385.56	OK	4	694	42.4901	0	129.429	OK	2	0	0.646584	0	1.71882	OK	24	16	5.53204	0.116414	10.9477	OK	2	22	9.23237	0	21.6977	OK	41	0	8.67	11.51	7.82
EIN_037150	hypothetical protein	EINV_137:828838-829618	0	0	0	0	0	OK	81	2	11.4658	0	33.5601	OK	103	69	33.5589	0	89.8824	OK	518	7	124.672	0	378.946	OK	532	495	145.052	0	352.802	OK	25	35	11.8949	0.490667	23.2991	OK	0	1	1.38776	0	4.00296	OK
EIN_037160	hypothetical protein	EINV_137:830099-831650	1	197	10.3005	0	31.4978	OK	97	1151	41.7051	0.152947	83.2572	OK	998	34	132.266	0	334.964	OK	102	15	11.209	0	34.8382	OK	350	376	42.4275	0	105.785	OK	413	2186	243.73	32.546	454.913	OK	47	219	52.8425	8.68568	96.9994	OK	49	0	2.02	3.68	0.12
EIN_037170	chaperone protein DNAJ, putative	EINV_137:831738-832881	32	17	3.98627	0	11.5168	OK	46	0	8.2111	0	20.427	OK	1	3	0.257012	0	0.753846	OK	0	2	0.19179	0	0.463021	OK	260	0	66.8966	0	160.18	OK	210	165	42.6092	9.4096	75.8088	OK	527	333	187.36	67.1165	307.604	OK	26	0	1.04	-3.96	-4.38
EIN_037180	hypothetical protein, conserved	EINV_137:833209-834754	1	1	0.145291	0	0.441245	OK	10	67	2.70179	0	7.51535	OK	397	99	53.7023	0	137.01	OK	0	2193	146.923	0	334.129	OK	0	1	0.0597597	0	0.23101	OK	133	486	56.3229	5.94732	106.699	OK	22	18	6.2032	0	13.079	OK	41	0	4.22	8.53	9.98
EIN_037190	hypothetical protein, conserved	EINV_137:835626-835908	118	142	222.025	0	556.477	OK	136	93	176.742	0	412.01	OK	158	11	327.568	0	922.451	OK	94	263	280.131	0	751.887	OK	1858	533	2832.98	0	6755.98	OK	930	546	1702.82	470.323	2935.33	OK	68	189	756.414	150.662	1362.17	OK	21	0	-0.33	0.56	0.34
EIN_037200	Rho/RAC guanine nucleotide exchange factor, putative	EINV_137:836500-837964	0	149	16.671	0	42.0425	OK	284	538	36.4709	0.781187	72.1606	OK	1576	608	230.168	0	548.764	OK	68	1613	65.2224	0	180.982	OK	1370	67	132.926	0	337.318	OK	134	116	20.8831	4.03773	37.7285	OK	4	42	10.3631	0	22.2008	OK	35	0	1.13	3.79	1.97
EIN_037210	WD-repeat protein, putative	EINV_137:838128-839642	0	62	8.58163	0	22.6192	OK	20	491	21.6505	0	49.121	OK	85	1	14.8645	0	44.7005	OK	0	0	0	0	0	OK	0	0	0	0	0	OK	22	43	7.51031	0.12621	14.8944	OK	7	26	8.56687	0	18.8547	OK
EIN_037220	zinc transporter, putative	EINV_137:839777-840802	884	326	126.381	0	282.399	OK	99	1	11.2974	0	32.5742	OK	192	307	55.1751	0	131.471	OK	22	1	4.09364	0	13.4581	OK	2	150	8.27923	0	26.8168	OK	289	209	68.8725	15.9606	121.784	OK	185	156	94.3637	27.5226	161.205	OK	7	0	-3.48	-1.2	-4.95
EIN_037230	hypothetical protein	EINV_137:843685-844861	0	4	0.674654	0	1.86309	OK	39	240	13.5954	0	32.3905	OK	198	0	72.6484	0	165.034	OK	2	0	0.826107	0	2.19605	OK	1567	0	389.016	0	812.013	OK	720	1002	199.388	49.1385	349.637	OK	30	194	62.5965	8.24072	116.952	OK	37	0	4.33	6.75	0.29
EIN_037240	40S ribosomal protein S15A, putative	EINV_137:845218-845611	96022	41295	54195.7	9290.82	99100.6	OK	92452	104399	62558.4	35199.3	89917.5	OK	61658	12458	57918.1	0	172342	OK	51506	21842	42828.5	9410.08	76247	OK	45233	10764	30322.1	0	63913.2	OK	3676	6906	6358.82	1760.13	10957.5	OK	572	766	1596.97	513.665	2680.28	OK	24	0	0.21	0.1	-0.34
EIN_037250	synaptonemal complex protein, putative	EINV_137:846039-849330	0	49	2.32917	0	6.16877	OK	234	98	7.83279	0	17.5899	OK	292	115	17.9913	0	45.9116	OK	439	0	41.3542	0	102.311	OK	1277	12	51.2067	0	131.639	OK	100	288	15.6372	1.72976	29.5446	OK	1	39	3.91505	0	8.63183	OK	32	0	1.75	2.95	4.15
EIN_037260	DNA mismatch repair protein MlH1, putative	EINV_137:850112-852319	368	41	16.4696	0	42.4677	OK	163	181	10.9539	0	24.1049	OK	472	140	44.5639	0	111.741	OK	656	2	48.1697	0	144.343	OK	685	516	53.2479	0	128.988	OK	231	350	34.077	6.63893	61.5151	OK	0	8	1.72178	0	4.05792	OK	13	0	-0.59	1.44	1.55
EIN_037270	cyclomaltodextrin glucanotransferase precursor, putative	EINV_137:852513-853926	0	7	0.732466	0	1.97581	OK	0	0	0	0	0	OK	1	0	0.31445	0	0.931832	OK	0	0	0	0	0	OK	637	0	127.34	0	282.78	OK	166	16	13.297	0.0669014	26.5272	OK	40	9	7.06563	0	14.9309	OK
EIN_037280	protein serine/threonine kinase, putative	EINV_137:854440-858565	6	3	0.175318	0	0.519635	OK	33	2	0.727921	0	2.22597	OK	0	0	0	0	0	OK	0	0	0	0	0	OK	0	0	0	0	0	OK	0	40	2.8178	0.36551	5.27009	OK	0	0	0	0	0	OK
EIN_037290	hypothetical protein	EINV_137:860345-861149	0	0	0	0	0	OK	0	0	0	0	0	OK	0	0	0	0	0	OK	0	0	0	0	0	OK	0	0	0	0	0	OK	0	1	0	0	0	OK	0	0	0	0	0	OK
EIN_037300	hypothetical protein	EINV_137:861333-861908	0	0	0	0	0	OK	6	0	2.2924	0	6.13686	OK	0	0	0	0	0	OK	0	0	0	0	0	OK	0	0	0	0	0	OK	0	0	0	0	0	OK	0	0	0	0	0	OK
EIN_037310	hypothetical protein	EINV_137:864052-864940	74	50	13.591	0	36.9538	OK	154	12	19.5127	0	51.2244	OK	17	0	8.91514	0	23.7194	OK	0	0	0	0	0	OK	0	7	1.00058	0	2.60899	OK	28	74	17.8008	0.56138	35.0403	OK	0	0	0	0	0	OK
EIN_037320	hypothetical protein	EINV_137:867607-869671	472	9	21.7149	0	55.7835	OK	667	417	41.8019	3.80387	79.7998	OK	10278	3115	1076.88	0	2698.99	OK	3125	8348	466.75	0	984.877	OK	1051	412	81.3529	0	198.829	OK	92	88	11.0881	1.85609	20.3202	OK	1	18	3.14914	0	7.72976	OK	45	0	0.94	5.63	4.43
EIN_037330	hypothetical protein	EINV_137:869768-870281	6	22	6.66116	0	18.2423	OK	0	0	0	0	0	OK	0	3	0.738852	0	2.04883	OK	0	0	0	0	0	OK	0	0	0	0	0	OK	3	36	16.114	0	35.2838	OK	0	1	2.58102	0	7.44489	OK
EIN_037340	hypothetical protein	EINV_137:870424-871525	0	523	80.3318	0	181.133	OK	606	0	111.783	15.6301	207.937	OK	0	0	0	0	0	OK	0	0	0	0	0	OK	6	0	1.61593	0	4.22709	OK	77	142	28.6807	3.62174	53.7397	OK	50	43	22.4653	2.65372	42.2769	OK
EIN_037350	serine/threonine protein phosphatase 2B catalytic subunit alpha isoform, putative	EINV_137:872531-874430	3521	485	206.835	0	430.555	OK	414	3491	119.398	27.7977	210.999	OK	956	1	112.597	0	287.154	OK	4	4	0.531033	0	1.40077	OK	194	1	15.5634	0	47.4921	OK	49	246	24.5961	1.13293	48.0592	OK	22	52	12.3088	0.418022	24.1996	OK	31	0	-0.79	-0.88	-8.61
EIN_037360	DEAD box ATP-dependent RNA helicase, putative	EINV_137:874557-876135	118	0	13.5324	0	32.9546	OK	84	0	9.78261	0	23.3385	OK	0	0	0	0	0	OK	0	0	0	0	0	OK	15	0	2.46297	0	6.57002	OK	28	39	5.61593	0.304246	10.9276	OK	19	51	13.0243	0.200427	25.8482	OK
EIN_037370	hypothetical protein, conserved	EINV_137:876538-877864	2877	410	228.309	0	481.311	OK	6851	9467	861.067	408.945	1313.19	OK	7077	549	1129.15	0	2885.87	OK	770	585	120.547	0	298.223	OK	23278	3847	2637.16	0	5684.08	OK	1322	3179	480.722	107.734	853.71	OK	188	366	120.375	32.9396	207.811	OK	37	0	1.92	2.31	-0.92
EIN_037380	hypothetical protein, conserved	EINV_137:877916-879056	0	133	21.5474	0	54.7663	OK	521	698	83.2432	10.3784	156.108	OK	547	0	221.981	0	474.682	OK	6	1	1.08608	0	3.34419	OK	4	307	14.6513	0	45.8569	OK	24	46	9.44474	0.202951	18.6865	OK	16	2	3.43174	0	8.50093	OK	31	0	1.95	3.36	-4.31
EIN_037390	hypothetical protein	EINV_137:879569-879938	4	131	54.3866	0	166.955	OK	101	7	51.0097	0	142.11	OK	227	16	231.43	0	636.167	OK	1331	545	1233.18	0	3094.92	OK	2074	1826	1875.08	0	4147.93	OK	1005	758	1057.14	296.928	1817.36	OK	409	276	794.408	276.277	1312.54	OK	32	0	-0.09	2.09	4.5
EIN_037400	hypothetical protein	EINV_137:880454-888309	746	133	9.10483	0	21.3566	OK	467	155	6.06725	0	12.6134	OK	483	9	11.4869	0	30.069	OK	1	4	0.0464488	0	0.130295	OK	1591	2	25.5822	0	64.833	OK	106	510	10.3822	0.882158	19.8822	OK	150	124	7.78702	2.20645	13.3676	OK	37	0	-0.59	0.34	-7.61
EIN_037410	ATP-binding domain-containing protein, putative	EINV_137:888578-889587	1930	516	256.571	0	543.634	OK	441	96	55.6307	0	119.347	OK	428	256	110.098	0	268.069	OK	29	2	5.72191	0	18.7416	OK	1744	506	312.724	0	748.386	OK	395	446	124.45	29.6775	219.222	OK	141	149	87.0688	24.2055	149.932	OK	12	0	-2.21	-1.22	-5.49
EIN_037420	chaperone protein DNAJ, putative	EINV_137:890404-891622	0	0	0	0	0	OK	0	0	0	0	0	OK	0	0	0	0	0	OK	0	0	0	0	0	OK	0	0	0	0	0	OK	8	1	0.895314	0	2.16926	OK	0	2	1.57842	0	4.00709	OK
EIN_037430	hypothetical protein	EINV_137:892198-894084	494	71	26.7538	0	66.2019	OK	173	54	10.0395	0	23.9701	OK	369	13	34.9781	0	93.6864	OK	381	174	33.4248	0	89.637	OK	6	3	0.492636	0	1.56031	OK	53	77	7.65029	0.74379	14.5568	OK	0	8	3.11716	0	7.01124	OK	23	0	-1.41	0.39	0.32
EIN_037440	aryl-alcohol dehydrogenase, putative	EINV_137:894098-895013	882	1	97.4052	0	234.947	OK	6	83	5.64199	0	16.0585	OK	2	2	0.61817	0	1.88367	OK	3	0	1.2698	0	3.30462	OK	0	3	0.353632	0	0.912509	OK	112	856	175.522	12.5128	338.531	OK	2010	56	437.799	55.0173	820.58	OK	16	0	-4.11	-7.3	-6.26
EIN_037450	hypothetical protein	EINV_137:895246-896462	0	164	24.6562	0	61.7655	OK	0	87	7.08058	0	17.1349	OK	1	0	0.407319	0	1.20704	OK	2	6	0.327641	0	0.929227	OK	0	83	1.1251	0	2.93295	OK	87	260	42.62	3.2041	82.0358	OK	17	2	3.07434	0	7.6161	OK	0	0	-1.8	-5.92	-6.23
EIN_037460	hypothetical protein	EINV_137:897411-898572	52	21	5.86655	0	17.0124	OK	363	393	48.9004	0.910665	96.8902	OK	479	23	89.6135	0	233.459	OK	0	1	0.094094	0	0.282282	OK	947	154	126.016	0	321.711	OK	155	577	94.8545	10.9104	178.799	OK	2	0	1.03893	0	2.66511	OK	37	0	3.06	3.93	-5.96
EIN_037470	hypothetical protein	EINV_137:900028-900343	0	0	0	0	0	OK	0	0	0	0	0	OK	37	132	76.8784	0	198.295	OK	0	0	0	0	0	OK	0	0	0	0	0	OK	3	8	10.8181	0	24.995	OK	0	0	0	0	0	OK
EIN_037480	hypothetical protein	EINV_137:900501-902514	1	0	0.151711	0	0.419305	OK	249	1	11.5633	0	29.0446	OK	2	1	0.255409	0	0.816809	OK	1	0	0.2221	0	0.606788	OK	3	2	0.183001	0	0.558239	OK	36	91	8.2137	0.42465	16.0028	OK	30	13	3.63763	0	7.91424	OK	42	0	6.25	0.75	0.55
EIN_037490	hypothetical protein, conserved	EINV_137:902978-903791	771	289	131.815	0	297.48	OK	668	133	98.4559	0	202.785	OK	254	176	78.2406	0	194.763	OK	0	1	0.147728	0	0.443184	OK	2	1	0.542696	0	1.65548	OK	102	132	42.401	6.98805	77.8139	OK	136	228	142.645	37.6845	247.605	OK	31	0	-0.42	-0.75	-9.8
EIN_037500	hypothetical protein	EINV_137:903977-904385	603	10649	3839.19	10.2099	7668.18	OK	1527	2121	1040.92	333.003	1748.84	OK	927	4648	1237.15	0	2613.06	OK	713	378	568.111	0	1455.33	OK	1374	10990	2926.45	0	6160.13	OK	12535	9451	11143.6	4004.93	18282.2	OK	11874	8531	20385.9	4871.77	35900.1	OK	12	0	-1.88	-1.63	-2.76
EIN_037510	rap GTPase-activating protein, putative	EINV_137:904614-907234	58	0	4.19334	0	10.7584	OK	89	44	4.24147	0	10.5691	OK	383	2	30.9586	0	82.4316	OK	217	0	28.0823	0	72.0005	OK	61	0	6.69902	0	17.6144	OK	50	253	17.3506	0.813212	33.888	OK	399	246	59.7328	20.7645	98.7012	OK	14	0	0.02	2.88	2.74
EIN_037520	hypothetical protein	EINV_137:907815-909131	0	0	0	0	0	OK	0	18	1.54391	0	4.00006	OK	1	1	0.281906	0	0.865901	OK	364	1	51.6493	0	161.258	OK	0	0	0	0	0	OK	727	234	93.2206	20.8835	165.558	OK	10	142	43.0181	2.68738	83.3488	OK
EIN_037530	hypothetical protein	EINV_137:909268-911113	31	46	3.23612	0	8.60124	OK	29	0	2.88526	0	7.34367	OK	1799	185	195.294	0	485.075	OK	1	971	25.2468	0	75.7552	OK	0	1	0.0488449	0	0.188817	OK	7	27	2.45777	0	5.27638	OK	2	1	0.364811	0	1.03203	OK	24	0	-0.17	5.92	2.96
EIN_037540	hypothetical protein	EINV_137:911163-912638	0	0	0	0	0	OK	44	5	3.63388	0	10.6591	OK	10	0	3.33347	0	8.93328	OK	0	0	0	0	0	OK	0	0	0	0	0	OK	3	40	5.10906	0	11.1519	OK	0	10	5.66894	0	12.5196	OK
EIN_037550	1-acylglycerol-3-phosphate acyltransferase, putative	EINV_137:913148-914123	1	298	27.22	0	80.0134	OK	34	116	9.46357	0	24.0289	OK	605	1	139.796	0	362.7	OK	0	1	0.116749	0	0.350247	OK	170	0	52.6257	0	130.606	OK	43	52	13.6829	1.31611	26.0496	OK	0	25	18.6743	0.368927	36.9797	OK	19	0	-1.52	2.36	-7.87
EIN_037560	hypothetical protein	EINV_137:914243-915338	173	232	33.5613	0	80.6388	OK	442	69	44.5063	0	97.0402	OK	251	381	58.6261	0	137.375	OK	96	1	15.2225	0	50.3363	OK	3	311	14.3881	0	45.2698	OK	1329	631	215.86	59.9756	371.745	OK	3075	1787	1085.36	371.443	1799.28	OK	31	0	0.41	0.8	-1.14
EIN_037570	hypothetical protein, conserved	EINV_137:915405-916749	61	129	12.2171	0	31.1897	OK	271	16	20.5292	0	49.5916	OK	587	1449	116.808	0	251.59	OK	131	32	17.6006	0	52.4517	OK	447	211	54.7023	0	141.912	OK	306	399	69.1613	15.1835	123.139	OK	216	373	123.93	35.5813	212.279	OK	35	0	0.75	3.26	0.53
EIN_037580	proteasome subunit beta type-2-A, putative	EINV_137:916983-917735	23832	9641	5573.37	925.321	10221.4	OK	28768	30941	8044.64	4361.83	11727.5	OK	23052	35227	10444.1	0	24338.1	OK	3932	10225	2215.05	0	4582.88	OK	5448	1081	1527.19	0	3452.6	OK	101	285	100.673	11.4574	189.889	OK	119	51	68.0256	13.8009	122.25	OK	24	0	0.53	0.91	-1.33
EIN_037590	hypothetical protein	EINV_137:917903-918452	0	0	0	0	0	OK	0	0	0	0	0	OK	0	0	0	0	0	OK	0	0	0	0	0	OK	0	0	0	0	0	OK	2	2	1.28152	0	3.67291	OK	0	0	0	0	0	OK
EIN_037600	DEAD box ATP-dependent RNA helicase, putative	EINV_137:918565-920170	277	1	15.7319	0	43.2589	OK	269	35	17.1105	0	40.3337	OK	300	0	76.0616	0	168.094	OK	0	3	0.128613	0	0.310499	OK	0	450	25.682	0	64.0792	OK	129	235	30.2282	4.72947	55.727	OK	2	16	3.64154	0	8.87658	OK	19	0	0.12	2.27	-6.93
EIN_037610	F-box and WD domain protein, putative	EINV_137:920367-922869	0	0	0	0	0	OK	1	0	0.0841187	0	0.262561	OK	47	224	5.34514	0	13.5035	OK	0	0	0	0	0	OK	0	0	0	0	0	OK	24	12	1.58907	0.00797287	3.17016	OK	0	5	1.45223	0	3.42263	OK
EIN_037620	mitogen-activated protein kinase, putative	EINV_137:925035-926088	1890	299	200.357	0	434.21	OK	595	234	70.0377	0.250988	139.824	OK	217	1	45.604	0	126.574	OK	12	0	4.2551	0	11.2517	OK	337	215	57.9436	0	151.022	OK	42	276	48.1765	1.43822	94.9149	OK	2	1	0.70452	0	1.99305	OK	15	0	-1.52	-2.14	-5.56
EIN_037630	hypothetical protein	EINV_137:926226-927423	79	4	6.59709	0	20.3728	OK	43	74	6.77334	0	16.7992	OK	15	2	2.75486	0	9.00949	OK	1	1	0.227294	0	0.668501	OK	0	55	4.43719	0	11.8852	OK	292	1956	289.21	32.3273	546.093	OK	23	207	64.9451	7.73032	122.16	OK	15	0	0.04	-1.26	-4.86
EIN_037650	hypothetical protein	EINV_137:929631-930030	8	0	5.0297	0	13.4641	OK	0	12	3.40831	0	8.99575	OK	43	0	62.1723	0	161.068	OK	8	0	0	0	0	OK	194	586	206.484	0	511.708	OK	43	177	128.319	4.29548	252.342	OK	0	21	58.8665	0	120.004	OK
EIN_037660	hypothetical protein	EINV_137:930240-931684	599	11	38.8841	0	97.2164	OK	5	66	2.59159	0	7.50989	OK	15472	23527	2596.1	0	5899.81	OK	1142	912	163.825	0	393.129	OK	9448	3195	1023.66	0	2210.03	OK	177	554	72.4637	9.53145	135.396	OK	12	25	7.3815	0	15.8022	OK	20	0	-3.91	6.06	2.07
EIN_037670	hypothetical protein, conserved	EINV_137:932203-933199	756	452	115.442	0	252.9	OK	297	0	62.8722	0	127.272	OK	723	1	161.884	0	416.772	OK	39	1	7.0636	0	23.6221	OK	1944	18	295.238	0	736.926	OK	735	2021	417.957	80.5478	755.366	OK	18	25	12.6807	0	26.392	OK	19	0	-0.88	0.49	-4.03
EIN_037680	hypothetical protein	EINV_137:933488-937040	0	6	0.196085	0	0.541499	OK	6	14	0.278813	0	0.740373	OK	128	7	6.87419	0	19.7464	OK	26	2	2.25431	0	6.04878	OK	550	7	19.8346	0	54.7037	OK	47	79	4.18641	0.385245	7.98757	OK	74	65	8.8657	1.6863	16.0451	OK	21	0	0.51	5.13	3.52
EIN_037690	hypothetical protein	EINV_137:937136-941639	0	0	0	0	0	OK	134	289	5.43312	0	11.7561	OK	8	0	0.666443	0	1.79	OK	0	0	0	0	0	OK	340	0	19.1318	0	44.767	OK	21	37	1.58834	0.0258331	3.15085	OK	13	30	2.53957	0	5.32564	OK
EIN_037700	hypothetical protein	EINV_137:941813-942593	0	100	22.9774	0	59.5983	OK	181	434	56.0613	0	116.227	OK	472	289	151.291	0	366.417	OK	381	31	93.9273	0	287.543	OK	148	845	82.493	0	204.188	OK	394	233	109.63	26.8905	192.37	OK	3	51	26.477	0	56.0412	OK	45	0	1.29	2.72	2.03
EIN_037710	protein NUF1, putative	EINV_137:942886-946243	13	12	0.594663	0	1.6472	OK	41	1	1.07966	0	3.33286	OK	1185	764	70.8338	0	164.234	OK	124	787	16.4309	0	44.6092	OK	2328	2497	120.372	0	260.066	OK	1081	1374	87.4555	23.2113	151.7	OK	30	85	9.28735	0.949921	17.6248	OK	32	0	0.86	6.9	4.79
EIN_037720	hypothetical protein	EINV_137:953858-954332	730	215	259.788	0	599.121	OK	959	1811	549.573	144.013	955.134	OK	1074	744	730.553	0	1691.69	OK	71	132	53.2471	0	142.039	OK	710	386	361.884	0	895.156	OK	39	261	135.22	2.78143	267.659	OK	6	1	3.52277	0	9.10632	OK	31	0	1.08	1.49	-2.29
EIN_037730	hypothetical protein	EINV_137:955392-955998	0	0	0	0	0	OK	25	0	6.3445	0	16.4623	OK	22	1	8.01737	0	26.5089	OK	0	0	0	0	0	OK	0	0	0	0	0	OK	4	24	8.31129	0	18.2584	OK	0	15	21.6272	0	45.6906	OK
EIN_037740	purine nucleoside phosphorylase, putative	EINV_137:956678-957632	6989	2364	956.006	66.9388	1845.07	OK	8056	17632	1873.98	912.564	2835.39	OK	13885	15345	3688.25	0	8567.25	OK	57810	50109	13908.8	4358.47	23459	OK	261333	102247	47390.8	40528.2	54253.3	OK	69703	124094	29848.3	11393.8	48302.8	OK	985	5819	2447.58	155.122	4740.03	OK	32	0	0.97	1.95	3.86
EIN_037750	hypothetical protein	EINV_137:957875-958319	25	37	19.1559	0	51.1227	OK	19	8	8.2347	0	22.6114	OK	112	90	82.4558	0	217.506	OK	26	425	90.8105	0	274.948	OK	46	4	23.4764	0	77.4855	OK	57	24	23.4556	1.29971	45.6114	OK	3	4	5.63217	0	14.6219	OK	14	0	-1.22	2.11	2.25
EIN_037760	polygalacturonase inhibitor 1 precursor, putative	EINV_137:958775-960284	55	10	3.87675	0	11.8192	OK	382	2	24.4689	0	57.5945	OK	18	407	8.63922	0	23.2893	OK	17	1	1.88752	0	6.15492	OK	1015	52	95.4228	0	247.499	OK	570	294	66.5428	16.9367	116.149	OK	605	572	197.184	69.0696	325.298	OK	29	0	2.66	1.16	-1.04
EIN_037770	hypothetical protein	EINV_137:960942-962068	0	6	1.0499	0	2.83209	OK	2	0	0.458089	0	1.29965	OK	794	56	167.301	0	424.257	OK	1099	8	180.896	0	520.962	OK	3263	214	470.339	0	1123.03	OK	2226	1131	393.689	117.415	669.963	OK	23	88	33.3046	2.56687	64.0423	OK	32	0	-1.2	7.32	7.43
EIN_037780	cullin-1, putative	EINV_137:963071-965258	0	0	0	0	0	OK	418	537	28.8791	2.08072	55.6774	OK	1	1	0.138717	0	0.426083	OK	0	24	1.09073	0	2.90407	OK	0	0	0	0	0	OK	25	50	4.40917	0.135822	8.68252	OK	18	11	2.98676	0	6.54078	OK
EIN_037790	hypothetical protein	EINV_137:965670-966201	0	8	3.42726	0	9.28782	OK	0	154	39.2635	0	88.4617	OK	213	0	230.422	0	520.972	OK	3	1	1.5052	0	4.40304	OK	0	2	0.681763	0	1.8939	OK	14	30	16.2135	0	33.0074	OK	0	0	0	0	0	OK	34	0	3.52	6.07	-1.19
EIN_037800	serine/threonine protein kinase cds1, putative	EINV_137:966581-967904	1	6	0.52077	0	1.51187	OK	1	0	0.172628	0	0.538826	OK	482	0	153.544	0	330.196	OK	0	0	0	0	0	OK	1	0	0.215963	0	0.52138	OK	232	390	64.2066	12.155	116.258	OK	19	114	32.6866	2.65632	62.7169	OK
EIN_037810	hypothetical protein	EINV_137:968054-968627	292	3	108.337	0	244.931	OK	13	43	6.78766	0	18.2273	OK	0	213	20.6674	0	51.6133	OK	201	0	125.368	0	325.318	OK	0	0	0	0	0	OK	211	130	88.8898	18.918	158.862	OK	4	3	4.2381	0	10.6556	OK
EIN_037820	hypothetical protein	EINV_137:968796-969858	1618	391	180.871	0	390.34	OK	4	374	18.6431	0	44.7396	OK	0	1	0.0460004	0	0.188694	OK	578	0	191.306	0	465.654	OK	4	4	0.809123	0	2.25316	OK	28	99	18.381	0.375207	36.3868	OK	0	45	30.9543	5.02975	56.8789	OK	9	0	-3.28	-11.94	0.08
EIN_037830	hypothetical protein, conserved	EINV_137:969953-971228	0	0	0	0	0	OK	1	0	0.180353	0	0.562941	OK	246	0	80.9152	0	181.247	OK	0	0	0	0	0	OK	0	0	0	0	0	OK	13	4	1.60831	0	3.49097	OK	0	0	0	0	0	OK
EIN_037840	grainin, putative	EINV_137:972313-974320	594	1013	65.5314	0	136.852	OK	911	1071	67.1008	15.0083	119.193	OK	3724	3734	408.264	0	913.03	OK	33	716	20.511	0	60.209	OK	890	12	59.955	0	158.364	OK	7457	3813	629.652	211.077	1048.23	OK	7597	2429	1013.44	264.114	1762.76	OK	34	0	0.03	2.64	-1.68
EIN_037850	hypothetical protein	EINV_137:974446-975547	499	139	54.214	0	130.209	OK	171	0	31.7427	0	69.2735	OK	216	5	43.0055	0	118.996	OK	769	1586	200.179	0	475.048	OK	2	21	1.22774	0	3.51401	OK	154	301	59.4469	9.51171	109.382	OK	47	193	71.1569	11.581	130.733	OK	23	0	-0.77	-0.33	1.88
EIN_037860	hypothetical protein	EINV_137:975622-976488	0	22	3.65251	0	9.74457	OK	16	0	4.46221	0	11.5529	OK	3	0	1.23483	0	3.4033	OK	0	0	0	0	0	OK	0	0	0	0	0	OK	3	6	1.37562	0	3.30787	OK	0	2	1.29997	0	3.74974	OK
EIN_037870	hypothetical protein, conserved	EINV_137:976948-979597	1526	7	49.5353	0	113.341	OK	475	111	17.8052	0	37.8072	OK	1185	1	86.1099	0	218.656	OK	0	1	0.036865	0	0.110595	OK	0	2	0.0915477	0	0.254314	OK	22	73	4.80761	0.0027161	9.61251	OK	605	264	68.0211	23.6335	112.409	OK	31	0	-1.48	0.8	-10.39
EIN_037890	hypothetical protein	EINV_137:980551-983029	21	93	3.54645	0	9.72636	OK	205	8	7.49692	0	19.1514	OK	25	4	2.02812	0	6.49198	OK	3	39	0.530392	0	1.5469	OK	4	18	0.429438	0	1.20234	OK	558	322	36.1859	9.26769	63.1041	OK	261	264	47.4696	15.0367	79.9025	OK	38	0	1.08	-0.81	-2.74
EIN_037900	mRNA-capping enzyme subunit alpha, putative	EINV_137:983149-985027	10	448	18.969	0	52.2739	OK	261	40	13.9813	0	32.87	OK	69	27	7.69466	0	22.0784	OK	0	0	0	0	0	OK	1	375	8.92493	0	28.0943	OK	372	230	35.3515	8.57431	62.1286	OK	197	275	63.5833	18.7022	108.464	OK
EIN_037910	hypothetical protein	EINV_137:985137-986629	2339	1132	223.843	0	452.718	OK	4006	2865	385.19	151.848	618.532	OK	1124	2476	210.834	0	446.951	OK	132	1755	82.9859	0	223.336	OK	454	32	47.2354	0	131.351	OK	2060	6369	877.562	195.541	1559.58	OK	17041	10363	4723.18	986.076	8460.28	OK	36	0	0.78	-0.09	-1.43
EIN_037920	hypothetical protein	EINV_137:987567-988478	0	0	0	0	0	OK	0	0	0	0	0	OK	0	0	0	0	0	OK	18	0	7.74099	0	20.6141	OK	0	0	0	0	0	OK	1	3	0.368533	0	1.31267	OK	0	0	0	0	0	OK
EIN_037940	DNA double-strand break repair Rad50 ATPase, putative	EINV_137:991838-994719	6	57	1.75587	0	5.20412	OK	1012	497	41.016	6.1132	75.9189	OK	1065	109	74.4456	0	186.088	OK	1	0	0.156678	0	0.428051	OK	882	0	82.8787	0	179.682	OK	23	31	2.34615	0.0793581	4.61294	OK	13	0	1.63934	0	3.67186	OK	37	0	4.55	5.41	-3.49
EIN_037950	leukocyte receptor cluster member, putative	EINV_137:994735-996535	0	1	0.0905393	0	0.297227	OK	1	2	0.0871849	0	0.299643	OK	0	0	0	0	0	OK	1	0	0.259009	0	0.707625	OK	0	0	0	0	0	OK	28	14	2.80313	0.0684508	5.53782	OK	10	4	1.34916	0	3.4256	OK
EIN_037960	40S ribosomal protein S9, putative	EINV_137:996698-997253	21914	15570	7967.83	1795.89	14139.8	OK	18436	14901	6068.33	3113.76	9022.9	OK	4610	5441	2606.67	0	5768.79	OK	2896	1808	1382.27	0	3151.13	OK	8021	4656	3255.23	0	6868.27	OK	5452	7733	4129.25	1276.16	6982.34	OK	8583	7859	9939.12	2394.26	17484	OK	15	0	-0.39	-1.61	-2.53
EIN_037970	sphingomyelinase C precursor, putative	EINV_137:998098-999067	194	191	37.4415	0	90.965	OK	173	1304	88.6557	5.60765	171.704	OK	696	321	170.016	0	409.167	OK	25	0	8.19052	0	21.9206	OK	1	907	46.5518	0	135.735	OK	233	69	36.3168	5.76696	66.8666	OK	27	12	9.8375	0	20.9313	OK	31	0	1.24	2.18	-2.19
EIN_037980	60S ribosomal protein L16, putative	EINV_137:999575-1000193	69943	26284	17717.6	3059.78	32375.4	OK	45996	49481	14201.4	7871.01	20531.8	OK	17807	34747	9245.05	0	20787.5	OK	4917	6789	2407.94	0	4985.15	OK	15601	4908	4994.76	0	10638.1	OK	40039	28445	17247.3	6799.59	27694.9	OK	62098	52327	58931.7	0	120851	OK	31	0	-0.32	-0.94	-2.88
EIN_037990	Flap endonuclease, putative	EINV_137:1000350-1001475	917	433	111.573	0	243.786	OK	1394	2071	220.349	68.8594	371.839	OK	530	291	108.486	0	261.803	OK	2	1274	62.0391	0	181.641	OK	3	1	0.487782	0	1.49844	OK	26	57	10.6826	0.268851	21.0962	OK	4	0	1.43929	0	3.57654	OK	23	0	0.98	-0.04	-0.85
EIN_038000	hypothetical protein	EINV_137:1002358-1002925	0	8	0.385613	0	1.26591	OK	0	182	35.3858	0	79.7252	OK	0	0	0	0	0	OK	0	0	0	0	0	OK	1	62	4.5977	0	14.7065	OK	1	4	3.03217	0	6.72007	OK	0	0	0	0	0	OK
EIN_038010	leukocyte receptor cluster member, putative	EINV_137:1006000-1008106	713	158	41.2611	0	96.5889	OK	355	160	21.4145	0	45.4969	OK	203	1	22.1118	0	61.7439	OK	401	208	40.816	0	108.34	OK	610	0	88.0361	0	196.662	OK	24	59	5.54874	0.135792	10.9617	OK	3	20	3.99868	0	9.37877	OK	10	0	-0.95	-0.9	-0.02
EIN_038020	hypothetical protein	EINV_137:1008285-1009287	269	563	75.9478	0	170.188	OK	742	389	97.663	8.92284	186.403	OK	348	273	84.2114	0	203.278	OK	521	562	123.298	0	305.536	OK	1	286	14.4156	0	46.1548	OK	96	135	32.6416	5.03538	60.2478	OK	22	17	10.4992	0	22.0791	OK	23	0	0.36	0.15	0.7
EIN_038030	Rho/RAC guanine nucleotide exchange factor, putative	EINV_137:1009415-1013180	73	531	12.0965	0	29.774	OK	102	89	3.45741	0	8.17397	OK	272	701	17.5157	0	39.3664	OK	430	3319	58.445	0	144.825	OK	1158	504	44.7491	0	107.977	OK	1631	1195	83.7157	24.9475	142.484	OK	76	310	28.8931	5.64235	52.1438	OK	13	0	-1.81	0.53	2.27
EIN_038040	cyclomaltodextrin glucanotransferase precursor, putative	EINV_137:1026404-1027817	0	10	1.27164	0	3.4088	OK	0	0	0	0	0	OK	2	0	0.628899	0	1.73331	OK	0	0	0	0	0	OK	329	1	32.9526	0	95.6288	OK	307	28	24.4574	1.01656	47.8982	OK	49	22	11.3719	0.405205	22.3385	OK
EIN_038050	hypothetical protein	EINV_137:1029606-1031811	0	0	0	0	0	OK	0	0	0	0	0	OK	0	0	0	0	0	OK	0	1	0.0450388	0	0.135116	OK	0	0	0	0	0	OK	8	30	2.41088	0	5.08668	OK	12	29	5.21141	0	11.012	OK
EIN_038060	fumarate hydratase class I, aerobic, putative	EINV_137:1032412-1034062	336	226	29.3333	0	69.346	OK	26	55	3.09651	0	7.93569	OK	93	202	13.8632	0	34.1613	OK	0	0	0	0	0	OK	62	0	10.3649	0	27.2381	OK	22	27	3.80165	0.0860305	7.51728	OK	14	14	4.39927	0	9.61505	OK
EIN_038070	hypothetical protein	EINV_137:1034150-1035944	0	10	0.96722	0	2.59275	OK	0	0	0	0	0	OK	0	0	0	0	0	OK	0	0	0	0	0	OK	0	0	0	0	0	OK	2	10	0.984104	0	2.28592	OK	0	1	0.503582	0	1.45257	OK
EIN_038080	hypothetical protein	EINV_137:1036055-1037456	0	0	0	0	0	OK	0	0	0	0	0	OK	28	0	9.07672	0	23.7496	OK	0	0	0	0	0	OK	0	0	0	0	0	OK	9	44	6.07682	0	12.7249	OK	2	0	0.893509	0	2.29207	OK
EIN_038090	hypothetical protein	EINV_137:1037571-1039768	0	1	0.0743127	0	0.243957	OK	49	339	9.68966	0	22.1017	OK	87	0	16.4668	0	39.835	OK	7	0	1.15743	0	3.03496	OK	0	15	0.666052	0	1.73952	OK	23	122	9.67063	0	19.3799	OK	2	20	3.1768	0	7.59115	OK	48	0	7.03	7.79	3.96
EIN_038100	U3 small nucleolar RNA-interacting protein, putative	EINV_137:1039900-1041223	1218	307	106.349	0	235.213	OK	852	362	78.3615	7.00004	149.723	OK	413	569	73.2198	0	168.127	OK	575	474	89.3348	0	225.794	OK	116	236	20.5921	0	53.501	OK	1127	1644	266.259	66.7621	465.756	OK	2863	1492	708.013	247.861	1168.16	OK	23	0	-0.44	-0.54	-0.25
EIN_038110	FK506-binding protein, putative	EINV_137:1041842-1042955	3043	2789	477.667	46.8064	908.528	OK	931	1714	163.472	42.8202	284.124	OK	700	1264	163.338	0	355.803	OK	474	1185	130.797	0	320.869	OK	976	750	162.122	0	381.187	OK	1887	1422	379.454	114.443	644.465	OK	202	240	109.291	33.1499	185.433	OK	4	0	-1.55	-1.55	-1.87
EIN_038120	hypothetical protein, conserved	EINV_137:1043061-1044183	11	13	1.97079	0	5.3564	OK	141	142	19.3171	0	43.6026	OK	18	100	5.63324	0	15.0505	OK	59	0	18.3407	0	49.0211	OK	230	0	60.5292	0	146.444	OK	73	461	73.2409	4.13149	142.35	OK	0	13	8.66481	0	18.5199	OK	47	0	3.29	1.52	3.22
EIN_038130	serine/threonine protein kinase ppk15, putative	EINV_137:1044884-1047150	1	1	0.104952	0	0.318737	OK	236	216	14.2694	0	30.6476	OK	777	206	73.2942	0	180.65	OK	7	103	0.662311	0	2.03205	OK	816	111	54.0297	0	140.763	OK	2003	2396	252.649	72.2172	433.081	OK	407	981	179.35	46.3144	312.385	OK	49	0	7.09	9.45	2.66
EIN_038140	hypothetical protein	EINV_137:1047244-1048886	0	0	0	0	0	OK	18	117	3.3172	0	9.50456	OK	36	182	4.14324	0	11.6086	OK	183	34	19.0907	0	60.729	OK	13	335	9.47549	0	30.1207	OK	22	158	16.7839	0	33.7415	OK	40	87	23.1107	3.07509	43.1463	OK
EIN_038150	hypothetical protein	EINV_137:1049677-1051507	14713	410	733.47	8.85641	1458.08	OK	8559	15945	849.275	417.649	1280.9	OK	2794	1645	325.502	0	756.141	OK	240	30	21.3794	0	64.7037	OK	15	11	1.33731	0	3.89768	OK	216	1524	137.536	13.6128	261.46	OK	392	380	104.22	35.6917	172.748	OK	16	0	0.21	-1.17	-5.1
EIN_038160	dolichyldiphosphatase, putative	EINV_137:1051602-1052184	0	3	1.46017	0	3.99669	OK	137	0	60.545	0	135.922	OK	9	0	8.55163	0	22.9417	OK	0	0	0	0	0	OK	0	0	0	0	0	OK	19	5	5.83475	0	12.3442	OK	9	6	8.56898	0	19.9338	OK
EIN_038170	hypothetical protein, conserved	EINV_137:1053371-1054787	9	392	25.5678	0	71.2251	OK	670	437	67.0994	6.52418	127.675	OK	1775	192	289.309	0	718.226	OK	157	2210	110.218	0	291.881	OK	3478	622	402.644	0	937.67	OK	38266	58503	10059.2	3707.25	16411.2	OK	12707	23875	8066	0	16168.9	OK	35	0	1.39	3.5	2.11
EIN_038180	hypothetical protein, conserved	EINV_137:1055353-1057593	1291	31	53.2163	0	122.87	OK	218	100	11.4558	0	25.7873	OK	395	33	36.2239	0	94.8957	OK	0	1	0.0459333	0	0.1378	OK	0	69	2.82851	0	7.57316	OK	151	111	14.0627	2.82169	25.3036	OK	17	55	9.46656	0.106212	18.8269	OK	31	0	-2.22	-0.55	-10.18
EIN_038190	hypothetical protein	EINV_137:1058019-1059375	0	2	0.427033	0	1.21385	OK	0	0	0	0	0	OK	1517	2	233.083	0	589.943	OK	0	0	0	0	0	OK	1	0	0.209784	0	0.506465	OK	9	176	20.4349	0	42.0587	OK	1	16	4.33075	0	10.7847	OK
EIN_038200	proteasome subunit beta type-4 precursor, putative	EINV_137:1059478-1060183	1367	143	233.696	0	526.446	OK	825	1205	236.276	52.7529	419.799	OK	868	97	310.549	0	779.143	OK	77	1802	182.772	0	502.464	OK	186	3	44.5537	0	136.28	OK	76	311	95.8227	7.45945	184.186	OK	31	34	29.2036	0.918255	57.489	OK	24	0	0.02	0.41	-0.35
EIN_038210	hypothetical protein, conserved	EINV_137:1060714-1061608	0	0	0	0	0	OK	23	0	6.5103	0	16.6693	OK	0	0	0	0	0	OK	0	0	0	0	0	OK	0	0	0	0	0	OK	9	34	9.00773	0	18.8873	OK	5	30	16.2109	0	35.6154	OK
EIN_038220	hypothetical protein	EINV_137:1061657-1063296	0	0	0	0	0	OK	269	290	24.7763	0	51.0938	OK	80	0	20.0226	0	48.8698	OK	0	0	0	0	0	OK	0	0	0	0	0	OK	3	48	4.66184	0	10.1175	OK	0	45	18.8722	3.02958	34.7148	OK
EIN_038230	60S ribosomal protein L19-2, putative	EINV_137:1063420-1064122	165504	134231	44998.8	9971.77	80025.9	OK	129544	114387	31164.8	17417.5	44912.1	OK	38318	72789	16495.6	0	39538.6	OK	8801	21695	4445.43	346.345	8544.52	OK	15992	1751	3992.39	0	8771.51	OK	7915	32052	9957.91	2562.23	17353.6	OK	10960	8789	8402.14	1961.1	14843.2	OK	16	0	-0.53	-1.45	-3.34
EIN_038240	magnesium and cobalt transport protein, putative	EINV_137:1064858-1066442	0	1	0.101746	0	0.334016	OK	95	707	27.1846	0	56.5019	OK	99	1	12.8518	0	38.1073	OK	0	1	0.0652839	0	0.195852	OK	1	0	0.175163	0	0.42288	OK	31	33	5.00079	0.301672	9.69991	OK	5	23	5.51752	0	12.4876	OK	40	0	8.06	6.98	-0.64
EIN_038250	serine/threonine protein kinase, putative	EINV_137:1067001-1069839	0	1	0.0533345	0	0.175089	OK	87	0	5.17786	0	12.3364	OK	66	0	7.6123	0	19.0673	OK	130	0	12.8609	0	33.7576	OK	103	14	4.0413	0	12.6702	OK	468	319	29.2738	7.41996	51.1277	OK	161	272	36.1963	9.89125	62.5013	OK	45	0	6.6	7.16	7.91
EIN_038260	hypothetical protein	EINV_137:1070119-1070530	2068	596	971.501	0	2043.08	OK	715	410	364.138	33.7166	694.559	OK	75	1	64.5201	0	196.125	OK	1	2	1.26799	0	3.52885	OK	0	0	0	0	0	OK	8	54	35.8786	0	75.4461	OK	4	1	4.58637	0	11.8557	OK
EIN_038270	hypothetical protein	EINV_137:1070817-1071837	0	0	0	0	0	OK	0	0	0	0	0	OK	0	0	0	0	0	OK	0	0	0	0	0	OK	0	0	0	0	0	OK	1	0	0.205295	0	0.701948	OK	0	0	0	0	0	OK
EIN_038280	serine-threonine protein kinase, putative	EINV_137:1072304-1073807	39	37	4.42004	0	12.0287	OK	19	490	17.0017	0	38.5983	OK	92	0	25.2787	0	60.8844	OK	0	0	0	0	0	OK	0	0	0	0	0	OK	37	33	5.87812	0.51181	11.2444	OK	8	14	4.20917	0	9.5612	OK
EIN_038290	kinesin heavy chain isoform 5C, putative	EINV_137:1076457-1078010	2	1	0.198265	0	0.610765	OK	243	476	32.1907	0	64.7614	OK	478	2	68.1268	0	178.922	OK	0	449	32.3314	0	81.4117	OK	1978	181	196.697	0	482.342	OK	1936	1404	279.971	84.8521	475.09	OK	746	1241	379.158	111.072	647.244	OK	45	0	7.34	8.42	7.35
EIN_038300	hypothetical protein	EINV_137:1078088-1080393	1	44	1.67791	0	5.43651	OK	170	1	7.40223	0	19.7622	OK	1280	42	119.455	0	301.239	OK	8	3	0.683555	0	1.96443	OK	0	375	15.7168	0	39.7478	OK	36	95	8.30995	0.434697	16.1852	OK	7	12	2.42522	0	5.64081	OK	35	0	2.14	6.15	-1.3
EIN_038310	hypothetical protein	EINV_137:1082985-1084007	0	0	0	0	0	OK	0	0	0	0	0	OK	0	0	0	0	0	OK	2	0	1.50178	0	3.99219	OK	0	0	0	0	0	OK	0	0	0	0	0	OK	0	0	0	0	0	OK
EIN_038320	hypothetical protein	EINV_137:1085463-1085823	1	172	52.2655	0	165.948	OK	127	28	67.8755	0	176.423	OK	105	0	210.402	0	506.286	OK	84	0	113.459	0	302.894	OK	0	0	0	0	0	OK	171	145	192.216	39.1149	345.318	OK	6	22	41.5567	0	95.4352	OK
EIN_038330	hypothetical protein, conserved	EINV_137:1086874-1087753	0	0	0	0	0	OK	0	0	0	0	0	OK	0	0	0	0	0	OK	0	0	0	0	0	OK	0	0	0	0	0	OK	0	0	0	0	0	OK	0	0	0	0	0	OK
EIN_038340	hypothetical protein	EINV_137:1088496-1089360	0	2	0.744636	0	2.11663	OK	375	3	47.6721	0	112.307	OK	12	152	7.73829	0	21.6393	OK	5	0	2.17095	0	5.66288	OK	186	4	34.3354	0	104.778	OK	39	20	8.80264	0.557187	17.0481	OK	1	42	19.251	0	42.0532	OK	47	0	6	3.38	1.54
EIN_038350	hypothetical protein	EINV_137:1089849-1090508	1	2	1.22988	0	3.49594	OK	14	450	44.6355	0	104.73	OK	0	0	0	0	0	OK	0	0	0	0	0	OK	0	0	0	0	0	OK	4	21	6.44116	0	14.2634	OK	0	0	0	0	0	OK
EIN_038360	hypothetical protein, conserved	EINV_137:1090755-1091595	0	5	1.20729	0	3.2826	OK	536	1239	149.647	26.5946	272.699	OK	807	115	227.626	0	569.765	OK	2	2	0.70915	0	1.90128	OK	0	0	0	0	0	OK	34	140	33.5998	0.814446	66.3851	OK	1	4	2.17879	0	6.17116	OK
EIN_038370	hypothetical protein	EINV_137:1092194-1092824	2424	416	514.726	0	1092.13	OK	2071	2380	635.081	222.752	1047.41	OK	3502	1868	1536.67	0	3601.08	OK	2510	2965	1142.31	0	2521.96	OK	7740	751	2236.63	0	5057.26	OK	2699	949	822.29	228.151	1416.43	OK	33	61	53.8305	5.14832	102.513	OK	32	0	0.3	1.58	1.15
EIN_038380	hypothetical protein	EINV_137:1094801-1095797	0	92	16.4193	0	42.6263	OK	5	13	1.26603	0	3.46061	OK	4	0	1.91878	0	5.18134	OK	1	0	0.50675	0	1.38447	OK	1	0	0.304958	0	0.736235	OK	7	51	9.55541	0	20.1905	OK	0	0	0	0	0	OK	16	0	-3.7	-3.1	-5.02
EIN_038390	hypothetical protein	EINV_137:1095958-1097572	320	1	18.0301	0	48.7445	OK	10	1	0.651466	0	2.0419	OK	768	0	194.093	0	409.383	OK	0	0	0	0	0	OK	1	0	0.17144	0	0.413892	OK	19	52	6.1957	0	12.4374	OK	0	2	1.1356	0	2.88291	OK
EIN_038400	heat stress transcription factor A-9, putative	EINV_137:1098409-1099081	1985	517	463.036	0	982.358	OK	963	968	292.504	62.6617	522.347	OK	5491	440	2357.87	0	5960.07	OK	8695	16861	4626.34	224.725	9027.96	OK	50516	8039	15470.8	0	33269.9	OK	969	1976	841.851	188.747	1494.95	OK	4	44	28.8553	0	62.5903	OK	32	0	-0.66	2.35	3.32
EIN_038410	mmr1/hsr1 GTP binding protein, putative	EINV_137:1099385-1100804	255	536	47.5495	0	107.093	OK	980	511	84.9857	12.8103	157.161	OK	5146	1964	784.946	0	1892.22	OK	411	322	59.91	0	153.563	OK	1784	159	182.43	0	450.717	OK	531	481	89.856	23.1639	156.548	OK	242	236	86.6248	27.8039	145.446	OK	35	0	0.84	4.05	0.33
EIN_038420	hypothetical protein	EINV_137:1100947-1102015	1	43	3.48119	0	11.2672	OK	204	496	43.5328	0	88.4999	OK	96	0	39.7364	0	95.3578	OK	0	8	0.833635	0	2.18428	OK	1	0	0	0	0	OK	60	203	36.8795	2.42212	71.3369	OK	2	22	7.98435	0	18.7646	OK
EIN_038430	cysteine proteinase 2 precursor, putative	EINV_137:1103180-1104152	0	0	0	0	0	OK	0	0	0	0	0	OK	3	2	0.72589	0	2.36261	OK	0	1	0.117204	0	0.351613	OK	1085	4	170.421	0	444.285	OK	18	30	7.26143	0	14.5391	OK	0	1	1.04151	0	3.0042	OK
EIN_038440	hypothetical protein	EINV_137:1104624-1105701	0	1	0.19321	0	0.634278	OK	160	178	28.7267	0	63.3502	OK	1	0	0.523212	0	1.55047	OK	0	0	0	0	0	OK	0	0	0	0	0	OK	17	22	5.53875	0	11.0809	OK	3	11	5.21044	0	12.841	OK
EIN_038450	suppressor of kinetochore protein, putative	EINV_137:1106108-1106588	8208	4527	3462.69	478.801	6446.59	OK	10054	8636	4277.6	2061.45	6493.75	OK	11462	3574	7439.39	0	18728.4	OK	21937	12020	12809.1	1143.77	24474.4	OK	12385	2013	5625.06	0	12352.8	OK	1786	973	1008.16	297.28	1719.03	OK	684	448	836.824	304.026	1369.62	OK	33	0	0.3	1.1	1.89
EIN_038460	hypothetical protein	EINV_137:1106773-1107637	2	0	0.553626	0	1.51253	OK	1	0	0.292406	0	0.912693	OK	4	1	0.416142	0	1.27822	OK	217	1	46.8389	0	150.096	OK	902	0	329.595	0	713.317	OK	13	13	4.36242	0	8.91461	OK	0	0	0	0	0	OK	10	0	-0.92	-0.41	6.4
EIN_038470	14-3-3 protein, putative	EINV_137:1108331-1108990	9918	1651	2653.72	114.056	5193.38	OK	3888	5519	1633.79	702.219	2565.37	OK	2050	662	1111.41	0	2669.55	OK	10	890	121.005	0	360.855	OK	745	496	325.626	0	790.036	OK	566	758	435.062	104.4	765.724	OK	166	193	239.85	70.1964	409.503	OK	31	0	-0.7	-1.26	-4.45
EIN_038480	hypothetical protein	EINV_137:1109559-1111023	535	149	41.9356	0	99.8674	OK	658	618	64.1747	8.77564	119.574	OK	1719	167	244.99	0	609.235	OK	582	1611	122.605	0	296.597	OK	831	226	86.5408	0	219.201	OK	246	306	48.7732	10.4157	87.1306	OK	33	58	17.5286	1.60708	33.45	OK	45	0	0.61	2.55	1.55
EIN_038490	long-chain-fatty-acid--CoA ligase, putative	EINV_137:1111505-1113506	3552	50	164.478	0	352.144	OK	2121	1770	145.305	48.0216	242.589	OK	326	7	33.5435	0	90.0343	OK	3	2	0.310297	0	0.850798	OK	3	0	0.419027	0	1.10329	OK	3	39	3.20701	0	7.00017	OK	1487	251	169.137	44.3218	293.952	OK	16	0	-0.18	-2.29	-9.05
EIN_038500	hypothetical protein	EINV_137:1113946-1114582	43	0	14.0755	0	36.8576	OK	80	2	14.346	0	42.2279	OK	439	619	189.474	0	431.287	OK	2	0	1.85512	0	4.93149	OK	236	0	123.92	0	300.701	OK	19	32	12.906	0.107534	25.7044	OK	0	2	3.69745	0	9.38659	OK	19	0	0.03	3.75	-2.92
EIN_038510	hypothetical protein, conserved	EINV_137:1115734-1117024	0	243	31.1703	0	75.6514	OK	1412	779	138.028	31.1041	244.952	OK	932	483	159.089	0	376.397	OK	1275	80	169.186	0	469.56	OK	726	6	80.4086	0	216.551	OK	105	649	87.4944	6.24681	168.742	OK	7	4	2.09792	0	5.05792	OK	48	0	2.15	2.35	2.44
EIN_038520	serine/threonine protein kinase 17A, putative	EINV_137:1117562-1119252	630	1	39.2701	0	98.146	OK	546	0	70.9612	8.29743	133.625	OK	0	0	0	0	0	OK	0	0	0	0	0	OK	0	0	0	0	0	OK	39	55	8.3405	0.719251	15.9618	OK	0	36	17.032	2.02669	32.0372	OK
EIN_038530	hypothetical protein	EINV_137:1119407-1120640	0	0	0	0	0	OK	123	0	19.9556	0	45.4282	OK	11	7	2.11277	0	6.40277	OK	0	1	0.0875199	0	0.26256	OK	206	0	48.3737	0	118.111	OK	33	82	13.5508	0.646401	26.4552	OK	0	6	3.49976	0	8.1344	OK
EIN_038540	hypothetical protein	EINV_137:1122047-1122965	1	66	6.65564	0	21.5691	OK	0	3	0.35118	0	0.970603	OK	1	154	4.52307	0	14.1645	OK	482	2010	222.504	0	546.917	OK	408	156	77.8128	0	206.131	OK	492	391	131.676	33.9985	229.353	OK	23	50	25.4551	0.896189	50.0141	OK	13	0	-4.24	-0.56	5.06
EIN_038550	hypothetical protein	EINV_137:1123194-1123678	0	2	2.26443	0	6.43667	OK	32	3	12.5862	0	38.5022	OK	77	298	84.1819	0	205.722	OK	0	0	0	0	0	OK	70	21	40.286	0	124.671	OK	12	9	9.66844	0	20.1352	OK	0	10	23.5795	0	53.036	OK
EIN_038560	hypothetical protein	EINV_137:1124902-1125838	0	16	3.06992	0	8.19026	OK	59	0	13.4409	0	32.9118	OK	0	0	0	0	0	OK	0	0	0	0	0	OK	0	0	0	0	0	OK	35	44	11.5253	0.935635	22.115	OK	57	58	33.8789	5.20409	62.5537	OK
EIN_038570	hypothetical protein	EINV_137:1126025-1127733	0	0	0	0	0	OK	112	0	13.615	0	31.3304	OK	150	18	19.5293	0	54.7039	OK	47	0	9.74195	0	26.1299	OK	0	0	0	0	0	OK	0	9	1.84103	0	3.78717	OK	0	10	4.46254	0	9.85535	OK
EIN_038580	hypothetical protein	EINV_137:1127932-1128874	1	1	0.371425	0	1.02656	OK	179	1	20.3982	0	53.898	OK	143	2	34.5961	0	99.1947	OK	0	0	0	0	0	OK	0	0	0	0	0	OK	171	153	46.8152	9.62772	84.0027	OK	486	232	188.784	65.2452	312.323	OK
EIN_038590	serine/threonine protein phosphatase 2B catalytic subunit, putative	EINV_137:1129029-1130433	0	0	0	0	0	OK	265	73	21.0731	0	47.7661	OK	159	0	47.2516	0	109.038	OK	0	0	0	0	0	OK	1	0	0.201404	0	0.486232	OK	5	45	5.46743	0	11.7181	OK	0	21	10.5059	0	21.172	OK
EIN_038600	hypothetical protein	EINV_137:1130841-1131633	372	8	51.0148	0	134.687	OK	278	688	87.1664	3.77845	170.554	OK	86	133	29.8895	0	76.0349	OK	5	530	40.3769	0	124.913	OK	111	5	23.1726	0	73.356	OK	2125	7811	2092.88	448.134	3737.63	OK	1367	2023	1354.12	392.343	2315.89	OK	27	0	0.77	-0.77	-0.34
EIN_038610	serine-threonine protein kinase, putative	EINV_137:1133821-1138264	0	0	0	0	0	OK	0	0	0	0	0	OK	326	0	27.4527	0	60.341	OK	0	0	0	0	0	OK	0	0	0	0	0	OK	24	93	3.41715	0.017649	6.81665	OK	1	0	0.0694659	0	0.233852	OK
EIN_038620	hypothetical protein	EINV_137:1138521-1139010	0	0	0	0	0	OK	0	0	0	0	0	OK	0	0	0	0	0	OK	0	0	0	0	0	OK	0	0	0	0	0	OK	0	2	2.41101	0	5.72866	OK	0	0	0	0	0	OK
EIN_038640	hypothetical protein	EINV_137:1141852-1142341	317	232	142.074	0	336.296	OK	219	238	96.5147	0	205.062	OK	81	0	101.354	0	246.577	OK	126	2	62.9017	0	205.403	OK	1	0	0.844584	0	2.03901	OK	7	13	7.56025	0	16.0982	OK	8	0	9.26829	0	21.6738	OK	23	0	-0.56	-0.49	-1.18
EIN_038650	Erythronate-4-phosphate dehydrogenase, putative	EINV_137:1143007-1143898	23543	9132	3636.01	588.097	6683.93	OK	3347	4832	699.473	291.674	1107.27	OK	1066	135	277.946	0	691.992	OK	10	9	2.67072	0	7.11882	OK	49	7	9.09701	0	29.2972	OK	56	268	58.8995	3.26227	114.537	OK	14	2	3.83505	0	9.55798	OK	16	0	-2.38	-3.71	-10.41
EIN_038660	hypothetical protein	EINV_137:1146821-1147409	0	0	0	0	0	OK	66	1	14.4873	0	43.3506	OK	5	0	4.9368	0	13.2974	OK	0	7	1.63762	0	4.28442	OK	0	0	0	0	0	OK	4	0	1.91947	0	4.49924	OK	0	0	0	0	0	OK
EIN_038670	eukaryotic translation initiation factor 4E type, putative	EINV_137:1147854-1148403	0	0	0	0	0	OK	55	31	16.3236	0	41.7986	OK	2638	466	1357.36	0	3332.17	OK	570	265	266.679	0	701.215	OK	165	9	57.3077	0	175.763	OK	90	53	41.0824	6.2859	75.8788	OK	0	2	4.62576	0	11.7433	OK
EIN_038680	hypothetical protein	EINV_137:1149294-1149843	1723	382	469.745	0	1012.68	OK	1483	1953	591.624	185.327	997.921	OK	3141	4339	1857.46	0	4037.01	OK	26931	4344	11577.3	119.022	23035.5	OK	20593	2849	7484.67	0	16252.1	OK	1078	1253	745.786	201.563	1290.01	OK	9	30	29.2575	0	63.0408	OK	32	0	0.33	1.98	4.62
EIN_038690	zinc finger protein DHHC domain containing protein, putative	EINV_137:1151781-1152921	0	30	5.5831	0	14.8577	OK	0	0	0	0	0	OK	33	40	8.76417	0	24.2748	OK	3	2	0.7041	0	1.93056	OK	189	1	29.9004	0	91.5011	OK	88	212	47.1166	5.3682	88.8651	OK	8	36	15.152	0	32.2579	OK
EIN_038700	hypothetical protein	EINV_137:1153967-1154285	19	15	21.7643	0	61.0594	OK	20	0	28.56	0	73.5109	OK	40	8	62.2723	0	192.531	OK	365	2	427.017	0	1331.7	OK	62	176	121.111	0	318.551	OK	384	353	645.213	157.361	1133.07	OK	41	136	376.947	51.6107	702.283	OK	13	0	0.39	1.52	4.29
EIN_038710	hypothetical protein	EINV_137:1154349-1155843	0	0	0	0	0	OK	0	0	0	0	0	OK	1	0	0.294728	0	0.873391	OK	0	0	0	0	0	OK	0	0	0	0	0	OK	15	17	2.76369	0	5.58631	OK	7	42	10.2653	0	21.6572	OK
EIN_038720	cohesin subunit rad21, putative	EINV_137:1156319-1157987	6	6	0.638864	0	1.7676	OK	459	1087	57.115	8.62717	105.603	OK	3585	1361	453.669	0	1085.22	OK	1336	1068	162.333	0	385.225	OK	343	2	28.3071	0	81.7861	OK	98	92	14.1374	2.43126	25.8435	OK	1	97	19.7169	0	39.7631	OK	45	0	6.48	9.47	7.99
EIN_038730	phospholipid-transporting ATPase, putative	EINV_137:1158064-1161811	525	32	13.2975	0	33.3772	OK	75	958	14.1255	0	28.8929	OK	740	4	40.0847	0	103.03	OK	1	1311	18.0734	0	52.8031	OK	2	0	0.147667	0	0.392545	OK	6	107	4.52021	0	9.43939	OK	5	19	2.00401	0	4.60222	OK	23	0	0.09	1.59	0.44
EIN_038740	hypothetical protein	EINV_137:1163416-1164355	465	0	85.9219	0	185.306	OK	110	0	23.9298	0	55.4848	OK	0	0	0	0	0	OK	0	0	0	0	0	OK	0	0	0	0	0	OK	0	15	5.40689	0.085483	10.7283	OK	0	5	3.48215	0	8.36363	OK
EIN_038750	protein serine/threonine kinase, putative	EINV_137:1164590-1171093	0	4	0.105229	0	0.290596	OK	8	294	2.08167	0	5.13011	OK	11	43	0.422514	0	1.13659	OK	0	0	0	0	0	OK	0	17	0.208782	0	0.544366	OK	25	55	1.45781	0.00550346	2.91011	OK	34	37	2.4771	0.0922252	4.86198	OK
EIN_038760	hypothetical protein	EINV_137:1173348-1174549	116	7	11.0101	0	32.9417	OK	471	529	70.3696	5.70889	135.03	OK	922	565	200.974	0	471.217	OK	4	3	0.573308	0	1.67705	OK	737	2	100.843	0	271.851	OK	52	397	65.3516	2.32144	128.382	OK	52	105	43.7573	7.31073	80.2038	OK	37	0	2.68	4.19	-4.26
EIN_038770	hypothetical protein	EINV_137:1175621-1176965	4115	220	392.331	0	824.989	OK	3779	3839	548.485	225.186	871.784	OK	2192	1713	487.775	0	1109.12	OK	1219	10841	755.893	0	1692.38	OK	16419	456	2305.48	0	5138.23	OK	1062	2531	491.639	105.892	877.385	OK	73	85	39.7183	7.97761	71.4589	OK	10	0	0.48	0.31	0.95
EIN_038780	hypothetical protein, conserved	EINV_137:1177092-1178352	790	62	63.0901	0	150.692	OK	112	122	13.6408	0	31.5343	OK	5	2	0.957555	0	3.01891	OK	3	0	0.85555	0	2.22654	OK	1	0	0.228828	0	0.552441	OK	1	1	0.217986	0	0.776442	OK	0	0	0	0	0	OK	16	0	-2.21	-6.04	-6.2
EIN_038790	DEAD box ATP-dependent RNA helicase, putative	EINV_137:1178590-1180472	513	231	34.9904	0	81.3416	OK	213	3	11.1018	0	28.4206	OK	0	10	0.261535	0	0.714522	OK	0	0	0	0	0	OK	4	36	1.1777	0	3.36126	OK	151	101	16.22	3.23093	29.209	OK	79	140	32.5665	7.0466	58.0864	OK
EIN_038800	hypothetical protein	EINV_137:1180668-1181487	0	0	0	0	0	OK	4	0	1.255	0	3.35969	OK	0	0	0	0	0	OK	0	0	0	0	0	OK	0	0	0	0	0	OK	2	13	2.81059	0	6.50624	OK	0	0	0	0	0	OK
EIN_038810	hypothetical protein	EINV_137:1181609-1182574	13	0	2.97386	0	7.91808	OK	24	0	5.81599	0	14.8682	OK	17	0	8.61358	0	22.9171	OK	0	0	0	0	0	OK	0	0	0	0	0	OK	5	35	7.15504	0	15.4247	OK	0	0	0	0	0	OK
EIN_038820	eukaryotic translation initiation factor 2A, putative	EINV_137:1182936-1184436	0	162	17.6654	0	44.2702	OK	24	297	11.1599	0	26.6561	OK	28	139	5.9396	0	15.4883	OK	36	0	8.0329	0	21.5913	OK	57	0	10.6306	0	28.0154	OK	43	88	11.7297	0.939977	22.5194	OK	16	20	6.4738	0	13.7611	OK	0	0	-0.66	-1.57	-1.14
EIN_038830	chaperone binding protein, putative	EINV_137:1184980-1185541	3812	1356	1095.92	7.7122	2184.12	OK	1264	1085	413.443	102.768	724.118	OK	347	373	189.813	0	448.057	OK	2	140	18.1327	0	59.3806	OK	20	15	8.50705	0	25.0184	OK	3559	3822	2258.02	702.461	3813.58	OK	3601	790	2094.87	560.596	3629.14	OK	16	0	-1.41	-2.53	-5.92
EIN_038840	AMP deaminase, putative	EINV_137:1186449-1190100	0	1	0.0407607	0	0.133811	OK	84	441	7.4095	0	16.0578	OK	23	0	2.38331	0	6.29024	OK	0	0	0	0	0	OK	0	0	0	0	0	OK	0	23	1.82705	0.132321	3.52178	OK	64	58	7.74691	1.33326	14.1606	OK
EIN_038850	hypothetical protein, conserved	EINV_137:1191571-1192283	0	0	0	0	0	OK	0	0	0	0	0	OK	0	0	0	0	0	OK	0	0	0	0	0	OK	0	0	0	0	0	OK	0	1	0.81942	0	2.56622	OK	0	0	0	0	0	OK
EIN_038860	hypothetical protein, conserved	EINV_137:1203426-1204769	0	0	0	0	0	OK	0	0	0	0	0	OK	0	0	0	0	0	OK	0	0	0	0	0	OK	0	0	0	0	0	OK	0	0	0	0	0	OK	0	0	0	0	0	OK
EIN_038870	hypothetical protein	EINV_137:1206540-1208508	0	0	0	0	0	OK	0	0	0	0	0	OK	4	0	0.862403	0	2.32878	OK	0	0	0	0	0	OK	0	0	0	0	0	OK	5	79	6.16374	0	13.021	OK	0	19	6.55507	0	13.363	OK
EIN_038880	heat shock protein, putative	EINV_137:1209205-1209622	3	0	3.03701	0	8.29726	OK	1	0	1.60404	0	5.00673	OK	16	0	36.3631	0	97.2749	OK	0	0	0	0	0	OK	15	1	18.0604	0	47.6211	OK	3	1	4.01909	0	9.9439	OK	0	1	6.64612	0	19.1706	OK
EIN_038890	hypothetical protein	EINV_137:1215687-1216530	0	0	0	0	0	OK	0	0	0	0	0	OK	0	0	0	0	0	OK	0	0	0	0	0	OK	0	0	0	0	0	OK	0	0	0	0	0	OK	0	0	0	0	0	OK
EIN_038940	hypothetical protein	EINV_137:1240666-1241857	0	0	0	0	0	OK	0	20	1.69463	0	4.37943	OK	0	0	0	0	0	OK	0	0	0	0	0	OK	0	0	0	0	0	OK	0	0	0	0	0	OK	0	0	0	0	0	OK
EIN_038950	hypothetical protein	EINV_137:1242316-1243840	380	0	45.613	0	98.8672	OK	17	4	1.09392	0	3.15542	OK	49	2	6.55432	0	20.5902	OK	147	113	19.3872	0	52.0307	OK	53	0	9.70512	0	25.634	OK	176	66	17.7138	3.0278	32.3997	OK	101	67	26.0067	5.83274	46.1806	OK	3	0	-5.38	-2.8	-1.23
EIN_038960	hypothetical protein	EINV_137:1245757-1246256	0	0	0	0	0	OK	0	0	0	0	0	OK	0	0	0	0	0	OK	0	0	0	0	0	OK	0	0	0	0	0	OK	0	0	0	0	0	OK	0	0	0	0	0	OK
EIN_038980	hypothetical protein	EINV_137:1250725-1253314	0	0	0	0	0	OK	0	0	0	0	0	OK	0	0	0	0	0	OK	0	0	0	0	0	OK	0	0	0	0	0	OK	0	0	0	0	0	OK	0	0	0	0	0	OK
EIN_038990	hypothetical protein, conserved	EINV_137:1254003-1254594	0	0	0	0	0	OK	0	0	0	0	0	OK	0	0	0	0	0	OK	0	0	0	0	0	OK	0	0	0	0	0	OK	0	0	0	0	0	OK	0	0	0	0	0	OK
EIN_039000	hypothetical protein, conserved	EINV_137:1257906-1259586	0	0	0	0	0	OK	0	1	0.070592	0	0.211776	OK	6	628	11.3502	0	31.2673	OK	0	2	0.152026	0	0.367023	OK	164	0	33.4478	0	83.1647	OK	86	29	9.03872	0.898206	17.1792	OK	22	29	10.1142	0	20.5419	OK
EIN_039010	hypothetical protein	EINV_137:1260149-1261409	297	1	22.3481	0	60.9529	OK	44	0	7.08233	0	17.6517	OK	55	0	18.6125	0	46.6892	OK	0	0	0	0	0	OK	291	0	66.3602	0	157.418	OK	54	58	11.6173	1.42044	21.8141	OK	0	8	4.85036	0	10.9096	OK
EIN_039020	hypothetical protein, conserved	EINV_137:1264897-1265908	0	0	0	0	0	OK	0	0	0	0	0	OK	9	0	4.01415	0	10.7689	OK	0	0	0	0	0	OK	0	0	0	0	0	OK	0	0	0	0	0	OK	0	0	0	0	0	OK
EIN_039030	hypothetical protein	EINV_137:1266099-1266711	0	0	0	0	0	OK	0	1	0.204529	0	0.613587	OK	211	11	92.5091	0	255.054	OK	1	93	10.6348	0	35.3394	OK	0	7	1.67493	0	4.36734	OK	14	5	4.77504	0	10.1089	OK	0	8	12.5253	0	28.1723	OK
EIN_039040	hypothetical protein	EINV_137:1266941-1269701	2	1	0.101754	0	0.313456	OK	423	1	29.0609	1.85078	56.2709	OK	481	160	33.1884	0	82.9947	OK	2	0	0.329533	0	0.876002	OK	17	0	1.48733	0	3.97216	OK	15	9	1.05394	0	2.15648	OK	7	39	5.06305	0	10.7485	OK	40	0	8.16	8.35	1.7
EIN_039050	hypothetical protein	EINV_137:1269997-1272020	5566	1319	308.847	4.16167	613.533	OK	1403	4000	164.816	56.2337	273.398	OK	1003	132	105.049	0	261.67	OK	342	234	33.8662	0	88.6045	OK	232	75	18.0132	0	50.7502	OK	1825	1742	224.333	66.3486	382.317	OK	12081	8524	2483.73	589.126	4378.34	OK	16	0	-0.91	-1.56	-3.19
EIN_039060	hypothetical protein	EINV_137:1272250-1273765	0	15	1.35109	0	3.61831	OK	51	0	4.80372	0	12.0787	OK	1752	1	215.42	0	545.07	OK	1	4	0.266108	0	0.746468	OK	229	0	38.7179	0	94.3854	OK	36	104	12.6683	0.540153	24.7965	OK	0	36	15.3453	1.56882	29.1219	OK	19	0	1.83	7.32	-2.34
EIN_039070	rab11, putative	EINV_137:1274791-1275610	1628	144	319.608	0	714.636	OK	3643	2335	964.977	360.226	1569.73	OK	12923	2453	5635.26	0	14557.7	OK	807	1811	469.858	0	1111.78	OK	3	10	2.01817	0	5.27113	OK	58	181	69.8515	5.02744	134.676	OK	1	38	27.9811	0	61.9395	OK	24	0	1.59	4.14	0.56
EIN_039080	small glutamine-rich tetratricopeptide repeat-containing protein B, putative	EINV_137:1276426-1277446	1087	56	124.628	0	290.279	OK	378	2	44.0447	0	103.761	OK	598	498	160.036	0	372.728	OK	865	822	221.528	0	535.642	OK	1482	154	256.928	0	641.313	OK	231	594	136.84	21.2537	252.427	OK	1	33	13.3826	0	30.3232	OK	13	0	-1.5	0.36	0.83
EIN_039090	hypothetical protein	EINV_137:1277894-1279705	0	2	0.339597	0	0.965306	OK	49	0	5.71755	0	14.164	OK	99	0	24.3791	0	58.3727	OK	0	0	0	0	0	OK	44	0	7.34053	0	19.4825	OK	0	41	7.69778	1.00182	14.3938	OK	0	0	0	0	0	OK
EIN_039100	acylamino-acid-releasing enzyme, putative	EINV_137:1280301-1282420	3155	92	142.76	0	306.919	OK	1229	2438	114.177	35.4432	192.91	OK	2660	71	264.728	0	666.697	OK	6	1	0.527167	0	1.62322	OK	601	7	40.686	0	111.216	OK	180	503	46.1501	6.4913	85.8089	OK	141	76	24.0993	6.16655	42.0321	OK	31	0	-0.32	0.89	-8.08
EIN_039110	hypothetical protein	EINV_137:1283014-1283491	6665	1890	2390.29	113.104	4667.48	OK	6028	3106	2299.79	936.47	3663.11	OK	1386	585	935.697	0	2224	OK	1242	6	630.817	0	1800.67	OK	2418	345	1101.78	0	2643.12	OK	625	1564	943.802	182.907	1704.7	OK	22	31	44.3033	0	89.9327	OK	38	0	-0.06	-1.35	-1.92
EIN_039120	hypothetical protein	EINV_137:1285105-1285762	0	0	0	0	0	OK	0	1	0.184279	0	0.552838	OK	69	0	51.2799	0	126.966	OK	0	0	0	0	0	OK	0	0	0	0	0	OK	1	6	3.90819	0	8.29511	OK	0	0	0	0	0	OK
EIN_039130	hypothetical protein	EINV_137:1285989-1286848	0	0	0	0	0	OK	0	131	21.7052	0	49.8858	OK	72	0	51.0256	0	125.325	OK	0	0	0	0	0	OK	0	0	0	0	0	OK	11	22	7.75082	0	16.026	OK	0	0	0	0	0	OK
EIN_039140	COP9 signalosome complex subunit 1B, putative	EINV_137:1287110-1288289	14	1	1.14681	0	3.74788	OK	127	172	18.2639	0	40.9981	OK	346	1	63.2219	0	169.547	OK	0	1	0.0923596	0	0.277079	OK	0	0	0	0	0	OK	14	176	25.1562	0	51.2246	OK	9	0	2.95007	0	6.85996	OK
EIN_039150	hypothetical protein	EINV_137:1288601-1289999	0	2	0.437268	0	1.24294	OK	5	0	0.85854	0	2.29259	OK	0	0	0	0	0	OK	0	1	0.0800616	0	0.240185	OK	0	0	0	0	0	OK	0	1	0.30661	0	0.960227	OK	0	0	0	0	0	OK
EIN_039160	hypothetical protein, conserved	EINV_137:1290159-1292802	0	0	0	0	0	OK	0	0	0	0	0	OK	0	0	0	0	0	OK	0	0	0	0	0	OK	0	0	0	0	0	OK	0	1	0.141528	0	0.443231	OK	0	0	0	0	0	OK
EIN_039170	hypothetical protein	EINV_137:1293314-1293863	14	0	6.08914	0	16.2127	OK	1	6	0.988223	0	3.01075	OK	280	0	270.877	0	603.597	OK	0	0	0	0	0	OK	0	0	0	0	0	OK	0	8	6.37934	0	13.2099	OK	0	0	0	0	0	OK
EIN_039180	thioredoxin, putative	EINV_137:1294670-1295070	5	0	7.84052	0	21.0109	OK	285	320	323.831	0	665.424	OK	473	333	796.854	0	1904.44	OK	0	2	1.64766	0	3.9778	OK	0	1	0.732831	0	2.83287	OK	28	33	61.3081	2.9355	119.681	OK	0	0	0	0	0	OK	36	0	5.37	6.67	-2.25
EIN_039190	hypothetical protein	EINV_137:1297035-1298005	0	0	0	0	0	OK	8	0	1.06352	0	2.84709	OK	0	0	0	0	0	OK	0	0	0	0	0	OK	0	0	0	0	0	OK	0	0	0	0	0	OK	0	4	2.20327	0	5.59336	OK
EIN_039200	hypothetical protein, conserved	EINV_137:1298112-1298856	0	62	15.966	0	42.0927	OK	40	159	18.2532	0	44.7741	OK	120	0	79.0789	0	186.465	OK	1	0	0.742569	0	2.02874	OK	0	0	0	0	0	OK	10	19	6.39909	0	13.2969	OK	0	1	1.48002	0	4.26907	OK
EIN_039210	caltractin, putative	EINV_137:1299604-1300045	39221	13546	16569.2	2709.77	30428.7	OK	14511	11183	6916.61	3445.46	10387.8	OK	2683	1364	2101.04	0	4933.97	OK	252	34	154.9	0	465.877	OK	52	15	27.498	0	85.674	OK	254	1506	921.115	102.461	1739.77	OK	87	21	78.2579	6.75874	149.757	OK	16	0	-1.26	-2.98	-6.74
EIN_039220	hypothetical protein	EINV_137:1300631-1303313	497	133	19.5447	0	47.0531	OK	445	404	21.8421	0.993782	42.6904	OK	647	485	50.4246	0	117.975	OK	0	4	0.145498	0	0.386778	OK	6	0	0.585575	0	1.5318	OK	878	4486	274.187	45.0901	503.283	OK	3142	3286	575.952	172.244	979.661	OK	31	0	0.16	1.37	-7.07
EIN_039230	hypothetical protein	EINV_137:1303411-1304425	0	0	0	0	0	OK	3	0	0.715075	0	1.95362	OK	295	0	129.324	0	286.1	OK	0	0	0	0	0	OK	0	0	0	0	0	OK	38	49	12.021	1.04145	23.0006	OK	30	17	11.1395	0	23.1322	OK
EIN_039240	synaptonemal complex protein ZIP1, putative	EINV_137:1306605-1308084	0	473	44.1958	0	102.198	OK	743	487	62.568	6.76709	118.369	OK	1470	654	210.635	0	499.311	OK	26	1301	47.8345	0	137.856	OK	4	41	1.69603	0	4.93953	OK	61	29	6.4558	0.564152	12.3475	OK	13	42	10.2049	0	21.2253	OK	24	0	0.5	2.25	0.11
EIN_039250	hypothetical protein	EINV_137:1308364-1309060	135	58	27.9862	0	75.3948	OK	73	152	24.7147	0	58.127	OK	209	1	73.5538	0	205.217	OK	304	46	88.7685	0	265.709	OK	1692	518	448.871	0	1074.63	OK	985	1186	476.286	125.465	827.107	OK	137	241	177.072	46.4233	307.72	OK	32	0	-0.18	1.39	1.67
EIN_039260	hypothetical protein	EINV_137:1311470-1312491	1	2	0.400528	0	1.08626	OK	42	1	4.86044	0	15.0564	OK	1015	919	308.181	0	699.795	OK	0	0	0	0	0	OK	0	0	0	0	0	OK	0	4	1.73373	0	3.84239	OK	0	0	0	0	0	OK
EIN_039270	hypothetical protein, conserved	EINV_137:1312900-1314910	0	21	1.72937	0	4.60847	OK	191	21	10.0459	0	25.1718	OK	514	6	54.6011	0	142.638	OK	0	135	7.21304	0	19.0681	OK	230	5	16.6743	0	49.9092	OK	76	109	12.4332	1.72595	23.1405	OK	43	35	9.98035	0.755048	19.2056	OK	35	0	2.54	4.98	2.06
EIN_039280	hypothetical protein	EINV_137:1315332-1316286	0	0	0	0	0	OK	0	0	0	0	0	OK	0	0	0	0	0	OK	0	0	0	0	0	OK	0	0	0	0	0	OK	1	10	1.99895	0	4.76256	OK	0	14	10.6018	0	22.66	OK
EIN_039290	protein serine/threonine kinase, putative	EINV_137:1318160-1324123	0	0	0	0	0	OK	0	2	0.0301588	0	0.0904764	OK	0	4	0.0367155	0	0.102958	OK	0	0	0	0	0	OK	0	0	0	0	0	OK	0	1	0.062184	0	0.194745	OK	0	0	0	0	0	OK
EIN_039300	hypothetical protein	EINV_137:1324220-1324904	0	0	0	0	0	OK	0	0	0	0	0	OK	0	0	0	0	0	OK	0	0	0	0	0	OK	0	0	0	0	0	OK	0	0	0	0	0	OK	0	0	0	0	0	OK
EIN_039310	hypothetical protein	EINV_137:1324969-1326814	0	0	0	0	0	OK	0	0	0	0	0	OK	0	0	0	0	0	OK	0	0	0	0	0	OK	0	0	0	0	0	OK	0	0	0	0	0	OK	0	0	0	0	0	OK
EIN_039330	protein serine/threonine kinase, putative	EINV_137:1340386-1340894	0	0	0	0	0	OK	0	0	0	0	0	OK	0	0	0	0	0	OK	0	0	0	0	0	OK	0	0	0	0	0	OK	0	3	3.17561	0	7.54539	OK	0	0	0	0	0	OK
EIN_039740	NGG1-interacting factor, putative	EINV_148:9309-10116	10	0	2.67277	0	7.11435	OK	13	1	1.87178	0	5.86435	OK	9	132	6.99297	0	19.9938	OK	49	100	18.6985	0	50.4304	OK	314	0	124.894	0	294.413	OK	39	75	21.9896	1.55108	42.4281	OK	3	52	26.1685	0	55.1725	OK	32	0	-0.51	1.39	2.81
EIN_039750	hypothetical protein	EINV_148:11035-11536	0	0	0	0	0	OK	352	0	196.327	3.43113	389.223	OK	432	0	511.677	0	1107.19	OK	0	0	0	0	0	OK	489	0	396.4	0	899.314	OK	101	26	39.3155	2.82445	75.8065	OK	2	0	3.3359	0	8.5574	OK
EIN_039760	hypothetical protein	EINV_148:11726-12827	0	0	0	0	0	OK	0	0	0	0	0	OK	87	0	34.6651	0	83.8587	OK	0	0	0	0	0	OK	0	0	0	0	0	OK	0	9	2.83067	0	5.82296	OK	2	0	1.1083	0	2.84307	OK
EIN_039770	hypothetical protein, conserved	EINV_148:14426-15371	0	51	9.80407	0	25.945	OK	126	199	25.4736	0	56.6825	OK	411	16	99.2024	0	261.269	OK	0	0	0	0	0	OK	0	0	0	0	0	OK	3	41	7.92767	0	17.2638	OK	0	0	0	0	0	OK
EIN_039780	hypothetical protein	EINV_148:18220-19321	549	1033	126.806	0	265.98	OK	467	354	59.2513	1.83812	116.664	OK	0	1339	58.6874	0	127.415	OK	0	1	0.100377	0	0.301132	OK	3	0	0.807964	0	2.12736	OK	9	98	15.4123	0	31.9627	OK	2	11	4.09528	0	10.3292	OK	31	0	-1.1	-1.11	-10.3
EIN_039790	tryptophanyl-tRNA synthetase, cytoplasmic, putative	EINV_148:19729-20863	219	152	29.4635	0	72.9189	OK	506	935	85.925	12.5466	159.303	OK	196	614	48.8335	0	111.431	OK	42	49	8.4264	0	22.704	OK	607	284	90.7799	0	229.465	OK	96	311	51.8963	5.0253	98.7672	OK	113	92	43.1399	10.3794	75.9004	OK	37	0	1.54	0.73	-1.81
EIN_039800	hypothetical protein, conserved	EINV_148:21107-22352	134	0	17.3812	0	42.4264	OK	69	0	11.1819	0	27.0214	OK	0	0	0	0	0	OK	0	0	0	0	0	OK	2	0	0	0	0	OK	0	1	0.331315	0	1.0376	OK	0	0	0	0	0	OK
EIN_039810	hypothetical protein	EINV_148:22689-23271	174	207	64.4204	0	159.169	OK	461	790	169.414	16.9687	321.859	OK	295	3	118.25	0	324.059	OK	264	1	83.5341	0	267.394	OK	2	0	1.27524	0	3.39	OK	13	84	30.2316	0	62.9023	OK	4	16	14.0542	0	33.2844	OK	23	0	1.39	0.88	0.37
EIN_039820	Rho/RAC guanine nucleotide exchange factor, putative	EINV_148:26159-27350	27	0	4.40357	0	11.6447	OK	0	0	0	0	0	OK	240	0	86.0426	0	192.993	OK	0	0	0	0	0	OK	0	0	0	0	0	OK	14	25	4.66228	0	9.46951	OK	2	0	1.0074	0	2.58423	OK
EIN_039830	lsm1, putative	EINV_148:28677-29015	23	0	39.6795	0	105.291	OK	0	0	0	0	0	OK	0	0	0	0	0	OK	0	0	0	0	0	OK	0	0	0	0	0	OK	0	0	0	0	0	OK	1	0	3.34098	0	11.2472	OK
EIN_039940	hypothetical protein	EINV_148:29807-31041	0	2	0.589563	0	1.67584	OK	26	10	2.96318	0	8.09513	OK	22	5	4.47614	0	14.2139	OK	31	0	8.59422	0	23.0485	OK	106	4	14.6062	0	46.835	OK	188	40	24.8209	2.70923	46.9326	OK	106	110	53.906	13.1447	94.6674	OK	32	0	2.33	2.92	3.87
EIN_039950	hypothetical protein	EINV_148:31188-31509	0	0	0	0	0	OK	6	8	6.73466	0	17.8453	OK	116	204	198.48	0	488.606	OK	82	330	211.401	0	580.535	OK	44	2	45.0122	0	148.661	OK	22	16	30.8066	0.108056	61.5051	OK	5	5	14.678	0	40.1699	OK
EIN_039960	hypothetical protein	EINV_148:32490-33366	0	0	0	0	0	OK	0	0	0	0	0	OK	9	0	4.81874	0	12.9274	OK	0	0	0	0	0	OK	0	3	0.332541	0	0.92378	OK	42	99	24.227	1.74248	46.7114	OK	0	3	2.67741	0	6.77153	OK
EIN_039970	estradiol 17-beta-dehydrogenase, putative	EINV_148:36105-37077	18920	6507	2539.29	357.613	4720.96	OK	4924	4507	779.663	336.578	1222.75	OK	2456	454	580.689	0	1423.69	OK	9	7	2.15239	0	5.7924	OK	35	5	5.80252	0	18.8362	OK	156	1000	192.021	17.2218	366.819	OK	652	145	180.168	51.8157	308.521	OK	31	0	-1.7	-2.13	-10.2
EIN_039980	hypothetical protein	EINV_148:37501-38272	19	0	5.74713	0	15.2784	OK	15	0	5.12519	0	13.2985	OK	1	0	0.762026	0	2.25817	OK	622	0	352.51	0	854.391	OK	0	0	0	0	0	OK	11	48	14.9262	0	30.935	OK	1	8	5.34461	0	14.2838	OK
[truncated: 9,909 more rows]
[truncated: 23 more columns]
