# Supplementary material for: The genome and transcriptome of the enteric parasite Entamoeba invadens, a model for encystation
Source: Genome Biol. 2013 Jul 26;14(7):R77. doi: 10.1186/gb-2013-14-7-r77 (PMC4053983; doi:10.1186/gb-2013-14-7-r77)
Supplement: Additional File 6 — Results of BLAST search of the Pfam database using translated unannotated transcripts. Table showing the results of searching translated open reading frames of putative transcripts that do not overlap annotated genes against the Pfam database to identify unannotated protein coding genes/pseudogenes. [file gb-2013-14-7-r77-S6.XLSX]

## Sheet: GW_PfamResultsForNovelTranscrip
Transcript_ID	Location	Nucleotide_sequence	Translated_ORF_sequence	alignment_start	alignment_end	envelope_start	envelope_end	hmm_acc	hmm_name	<type>	hmm_start	hmm_end	hmm_length	bit_score	E-value	significance	clan	predicted_active_site_residues
merged.10045_1	EINV_183:133763..134386	GTAACTGTTCGTAGCATATTTTTCTGTGAATTTAAAAAGTTTAATTTTGTCCAAATCAATATAAAAAGTATTAGCATGTTTTCTACCTTTGTGAACAACAGAAATTCCAGTGTTTTCTATGTTAAGATATGTAATTTCTTCGTCGTCAAATACAAGATTTTTAAGAAAACAAGAACTCATCTCAAAGTGTTCAATTTTGCACTTCGACATTTCAAGAACTCCTTTCAAGTTTTTTAAAATTACTTTTCTCGTGTTTTTTGGAAGAACAAAATTGTCCAAATTCACATTAGAAATGTCAATCTCTTTAATATTTTCAAACATAAAATAATCAGCAGAAATTGGTGTTTCAATTTCATGTGTGATATATTTTCTCTCGCGTTTGTCAAAAGAGTTATAAAT…	KSFDFNSVKLVPNNVRIFFTFLSKETIDFLVIPHTSHNLNGKLATKQLRLIADVVNNIEL	107	169	100	177	PF13599.1	Pentapeptide_4	Repeat	20	70	78	10	0.5	0	CL0505
merged.10045_1	EINV_183:133763..134386	GTAACTGTTCGTAGCATATTTTTCTGTGAATTTAAAAAGTTTAATTTTGTCCAAATCAATATAAAAAGTATTAGCATGTTTTCTACCTTTGTGAACAACAGAAATTCCAGTGTTTTCTATGTTAAGATATGTAATTTCTTCGTCGTCAAATACAAGATTTTTAAGAAAACAAGAACTCATCTCAAAGTGTTCAATTTTGCACTTCGACATTTCAAGAACTCCTTTCAAGTTTTTTAAAATTACTTTTCTCGTGTTTTTTGGAAGAACAAAATTGTCCAAATTCACATTAGAAATGTCAATCTCTTTAATATTTTCAAACATAAAATAATCAGCAGAAATTGGTGTTTCAATTTCATGTGTGATATATTTTCTCTCGCGTTTGTCAAAAGAGTTATAAAT…	KSFDFNSVKLVPNNVRIFFTFLSKETIDFLVIPHTSHNLNGKLATKQLRLIADVVNNIEL	117	182	112	206	PF12544.3	LAM_C	Family	32	94	127	12.2	0.13	0	No_clan
merged.10276_1	EINV_185:118344..118954	TATAGTATTATTTAACAAATTTCATAAAAAAAACTCAATGAAAAATTAAATATCTTCTCGGTTGAAAACTTTGGGCCATATTTCCTCTCTAACATTTTCAAATGTTGCTTGTGCTTCTTCACTGTTTATCGATTTGAATCCTTCTGTTATTTTGTCGAGCAAATCTTGAACACTTCTCCAAATTCTGATATTTTTTCTACTCTGCGTTTCCACAGCCCAAAGACATTTTCTATAGGATTCAGTGCAGGTGAATACGCTGCATTAAAAACTACGACATGACCCGTTCCTTCGAGCACTCTTTGAATACAATTATGTATATCGCAGTTGTCGCACCAAAAAACACATCGACGCCCCTTTAAATCATATTCATGTACGAGATATTTGAAATATGTTTTGAAT…	SYISSGAKWVCVDETSWRVGTTAAYGWAARGKECFVTKAKGGVRLTSICALDYDGFSYCN	9	141	8	146	PF13358.1	DDE_3	Domain	2	137	146	67	1.3e-18	1	CL0219
merged.10666_1	EINV_188:234565..235252	TCCAATTGAAATGAAACAGAAAATTGTTGATGCTACTAATGGCATATGCGCAGCACAATCACGTCTCAATAACAACATCAAACTCAAAGCACAAATATTCTATAGATTGAGAGCCAAGTCTTACAAGTACAATACAAAGAAACAAGCACAAAGTTTACGTCAATACTTTGAGTCACTCAATGACTTTACCACAAATATTTATACAGATCACGAAAACCGTTTTGTTTGTTGCTTTTGTGTGAATATGTTGTCTCTTAAAGAATCTGATGGTTCTTGTCTTGCTATAGATGATACTCACTGTACTAACAAATTTGGTTTGCCATTGTTTGCGGCAGTATTCAAAAAGAACGAAAAAACGCAACTATTGTGTTTTGGATTTTTACACGACGCTTCAAAAAA…	PIEMKQKIVDATNGICAAQSRLNNNIKLKAQIFYRLRAKSYKYNTKKQAQSLRQYFESLN	33	94	12	123	PF02374.10	ArsA_ATPase	Family	171	230	305	11.7	0.086	0	CL0023
merged.1084_1	EINV_1020:201653..202817	TGTGAATTACAAATAAATAACTTAACGTCAATTCACAACAAGAAAGTTGGTGTTTCCACAAGACTCTGCCGATTCCCATTCATGAAATCAAAGACTTCAATTTGTGAGAGATAAATGGTTTTGAGTGTGGAGTCGTCGTACGAGATTTTTTTGTGATCATTTAGTTCTTGAGGAATTACCTTTGATGTGACATGAGGAGATTTGGTATTAATATCAAATAGTTCTTTATTAGTTAAGTTTAGGTATTTAGTTGTTATATCAACATCTTCACCAAACACTTTAAGTTCATCGTTTGTTGTCATTACTTGAAAAGAAGAGTGATTTTTTTCTTCTTCATTTGTCATTTCAATTTCAATAGCTTCATTCGACAATAATTGACATTCTGTGCGCTTCACATCT…	ETEEKQMCSQINTNIKNLKYNLINLKKLIPSLELLSKSQHEYTSHIKKFEEKCRSLSLTG	180	262	175	271	PF00804.20	Syntaxin	Domain	5	89	103	12.3	0.13	0	CL0445
merged.10887_1	EINV_188:324175..324819	AGTCTATTAGAACAAGACACCCATGTTTTTCTCCAAAAACCCATAAAACCCGGCTCTGAGGGCATCGACTTCTTTCAGTGCAACGACGCTGTTTTTCTGATTGTCAATGTCGATAAGTATGATATTTTTGTCTAACTTAGTTAACACATTTTGTAACGTCAGCATCGTGAAAACAACCCACTTGGAGTTCGGTTCAACTTCGTCGAGTTCTTTCAACTTTTCGAATTGGTCTTTCAACATTGTAATGAGTTCATCTTGTAAATTGAGTTTTGTCATGCGAGTGACAGCACTTGAAATCAACCAACGGTAATATATCCATCCACTTTGGTCTTTTGGTTCAATGTAAAATGCATTCAAAAGCAGAGAGAATTCCGTCGACAAAACGTGTACGAAATCTTC…	CWGYYLWLVDQGKISAKDDLSFVASEINNNFSNYSAWHRKSVIYNKYSDEDFVHVLSTEF	19	38	18	47	PF01239.17	PPTA	Repeat	2	21	31	15.1	0.0096	0	No_clan
merged.10887_1	EINV_188:324175..324819	AGTCTATTAGAACAAGACACCCATGTTTTTCTCCAAAAACCCATAAAACCCGGCTCTGAGGGCATCGACTTCTTTCAGTGCAACGACGCTGTTTTTCTGATTGTCAATGTCGATAAGTATGATATTTTTGTCTAACTTAGTTAACACATTTTGTAACGTCAGCATCGTGAAAACAACCCACTTGGAGTTCGGTTCAACTTCGTCGAGTTCTTTCAACTTTTCGAATTGGTCTTTCAACATTGTAATGAGTTCATCTTGTAAATTGAGTTTTGTCATGCGAGTGACAGCACTTGAAATCAACCAACGGTAATATATCCATCCACTTTGGTCTTTTGGTTCAATGTAAAATGCATTCAAAAGCAGAGAGAATTCCGTCGACAAAACGTGTACGAAATCTTC…	CWGYYLWLVDQGKISAKDDLSFVASEINNNFSNYSAWHRKSVIYNKYSDEDFVHVLSTEF	59	86	58	88	PF01239.17	PPTA	Repeat	2	29	31	21.2	0.00011	1	No_clan
merged.11352_2	EINV_188:590845..591429	ATTGGGCACGAGTAACTGACAATTTCAACTTTCTGTTGCTTTCCTTTAAGAATGATTGTAGGTACCAATTTTTCGGCCGTGTTTACACAATCAAATGAATATTTCTCGTTGTTGTTGACGCAATACGTGAGCACGTTATTAATTGAATTTAAACTAATAGTAACCGAGTCACCAACCTCCACCTCCAATTTACTATTCAAACTCTCATATTTACCAAGAAAATCAACATGTACTTCACCTTTCGTATTCATAAAATATCCATCACGTCCTATCACTGGAGCTGTTGCAATACCACGACAATATCCAAACGACAAAAGAAGGTCATCCAAGAACTTTCCCTTATTTAGTACTTTCAAAGTGAATTCGCATATATTTGTATCTTCACCAAGACACACCCAA…	KSFKVEDSDKVKVAQELDFYKVNWHVLDCFKNTFDTLENVKVTGGNYKVTDNVVESMSDG	122	188	72	192	PF00622.23	SPRY	Family	53	120	126	21.3	0.00019	0	No_clan
merged.11443_2	EINV_188:618989..619638	TTAAGAAGTGAGCCAAAAATGAGAGGACAGAGATTGAGAGGTGCGTAACGGTCACCACATAAAAGAGTTGAAATTTGGAGAAAGACACACAGTAAGTGTAGAGCGAGATCTGTGCGATTGCGAATAGCACTTGGACCACGTTTAATGTTGTTTTTGCCACAAAGTAGAATGGGGTGTTGTTGGGGTTTTGGTCGACGTGGAGAAAAATTGTCAGATAGTTCTGTGGAGGGGTTGAGAGACTGTTGAATGTCGCAGATAGGACTGTCTTTTCTTCTGTTTGAAAGAGGAAATACATGAAGTGGAGACAGTGGTGGAATGTGAAGACAAGAACGTGTACTAATGCCGCGATGCACGAGATGAATGGCGAGAGCCACGAAAGAAATGCGTTGACTGCGCTGA…	KETMEPTYLNKTASSVSLKKHLSCPMLVDRVFLHSGLFSAVNAFLSWLSPFISCIAALVH	70	140	66	147	PF08915.6	tRNA-Thr_ED	Domain	6	80	138	13.9	0.035	0	No_clan
merged.12019_1	EINV_188:909131..909883	AGGAGCTTGAAGAGAAGAAAGCGATGTGGGACATTCAGAAGGGACAACAGAACAAGACGAATCAAAAGAAGGACAAAACAATTGAGAAAACAATTGAGAGGAATTATGTGATAGAAAATGTTATTCATGCCACTCCAAAAGTCAAAGATAGTGTTCTTTCTCTCAAAAAAGAACATAACAATTCTTCTATAAAATTTAACCCAAATGTCTACTTCGATGTCTTCCCTCAAGTCTTTCCTTTCATTTCACAAATTATGGACGTCACAAAATTTCGAGAAGGAAAAGACAAGTGCAACTCCACTGCGCCAAAAACAGGGTTTTATATCAACGTCGACATCCCCGAGAATAAAATGATTCGAGTGTCGACGTGTAATAAGGACACAACAGTCCATACCCAAA…	ELEEKKAMWDIQKGQQNKTNQKKDKTIEKTIERNYVIENVIHATPKVKDSVLSLKKEHNN	180	226	171	232	PF01247.13	Ribosomal_L35Ae	Family	39	85	95	11.2	0.22	0	No_clan
merged.1203_1	EINV_1020:268947..269967	TCAAATTAATACGACAATCATTAAGCGATGACTTTAGACCATTTCATGTGGAAATACGCTCCAAATACAATGACTGCTTTTTCAAAAAATGGTAAATACCAAAACCCTTCAATAATGATGCAAAATATATTAAATATTAATCCTATGGTACATACAATAACACACATCACACACAAATCACCACAGTTTTTTACGAGATGTAAATCTTTTGGATTTTGTATATGCGTAAACTGTCTCGTATATTTTATATTGTCCTCTATAAAGCACAACAAATATAGTCGATATAAAAACAAACGCATTGAAACAGAACAAGATTTCAGTGAATAAATCAACACCCATATACACAAAACAATTAAAAAGTATTAATATAAACAACATTATCCATTTGAGTTTAGTTAA…	AMTLDHFMWKYAPNTMTAFSKNGKYQNPSIMMQNILNINPMVHTITHITHKSPQFFTRCK	17	63	4	94	PF12588.3	PSDC	Family	24	73	141	13.5	0.035	0	No_clan
merged.1203_1	EINV_1020:268947..269967	TCAAATTAATACGACAATCATTAAGCGATGACTTTAGACCATTTCATGTGGAAATACGCTCCAAATACAATGACTGCTTTTTCAAAAAATGGTAAATACCAAAACCCTTCAATAATGATGCAAAATATATTAAATATTAATCCTATGGTACATACAATAACACACATCACACACAAATCACCACAGTTTTTTACGAGATGTAAATCTTTTGGATTTTGTATATGCGTAAACTGTCTCGTATATTTTATATTGTCCTCTATAAAGCACAACAAATATAGTCGATATAAAAACAAACGCATTGAAACAGAACAAGATTTCAGTGAATAAATCAACACCCATATACACAAAACAATTAAAAAGTATTAATATAAACAACATTATCCATTTGAGTTTAGTTAA…	AMTLDHFMWKYAPNTMTAFSKNGKYQNPSIMMQNILNINPMVHTITHITHKSPQFFTRCK	21	77	14	81	PF14126.1	DUF4293	Family	75	132	149	13	0.064	0	No_clan
merged.1203_2	EINV_1020:268947..269967	TCAAATTAATACGACAATCATTAAGCGATGACTTTAGACCATTTCATGTGGAAATACGCTCCAAATACAATGACTGCTTTTTCAAAAAATGGTAAATACCAAAACCCTTCAATAATGATGCAAAATATATTAAATATTAATCCTATGGTACATACAATAACACACATCACACACAAATCACCACAGTTTTTTACGAGATGTAAATCTTTTGGATTTTGTATATGCGTAAACTGTCTCGTATATTTTATATTGTCCTCTATAAAGCACAACAAATATAGTCGATATAAAAACAAACGCATTGAAACAGAACAAGATTTCAGTGAATAAATCAACACCCATATACACAAAACAATTAAAAAGTATTAATATAAACAACATTATCCATTTGAGTTTAGTTAA…	CSLCGEWQLQWFSMLKYVKIFGAKVTLPPSVETIDLCGDDSEINNWEDLTNVREITKQDA	134	160	125	163	PF13463.1	HTH_27	Domain	22	48	68	12.3	0.14	0	CL0123
merged.1203_2	EINV_1020:268947..269967	TCAAATTAATACGACAATCATTAAGCGATGACTTTAGACCATTTCATGTGGAAATACGCTCCAAATACAATGACTGCTTTTTCAAAAAATGGTAAATACCAAAACCCTTCAATAATGATGCAAAATATATTAAATATTAATCCTATGGTACATACAATAACACACATCACACACAAATCACCACAGTTTTTTACGAGATGTAAATCTTTTGGATTTTGTATATGCGTAAACTGTCTCGTATATTTTATATTGTCCTCTATAAAGCACAACAAATATAGTCGATATAAAAACAAACGCATTGAAACAGAACAAGATTTCAGTGAATAAATCAACACCCATATACACAAAACAATTAAAAAGTATTAATATAAACAACATTATCCATTTGAGTTTAGTTAA…	CSLCGEWQLQWFSMLKYVKIFGAKVTLPPSVETIDLCGDDSEINNWEDLTNVREITKQDA	135	158	134	165	PF09079.6	Cdc6_C	Domain	27	50	85	10.9	0.26	0	No_clan
merged.124_2	EINV_1008:43513..44799	AATAGCTAGGAACGATTTTATAGATAATCCACCACTTATCCAATGGAATGAACAACAGCGCCAGGTTGAATCTAAAACACCTTTCATTCTTCCCCAAGCTACTAAAAGAAAAAGGGGAAGACCCAAAACTCGGTCAGAATCAATAAACCAAACCAAAAGACCTTATCACAAAGTAACAATACAAAACAAGTTTGATATGATTAAACTTTTTAGAGTTTATGGGGACACTAAAGACGACGTGTTTTATAGTGGAGAACTTGGTATTAAAATCAAGGCTGTCAAAAATATGTTAGTCAAATTAAGAAGTGGTAATTCAATTTTACCAAAAGACCACTACAAGAAAAAAGCAGAGTAATTCCTTTTCAGCATTTGGTAAAGAAATTAATTGAAAAAGACTCA…	SNIQKVLVNANVTTVEEVTEITQEQFELGYNNNSPTRISQEALDTIDKMIPSISAIRNFM	114	243	112	250	PF13358.1	DDE_3	Domain	3	136	146	69.1	2.9e-19	1	CL0219
merged.124_2	EINV_1008:43513..44799	AATAGCTAGGAACGATTTTATAGATAATCCACCACTTATCCAATGGAATGAACAACAGCGCCAGGTTGAATCTAAAACACCTTTCATTCTTCCCCAAGCTACTAAAAGAAAAAGGGGAAGACCCAAAACTCGGTCAGAATCAATAAACCAAACCAAAAGACCTTATCACAAAGTAACAATACAAAACAAGTTTGATATGATTAAACTTTTTAGAGTTTATGGGGACACTAAAGACGACGTGTTTTATAGTGGAGAACTTGGTATTAAAATCAAGGCTGTCAAAAATATGTTAGTCAAATTAAGAAGTGGTAATTCAATTTTACCAAAAGACCACTACAAGAAAAAAGCAGAGTAATTCCTTTTCAGCATTTGGTAAAGAAATTAATTGAAAAAGACTCA…	SNIQKVLVNANVTTVEEVTEITQEQFELGYNNNSPTRISQEALDTIDKMIPSISAIRNFM	208	261	201	263	PF08662.6	eIF2A	Family	136	189	194	16.8	0.0039	0	CL0186
merged.12591_1	EINV_197:21684..22296	TTATCCCAACAACTTCCAAGCACAGAAGGAGAACCAATCACTCCAGCAGTTGTTGAACCCATCAAATAAACACCAAAACCAGAAAATCTTTCGCAGACTGTGGAAACAGTTTCCACACCAAAAAAGACAATTCCAATCTTGAGCTCTCAAAATCCAAAACACAGAAAGGTGAAACCTCTCAAAGTTGAGATTAAAAATGTCGTAACGGCGAAACCCGGAACAAACACAAGCGAAGTGAAACCTAAGCAACAGCCGCAAATAATCCCTGAGAACTTCAAACCAATTGATGAGAAGGATTTGCATGAGTGTTTCTACTATTTTGACACAAATGGAGACAACATGCTCACTGCAGAACAGCTCAAGTACGTTATTAGAGCTTTCGGCGTCAGCCTTGAAACC…	TPKPENLSQTVETVSTPKKTIPILSSQNPKHRKVKPLKVEIKNVVTAKPGTNTSEVKPKQ	51	98	3	100	PF04153.13	NOT2_3_5	Family	28	78	134	12.6	0.084	0	No_clan
merged.12591_1	EINV_197:21684..22296	TTATCCCAACAACTTCCAAGCACAGAAGGAGAACCAATCACTCCAGCAGTTGTTGAACCCATCAAATAAACACCAAAACCAGAAAATCTTTCGCAGACTGTGGAAACAGTTTCCACACCAAAAAAGACAATTCCAATCTTGAGCTCTCAAAATCCAAAACACAGAAAGGTGAAACCTCTCAAAGTTGAGATTAAAAATGTCGTAACGGCGAAACCCGGAACAAACACAAGCGAAGTGAAACCTAAGCAACAGCCGCAAATAATCCCTGAGAACTTCAAACCAATTGATGAGAAGGATTTGCATGAGTGTTTCTACTATTTTGACACAAATGGAGACAACATGCTCACTGCAGAACAGCTCAAGTACGTTATTAGAGCTTTCGGCGTCAGCCTTGAAACC…	TPKPENLSQTVETVSTPKKTIPILSSQNPKHRKVKPLKVEIKNVVTAKPGTNTSEVKPKQ	56	116	9	119	PF14285.1	DUF4367	Family	56	122	168	11.5	0.12	0	No_clan
merged.12591_1	EINV_197:21684..22296	TTATCCCAACAACTTCCAAGCACAGAAGGAGAACCAATCACTCCAGCAGTTGTTGAACCCATCAAATAAACACCAAAACCAGAAAATCTTTCGCAGACTGTGGAAACAGTTTCCACACCAAAAAAGACAATTCCAATCTTGAGCTCTCAAAATCCAAAACACAGAAAGGTGAAACCTCTCAAAGTTGAGATTAAAAATGTCGTAACGGCGAAACCCGGAACAAACACAAGCGAAGTGAAACCTAAGCAACAGCCGCAAATAATCCCTGAGAACTTCAAACCAATTGATGAGAAGGATTTGCATGAGTGTTTCTACTATTTTGACACAAATGGAGACAACATGCTCACTGCAGAACAGCTCAAGTACGTTATTAGAGCTTTCGGCGTCAGCCTTGAAACC…	TPKPENLSQTVETVSTPKKTIPILSSQNPKHRKVKPLKVEIKNVVTAKPGTNTSEVKPKQ	77	104	76	108	PF13405.1	EF_hand_4	Domain	2	30	31	24.2	1.7e-05	0	CL0220
merged.13135_1	EINV_197:347083..347853	TAAATATAATAAATACTATACAAGTTACTATATTTTTCTATAAATTCTGAAGAAGAATTGCATCTCAAATACTAATAAGAAAAGAATTAAAAAATCAATTAGAAACATATAATTGTAGAATGATCACGCAACTGATCTTAAGGATAACTCTAATGATGTCTGTATCAACGGTATTAACCTTTTGTATATTATTTTATACTGTAACTGAATATATAAATGATGAAATATATAAAATACGGCTGACTGCTGTTATTGTATCAACGATTCTATTTGTTTACCATTTTGCTTTTGGTGTTGCGATTCTTGCTATTTATTATAAACACTGGACAAATTTAATACATTTAATTTTCAATTTTATAATGTTGATTGTCATTTTCGTTCTGGGATTATTGGGGTGGA…	RRIASQILIRKELKNQLETYNCRMITQLILRITLMMSVSTVLTFCILFYTVTEYINDEIY	9	85	2	90	PF00902.13	TatC	Family	36	118	215	15.3	0.0086	0	No_clan
merged.13135_1	EINV_197:347083..347853	TAAATATAATAAATACTATACAAGTTACTATATTTTTCTATAAATTCTGAAGAAGAATTGCATCTCAAATACTAATAAGAAAAGAATTAAAAAATCAATTAGAAACATATAATTGTAGAATGATCACGCAACTGATCTTAAGGATAACTCTAATGATGTCTGTATCAACGGTATTAACCTTTTGTATATTATTTTATACTGTAACTGAATATATAAATGATGAAATATATAAAATACGGCTGACTGCTGTTATTGTATCAACGATTCTATTTGTTTACCATTTTGCTTTTGGTGTTGCGATTCTTGCTATTTATTATAAACACTGGACAAATTTAATACATTTAATTTTCAATTTTATAATGTTGATTGTCATTTTCGTTCTGGGATTATTGGGGTGGA…	RRIASQILIRKELKNQLETYNCRMITQLILRITLMMSVSTVLTFCILFYTVTEYINDEIY	12	95	3	115	PF08690.5	GET2	Family	151	237	302	9.8	0.37	0	No_clan
merged.13135_1	EINV_197:347083..347853	TAAATATAATAAATACTATACAAGTTACTATATTTTTCTATAAATTCTGAAGAAGAATTGCATCTCAAATACTAATAAGAAAAGAATTAAAAAATCAATTAGAAACATATAATTGTAGAATGATCACGCAACTGATCTTAAGGATAACTCTAATGATGTCTGTATCAACGGTATTAACCTTTTGTATATTATTTTATACTGTAACTGAATATATAAATGATGAAATATATAAAATACGGCTGACTGCTGTTATTGTATCAACGATTCTATTTGTTTACCATTTTGCTTTTGGTGTTGCGATTCTTGCTATTTATTATAAACACTGGACAAATTTAATACATTTAATTTTCAATTTTATAATGTTGATTGTCATTTTCGTTCTGGGATTATTGGGGTGGA…	RRIASQILIRKELKNQLETYNCRMITQLILRITLMMSVSTVLTFCILFYTVTEYINDEIY	27	108	5	109	PF02628.10	COX15-CtaA	Family	226	301	302	12.2	0.055	0	CL0328
merged.13135_1	EINV_197:347083..347853	TAAATATAATAAATACTATACAAGTTACTATATTTTTCTATAAATTCTGAAGAAGAATTGCATCTCAAATACTAATAAGAAAAGAATTAAAAAATCAATTAGAAACATATAATTGTAGAATGATCACGCAACTGATCTTAAGGATAACTCTAATGATGTCTGTATCAACGGTATTAACCTTTTGTATATTATTTTATACTGTAACTGAATATATAAATGATGAAATATATAAAATACGGCTGACTGCTGTTATTGTATCAACGATTCTATTTGTTTACCATTTTGCTTTTGGTGTTGCGATTCTTGCTATTTATTATAAACACTGGACAAATTTAATACATTTAATTTTCAATTTTATAATGTTGATTGTCATTTTCGTTCTGGGATTATTGGGGTGGA…	RRIASQILIRKELKNQLETYNCRMITQLILRITLMMSVSTVLTFCILFYTVTEYINDEIY	31	113	11	130	PF06432.6	GPI2	Family	188	265	282	11.7	0.1	0	No_clan
merged.13659_1	EINV_197:595997..596676	AAATGGACTAACTGTGTGCTTATTTCTGATGAAAGCATTTTTCAATGCATTCTGATGGCACCTTTTTATGGAGAAAGAGGGGTATGCATAACAAAGAAGTGTTCCAGGAGACACCTAAATATGATAAAAAGGTAATGGTTTGGGCTGCTATAGCCAAAGATTTCAAAAGTAGTTTGATATTTTGTCCAAAACGATTGAACCGAACATCTTACCTTGAAATGATAATGTCTTCTGGGGTGTTTGAAAGTGCACAAGAAAAATGGGGTAAAACACACTTTGTTTTTCAACAAGACGGAGCACCGTGCCACACAGCACTATCAGTCAAAGAAGCATTGAAAAAGAATGGAATTAATCTGCTGAAAGGGTGGCCACCAAATTCACCGGATTTAAGTCCGATTG…	KHFSMHSDGTFLWRKRGMHNKEVFQETPKYDKKVMVWAAIAKDFKSSLIFCPKRLNRTSY	3	147	1	147	PF13358.1	DDE_3	Domain	10	146	146	62	4.6e-17	1	CL0219
merged.13905_1	EINV_197:703896..704756	GTCAAATGATTGGACATCCATTTGAATCAGAATGTAGTCAAGATTGGGAAATTCTTGGAATGGTGTTCAGAAGACCAGCTATGATGGTTATTTGTTTTTTCTCAACAATTCTTAGTTTTGACTTAGCGTGGTCGGTTCATTCGAGATTCTGTAAGTTGATAGGTGGAAGGTTTGATTTGGTTGTGATGTACCTCTTGCTTGGATTGTGGTATTGTTCGGTATTTTTAGATCGGGTACTTTTTATTGACCCAAGCAAAGCAAGTACTTCCTTTGCTGTTTTACTAGAGATGCTCCTTTTGGACGCTTTTGTATTTTCAATGTTGAATGTGTCTTCTATTGAAATACATCACATGTATTTTCTTAAGGTACCGAATTGGGTGAGGTGGATTGTATTTTCAA…	QMIGHPFESECSQDWEILGMVFRRPAMMVICFFSTILSFDLAWSVHSRFCKLIGGRFDLV	91	133	84	141	PF02551.10	Acyl_CoA_thio	Domain	59	99	132	11.9	0.11	0	CL0050
merged.14169_2	EINV_197:838093..839214	AATAATCATTATCAAAGTTGTGTAATTTTTACTCTCTCGTTTTTGAACAGGATAAAGCCATATGGTTCTTCTAGTTTTGAGTTGTCACGTTTCCGAGATTCTTGTCTCAAAGTTTTTAATACCTTTTTCATTGCCAATCTTTCACTGAGCCCTTCAAGAAGAAGCCTGTTTTTACACACATTTATTTCTTCTTCGTCAAAAAACCAATCAATTTTGGAACAAGACTTTGGCACAATCTCACGCACAACATTCATATTGTCGAGTAGTCTTGGAACTAAACCACAAGCAACAAACGCTGCAATAACATTTTTCGTGGTTGTGGCTTTTTGCCAAGAGTTTATTATTGATAGAATTTGAAGTGATTGATAAGACAAAGAAGAAAACGAATCTTTCATGAAA…	VFITAFFEYFKMAFFLVTPFSTSSLSTLLVETIKYGGNAEPSIHTTPSILVLLPLREIGM	51	95	32	103	PF09950.4	DUF2184	Family	134	180	249	12.7	0.043	0	CL0373
merged.14169_3	EINV_197:838093..839214	AATAATCATTATCAAAGTTGTGTAATTTTTACTCTCTCGTTTTTGAACAGGATAAAGCCATATGGTTCTTCTAGTTTTGAGTTGTCACGTTTCCGAGATTCTTGTCTCAAAGTTTTTAATACCTTTTTCATTGCCAATCTTTCACTGAGCCCTTCAAGAAGAAGCCTGTTTTTACACACATTTATTTCTTCTTCGTCAAAAAACCAATCAATTTTGGAACAAGACTTTGGCACAATCTCACGCACAACATTCATATTGTCGAGTAGTCTTGGAACTAAACCACAAGCAACAAACGCTGCAATAACATTTTTCGTGGTTGTGGCTTTTTGCCAAGAGTTTATTATTGATAGAATTTGAAGTGATTGATAAGACAAAGAAGAAAACGAATCTTTCATGAAA…	FIVTTLCREDVTKNSLYHFVATDKRIKTVTGKCMEIERVEVEPEKIKTYFKLLSENVTGV	12	96	3	131	PF01467.21	CTP_transf_2	Domain	38	126	157	13.6	0.046	0	CL0039
merged.14169_3	EINV_197:838093..839214	AATAATCATTATCAAAGTTGTGTAATTTTTACTCTCTCGTTTTTGAACAGGATAAAGCCATATGGTTCTTCTAGTTTTGAGTTGTCACGTTTCCGAGATTCTTGTCTCAAAGTTTTTAATACCTTTTTCATTGCCAATCTTTCACTGAGCCCTTCAAGAAGAAGCCTGTTTTTACACACATTTATTTCTTCTTCGTCAAAAAACCAATCAATTTTGGAACAAGACTTTGGCACAATCTCACGCACAACATTCATATTGTCGAGTAGTCTTGGAACTAAACCACAAGCAACAAACGCTGCAATAACATTTTTCGTGGTTGTGGCTTTTTGCCAAGAGTTTATTATTGATAGAATTTGAAGTGATTGATAAGACAAAGAAGAAAACGAATCTTTCATGAAA…	FIVTTLCREDVTKNSLYHFVATDKRIKTVTGKCMEIERVEVEPEKIKTYFKLLSENVTGV	65	246	60	277	PF03184.14	DDE_1	Family	6	178	217	81	5.9e-23	1	CL0219
merged.142_1	EINV_1009:28855..29672	GGTATAATAACAATTCTCCAACTCAAATATCACAAGAAGCATTGGATACAATCGACAAAATGATTCCTTCAATAAGCGCGATTAGAAACTTCATGAAAGGAAAAACTGGTATAGATGAGGACAGAACTCTTCCTGTTTTAAGTTTCAAAAGGGAAACTCCACGAGGCGCAGTTGCAAACACTAACGAAAACAAAGAGAAAAGAATCGCCGCGATTGAAGAATTGGTTGGTCAGATGCACTCAGGAAAAACATGGGTTTGCATTGATGAATCCTCGTGGCGTATTGCTTGCACTGCGGTTTACGGATGGAGTCCAATTGGTGAAAAACTTTTCGTGACAAAGGCAAAAAACGGACAAAGACTATCTGCTTTGTGTTCAATAGACTACACAGGAATGGGAA…	YNNNSPTQISQEALDTIDKMIPSISAIRNFMKGKTGIDEDRTLPVLSFKRETPRGAVANT	76	119	55	124	PF08495.5	FIST	Domain	148	190	198	10.4	0.23	0	No_clan
merged.142_1	EINV_1009:28855..29672	GGTATAATAACAATTCTCCAACTCAAATATCACAAGAAGCATTGGATACAATCGACAAAATGATTCCTTCAATAAGCGCGATTAGAAACTTCATGAAAGGAAAAACTGGTATAGATGAGGACAGAACTCTTCCTGTTTTAAGTTTCAAAAGGGAAACTCCACGAGGCGCAGTTGCAAACACTAACGAAAACAAAGAGAAAAGAATCGCCGCGATTGAAGAATTGGTTGGTCAGATGCACTCAGGAAAAACATGGGTTTGCATTGATGAATCCTCGTGGCGTATTGCTTGCACTGCGGTTTACGGATGGAGTCCAATTGGTGAAAAACTTTTCGTGACAAAGGCAAAAAACGGACAAAGACTATCTGCTTTGTGTTCAATAGACTACACAGGAATGGGAA…	YNNNSPTQISQEALDTIDKMIPSISAIRNFMKGKTGIDEDRTLPVLSFKRETPRGAVANT	85	214	83	221	PF13358.1	DDE_3	Domain	3	136	146	70	1.5e-19	1	CL0219
merged.142_1	EINV_1009:28855..29672	GGTATAATAACAATTCTCCAACTCAAATATCACAAGAAGCATTGGATACAATCGACAAAATGATTCCTTCAATAAGCGCGATTAGAAACTTCATGAAAGGAAAAACTGGTATAGATGAGGACAGAACTCTTCCTGTTTTAAGTTTCAAAAGGGAAACTCCACGAGGCGCAGTTGCAAACACTAACGAAAACAAAGAGAAAAGAATCGCCGCGATTGAAGAATTGGTTGGTCAGATGCACTCAGGAAAAACATGGGTTTGCATTGATGAATCCTCGTGGCGTATTGCTTGCACTGCGGTTTACGGATGGAGTCCAATTGGTGAAAAACTTTTCGTGACAAAGGCAAAAAACGGACAAAGACTATCTGCTTTGTGTTCAATAGACTACACAGGAATGGGAA…	YNNNSPTQISQEALDTIDKMIPSISAIRNFMKGKTGIDEDRTLPVLSFKRETPRGAVANT	179	229	172	234	PF08662.6	eIF2A	Family	136	186	194	15.3	0.011	0	CL0186
merged.14271_2	EINV_197:481216..482665	GCAAAACAACACGCATATCAATGCAGAGGGTTCTGCGGATACACTTGCATCGACTGCCATAAATCATTCAAGACAGAGGCCGAGTATGACGCACACAAACAATGCATTACAGAAACAGAAGCTTACCAAGGAGAATTTTTGAAAAAGAAAGAAGCAGAGAAAAAGAAAGCAGAAGAGAAGAAAATAGAAAAAGAGTTAGAAAAGCCAGCTGAAAAAGAAGAGAAGAAACACAAACACGAGAAGAAAGACAAAAAAGATAAGAAAGAAAAGAAGCATCATCATCACGACGAAGAAAAGGATGACAAGAAGAAAGAAGAGAAAAAAGAAGAAAAAGCCGAGAAGAAAGACAAGAAGGAGAAAAAAGCTAAAAAGGAGGAAGTGAAAGCAGAAGAAAAGAAA…	AKQHAYQCRGFCGYTCIDCHKSFKTEAEYDAHKQCITETEAYQGEFLKKKEAEKKKAEEK	14	42	14	42	PF08790.6	zf-LYAR	Domain	1	28	28	34	1.6e-08	1	No_clan
merged.14341_2	EINV_20:51297..52217	TTTCGCCAACTTGTCCGTTATCCAACACAGAATTGGGATGCTGTATACGAGGAAGCTCAGAGACACTTACGGCAGTTTTGAAGAAAGAAGTCGCAATCTGGCCACTTTTCTTCCACGAACTAAACAAACACAAATCAAGAGGCTGCACCAAGTGAGAGCAGTGCGCCGTGTACTCGTGAAGATGAATGTGATATATCAAAAGAAGACTCTTCAATTCCTCAAAATTGTCCCCACCAAATCCATCAATTGTTATCAATGAAGGTGCCGTTGCGGGAAGTTTTGACAGTAGCCTCTTGCACTCTATAAAAGGAATAACAATTGTGGTCATCCACTCCAAAAAATATCCTTTGTGACAAAGCCGGTGCTGCTTGTATAAAATGAAACGTTTGTGTATTTGGA…	ASFQIHKRFILYKQHRLCHKGYFLEWMTTIVIPFIECKRLLSKLPATAPSLITIDGFGGD	23	101	15	119	PF03184.14	DDE_1	Family	99	169	217	17.6	0.0014	0	CL0219
merged.14355_1	EINV_20:55632..57349	GAGGATATGAAGCAATGGTCATTCACTGTTGTCAATGATGGCAATGACAAGCCATTGATTCAGGTGGAGTACAAGGGAGAGACTAAGAAGTTCACACCAGAGGAGATCAGTTCGATGGTGCTGACGAAGATGAAAAAGACGGCAGAAGCGTTTGTTGGTGGGAAAGTCAACAACGCAGTCATCACATGTCCAGCCTATTTCAATGACTCACAACGACAGGCAACAAAGGACGCAGGCACAATTGCAGGCATCAATGTGCTCAGAATCATCAATGAGCCAACAGCAGCAGCAATAGCATATGGACTTGACAAGAAGACGGAGAGAGAAAAGAACATCTTGATCTTTGATCTTGGTGGTGGAACATTTGATGTGTCACTTCTTGCTATTGATGATGGTGTC…	EDMKQWSFTVVNDGNDKPLIQVEYKGETKKFTPEEISSMVLTKMKKTAEAFVGGKVNNAV	2	251	1	252	PF00012.15	HSP70	Family	81	332	602	373.4	1.2e-111	1	CL0108
merged.14355_3	EINV_20:55632..57349	GAGGATATGAAGCAATGGTCATTCACTGTTGTCAATGATGGCAATGACAAGCCATTGATTCAGGTGGAGTACAAGGGAGAGACTAAGAAGTTCACACCAGAGGAGATCAGTTCGATGGTGCTGACGAAGATGAAAAAGACGGCAGAAGCGTTTGTTGGTGGGAAAGTCAACAACGCAGTCATCACATGTCCAGCCTATTTCAATGACTCACAACGACAGGCAACAAAGGACGCAGGCACAATTGCAGGCATCAATGTGCTCAGAATCATCAATGAGCCAACAGCAGCAGCAATAGCATATGGACTTGACAAGAAGACGGAGAGAGAAAAGAACATCTTGATCTTTGATCTTGGTGGTGGAACATTTGATGTGTCACTTCTTGCTATTGATGATGGTGTC…	RRVLIGGSTRIPNVVQILQDFFNGKEINKSMNPDEAVAYGAAVQAAILTGKAAENVLLLD	3	80	2	95	PF00012.15	HSP70	Family	333	410	602	98.1	2.7e-28	1	CL0108
merged.14355_4	EINV_20:55632..57349	GAGGATATGAAGCAATGGTCATTCACTGTTGTCAATGATGGCAATGACAAGCCATTGATTCAGGTGGAGTACAAGGGAGAGACTAAGAAGTTCACACCAGAGGAGATCAGTTCGATGGTGCTGACGAAGATGAAAAAGACGGCAGAAGCGTTTGTTGGTGGGAAAGTCAACAACGCAGTCATCACATGTCCAGCCTATTTCAATGACTCACAACGACAGGCAACAAAGGACGCAGGCACAATTGCAGGCATCAATGTGCTCAGAATCATCAATGAGCCAACAGCAGCAGCAATAGCATATGGACTTGACAAGAAGACGGAGAGAGAAAAGAACATCTTGATCTTTGATCTTGGTGGTGGAACATTTGATGTGTCACTTCTTGCTATTGATGATGGTGTC…	CNGILNVSAEDKTTGKKNKITITNDKERLSKKQIDKMVADAEKFKAEDDKMKELVEAKNG	2	93	1	104	PF00012.15	HSP70	Family	478	568	602	74.8	3.1e-21	1	CL0108
merged.14355_4	EINV_20:55632..57349	GAGGATATGAAGCAATGGTCATTCACTGTTGTCAATGATGGCAATGACAAGCCATTGATTCAGGTGGAGTACAAGGGAGAGACTAAGAAGTTCACACCAGAGGAGATCAGTTCGATGGTGCTGACGAAGATGAAAAAGACGGCAGAAGCGTTTGTTGGTGGGAAAGTCAACAACGCAGTCATCACATGTCCAGCCTATTTCAATGACTCACAACGACAGGCAACAAAGGACGCAGGCACAATTGCAGGCATCAATGTGCTCAGAATCATCAATGAGCCAACAGCAGCAGCAATAGCATATGGACTTGACAAGAAGACGGAGAGAGAAAAGAACATCTTGATCTTTGATCTTGGTGGTGGAACATTTGATGTGTCACTTCTTGCTATTGATGATGGTGTC…	CNGILNVSAEDKTTGKKNKITITNDKERLSKKQIDKMVADAEKFKAEDDKMKELVEAKNG	9	74	5	79	PF05633.6	DUF793	Family	300	366	389	13.9	0.016	0	CL0133
merged.14355_4	EINV_20:55632..57349	GAGGATATGAAGCAATGGTCATTCACTGTTGTCAATGATGGCAATGACAAGCCATTGATTCAGGTGGAGTACAAGGGAGAGACTAAGAAGTTCACACCAGAGGAGATCAGTTCGATGGTGCTGACGAAGATGAAAAAGACGGCAGAAGCGTTTGTTGGTGGGAAAGTCAACAACGCAGTCATCACATGTCCAGCCTATTTCAATGACTCACAACGACAGGCAACAAAGGACGCAGGCACAATTGCAGGCATCAATGTGCTCAGAATCATCAATGAGCCAACAGCAGCAGCAATAGCATATGGACTTGACAAGAAGACGGAGAGAGAAAAGAACATCTTGATCTTTGATCTTGGTGGTGGAACATTTGATGTGTCACTTCTTGCTATTGATGATGGTGTC…	CNGILNVSAEDKTTGKKNKITITNDKERLSKKQIDKMVADAEKFKAEDDKMKELVEAKNG	13	92	8	97	PF07313.7	DUF1460	Family	86	166	216	12.7	0.046	0	CL0125
merged.14355_4	EINV_20:55632..57349	GAGGATATGAAGCAATGGTCATTCACTGTTGTCAATGATGGCAATGACAAGCCATTGATTCAGGTGGAGTACAAGGGAGAGACTAAGAAGTTCACACCAGAGGAGATCAGTTCGATGGTGCTGACGAAGATGAAAAAGACGGCAGAAGCGTTTGTTGGTGGGAAAGTCAACAACGCAGTCATCACATGTCCAGCCTATTTCAATGACTCACAACGACAGGCAACAAAGGACGCAGGCACAATTGCAGGCATCAATGTGCTCAGAATCATCAATGAGCCAACAGCAGCAGCAATAGCATATGGACTTGACAAGAAGACGGAGAGAGAAAAGAACATCTTGATCTTTGATCTTGGTGGTGGAACATTTGATGTGTCACTTCTTGCTATTGATGATGGTGTC…	CNGILNVSAEDKTTGKKNKITITNDKERLSKKQIDKMVADAEKFKAEDDKMKELVEAKNG	30	104	17	107	PF05823.7	Gp-FAR-1	Family	25	98	154	16.7	0.0049	0	No_clan
merged.1450_1	EINV_1029:46110..47127	TACAATGCCCAATTCAATCAAACACAAAATGACTTCAAAATCAAAGAAAGTGTTTTTAGTGCTTGGAGCAGTTTATTTTGTAATGTGTTTTATATTTTCAACAATGGGTGCTATATCCAAATTGTGGGCATTATATAGTATGAGTAATTATTATGGAGAAGACCGGACAGTTGTATTGGGATCTGCACTTTGTTATTTAATAGTGACAATCATGAGCGTCTTCTTTTCATTTTTGGTCTTGGGGTATTTAGTGTACTTCTATGTATCTCAAAGATCAGAAAGGATGTATATAGATATGGTATTAAAAGGTATGATGGTATTTCTTTTAATAGTATCTTTGTTCCTTGTGAATGTTCCGAAACAAAATCTGTTTCAAAAATATGTCATTGAAGATGTCAA…	TMPNSIKHKMTSKSKKVFLVLGAVYFVMCFIFSTMGAISKLWALYSMSNYYGEDRTVVLG	2	47	1	59	PF00119.15	ATP-synt_A	Domain	47	92	215	10.2	0.34	0	No_clan
merged.1450_1	EINV_1029:46110..47127	TACAATGCCCAATTCAATCAAACACAAAATGACTTCAAAATCAAAGAAAGTGTTTTTAGTGCTTGGAGCAGTTTATTTTGTAATGTGTTTTATATTTTCAACAATGGGTGCTATATCCAAATTGTGGGCATTATATAGTATGAGTAATTATTATGGAGAAGACCGGACAGTTGTATTGGGATCTGCACTTTGTTATTTAATAGTGACAATCATGAGCGTCTTCTTTTCATTTTTGGTCTTGGGGTATTTAGTGTACTTCTATGTATCTCAAAGATCAGAAAGGATGTATATAGATATGGTATTAAAAGGTATGATGGTATTTCTTTTAATAGTATCTTTGTTCCTTGTGAATGTTCCGAAACAAAATCTGTTTCAAAAATATGTCATTGAAGATGTCAA…	TMPNSIKHKMTSKSKKVFLVLGAVYFVMCFIFSTMGAISKLWALYSMSNYYGEDRTVVLG	12	49	2	51	PF13722.1	DUF4161	Domain	48	85	127	12.4	0.13	0	No_clan
merged.14632_1	EINV_226:15703..16400	TGTATCATAACTCTGTTATTCAATAAAATAATTTTTGATTCTTAAATTTTTCCAATTTTTTCAAATATTTTAATCTTTTTACTTCCTTTGAAGCGGCGTATTTCAGAAAGACGAGTTTTCTTGTTGTAGATGTTTTTAGTTTGGCTCTTTCATCTCTAAACACATTATTTACAATACTAAATACCCTTTCAGAGTCTATGCTAGATGGAGGGACTATCAAAAACTTCCTAGCAGTATCTTGAAGTAACACTTATTTGTTCTCTCTGTGGCATTTTCTCCAAAATTCTAACCCACTTGAAAATTATCCTTTTCCGTGAGAAATGAAGCTATTTCCGTTTCAATTTTTAGTTGTGGTGAATTGGCTACATTCATTGTTTCTTTTTCAATAAAAGTTATTTT…	KILVAEGLLFRFEIIIKEKCYLIACFLVPKYNKKIPFIIQEQAKKMFVEEVLKDLKDDFN	32	84	23	90	PF14127.1	DUF4294	Family	54	106	157	16.6	0.0041	0	No_clan
merged.14632_1	EINV_226:15703..16400	TGTATCATAACTCTGTTATTCAATAAAATAATTTTTGATTCTTAAATTTTTCCAATTTTTTCAAATATTTTAATCTTTTTACTTCCTTTGAAGCGGCGTATTTCAGAAAGACGAGTTTTCTTGTTGTAGATGTTTTTAGTTTGGCTCTTTCATCTCTAAACACATTATTTACAATACTAAATACCCTTTCAGAGTCTATGCTAGATGGAGGGACTATCAAAAACTTCCTAGCAGTATCTTGAAGTAACACTTATTTGTTCTCTCTGTGGCATTTTCTCCAAAATTCTAACCCACTTGAAAATTATCCTTTTCCGTGAGAAATGAAGCTATTTCCGTTTCAATTTTTAGTTGTGGTGAATTGGCTACATTCATTGTTTCTTTTTCAATAAAAGTTATTTT…	KILVAEGLLFRFEIIIKEKCYLIACFLVPKYNKKIPFIIQEQAKKMFVEEVLKDLKDDFN	32	109	13	110	PF13017.1	Maelstrom	Family	84	160	214	16	0.0056	0	CL0219
merged.14689_2	EINV_226:61725..62320	TTTGGTGATATTACATTGTGAGAATCTTTTCAATATGGAAAAACTCGACTCAACCATCGCTGTTGTTGGAGGAATGCTTAAGAGGACCGCCAAAAGATAATAAAGCCTCGAGTTCTTACTAAGTATTGGAACATAATCCAAAAGATCCAAAGAAACAGAACTTGTCAGAACACTGTTTTTACTTTTTGCTTCTTTTGTTTGTTGTATTTTTTCCCTGAAAGTTGAAATGTCAGAATAATTTCGTAAATCTAGAATTTCGTTTTTATAATATTCAAATATATCAGGTACTTGTAACTTACCAGTAATAAACGCATCAAAGTTGTTTGCGAAGTCACAGTAGTAATTCAATTGTTGATTATTATTTTCGGTGTTTTGTGTTTGATGTTTAATAAACTCGGC…	MFTNDVKKMISEVFNRSYEHFPHMKEFDDETYPIDGMLELLDCLESSLLVRFSSVAIAPV	5	29	3	34	PF06391.8	MAT1	Family	21	45	200	11.4	0.15	0	No_clan
merged.14689_2	EINV_226:61725..62320	TTTGGTGATATTACATTGTGAGAATCTTTTCAATATGGAAAAACTCGACTCAACCATCGCTGTTGTTGGAGGAATGCTTAAGAGGACCGCCAAAAGATAATAAAGCCTCGAGTTCTTACTAAGTATTGGAACATAATCCAAAAGATCCAAAGAAACAGAACTTGTCAGAACACTGTTTTTACTTTTTGCTTCTTTTGTTTGTTGTATTTTTTCCCTGAAAGTTGAAATGTCAGAATAATTTCGTAAATCTAGAATTTCGTTTTTATAATATTCAAATATATCAGGTACTTGTAACTTACCAGTAATAAACGCATCAAAGTTGTTTGCGAAGTCACAGTAGTAATTCAATTGTTGATTATTATTTTCGGTGTTTTGTGTTTGATGTTTAATAAACTCGGC…	MFTNDVKKMISEVFNRSYEHFPHMKEFDDETYPIDGMLELLDCLESSLLVRFSSVAIAPV	163	190	132	197	PF05699.9	Dimer_Tnp_hAT	Domain	33	60	84	14.6	0.017	0	No_clan
merged.14782_1	EINV_228:5583..6140	TCAAAATTGTACTTACTCTTCTGGAATCTTTGTTTCTGTCAATTTTATCTAATAATATAGATCCAGGAACAGATAAATTGTCTTTATTAGTTGCAAGTTCTTGTATTTTGTTATTAATATTGAGTTTGATAAACGGATAGTGTGGTTTGTGATCATGTTTAAACATTTCAGAAGTGTATTTGAATGAAATAAATTTTGTTTTATCACGTGGATCTTTAATAGCTTCGATTGTAACTTTACAATTCTTATCTTTACATTTGAAAGCGCAAGGGTTGCATCCAGTTTGGTGAAACGCATTATCATTAATAACAGGTAAATAACGTTGTCTTTGACTTTTTACAGACAATACAACTTCTTGTTCGTTGTTAATGTTCGTTTCAGGTTGTTGAATTGATGTAA…	FGQPNQFLRYMPTNTPNVFYDTLTGGLFMFNNIEPDENIEPTTLDSLKENESVTSIQQPE	38	109	28	155	PF01179.15	Cu_amine_oxid	Domain	235	306	414	15	0.0068	0	No_clan
merged.14971_1	EINV_237:840..1344	TGTTAAAACGTCTTTTTTGAAATAATCAAAGCGATTGGGGTCGTCGCAATAAAAATGAAAAGTTGTGATTTTTGAGTTTTCAAAGTTTGTTAAGTCGATGAAGGAAATATCTTTACAGTACCATTTCCCTTTATCACATACCTTATTTAACACATCTATACGAACTTTAAAATGTTTCAAATTTGGGAAGTTGGTAATATCAAAGAGGCGGTTTTGAGACAGCTCCAAGTCTTCTGGAGTTGATGGGACAACAATTGTGAGAGTATCGATTTTGGGGAGGAGATCCCTTTCTGAGAGAAGTGTTTTGAAGTCACCAATTTTAACAAACAACTTGAGGATGTCTGCTGTGTAATAATAAGAGGAGTTTGTAAAATAAAATGATTGAATTGTTTCATGTTT…	LLSSKDCNAAFTMLRINPFYSIETLENELKIFSYTKHETIQSFYFTNSSYYYTADILKLF	107	147	89	164	PF12272.3	DUF3610	Family	71	109	157	10.3	0.35	0	No_clan
merged.1528_1	EINV_1036:18549..19063	TTTAAAAAATTCAAATTGAATGAAAAAGAGAGACATTTATGAAGTGCTTGACCACACTTCTCCAGACGTTTCTGAATGTTTTGTTTCACTTAAAAGGGTCATGAAAATTCACATTCAAACGCATATCCCTCATCTCCCTGACGATTTTTCATCTTATTCTCCTGAAAATGCAATTCAGTTTTTAAACTGTTTTTTAGATGAGGAAAAAATCTGTGAAATAAATAGTTCCAATTTTGCAAAAGAGATTTTGACGACAAAAGCGACTTTAGAGGATTTAATCGACCTCTTAGTCGAAACCGAAAAAAAGTTGTTTAATGACATTGACGAAATTGCACAAGCCAGAAACCACGTGCTTCAAGAAATGATCAACAAAGAAAAAATGCGCTTTGAGAAAGAAGT…	MKKRDIYEVLDHTSPDVSECFVSLKRVMKIHIQTHIPHLPDDFSSYSPENAIQFLNCFLD	68	116	51	120	PF08673.5	RsbU_N	Domain	22	70	77	11.7	0.17	0	No_clan
merged.1528_1	EINV_1036:18549..19063	TTTAAAAAATTCAAATTGAATGAAAAAGAGAGACATTTATGAAGTGCTTGACCACACTTCTCCAGACGTTTCTGAATGTTTTGTTTCACTTAAAAGGGTCATGAAAATTCACATTCAAACGCATATCCCTCATCTCCCTGACGATTTTTCATCTTATTCTCCTGAAAATGCAATTCAGTTTTTAAACTGTTTTTTAGATGAGGAAAAAATCTGTGAAATAAATAGTTCCAATTTTGCAAAAGAGATTTTGACGACAAAAGCGACTTTAGAGGATTTAATCGACCTCTTAGTCGAAACCGAAAAAAAGTTGTTTAATGACATTGACGAAATTGCACAAGCCAGAAACCACGTGCTTCAAGAAATGATCAACAAAGAAAAAATGCGCTTTGAGAAAGAAGT…	MKKRDIYEVLDHTSPDVSECFVSLKRVMKIHIQTHIPHLPDDFSSYSPENAIQFLNCFLD	88	149	68	158	PF02601.10	Exonuc_VII_L	Family	139	201	319	9.8	0.37	0	No_clan
merged.1528_1	EINV_1036:18549..19063	TTTAAAAAATTCAAATTGAATGAAAAAGAGAGACATTTATGAAGTGCTTGACCACACTTCTCCAGACGTTTCTGAATGTTTTGTTTCACTTAAAAGGGTCATGAAAATTCACATTCAAACGCATATCCCTCATCTCCCTGACGATTTTTCATCTTATTCTCCTGAAAATGCAATTCAGTTTTTAAACTGTTTTTTAGATGAGGAAAAAATCTGTGAAATAAATAGTTCCAATTTTGCAAAAGAGATTTTGACGACAAAAGCGACTTTAGAGGATTTAATCGACCTCTTAGTCGAAACCGAAAAAAAGTTGTTTAATGACATTGACGAAATTGCACAAGCCAGAAACCACGTGCTTCAAGAAATGATCAACAAAGAAAAAATGCGCTTTGAGAAAGAAGT…	MKKRDIYEVLDHTSPDVSECFVSLKRVMKIHIQTHIPHLPDDFSSYSPENAIQFLNCFLD	89	154	14	159	PF03938.9	OmpH	Domain	51	116	158	14.7	0.019	0	No_clan
merged.15639_2	EINV_257:112176..114122	AGTGACAGCCAAAATGAAATTAATTATTTAAACTCTCTTATCGAAAAATGTCAAATATTGATTGATTGGATCACCAAAGCAATTAATGTTACACAACACACACTTGGTTGTTTAAATTATTTGAATCAGTTTGCCATTCCTCGTGCAGGGTTTAATCAATTATACAACTTTCTCGTGTTAAATAATATACCACTTCCAGGAGAAAGAAATGTGGCACCACCAGAGCAAGAAATTTTGTTATTCCAAAACAACGACCATATTATTAATGACCTGGAAATTGCAAACAATGAAGATGTTATTCAATGTCTTCCAACCCAACAAAAAGATTCACAAGTTGACTGTGAAGAAAATGAAGACAATGAACGTTCGGAATCTTCCGTTTCAATGCAATCAATGGAC…	IIYHFQEKEMWHHQSKKFCYSKTTTILLMTWKLQTMKMLFNVFQPNKKIHKLTVKKMKTM	226	311	211	344	PF01467.21	CTP_transf_2	Domain	37	126	157	13	0.07	0	CL0039
merged.15639_2	EINV_257:112176..114122	AGTGACAGCCAAAATGAAATTAATTATTTAAACTCTCTTATCGAAAAATGTCAAATATTGATTGATTGGATCACCAAAGCAATTAATGTTACACAACACACACTTGGTTGTTTAAATTATTTGAATCAGTTTGCCATTCCTCGTGCAGGGTTTAATCAATTATACAACTTTCTCGTGTTAAATAATATACCACTTCCAGGAGAAAGAAATGTGGCACCACCAGAGCAAGAAATTTTGTTATTCCAAAACAACGACCATATTATTAATGACCTGGAAATTGCAAACAATGAAGATGTTATTCAATGTCTTCCAACCCAACAAAAAGATTCACAAGTTGACTGTGAAGAAAATGAAGACAATGAACGTTCGGAATCTTCCGTTTCAATGCAATCAATGGAC…	IIYHFQEKEMWHHQSKKFCYSKTTTILLMTWKLQTMKMLFNVFQPNKKIHKLTVKKMKTM	280	449	275	492	PF03184.14	DDE_1	Family	6	168	217	80.8	6.6e-23	1	CL0219
merged.15639_5	EINV_257:112176..114122	AGTGACAGCCAAAATGAAATTAATTATTTAAACTCTCTTATCGAAAAATGTCAAATATTGATTGATTGGATCACCAAAGCAATTAATGTTACACAACACACACTTGGTTGTTTAAATTATTTGAATCAGTTTGCCATTCCTCGTGCAGGGTTTAATCAATTATACAACTTTCTCGTGTTAAATAATATACCACTTCCAGGAGAAAGAAATGTGGCACCACCAGAGCAAGAAATTTTGTTATTCCAAAACAACGACCATATTATTAATGACCTGGAAATTGCAAACAATGAAGATGTTATTCAATGTCTTCCAACCCAACAAAAAGATTCACAAGTTGACTGTGAAGAAAATGAAGACAATGAACGTTCGGAATCTTCCGTTTCAATGCAATCAATGGAC…	VFINAFFEYFKMAFFLVTPFSTSSLSTLLVETIKYGGNAEPSIHTTPSILVLLPLREIGM	51	95	32	103	PF09950.4	DUF2184	Family	134	180	249	12.7	0.043	0	CL0373
merged.15894_1	EINV_257:261926..262437	ATTTACAACTCGGCTAATTCTTGACTTTGATTTCTGCCATTTGCATCTCTATCTTTTCTTAAAATATTTCCAATCATTTTGGAGTCAAATGGCAATTTTAATTCTCTTTTTATGTTTTCAGGAGTAACTCCCAATTTGTACTTTGCTCTCATTTCTTCCATTTCACTTTCGGTAAAATATGGATAAACTCTATCGGGAAGTTTATGGAAATTGTGATTATGTAAATGGTTAATTTGTATTTCATTTACTCGTTTCTTGTCACGAGATAGAACAAGAGTCAATCTACATGGACAGCTTATGAATACACACTTGAAAAATTGACTGGGACCTTTACAGTGACTACTTAAAGTAACAAACAAAGAAAACATACCACCCTCAAGCTTTGTTGCGGACGCCTTT…	ACEIVKENNCETPEYVIEQLKIEFENYNFSTQSEKMKKASATKLEGGMFSLFVTLSSHCK	60	100	56	101	PF03106.10	WRKY	Domain	19	59	60	13.2	0.052	0	CL0274
merged.15894_1	EINV_257:261926..262437	ATTTACAACTCGGCTAATTCTTGACTTTGATTTCTGCCATTTGCATCTCTATCTTTTCTTAAAATATTTCCAATCATTTTGGAGTCAAATGGCAATTTTAATTCTCTTTTTATGTTTTCAGGAGTAACTCCCAATTTGTACTTTGCTCTCATTTCTTCCATTTCACTTTCGGTAAAATATGGATAAACTCTATCGGGAAGTTTATGGAAATTGTGATTATGTAAATGGTTAATTTGTATTTCATTTACTCGTTTCTTGTCACGAGATAGAACAAGAGTCAATCTACATGGACAGCTTATGAATACACACTTGAAAAATTGACTGGGACCTTTACAGTGACTACTTAAAGTAACAAACAAAGAAAACATACCACCCTCAAGCTTTGTTGCGGACGCCTTT…	ACEIVKENNCETPEYVIEQLKIEFENYNFSTQSEKMKKASATKLEGGMFSLFVTLSSHCK	98	138	80	144	PF08928.5	DUF1910	Domain	36	75	129	11.3	0.21	0	No_clan
merged.16051_2	EINV_257:354430..355427	TTGCCGGAAGTTTTGACAGTAGTCTCTTGCACTCTATAAAAGAAATAACAGTCGTGGTCATCCACTCCATAAAAATATCTTTTGTGACGAAGCCGGTGCTGCTTAAATAAAATGAAGCGTTTGTGTATTTGGAAAGGAGCTCAGTATCAACAATCTTATTAGCGACGACAATTCCAGTGCATACAACTGAACCATCAAGGCAAATCATGCAAATTATTGTCGAATGTTTCCCTGATCTTCCAACTCCTATTTTGCTGTTTTTCTCGTCGACATCGGCGGGAACTAGGATCTTGACCACCTTTTATTGCAGAAATCCTGGAAACCAATTTCATCGACGTTAAATACCAGTCGGATGTCGGTGCCATTGAATTGGGACATTTCCAGATAGTTATTGACAAT…	KGVQNSQKERWSERPHCYGKEHYVSHRRNKNQSNKKDTNIRKDVLNAKNVFLCFAYDPLF	77	119	72	119	PF08279.7	HTH_11	Domain	9	52	55	13.4	0.041	0	CL0123
merged.16051_3	EINV_257:354430..355427	TTGCCGGAAGTTTTGACAGTAGTCTCTTGCACTCTATAAAAGAAATAACAGTCGTGGTCATCCACTCCATAAAAATATCTTTTGTGACGAAGCCGGTGCTGCTTAAATAAAATGAAGCGTTTGTGTATTTGGAAAGGAGCTCAGTATCAACAATCTTATTAGCGACGACAATTCCAGTGCATACAACTGAACCATCAAGGCAAATCATGCAAATTATTGTCGAATGTTTCCCTGATCTTCCAACTCCTATTTTGCTGTTTTTCTCGTCGACATCGGCGGGAACTAGGATCTTGACCACCTTTTATTGCAGAAATCCTGGAAACCAATTTCATCGACGTTAAATACCAGTCGGATGTCGGTGCCATTGAATTGGGACATTTCCAGATAGTTATTGACAAT…	KVVKILVPADVDEKNSKIGVGRSGKHSTIICMICLDGSVVCTGIVVANKIVDTELLSKYT	22	84	4	95	PF03184.14	DDE_1	Family	41	106	217	17.1	0.002	0	CL0219
merged.16051_3	EINV_257:354430..355427	TTGCCGGAAGTTTTGACAGTAGTCTCTTGCACTCTATAAAAGAAATAACAGTCGTGGTCATCCACTCCATAAAAATATCTTTTGTGACGAAGCCGGTGCTGCTTAAATAAAATGAAGCGTTTGTGTATTTGGAAAGGAGCTCAGTATCAACAATCTTATTAGCGACGACAATTCCAGTGCATACAACTGAACCATCAAGGCAAATCATGCAAATTATTGTCGAATGTTTCCCTGATCTTCCAACTCCTATTTTGCTGTTTTTCTCGTCGACATCGGCGGGAACTAGGATCTTGACCACCTTTTATTGCAGAAATCCTGGAAACCAATTTCATCGACGTTAAATACCAGTCGGATGTCGGTGCCATTGAATTGGGACATTTCCAGATAGTTATTGACAAT…	KVVKILVPADVDEKNSKIGVGRSGKHSTIICMICLDGSVVCTGIVVANKIVDTELLSKYT	27	51	25	52	PF13219.1	DUF4027	Family	10	34	36	11.8	0.11	0	No_clan
merged.16333_1	EINV_282:7465..8328	ATTATCTCGACTAAAAACTCTCTCCACATTGTATTTTTGCAACGCTCTAATGAGGCTACAACATCTGATGTTTCAATTGAAGTGAACACATTACTGAGTTTTTCTAGTAAAGATTCAAATGTTGTCCATGTACGTATTTCTTGTTCTGTTCTTCGTTTCCAAATTCCAAATATATTTTCTATAGGATTTAACTCTGGCGAGTATGCGGCGTTAAACACTACACAGTGATGAGTGCCAACAACAAGTTCATCGATGTCGTTGTGTATTCACATTATCACACTAAAAAACAACGCGAACGTTTCTCTGATCATAATATGGCATGAGTCTTTTAAAATACGCATTGAAAAAAAGGCTTGTTGTTAATTCCATTAACAATATTACAATAACTCATTCAGTTTA…	LIQFTSIAHTLINRCFLLPFVIKHFFPSSLHPLRTRCSYPPRSFVQTHPRVSLAHSRVQF	28	74	12	75	PF01923.13	Cob_adeno_trans	Domain	114	160	162	11.8	0.14	0	No_clan
merged.16539_2	EINV_290:49226..50369	CTTTCCAAACTACTTTATTTAACTTTCATCTAAATCGCCATCCTCAGAACAATGATTAGAACTAGGAAGACTTTTTGATTTCATCTTTTTGAGTTGTTTTGTTTTTTCCTTCTTTTCGATGATCTCTGGGAGTCGTGGAGTTGATGATCTTTCTCTCTCTTTCTTTTCGACCTTTTCTTTGATTCTTGGCGATTGAACTTTTGGTGATAATCCTTTTGGAGAAAACAGTTTTGGTGAAGCAATTCTTTTGATTGTTTCCATAAAGGAAGCCATAGACTTTGTAGTCTTTGTATGGTTCACTCTAATCGACTTTCTCGACTCATTCTTTTCCCTTTTCATGTTCTCCTTAATTTCATTGAGGTCGTTTGTTTCTTGTTGTGCTGCAATGGGATACTTTGG…	IKLKLIIDDNSLALSFIAVFSRVFILKCSSHEELSQLLNVFTEYSHTYGLYGLPLKIAVL	67	207	67	210	PF00620.22	RhoGAP	Domain	1	148	152	97.3	5.8e-28	1	CL0409
merged.16539_2	EINV_290:49226..50369	CTTTCCAAACTACTTTATTTAACTTTCATCTAAATCGCCATCCTCAGAACAATGATTAGAACTAGGAAGACTTTTTGATTTCATCTTTTTGAGTTGTTTTGTTTTTTCCTTCTTTTCGATGATCTCTGGGAGTCGTGGAGTTGATGATCTTTCTCTCTCTTTCTTTTCGACCTTTTCTTTGATTCTTGGCGATTGAACTTTTGGTGATAATCCTTTTGGAGAAAACAGTTTTGGTGAAGCAATTCTTTTGATTGTTTCCATAAAGGAAGCCATAGACTTTGTAGTCTTTGTATGGTTCACTCTAATCGACTTTCTCGACTCATTCTTTTCCCTTTTCATGTTCTCCTTAATTTCATTGAGGTCGTTTGTTTCTTGTTGTGCTGCAATGGGATACTTTGG…	IKLKLIIDDNSLALSFIAVFSRVFILKCSSHEELSQLLNVFTEYSHTYGLYGLPLKIAVL	206	278	185	292	PF05929.6	Phage_GPO	Family	189	260	276	11.7	0.097	0	No_clan
merged.16539_2	EINV_290:49226..50369	CTTTCCAAACTACTTTATTTAACTTTCATCTAAATCGCCATCCTCAGAACAATGATTAGAACTAGGAAGACTTTTTGATTTCATCTTTTTGAGTTGTTTTGTTTTTTCCTTCTTTTCGATGATCTCTGGGAGTCGTGGAGTTGATGATCTTTCTCTCTCTTTCTTTTCGACCTTTTCTTTGATTCTTGGCGATTGAACTTTTGGTGATAATCCTTTTGGAGAAAACAGTTTTGGTGAAGCAATTCTTTTGATTGTTTCCATAAAGGAAGCCATAGACTTTGTAGTCTTTGTATGGTTCACTCTAATCGACTTTCTCGACTCATTCTTTTCCCTTTTCATGTTCTCCTTAATTTCATTGAGGTCGTTTGTTTCTTGTTGTGCTGCAATGGGATACTTTGG…	IKLKLIIDDNSLALSFIAVFSRVFILKCSSHEELSQLLNVFTEYSHTYGLYGLPLKIAVL	214	300	211	328	PF05478.6	Prominin	Family	168	254	807	16.9	0.00079	0	No_clan
merged.16539_2	EINV_290:49226..50369	CTTTCCAAACTACTTTATTTAACTTTCATCTAAATCGCCATCCTCAGAACAATGATTAGAACTAGGAAGACTTTTTGATTTCATCTTTTTGAGTTGTTTTGTTTTTTCCTTCTTTTCGATGATCTCTGGGAGTCGTGGAGTTGATGATCTTTCTCTCTCTTTCTTTTCGACCTTTTCTTTGATTCTTGGCGATTGAACTTTTGGTGATAATCCTTTTGGAGAAAACAGTTTTGGTGAAGCAATTCTTTTGATTGTTTCCATAAAGGAAGCCATAGACTTTGTAGTCTTTGTATGGTTCACTCTAATCGACTTTCTCGACTCATTCTTTTCCCTTTTCATGTTCTCCTTAATTTCATTGAGGTCGTTTGTTTCTTGTTGTGCTGCAATGGGATACTTTGG…	IKLKLIIDDNSLALSFIAVFSRVFILKCSSHEELSQLLNVFTEYSHTYGLYGLPLKIAVL	217	340	210	362	PF01442.13	Apolipoprotein	Domain	46	148	202	11.9	0.11	0	No_clan
merged.16539_2	EINV_290:49226..50369	CTTTCCAAACTACTTTATTTAACTTTCATCTAAATCGCCATCCTCAGAACAATGATTAGAACTAGGAAGACTTTTTGATTTCATCTTTTTGAGTTGTTTTGTTTTTTCCTTCTTTTCGATGATCTCTGGGAGTCGTGGAGTTGATGATCTTTCTCTCTCTTTCTTTTCGACCTTTTCTTTGATTCTTGGCGATTGAACTTTTGGTGATAATCCTTTTGGAGAAAACAGTTTTGGTGAAGCAATTCTTTTGATTGTTTCCATAAAGGAAGCCATAGACTTTGTAGTCTTTGTATGGTTCACTCTAATCGACTTTCTCGACTCATTCTTTTCCCTTTTCATGTTCTCCTTAATTTCATTGAGGTCGTTTGTTTCTTGTTGTGCTGCAATGGGATACTTTGG…	IKLKLIIDDNSLALSFIAVFSRVFILKCSSHEELSQLLNVFTEYSHTYGLYGLPLKIAVL	236	293	219	364	PF05582.7	Peptidase_U57	Family	24	81	287	8.5	0.75	0	No_clan
merged.17148_1	EINV_310:19275..19969	ATTATATGAAAAGGGTCTTACACAGCAAAGAACTAATGGAGAAATACAAACTCACTGAAATCATCAAAACCCACTCTAACAATGAAGTCGACTTTAAAAAGTTCCATGTAATGCTAGATGAGGAAATGAAGATGCCTCATGAAGAAACAGCATATGTCAATTACTACAACAACAGCAAAACCATCACCAAGCTAATGTTGTATGTAAACACAGAAGTTAAGCCAGAAGTAGACAACATTAAAGAAATACAGAATTTTATAGATGCAACCTCACACGCCATTAGTAAATATCTTCAAGGAAACAGAAGTCTACTCAACACGATGAGCAGAGATAACAAATTTCTGGCTATCATTAATAAATACTCCGACTTACTCAAGGAAAGAAATGACATTAAATTGC…	YMKRVLHSKELMEKYKLTEIIKTHSNNEVDFKKFHVMLDEEMKMPHEETAYVNYYNNSKT	5	62	2	100	PF06448.6	DUF1081	Family	50	105	118	11.7	0.15	0	No_clan
merged.17151_1	EINV_310:21760..22466	AGCAAATATCCCACACGTGCTACTGAATTGCCCCATAACCAAAAAGAGCCAAATGGAAAGACATAACTATGTATGTTGTGAAATACATGTGGCACTATTGAAACAACTTAAACTGGTGACACTGGAAATGAACTTGGGTACACCACCGAAATGTATTGCAGACCCAGAGGCGAAAAATGATGTTTTAGCAGAGAAGAACTTGTTGGGAGACAACAGAGTATGCTTTGCAAGAAGTCCTGATATTTACTGGCAAAGCAATGAAACAAAAAAGGCTATATTATTGATGTAACCATTGTGAAGGATGAAAATATAGCAAAAGCATACAGCGGAAAATTATCCAAGTATAGAATCTTGGCCAATAAACTAGAACAGGCGAGGGATCTCAAAAGTGTCATGACA…	NKKGYIIDVTIVKDENIAKAYSGKLSKYRILANKLEQARDLKSVMTIPVVITTSGLINKL	80	131	55	132	PF05125.7	Phage_cap_P2	Family	275	323	333	11.3	0.11	0	CL0373
merged.17712_1	EINV_320:19125..19769	AAGAAGTTACAAATATTCTCGACATATGCAGACAACCAGCCAGGCGTGCTGATCCAAGTGTTTGAAAGTGAGGCATCCATGACATCACACTGCAACCTGCTTGGAAAGTTTGGGTTGTCTGGCATTCCACCCGCACCACGTGGTGTCCCACAAGTAGAAGTCATATTTGACACAAATACAAATGGGATATTAAATGTCTCAGCTGAAGACAAGACAACAGGAAAGAAGAACAAGATCACCAACGACAAGGGAAGACTCTCAAAGGAGCAGATCGACAAGATGGTTGCAGACGCAGAGAAGCACAAGGCGGAGGAAGACAAGATGAAGAAAATTGCCGAGGCGAAGAATGGACTTGAGAACTTCTGTTACTCAATGAAAAACACACACACCGAGCAAATT…	KKLQIFSTYADNQPGVLIQVFESEASMTSHCNLLGKFGLSGIPPAPRGVPQVEVIFDTNT	2	184	1	187	PF00012.15	HSP70	Family	419	599	602	156.8	4.6e-46	1	CL0108
merged.17712_1	EINV_320:19125..19769	AAGAAGTTACAAATATTCTCGACATATGCAGACAACCAGCCAGGCGTGCTGATCCAAGTGTTTGAAAGTGAGGCATCCATGACATCACACTGCAACCTGCTTGGAAAGTTTGGGTTGTCTGGCATTCCACCCGCACCACGTGGTGTCCCACAAGTAGAAGTCATATTTGACACAAATACAAATGGGATATTAAATGTCTCAGCTGAAGACAAGACAACAGGAAAGAAGAACAAGATCACCAACGACAAGGGAAGACTCTCAAAGGAGCAGATCGACAAGATGGTTGCAGACGCAGAGAAGCACAAGGCGGAGGAAGACAAGATGAAGAAAATTGCCGAGGCGAAGAATGGACTTGAGAACTTCTGTTACTCAATGAAAAACACACACACCGAGCAAATT…	KKLQIFSTYADNQPGVLIQVFESEASMTSHCNLLGKFGLSGIPPAPRGVPQVEVIFDTNT	85	176	48	181	PF02720.12	DUF222	Family	118	206	301	12.6	0.047	0	No_clan
merged.17712_1	EINV_320:19125..19769	AAGAAGTTACAAATATTCTCGACATATGCAGACAACCAGCCAGGCGTGCTGATCCAAGTGTTTGAAAGTGAGGCATCCATGACATCACACTGCAACCTGCTTGGAAAGTTTGGGTTGTCTGGCATTCCACCCGCACCACGTGGTGTCCCACAAGTAGAAGTCATATTTGACACAAATACAAATGGGATATTAAATGTCTCAGCTGAAGACAAGACAACAGGAAAGAAGAACAAGATCACCAACGACAAGGGAAGACTCTCAAAGGAGCAGATCGACAAGATGGTTGCAGACGCAGAGAAGCACAAGGCGGAGGAAGACAAGATGAAGAAAATTGCCGAGGCGAAGAATGGACTTGAGAACTTCTGTTACTCAATGAAAAACACACACACCGAGCAAATT…	KKLQIFSTYADNQPGVLIQVFESEASMTSHCNLLGKFGLSGIPPAPRGVPQVEVIFDTNT	116	183	112	186	PF09845.4	DUF2072	Family	25	91	131	12.9	0.07	0	No_clan
merged.17712_1	EINV_320:19125..19769	AAGAAGTTACAAATATTCTCGACATATGCAGACAACCAGCCAGGCGTGCTGATCCAAGTGTTTGAAAGTGAGGCATCCATGACATCACACTGCAACCTGCTTGGAAAGTTTGGGTTGTCTGGCATTCCACCCGCACCACGTGGTGTCCCACAAGTAGAAGTCATATTTGACACAAATACAAATGGGATATTAAATGTCTCAGCTGAAGACAAGACAACAGGAAAGAAGAACAAGATCACCAACGACAAGGGAAGACTCTCAAAGGAGCAGATCGACAAGATGGTTGCAGACGCAGAGAAGCACAAGGCGGAGGAAGACAAGATGAAGAAAATTGCCGAGGCGAAGAATGGACTTGAGAACTTCTGTTACTCAATGAAAAACACACACACCGAGCAAATT…	KKLQIFSTYADNQPGVLIQVFESEASMTSHCNLLGKFGLSGIPPAPRGVPQVEVIFDTNT	135	178	89	185	PF03480.8	SBP_bac_7	Family	217	260	286	11.1	0.13	0	CL0177
merged.17758_1	EINV_321:53042..53562	CAATCACACTTCTAAAAAACTCAACCCTTTCATATAAAGACCACCTTATCGCATTTTCATCAATAATTTTGTGAGTAAAAAAGAAGTACTTTATTTCATCGTCTGTTATGAGTTCTTCGACTCCAATTATCCCGTTTTGGCCAACAACTTTGAACAGTTTAAGGTCGATTGAAGACCACCCAGTTGTCTTCTGGGTTTCAAAATATTTTGCTATTCCCGTGTTAATCTCGTTTCTTTTGATTTTGCTATAAACCATACCCATTTTGTCTGAGAGGAAAAAGACGCGTTTTTCTTCGTTTTGTAGTGACGTGTCGTTTTTTTCATTTTTTGATATTTCGATGTTTTCGTTTGTTTTTGTCATTGTTTTTTGAATTTGATTTTTGTGTGTGTTGACTGTTG…	STIVCTSLISHHNEDFSETEIDDNDITKTSRDLQISKINKSTVNTHKNQIQKTMTKTNEN	12	92	2	107	PF09402.5	MSC	Domain	123	205	335	8.6	0.58	0	No_clan
merged.17791_1	EINV_321:81721..82251	ATTGATCACAAAAAAATGACTTTATATGACATTACAAAAGTGATAATTTCATGTGCAATTACTCTTGAAAATAATTCACGTTTTTCTAAACTTAACAAAGATGACATTGAATATCTTGCGGTGTATTTCGATGAAAGTGTTTTGAAAAGAATCACCGAAGACACCTTATGTGGTTTAATCAGGTGTATTCACACTGTACACAATCCACTTTTGATGTCGGTGTTTGAAAATCAATCATGTACAACTTCATTAGAATCATGCACTTGCAAGTCTTATGAAATTAATGGATATCCATGTCCTCATATGCTTTCGTTGTATATCACAACTTTCAAAAGAGTCCCATTAAAAGTGTTTAATTTGAATTGTCTCAAAGTTCATACAACCAAAATTATCCACGAA…	IDHKKMTLYDITKVIISCAITLENNSRFSKLNKDDIEYLAVYFDESVLKRITEDTLCGLI	86	107	83	109	PF04434.12	SWIM	Domain	16	37	40	25.8	4.6e-06	1	No_clan
merged.18048_1	EINV_325:38780..40014	TACCAAAAAGAAAAAGAGGAAGACCGAAAAAGACACAATTATTAAACACTTCTGCGACACTTCCTACATCATCCACATCAAATCTTTCCTACAAGAAGAGAGTGTACACACGAATAACTAACCAAATTAGAGACAAACTTATCGAAATGTGGAAAGAACATGGAGACTTTTGGTTATCGGGAAAGTATTCAGAAGAAGTTGGTATCAAGAAAAAATATGTTGAAAATATGTTAGTAAAACTAAGAGCTGGCAAATCTATTTACCCCAAGAACCATTATTATAGAAAAAGTCGTACACTTCCTTTTCAACATCTTGTTGAAAATGCAATCATAAGAGACAGCACGATAACAATCGATGAAATCCGCGAGACGATTGCACAGGAAGAAAAACTTAGGATGC…	PKRKRGRPKKTQLLNTSATLPTSSTSNLSYKKRVYTRITNQIRDKLIEMWKEHGDFWLSG	2	11	2	13	PF02178.14	AT_hook	Motif	1	10	13	13.7	0.034	1	No_clan
merged.18048_1	EINV_325:38780..40014	TACCAAAAAGAAAAAGAGGAAGACCGAAAAAGACACAATTATTAAACACTTCTGCGACACTTCCTACATCATCCACATCAAATCTTTCCTACAAGAAGAGAGTGTACACACGAATAACTAACCAAATTAGAGACAAACTTATCGAAATGTGGAAAGAACATGGAGACTTTTGGTTATCGGGAAAGTATTCAGAAGAAGTTGGTATCAAGAAAAAATATGTTGAAAATATGTTAGTAAAACTAAGAGCTGGCAAATCTATTTACCCCAAGAACCATTATTATAGAAAAAGTCGTACACTTCCTTTTCAACATCTTGTTGAAAATGCAATCATAAGAGACAGCACGATAACAATCGATGAAATCCGCGAGACGATTGCACAGGAAGAAAAACTTAGGATGC…	PKRKRGRPKKTQLLNTSATLPTSSTSNLSYKKRVYTRITNQIRDKLIEMWKEHGDFWLSG	70	159	68	166	PF12452.3	DUF3685	Family	5	99	193	12.1	0.072	0	No_clan
merged.18048_2	EINV_325:38780..40014	TACCAAAAAGAAAAAGAGGAAGACCGAAAAAGACACAATTATTAAACACTTCTGCGACACTTCCTACATCATCCACATCAAATCTTTCCTACAAGAAGAGAGTGTACACACGAATAACTAACCAAATTAGAGACAAACTTATCGAAATGTGGAAAGAACATGGAGACTTTTGGTTATCGGGAAAGTATTCAGAAGAAGTTGGTATCAAGAAAAAATATGTTGAAAATATGTTAGTAAAACTAAGAGCTGGCAAATCTATTTACCCCAAGAACCATTATTATAGAAAAAGTCGTACACTTCCTTTTCAACATCTTGTTGAAAATGCAATCATAAGAGACAGCACGATAACAATCGATGAAATCCGCGAGACGATTGCACAGGAAGAAAAACTTAGGATGC…	STCSYISGGAKWVCVDETSWRVGTTAAYGWAARGKECFVTKAKGGVRLTSICALNCDGFS	12	147	11	151	PF13358.1	DDE_3	Domain	2	142	146	66.7	1.6e-18	1	CL0219
merged.18127_1	EINV_329:26060..26868	AAGACGCACTTGAACGTTTCCACCATTGCTTCAATGCTAACAAAAAATATGTAAGTTCATTTATTTGTTTTTCAACGATACGACAAAGGGTATAATTATATATTAGATAGAATTGTTGTGTCCCTTTTGAGAGGTATTGACAAGGACAATTCGTCGATGCCACAAATGTTTAACGATTATACTTATATTACACTCGGTAAATTGCTCGACACACTTTTGAAGAAATTTGACATCAATTATAATAGAAAAAACTTGAGAAAGACATCGGCAAGTTGTTCAAAATTCAAAAATTGACGAAAGATGCGACTACCACAAAACGGTTGAAAGTCGTTTTGCGTGTTCGAGAGAAGAGACGGAAAGTATGTTTAACATTTTTATGCCATTTTACTCCGTTTCAAC…	FTIEVFNEKKAPFSFGNNFVVMFTNFIGTQDKVFELLLCDISVKRNEASGMVEFISNKNE	8	64	3	113	PF02160.10	Peptidase_A3	Family	88	141	201	13	0.052	0	CL0129
merged.18127_1	EINV_329:26060..26868	AAGACGCACTTGAACGTTTCCACCATTGCTTCAATGCTAACAAAAAATATGTAAGTTCATTTATTTGTTTTTCAACGATACGACAAAGGGTATAATTATATATTAGATAGAATTGTTGTGTCCCTTTTGAGAGGTATTGACAAGGACAATTCGTCGATGCCACAAATGTTTAACGATTATACTTATATTACACTCGGTAAATTGCTCGACACACTTTTGAAGAAATTTGACATCAATTATAATAGAAAAAACTTGAGAAAGACATCGGCAAGTTGTTCAAAATTCAAAAATTGACGAAAGATGCGACTACCACAAAACGGTTGAAAGTCGTTTTGCGTGTTCGAGAGAAGAGACGGAAAGTATGTTTAACATTTTTATGCCATTTTACTCCGTTTCAAC…	FTIEVFNEKKAPFSFGNNFVVMFTNFIGTQDKVFELLLCDISVKRNEASGMVEFISNKNE	85	109	73	112	PF00471.15	Ribosomal_L33	Family	14	38	48	12.3	0.14	0	No_clan
merged.18163_1	EINV_329:47988..48842	TCCGATTTATGAACAAACATCTTTTAAGATGGCAAATGAAGAGAAAGCAATAACAATTGACCAAAGAATTGAAGTCTTGGAAGGTAAGATAGACAAAATGGATGAATTTTTATTTCGAAGAGATCTTCTTGTAAATGAAATTGACAAAGCTTTAAACCTTTTAAATTCGATTAAAACTGATTTTGAAACGAGAAAAACAAGATTGGAAAAACAAGGAGATGAAGACTATGATGAACTTGTATTACAATTAATCGCACGAGAAAAGAAGAAAAATCCAGTTGGTTCGATTTTAAATAATGGACAAAACCTCAGAGTCAAAGAACTTCAAAATCAATTGATAAATAAACACTTTTTGGATGATACAATTACACAAGAAGAGATGCAAATAATTGAAAAATG…	PIYEQTSFKMANEEKAITIDQRIEVLEGKIDKMDEFLFRRDLLVNEIDKALNLLNSIKTD	156	229	141	279	PF07534.11	TLD	Domain	14	86	139	23.5	4e-05	1	No_clan
merged.18220_1	EINV_329:95563..96161	ATAAAAGAATTCTAATGCAACAATTTACACGACTTCTCTTAACAACACAATTTGTATTTGACCGTTCGAAATTTAATTGCACTGAAGAAGTTCTTTCTTTATTTTTACTTGATATTTTGAAGGTACCCCGTCATTTCGAAAAATGTGTTACGACGTGTACTTGTGCAATTTGTTTTGAACAAACCCAATTTCCAATATGTTGTTCGTCGAGCAAAACACCGTTTTGTATTGATTGTCTGAGAAAACACGTTGTTGCTTCTGTTGAGCAAATGTGGAGGACTCCCCAAATCGTATGTCCTACGGCTCAGTGTTGTTGTGCGATTTCTTTTGTTGATTTATTGAATCACAACCTCTTCGATTCTCAAGCGAATTTTTTCAAGTATTTAATGATGCAATACA…	KRILMQQFTRLLLTTQFVFDRSKFNCTEEVLSLFLLDILKVPRHFEKCVTTCTCAICFEQ	129	171	120	179	PF01485.16	IBR	Family	8	52	64	14.3	0.025	0	No_clan
merged.18397_1	EINV_329:192938..193984	CAAAGTAATAAATGAGAACACAAATAAAATAACAAACGACGTTCAAAGAAGACTCTTCATAACAAAAATTATCGTTACAGACTACAAGAAAAACCTTCTAACGTTCGTCATCAATATAGTCGATACTTTAAAGTCCACAAGCGATTTACTATCTTCGGAAAAGATGCAAATCATGTCGATTTTATGTGTAGAGATTCTACATTTGGAAGACCGTCTTTCTTGCCAGAAAACTAAATCACTTGGAAGGATTGAAACTATAATTGAAATACGCGTAATTGTTAGTACAACACAGGGGACCAAGTGTAGTGAAGAGTGTGTGGTTGAAGATGTTTCTCTAGAGAATTCAACTATCACAGAAACACACATGAGAGTTGAACTGCATAAAACGAAAAGTGAATT…	KVINENTNKITNDVQRRLFITKIIVTDYKKNLLTFVINIVDTLKSTSDLLSSEKMQIMSI	5	68	1	106	PF03874.11	RNA_pol_Rpb4	Family	33	89	116	11.6	0.18	0	CL0426
merged.18397_1	EINV_329:192938..193984	CAAAGTAATAAATGAGAACACAAATAAAATAACAAACGACGTTCAAAGAAGACTCTTCATAACAAAAATTATCGTTACAGACTACAAGAAAAACCTTCTAACGTTCGTCATCAATATAGTCGATACTTTAAAGTCCACAAGCGATTTACTATCTTCGGAAAAGATGCAAATCATGTCGATTTTATGTGTAGAGATTCTACATTTGGAAGACCGTCTTTCTTGCCAGAAAACTAAATCACTTGGAAGGATTGAAACTATAATTGAAATACGCGTAATTGTTAGTACAACACAGGGGACCAAGTGTAGTGAAGAGTGTGTGGTTGAAGATGTTTCTCTAGAGAATTCAACTATCACAGAAACACACATGAGAGTTGAACTGCATAAAACGAAAAGTGAATT…	KVINENTNKITNDVQRRLFITKIIVTDYKKNLLTFVINIVDTLKSTSDLLSSEKMQIMSI	122	137	120	140	PF08776.6	VASP_tetra	Domain	16	31	40	11.4	0.13	0	No_clan
merged.18397_2	EINV_329:192938..193984	CAAAGTAATAAATGAGAACACAAATAAAATAACAAACGACGTTCAAAGAAGACTCTTCATAACAAAAATTATCGTTACAGACTACAAGAAAAACCTTCTAACGTTCGTCATCAATATAGTCGATACTTTAAAGTCCACAAGCGATTTACTATCTTCGGAAAAGATGCAAATCATGTCGATTTTATGTGTAGAGATTCTACATTTGGAAGACCGTCTTTCTTGCCAGAAAACTAAATCACTTGGAAGGATTGAAACTATAATTGAAATACGCGTAATTGTTAGTACAACACAGGGGACCAAGTGTAGTGAAGAGTGTGTGGTTGAAGATGTTTCTCTAGAGAATTCAACTATCACAGAAACACACATGAGAGTTGAACTGCATAAAACGAAAAGTGAATT…	FFTPNWNDSINSLFVLCSSTLMCVSVIVEFSRETSSTTHSSLHLVPCVVLTITRISIIVS	10	90	9	91	PF00335.15	Tetraspannin	Family	9	86	221	18.1	0.0011	0	CL0347
merged.18400_1	EINV_329:211608..212896	ATTGACCAGATAATTCGCACAATTCTTTACAGTAATTTTAACATTTTCTGTATTTCCAGTCAATTTAATCAAATTTTCACATGACTGCAAATGGACCTTTTTGATGTTTTTACCTAAAATTATTTCTACAAGTTTTTTGCACTTTTTTACAATTAAATTTTCAACATTGTCATTACAAATCATTTTTTCACATTTTGCCCAACTTACGCTTTCTTTCTTCTTTGACGCCATATAAGTATCTGTCAATTTTTTTTCAACAGTTTCATTTTTCTTTATAACAACGACATTATTTCCACCACTTATCGTTTTAAAATAAACGTTTTCTAATTCAACAATTTCTGTTGTCTTGCTAAGTGTTAGTTGTATGGCGTCATACACGCGTTTTGCTTTTAAAATCAA…	QIQNSKEIRVVGLTHAELQVINISYCQNIVIQNLIFKKLNLNFSTGFLMSNCEYALINCN	64	140	19	147	PF07579.6	DUF1548	Family	54	127	135	14	0.037	0	No_clan
merged.18400_1	EINV_329:211608..212896	ATTGACCAGATAATTCGCACAATTCTTTACAGTAATTTTAACATTTTCTGTATTTCCAGTCAATTTAATCAAATTTTCACATGACTGCAAATGGACCTTTTTGATGTTTTTACCTAAAATTATTTCTACAAGTTTTTTGCACTTTTTTACAATTAAATTTTCAACATTGTCATTACAAATCATTTTTTCACATTTTGCCCAACTTACGCTTTCTTTCTTCTTTGACGCCATATAAGTATCTGTCAATTTTTTTTCAACAGTTTCATTTTTCTTTATAACAACGACATTATTTCCACCACTTATCGTTTTAAAATAAACGTTTTCTAATTCAACAATTTCTGTTGTCTTGCTAAGTGTTAGTTGTATGGCGTCATACACGCGTTTTGCTTTTAAAATCAA…	QIQNSKEIRVVGLTHAELQVINISYCQNIVIQNLIFKKLNLNFSTGFLMSNCEYALINCN	72	150	24	159	PF04991.8	LicD	Domain	75	138	205	12	0.15	0	CL0260
merged.1861_2	EINV_1042:219145..220518	TATAATTTATTTCCGACATTTTCCCGATTTTACACATAAAACACAAACAATTTAGAATTACAAGTCTTTTCTTTCATATGCTTTTGCCCAAATTTCATTGCGACATCTCTCCATAGACACTATTACTTCAGCCGGTTGAATTGAAATAAATCCATCTTTGATTTTTTCAAGAAGATCGCCAAGGCCAGTCCAAATACGTATGTCATTTTCTACACGCCTTTTCCAAAACCCAAATACAGTTTCGATTGGGTTGAGTTCAGGACTATAAGCTGCATTATAAACAATTGAATGATGAGTGTTAGTAACAAGTTCCCTCAAATGGTTGTGTATAGTTCAATTGTCACACCAAAACACTGCTGAAATGTTGTTGTCGTCACAATGTTTCATCAATTCCATAAA…	KLHERKTGIDEGRTLPVLSFKRETPRGAVANTNENKEKRIVAIEELVGQMHSGKTWVCID	35	91	26	96	PF08495.5	FIST	Domain	138	190	198	13	0.038	0	No_clan
merged.1861_2	EINV_1042:219145..220518	TATAATTTATTTCCGACATTTTCCCGATTTTACACATAAAACACAAACAATTTAGAATTACAAGTCTTTTCTTTCATATGCTTTTGCCCAAATTTCATTGCGACATCTCTCCATAGACACTATTACTTCAGCCGGTTGAATTGAAATAAATCCATCTTTGATTTTTTCAAGAAGATCGCCAAGGCCAGTCCAAATACGTATGTCATTTTCTACACGCCTTTTCCAAAACCCAAATACAGTTTCGATTGGGTTGAGTTCAGGACTATAAGCTGCATTATAAACAATTGAATGATGAGTGTTAGTAACAAGTTCCCTCAAATGGTTGTGTATAGTTCAATTGTCACACCAAAACACTGCTGAAATGTTGTTGTCGTCACAATGTTTCATCAATTCCATAAA…	KLHERKTGIDEGRTLPVLSFKRETPRGAVANTNENKEKRIVAIEELVGQMHSGKTWVCID	57	142	55	142	PF13358.1	DDE_3	Domain	3	88	146	29.4	5.2e-07	1	CL0219
merged.18673_1	EINV_335:86909..87426	ACGTTATTCATGAAATTAAAAAACAAACAATCGACGGTTCTACACTTGAAATAACAAAATTAAAAACTTTAAAAATTAACGAATTAGATGTTTGTATTACAAATTGTGTTCATTTAAAATTCCGTGTTAAAATCGACTTTATAATGTGTTTCACTCTTGACAAATTTCAAGGCGCTGTTTTTCCAATTGAAAATGTTTCATTTGATACACTTGTTATTTCAAATTGTGAATTCATGAAATTGGATAAAAATAATATTGAAAACACTTTATTGGAAACACATCATAGAATGGATCGTATTAATGAATTTGAACCCATATACCCATATATTTCTTATGAAGATTTTGTTGAAACACCAAATCACAACGTTAAGGAAATCGATGTTAATAATTTAACTGTTA…	VIHEIKKQTIDGSTLEITKLKTLKINELDVCITNCVHLKFRVKIDFIMCFTLDKFQGAVF	43	88	40	92	PF07735.12	FBA_2	Family	5	48	71	15.1	0.013	0	No_clan
merged.18681_1	EINV_335:92946..93823	GGATTTACTCAACAGTAGAGTTGAAGATAATTTTGTAGATAACAAAACACTTAACATAACACAACGAATTGAAAATGCGGAAGGGTACTTCGATAGACTTGATGAAACTTATGAGAGGAATGAACATATTAATATTTCTCTCGAAACAATTCTCACCAATTTGAAAAAAATCGAAACAAAAATTCAAGATGAGATGACGAAATATTCGATGCACACATACACCACAAAATTAAATGAAATATTTAATTTGCAAGTTGAACTTCTCGAGGAACAATGTGAAATGAATACAAAGCCGTTTGAGGACGAAATTGCAAAAATAGTACAACTTAAAGATGATCGAATTAACGAATTGAAAAAGTCCAAACGATTTAAACAACAAAGTAAAACCCCATTTTTAGA…	DLLNSRVEDNFVDNKTLNITQRIENAEGYFDRLDETYERNEHINISLETILTNLKKIETK	155	278	154	291	PF07534.11	TLD	Domain	2	116	139	27.3	2.6e-06	1	No_clan
merged.18814_1	EINV_331:4909..6339	CGAATGACAAAGACCAACTTTGTCTTGAAAAGAAGAAGCTTTAAGACGAATATGACCTACTCAATAACTTGGTTTCAGGACATGAAGACGAGATCAACAATTTGAATGGTTCGATCAAAAAGTTACAAAGAGACTTTTGTAAGACTTTAGAAGCAAACAACACCGAGTTGACTGAATTAAGAAACAGAACAACTAAAGACAAGAAGAAAATAGCCGATTTGGAACAACAAGTACAAGACCTTGAAGATAGACCAGTTGGGACTTCAAATATTGATCGAACAGAGGTCATCAAGAGAGACAACCAAATTGTTGATTTGGAGAAAACGGTTGCTGCGTTGAAAGAACAGAACACTCAACTTGATGCTGCTAATAAGGATATAAAAAAGCAAGCAATTGAAG…	DEYDLLNNLVSGHEDEINNLNGSIKKLQRDFCKTLEANNTELTELRNRTTKDKKKIADLE	3	67	1	71	PF10046.4	BLOC1_2	Family	23	86	99	10	0.64	0	No_clan
merged.18814_1	EINV_331:4909..6339	CGAATGACAAAGACCAACTTTGTCTTGAAAAGAAGAAGCTTTAAGACGAATATGACCTACTCAATAACTTGGTTTCAGGACATGAAGACGAGATCAACAATTTGAATGGTTCGATCAAAAAGTTACAAAGAGACTTTTGTAAGACTTTAGAAGCAAACAACACCGAGTTGACTGAATTAAGAAACAGAACAACTAAAGACAAGAAGAAAATAGCCGATTTGGAACAACAAGTACAAGACCTTGAAGATAGACCAGTTGGGACTTCAAATATTGATCGAACAGAGGTCATCAAGAGAGACAACCAAATTGTTGATTTGGAGAAAACGGTTGCTGCGTTGAAAGAACAGAACACTCAACTTGATGCTGCTAATAAGGATATAAAAAAGCAAGCAATTGAAG…	DEYDLLNNLVSGHEDEINNLNGSIKKLQRDFCKTLEANNTELTELRNRTTKDKKKIADLE	4	87	3	117	PF10482.4	CtIP_N	Domain	3	81	120	10.5	0.36	0	No_clan
merged.18814_1	EINV_331:4909..6339	CGAATGACAAAGACCAACTTTGTCTTGAAAAGAAGAAGCTTTAAGACGAATATGACCTACTCAATAACTTGGTTTCAGGACATGAAGACGAGATCAACAATTTGAATGGTTCGATCAAAAAGTTACAAAGAGACTTTTGTAAGACTTTAGAAGCAAACAACACCGAGTTGACTGAATTAAGAAACAGAACAACTAAAGACAAGAAGAAAATAGCCGATTTGGAACAACAAGTACAAGACCTTGAAGATAGACCAGTTGGGACTTCAAATATTGATCGAACAGAGGTCATCAAGAGAGACAACCAAATTGTTGATTTGGAGAAAACGGTTGCTGCGTTGAAAGAACAGAACACTCAACTTGATGCTGCTAATAAGGATATAAAAAAGCAAGCAATTGAAG…	DEYDLLNNLVSGHEDEINNLNGSIKKLQRDFCKTLEANNTELTELRNRTTKDKKKIADLE	6	68	3	83	PF04513.7	Baculo_PEP_C	Family	58	120	140	12.1	0.12	0	No_clan
merged.18814_1	EINV_331:4909..6339	CGAATGACAAAGACCAACTTTGTCTTGAAAAGAAGAAGCTTTAAGACGAATATGACCTACTCAATAACTTGGTTTCAGGACATGAAGACGAGATCAACAATTTGAATGGTTCGATCAAAAAGTTACAAAGAGACTTTTGTAAGACTTTAGAAGCAAACAACACCGAGTTGACTGAATTAAGAAACAGAACAACTAAAGACAAGAAGAAAATAGCCGATTTGGAACAACAAGTACAAGACCTTGAAGATAGACCAGTTGGGACTTCAAATATTGATCGAACAGAGGTCATCAAGAGAGACAACCAAATTGTTGATTTGGAGAAAACGGTTGCTGCGTTGAAAGAACAGAACACTCAACTTGATGCTGCTAATAAGGATATAAAAAAGCAAGCAATTGAAG…	DEYDLLNNLVSGHEDEINNLNGSIKKLQRDFCKTLEANNTELTELRNRTTKDKKKIADLE	7	69	3	76	PF12325.3	TMF_TATA_bd	Family	23	84	121	13.6	0.038	0	No_clan
merged.18814_1	EINV_331:4909..6339	CGAATGACAAAGACCAACTTTGTCTTGAAAAGAAGAAGCTTTAAGACGAATATGACCTACTCAATAACTTGGTTTCAGGACATGAAGACGAGATCAACAATTTGAATGGTTCGATCAAAAAGTTACAAAGAGACTTTTGTAAGACTTTAGAAGCAAACAACACCGAGTTGACTGAATTAAGAAACAGAACAACTAAAGACAAGAAGAAAATAGCCGATTTGGAACAACAAGTACAAGACCTTGAAGATAGACCAGTTGGGACTTCAAATATTGATCGAACAGAGGTCATCAAGAGAGACAACCAAATTGTTGATTTGGAGAAAACGGTTGCTGCGTTGAAAGAACAGAACACTCAACTTGATGCTGCTAATAAGGATATAAAAAAGCAAGCAATTGAAG…	DEYDLLNNLVSGHEDEINNLNGSIKKLQRDFCKTLEANNTELTELRNRTTKDKKKIADLE	7	114	5	127	PF01544.13	CorA	Family	78	179	292	8.7	0.7	0	No_clan
merged.18814_1	EINV_331:4909..6339	CGAATGACAAAGACCAACTTTGTCTTGAAAAGAAGAAGCTTTAAGACGAATATGACCTACTCAATAACTTGGTTTCAGGACATGAAGACGAGATCAACAATTTGAATGGTTCGATCAAAAAGTTACAAAGAGACTTTTGTAAGACTTTAGAAGCAAACAACACCGAGTTGACTGAATTAAGAAACAGAACAACTAAAGACAAGAAGAAAATAGCCGATTTGGAACAACAAGTACAAGACCTTGAAGATAGACCAGTTGGGACTTCAAATATTGATCGAACAGAGGTCATCAAGAGAGACAACCAAATTGTTGATTTGGAGAAAACGGTTGCTGCGTTGAAAGAACAGAACACTCAACTTGATGCTGCTAATAAGGATATAAAAAAGCAAGCAATTGAAG…	DEYDLLNNLVSGHEDEINNLNGSIKKLQRDFCKTLEANNTELTELRNRTTKDKKKIADLE	10	61	4	69	PF04799.8	Fzo_mitofusin	Family	115	165	171	9.2	0.63	0	No_clan
merged.18814_1	EINV_331:4909..6339	CGAATGACAAAGACCAACTTTGTCTTGAAAAGAAGAAGCTTTAAGACGAATATGACCTACTCAATAACTTGGTTTCAGGACATGAAGACGAGATCAACAATTTGAATGGTTCGATCAAAAAGTTACAAAGAGACTTTTGTAAGACTTTAGAAGCAAACAACACCGAGTTGACTGAATTAAGAAACAGAACAACTAAAGACAAGAAGAAAATAGCCGATTTGGAACAACAAGTACAAGACCTTGAAGATAGACCAGTTGGGACTTCAAATATTGATCGAACAGAGGTCATCAAGAGAGACAACCAAATTGTTGATTTGGAGAAAACGGTTGCTGCGTTGAAAGAACAGAACACTCAACTTGATGCTGCTAATAAGGATATAAAAAAGCAAGCAATTGAAG…	DEYDLLNNLVSGHEDEINNLNGSIKKLQRDFCKTLEANNTELTELRNRTTKDKKKIADLE	12	60	9	79	PF03255.9	ACCA	Family	4	52	145	11.4	0.16	0	CL0127
merged.18814_1	EINV_331:4909..6339	CGAATGACAAAGACCAACTTTGTCTTGAAAAGAAGAAGCTTTAAGACGAATATGACCTACTCAATAACTTGGTTTCAGGACATGAAGACGAGATCAACAATTTGAATGGTTCGATCAAAAAGTTACAAAGAGACTTTTGTAAGACTTTAGAAGCAAACAACACCGAGTTGACTGAATTAAGAAACAGAACAACTAAAGACAAGAAGAAAATAGCCGATTTGGAACAACAAGTACAAGACCTTGAAGATAGACCAGTTGGGACTTCAAATATTGATCGAACAGAGGTCATCAAGAGAGACAACCAAATTGTTGATTTGGAGAAAACGGTTGCTGCGTTGAAAGAACAGAACACTCAACTTGATGCTGCTAATAAGGATATAAAAAAGCAAGCAATTGAAG…	DEYDLLNNLVSGHEDEINNLNGSIKKLQRDFCKTLEANNTELTELRNRTTKDKKKIADLE	13	68	5	70	PF12718.2	Tropomyosin_1	Family	33	87	143	11.1	0.23	0	CL0452
merged.18814_1	EINV_331:4909..6339	CGAATGACAAAGACCAACTTTGTCTTGAAAAGAAGAAGCTTTAAGACGAATATGACCTACTCAATAACTTGGTTTCAGGACATGAAGACGAGATCAACAATTTGAATGGTTCGATCAAAAAGTTACAAAGAGACTTTTGTAAGACTTTAGAAGCAAACAACACCGAGTTGACTGAATTAAGAAACAGAACAACTAAAGACAAGAAGAAAATAGCCGATTTGGAACAACAAGTACAAGACCTTGAAGATAGACCAGTTGGGACTTCAAATATTGATCGAACAGAGGTCATCAAGAGAGACAACCAAATTGTTGATTTGGAGAAAACGGTTGCTGCGTTGAAAGAACAGAACACTCAACTTGATGCTGCTAATAAGGATATAAAAAAGCAAGCAATTGAAG…	DEYDLLNNLVSGHEDEINNLNGSIKKLQRDFCKTLEANNTELTELRNRTTKDKKKIADLE	14	113	2	119	PF04156.9	IncA	Family	101	185	191	13.1	0.047	0	No_clan
merged.18814_1	EINV_331:4909..6339	CGAATGACAAAGACCAACTTTGTCTTGAAAAGAAGAAGCTTTAAGACGAATATGACCTACTCAATAACTTGGTTTCAGGACATGAAGACGAGATCAACAATTTGAATGGTTCGATCAAAAAGTTACAAAGAGACTTTTGTAAGACTTTAGAAGCAAACAACACCGAGTTGACTGAATTAAGAAACAGAACAACTAAAGACAAGAAGAAAATAGCCGATTTGGAACAACAAGTACAAGACCTTGAAGATAGACCAGTTGGGACTTCAAATATTGATCGAACAGAGGTCATCAAGAGAGACAACCAAATTGTTGATTTGGAGAAAACGGTTGCTGCGTTGAAAGAACAGAACACTCAACTTGATGCTGCTAATAAGGATATAAAAAAGCAAGCAATTGAAG…	DEYDLLNNLVSGHEDEINNLNGSIKKLQRDFCKTLEANNTELTELRNRTTKDKKKIADLE	14	67	7	69	PF14282.1	FlxA	Family	18	64	106	13.4	0.051	0	No_clan
merged.18814_1	EINV_331:4909..6339	CGAATGACAAAGACCAACTTTGTCTTGAAAAGAAGAAGCTTTAAGACGAATATGACCTACTCAATAACTTGGTTTCAGGACATGAAGACGAGATCAACAATTTGAATGGTTCGATCAAAAAGTTACAAAGAGACTTTTGTAAGACTTTAGAAGCAAACAACACCGAGTTGACTGAATTAAGAAACAGAACAACTAAAGACAAGAAGAAAATAGCCGATTTGGAACAACAAGTACAAGACCTTGAAGATAGACCAGTTGGGACTTCAAATATTGATCGAACAGAGGTCATCAAGAGAGACAACCAAATTGTTGATTTGGAGAAAACGGTTGCTGCGTTGAAAGAACAGAACACTCAACTTGATGCTGCTAATAAGGATATAAAAAAGCAAGCAATTGAAG…	DEYDLLNNLVSGHEDEINNLNGSIKKLQRDFCKTLEANNTELTELRNRTTKDKKKIADLE	14	74	5	79	PF06103.6	DUF948	Family	25	85	90	11.9	0.14	0	No_clan
merged.18814_1	EINV_331:4909..6339	CGAATGACAAAGACCAACTTTGTCTTGAAAAGAAGAAGCTTTAAGACGAATATGACCTACTCAATAACTTGGTTTCAGGACATGAAGACGAGATCAACAATTTGAATGGTTCGATCAAAAAGTTACAAAGAGACTTTTGTAAGACTTTAGAAGCAAACAACACCGAGTTGACTGAATTAAGAAACAGAACAACTAAAGACAAGAAGAAAATAGCCGATTTGGAACAACAAGTACAAGACCTTGAAGATAGACCAGTTGGGACTTCAAATATTGATCGAACAGAGGTCATCAAGAGAGACAACCAAATTGTTGATTTGGAGAAAACGGTTGCTGCGTTGAAAGAACAGAACACTCAACTTGATGCTGCTAATAAGGATATAAAAAAGCAAGCAATTGAAG…	DEYDLLNNLVSGHEDEINNLNGSIKKLQRDFCKTLEANNTELTELRNRTTKDKKKIADLE	15	118	6	129	PF12128.3	DUF3584	Domain	288	390	1201	11.4	0.032	0	CL0023
merged.18814_1	EINV_331:4909..6339	CGAATGACAAAGACCAACTTTGTCTTGAAAAGAAGAAGCTTTAAGACGAATATGACCTACTCAATAACTTGGTTTCAGGACATGAAGACGAGATCAACAATTTGAATGGTTCGATCAAAAAGTTACAAAGAGACTTTTGTAAGACTTTAGAAGCAAACAACACCGAGTTGACTGAATTAAGAAACAGAACAACTAAAGACAAGAAGAAAATAGCCGATTTGGAACAACAAGTACAAGACCTTGAAGATAGACCAGTTGGGACTTCAAATATTGATCGAACAGAGGTCATCAAGAGAGACAACCAAATTGTTGATTTGGAGAAAACGGTTGCTGCGTTGAAAGAACAGAACACTCAACTTGATGCTGCTAATAAGGATATAAAAAAGCAAGCAATTGAAG…	DEYDLLNNLVSGHEDEINNLNGSIKKLQRDFCKTLEANNTELTELRNRTTKDKKKIADLE	15	68	5	70	PF02403.17	Seryl_tRNA_N	Domain	43	95	108	11.3	0.23	0	CL0298
merged.18814_1	EINV_331:4909..6339	CGAATGACAAAGACCAACTTTGTCTTGAAAAGAAGAAGCTTTAAGACGAATATGACCTACTCAATAACTTGGTTTCAGGACATGAAGACGAGATCAACAATTTGAATGGTTCGATCAAAAAGTTACAAAGAGACTTTTGTAAGACTTTAGAAGCAAACAACACCGAGTTGACTGAATTAAGAAACAGAACAACTAAAGACAAGAAGAAAATAGCCGATTTGGAACAACAAGTACAAGACCTTGAAGATAGACCAGTTGGGACTTCAAATATTGATCGAACAGAGGTCATCAAGAGAGACAACCAAATTGTTGATTTGGAGAAAACGGTTGCTGCGTTGAAAGAACAGAACACTCAACTTGATGCTGCTAATAAGGATATAAAAAAGCAAGCAATTGAAG…	DEYDLLNNLVSGHEDEINNLNGSIKKLQRDFCKTLEANNTELTELRNRTTKDKKKIADLE	16	98	1	99	PF09177.6	Syntaxin-6_N	Domain	16	96	97	11.8	0.21	0	No_clan
merged.18814_1	EINV_331:4909..6339	CGAATGACAAAGACCAACTTTGTCTTGAAAAGAAGAAGCTTTAAGACGAATATGACCTACTCAATAACTTGGTTTCAGGACATGAAGACGAGATCAACAATTTGAATGGTTCGATCAAAAAGTTACAAAGAGACTTTTGTAAGACTTTAGAAGCAAACAACACCGAGTTGACTGAATTAAGAAACAGAACAACTAAAGACAAGAAGAAAATAGCCGATTTGGAACAACAAGTACAAGACCTTGAAGATAGACCAGTTGGGACTTCAAATATTGATCGAACAGAGGTCATCAAGAGAGACAACCAAATTGTTGATTTGGAGAAAACGGTTGCTGCGTTGAAAGAACAGAACACTCAACTTGATGCTGCTAATAAGGATATAAAAAAGCAAGCAATTGAAG…	DEYDLLNNLVSGHEDEINNLNGSIKKLQRDFCKTLEANNTELTELRNRTTKDKKKIADLE	16	115	8	129	PF01496.14	V_ATPase_I	Family	11	103	759	8.8	0.29	0	No_clan
merged.18814_1	EINV_331:4909..6339	CGAATGACAAAGACCAACTTTGTCTTGAAAAGAAGAAGCTTTAAGACGAATATGACCTACTCAATAACTTGGTTTCAGGACATGAAGACGAGATCAACAATTTGAATGGTTCGATCAAAAAGTTACAAAGAGACTTTTGTAAGACTTTAGAAGCAAACAACACCGAGTTGACTGAATTAAGAAACAGAACAACTAAAGACAAGAAGAAAATAGCCGATTTGGAACAACAAGTACAAGACCTTGAAGATAGACCAGTTGGGACTTCAAATATTGATCGAACAGAGGTCATCAAGAGAGACAACCAAATTGTTGATTTGGAGAAAACGGTTGCTGCGTTGAAAGAACAGAACACTCAACTTGATGCTGCTAATAAGGATATAAAAAAGCAAGCAATTGAAG…	DEYDLLNNLVSGHEDEINNLNGSIKKLQRDFCKTLEANNTELTELRNRTTKDKKKIADLE	17	68	3	70	PF08702.5	Fib_alpha	Domain	80	132	146	13.4	0.057	0	No_clan
merged.18814_1	EINV_331:4909..6339	CGAATGACAAAGACCAACTTTGTCTTGAAAAGAAGAAGCTTTAAGACGAATATGACCTACTCAATAACTTGGTTTCAGGACATGAAGACGAGATCAACAATTTGAATGGTTCGATCAAAAAGTTACAAAGAGACTTTTGTAAGACTTTAGAAGCAAACAACACCGAGTTGACTGAATTAAGAAACAGAACAACTAAAGACAAGAAGAAAATAGCCGATTTGGAACAACAAGTACAAGACCTTGAAGATAGACCAGTTGGGACTTCAAATATTGATCGAACAGAGGTCATCAAGAGAGACAACCAAATTGTTGATTTGGAGAAAACGGTTGCTGCGTTGAAAGAACAGAACACTCAACTTGATGCTGCTAATAAGGATATAAAAAAGCAAGCAATTGAAG…	DEYDLLNNLVSGHEDEINNLNGSIKKLQRDFCKTLEANNTELTELRNRTTKDKKKIADLE	17	120	11	129	PF11559.3	ADIP	Family	37	135	151	12.1	0.12	0	No_clan
merged.18814_1	EINV_331:4909..6339	CGAATGACAAAGACCAACTTTGTCTTGAAAAGAAGAAGCTTTAAGACGAATATGACCTACTCAATAACTTGGTTTCAGGACATGAAGACGAGATCAACAATTTGAATGGTTCGATCAAAAAGTTACAAAGAGACTTTTGTAAGACTTTAGAAGCAAACAACACCGAGTTGACTGAATTAAGAAACAGAACAACTAAAGACAAGAAGAAAATAGCCGATTTGGAACAACAAGTACAAGACCTTGAAGATAGACCAGTTGGGACTTCAAATATTGATCGAACAGAGGTCATCAAGAGAGACAACCAAATTGTTGATTTGGAGAAAACGGTTGCTGCGTTGAAAGAACAGAACACTCAACTTGATGCTGCTAATAAGGATATAAAAAAGCAAGCAATTGAAG…	DEYDLLNNLVSGHEDEINNLNGSIKKLQRDFCKTLEANNTELTELRNRTTKDKKKIADLE	18	115	4	129	PF08317.6	Spc7	Domain	152	249	326	14.1	0.012	0	No_clan
merged.18814_1	EINV_331:4909..6339	CGAATGACAAAGACCAACTTTGTCTTGAAAAGAAGAAGCTTTAAGACGAATATGACCTACTCAATAACTTGGTTTCAGGACATGAAGACGAGATCAACAATTTGAATGGTTCGATCAAAAAGTTACAAAGAGACTTTTGTAAGACTTTAGAAGCAAACAACACCGAGTTGACTGAATTAAGAAACAGAACAACTAAAGACAAGAAGAAAATAGCCGATTTGGAACAACAAGTACAAGACCTTGAAGATAGACCAGTTGGGACTTCAAATATTGATCGAACAGAGGTCATCAAGAGAGACAACCAAATTGTTGATTTGGAGAAAACGGTTGCTGCGTTGAAAGAACAGAACACTCAACTTGATGCTGCTAATAAGGATATAAAAAAGCAAGCAATTGAAG…	DEYDLLNNLVSGHEDEINNLNGSIKKLQRDFCKTLEANNTELTELRNRTTKDKKKIADLE	23	116	9	130	PF14362.1	DUF4407	Family	125	220	299	12.5	0.045	0	No_clan
merged.18814_1	EINV_331:4909..6339	CGAATGACAAAGACCAACTTTGTCTTGAAAAGAAGAAGCTTTAAGACGAATATGACCTACTCAATAACTTGGTTTCAGGACATGAAGACGAGATCAACAATTTGAATGGTTCGATCAAAAAGTTACAAAGAGACTTTTGTAAGACTTTAGAAGCAAACAACACCGAGTTGACTGAATTAAGAAACAGAACAACTAAAGACAAGAAGAAAATAGCCGATTTGGAACAACAAGTACAAGACCTTGAAGATAGACCAGTTGGGACTTCAAATATTGATCGAACAGAGGTCATCAAGAGAGACAACCAAATTGTTGATTTGGAGAAAACGGTTGCTGCGTTGAAAGAACAGAACACTCAACTTGATGCTGCTAATAAGGATATAAAAAAGCAAGCAATTGAAG…	DEYDLLNNLVSGHEDEINNLNGSIKKLQRDFCKTLEANNTELTELRNRTTKDKKKIADLE	23	66	14	72	PF04899.7	MbeD_MobD	Family	11	54	70	13	0.065	0	No_clan
merged.18814_1	EINV_331:4909..6339	CGAATGACAAAGACCAACTTTGTCTTGAAAAGAAGAAGCTTTAAGACGAATATGACCTACTCAATAACTTGGTTTCAGGACATGAAGACGAGATCAACAATTTGAATGGTTCGATCAAAAAGTTACAAAGAGACTTTTGTAAGACTTTAGAAGCAAACAACACCGAGTTGACTGAATTAAGAAACAGAACAACTAAAGACAAGAAGAAAATAGCCGATTTGGAACAACAAGTACAAGACCTTGAAGATAGACCAGTTGGGACTTCAAATATTGATCGAACAGAGGTCATCAAGAGAGACAACCAAATTGTTGATTTGGAGAAAACGGTTGCTGCGTTGAAAGAACAGAACACTCAACTTGATGCTGCTAATAAGGATATAAAAAAGCAAGCAATTGAAG…	DEYDLLNNLVSGHEDEINNLNGSIKKLQRDFCKTLEANNTELTELRNRTTKDKKKIADLE	30	116	23	122	PF13870.1	DUF4201	Family	53	135	177	14.7	0.014	0	No_clan
merged.18814_1	EINV_331:4909..6339	CGAATGACAAAGACCAACTTTGTCTTGAAAAGAAGAAGCTTTAAGACGAATATGACCTACTCAATAACTTGGTTTCAGGACATGAAGACGAGATCAACAATTTGAATGGTTCGATCAAAAAGTTACAAAGAGACTTTTGTAAGACTTTAGAAGCAAACAACACCGAGTTGACTGAATTAAGAAACAGAACAACTAAAGACAAGAAGAAAATAGCCGATTTGGAACAACAAGTACAAGACCTTGAAGATAGACCAGTTGGGACTTCAAATATTGATCGAACAGAGGTCATCAAGAGAGACAACCAAATTGTTGATTTGGAGAAAACGGTTGCTGCGTTGAAAGAACAGAACACTCAACTTGATGCTGCTAATAAGGATATAAAAAAGCAAGCAATTGAAG…	DEYDLLNNLVSGHEDEINNLNGSIKKLQRDFCKTLEANNTELTELRNRTTKDKKKIADLE	30	68	2	76	PF04582.7	Reo_sigmaC	Family	116	154	326	13.2	0.033	0	CL0326
merged.18814_1	EINV_331:4909..6339	CGAATGACAAAGACCAACTTTGTCTTGAAAAGAAGAAGCTTTAAGACGAATATGACCTACTCAATAACTTGGTTTCAGGACATGAAGACGAGATCAACAATTTGAATGGTTCGATCAAAAAGTTACAAAGAGACTTTTGTAAGACTTTAGAAGCAAACAACACCGAGTTGACTGAATTAAGAAACAGAACAACTAAAGACAAGAAGAAAATAGCCGATTTGGAACAACAAGTACAAGACCTTGAAGATAGACCAGTTGGGACTTCAAATATTGATCGAACAGAGGTCATCAAGAGAGACAACCAAATTGTTGATTTGGAGAAAACGGTTGCTGCGTTGAAAGAACAGAACACTCAACTTGATGCTGCTAATAAGGATATAAAAAAGCAAGCAATTGAAG…	DEYDLLNNLVSGHEDEINNLNGSIKKLQRDFCKTLEANNTELTELRNRTTKDKKKIADLE	33	62	6	64	PF12923.2	RRP7	Family	96	125	131	12.6	0.095	0	No_clan
merged.18814_1	EINV_331:4909..6339	CGAATGACAAAGACCAACTTTGTCTTGAAAAGAAGAAGCTTTAAGACGAATATGACCTACTCAATAACTTGGTTTCAGGACATGAAGACGAGATCAACAATTTGAATGGTTCGATCAAAAAGTTACAAAGAGACTTTTGTAAGACTTTAGAAGCAAACAACACCGAGTTGACTGAATTAAGAAACAGAACAACTAAAGACAAGAAGAAAATAGCCGATTTGGAACAACAAGTACAAGACCTTGAAGATAGACCAGTTGGGACTTCAAATATTGATCGAACAGAGGTCATCAAGAGAGACAACCAAATTGTTGATTTGGAGAAAACGGTTGCTGCGTTGAAAGAACAGAACACTCAACTTGATGCTGCTAATAAGGATATAAAAAAGCAAGCAATTGAAG…	DEYDLLNNLVSGHEDEINNLNGSIKKLQRDFCKTLEANNTELTELRNRTTKDKKKIADLE	33	115	12	129	PF05266.9	DUF724	Family	89	160	190	11.2	0.19	0	No_clan
merged.18814_1	EINV_331:4909..6339	CGAATGACAAAGACCAACTTTGTCTTGAAAAGAAGAAGCTTTAAGACGAATATGACCTACTCAATAACTTGGTTTCAGGACATGAAGACGAGATCAACAATTTGAATGGTTCGATCAAAAAGTTACAAAGAGACTTTTGTAAGACTTTAGAAGCAAACAACACCGAGTTGACTGAATTAAGAAACAGAACAACTAAAGACAAGAAGAAAATAGCCGATTTGGAACAACAAGTACAAGACCTTGAAGATAGACCAGTTGGGACTTCAAATATTGATCGAACAGAGGTCATCAAGAGAGACAACCAAATTGTTGATTTGGAGAAAACGGTTGCTGCGTTGAAAGAACAGAACACTCAACTTGATGCTGCTAATAAGGATATAAAAAAGCAAGCAATTGAAG…	DEYDLLNNLVSGHEDEINNLNGSIKKLQRDFCKTLEANNTELTELRNRTTKDKKKIADLE	33	68	6	70	PF04012.7	PspA_IM30	Family	98	133	221	10.1	0.33	0	CL0235
merged.18814_1	EINV_331:4909..6339	CGAATGACAAAGACCAACTTTGTCTTGAAAAGAAGAAGCTTTAAGACGAATATGACCTACTCAATAACTTGGTTTCAGGACATGAAGACGAGATCAACAATTTGAATGGTTCGATCAAAAAGTTACAAAGAGACTTTTGTAAGACTTTAGAAGCAAACAACACCGAGTTGACTGAATTAAGAAACAGAACAACTAAAGACAAGAAGAAAATAGCCGATTTGGAACAACAAGTACAAGACCTTGAAGATAGACCAGTTGGGACTTCAAATATTGATCGAACAGAGGTCATCAAGAGAGACAACCAAATTGTTGATTTGGAGAAAACGGTTGCTGCGTTGAAAGAACAGAACACTCAACTTGATGCTGCTAATAAGGATATAAAAAAGCAAGCAATTGAAG…	DEYDLLNNLVSGHEDEINNLNGSIKKLQRDFCKTLEANNTELTELRNRTTKDKKKIADLE	33	69	6	70	PF12329.3	TMF_DNA_bd	Family	36	69	74	9.9	0.54	0	No_clan
merged.18814_1	EINV_331:4909..6339	CGAATGACAAAGACCAACTTTGTCTTGAAAAGAAGAAGCTTTAAGACGAATATGACCTACTCAATAACTTGGTTTCAGGACATGAAGACGAGATCAACAATTTGAATGGTTCGATCAAAAAGTTACAAAGAGACTTTTGTAAGACTTTAGAAGCAAACAACACCGAGTTGACTGAATTAAGAAACAGAACAACTAAAGACAAGAAGAAAATAGCCGATTTGGAACAACAAGTACAAGACCTTGAAGATAGACCAGTTGGGACTTCAAATATTGATCGAACAGAGGTCATCAAGAGAGACAACCAAATTGTTGATTTGGAGAAAACGGTTGCTGCGTTGAAAGAACAGAACACTCAACTTGATGCTGCTAATAAGGATATAAAAAAGCAAGCAATTGAAG…	DEYDLLNNLVSGHEDEINNLNGSIKKLQRDFCKTLEANNTELTELRNRTTKDKKKIADLE	39	118	36	128	PF02050.11	FliJ	Family	4	84	123	14.1	0.032	0	CL0419
merged.18814_1	EINV_331:4909..6339	CGAATGACAAAGACCAACTTTGTCTTGAAAAGAAGAAGCTTTAAGACGAATATGACCTACTCAATAACTTGGTTTCAGGACATGAAGACGAGATCAACAATTTGAATGGTTCGATCAAAAAGTTACAAAGAGACTTTTGTAAGACTTTAGAAGCAAACAACACCGAGTTGACTGAATTAAGAAACAGAACAACTAAAGACAAGAAGAAAATAGCCGATTTGGAACAACAAGTACAAGACCTTGAAGATAGACCAGTTGGGACTTCAAATATTGATCGAACAGAGGTCATCAAGAGAGACAACCAAATTGTTGATTTGGAGAAAACGGTTGCTGCGTTGAAAGAACAGAACACTCAACTTGATGCTGCTAATAAGGATATAAAAAAGCAAGCAATTGAAG…	DEYDLLNNLVSGHEDEINNLNGSIKKLQRDFCKTLEANNTELTELRNRTTKDKKKIADLE	39	108	29	112	PF10211.4	Ax_dynein_light	Family	119	185	189	13.2	0.051	0	No_clan
merged.18814_1	EINV_331:4909..6339	CGAATGACAAAGACCAACTTTGTCTTGAAAAGAAGAAGCTTTAAGACGAATATGACCTACTCAATAACTTGGTTTCAGGACATGAAGACGAGATCAACAATTTGAATGGTTCGATCAAAAAGTTACAAAGAGACTTTTGTAAGACTTTAGAAGCAAACAACACCGAGTTGACTGAATTAAGAAACAGAACAACTAAAGACAAGAAGAAAATAGCCGATTTGGAACAACAAGTACAAGACCTTGAAGATAGACCAGTTGGGACTTCAAATATTGATCGAACAGAGGTCATCAAGAGAGACAACCAAATTGTTGATTTGGAGAAAACGGTTGCTGCGTTGAAAGAACAGAACACTCAACTTGATGCTGCTAATAAGGATATAAAAAAGCAAGCAATTGAAG…	DEYDLLNNLVSGHEDEINNLNGSIKKLQRDFCKTLEANNTELTELRNRTTKDKKKIADLE	79	116	72	129	PF06810.6	Phage_GP20	Family	34	71	156	13.8	0.026	0	No_clan
merged.18814_1	EINV_331:4909..6339	CGAATGACAAAGACCAACTTTGTCTTGAAAAGAAGAAGCTTTAAGACGAATATGACCTACTCAATAACTTGGTTTCAGGACATGAAGACGAGATCAACAATTTGAATGGTTCGATCAAAAAGTTACAAAGAGACTTTTGTAAGACTTTAGAAGCAAACAACACCGAGTTGACTGAATTAAGAAACAGAACAACTAAAGACAAGAAGAAAATAGCCGATTTGGAACAACAAGTACAAGACCTTGAAGATAGACCAGTTGGGACTTCAAATATTGATCGAACAGAGGTCATCAAGAGAGACAACCAAATTGTTGATTTGGAGAAAACGGTTGCTGCGTTGAAAGAACAGAACACTCAACTTGATGCTGCTAATAAGGATATAAAAAAGCAAGCAATTGAAG…	DEYDLLNNLVSGHEDEINNLNGSIKKLQRDFCKTLEANNTELTELRNRTTKDKKKIADLE	81	118	71	126	PF04977.10	DivIC	Family	19	58	80	13.3	0.037	0	CL0225
merged.18814_1	EINV_331:4909..6339	CGAATGACAAAGACCAACTTTGTCTTGAAAAGAAGAAGCTTTAAGACGAATATGACCTACTCAATAACTTGGTTTCAGGACATGAAGACGAGATCAACAATTTGAATGGTTCGATCAAAAAGTTACAAAGAGACTTTTGTAAGACTTTAGAAGCAAACAACACCGAGTTGACTGAATTAAGAAACAGAACAACTAAAGACAAGAAGAAAATAGCCGATTTGGAACAACAAGTACAAGACCTTGAAGATAGACCAGTTGGGACTTCAAATATTGATCGAACAGAGGTCATCAAGAGAGACAACCAAATTGTTGATTTGGAGAAAACGGTTGCTGCGTTGAAAGAACAGAACACTCAACTTGATGCTGCTAATAAGGATATAAAAAAGCAAGCAATTGAAG…	DEYDLLNNLVSGHEDEINNLNGSIKKLQRDFCKTLEANNTELTELRNRTTKDKKKIADLE	84	116	82	118	PF00170.16	bZIP_1	Family	24	56	64	13.3	0.054	0	CL0018
merged.18814_1	EINV_331:4909..6339	CGAATGACAAAGACCAACTTTGTCTTGAAAAGAAGAAGCTTTAAGACGAATATGACCTACTCAATAACTTGGTTTCAGGACATGAAGACGAGATCAACAATTTGAATGGTTCGATCAAAAAGTTACAAAGAGACTTTTGTAAGACTTTAGAAGCAAACAACACCGAGTTGACTGAATTAAGAAACAGAACAACTAAAGACAAGAAGAAAATAGCCGATTTGGAACAACAAGTACAAGACCTTGAAGATAGACCAGTTGGGACTTCAAATATTGATCGAACAGAGGTCATCAAGAGAGACAACCAAATTGTTGATTTGGAGAAAACGGTTGCTGCGTTGAAAGAACAGAACACTCAACTTGATGCTGCTAATAAGGATATAAAAAAGCAAGCAATTGAAG…	DEYDLLNNLVSGHEDEINNLNGSIKKLQRDFCKTLEANNTELTELRNRTTKDKKKIADLE	85	113	73	125	PF04513.7	Baculo_PEP_C	Family	12	40	140	10.3	0.41	0	No_clan
merged.18814_1	EINV_331:4909..6339	CGAATGACAAAGACCAACTTTGTCTTGAAAAGAAGAAGCTTTAAGACGAATATGACCTACTCAATAACTTGGTTTCAGGACATGAAGACGAGATCAACAATTTGAATGGTTCGATCAAAAAGTTACAAAGAGACTTTTGTAAGACTTTAGAAGCAAACAACACCGAGTTGACTGAATTAAGAAACAGAACAACTAAAGACAAGAAGAAAATAGCCGATTTGGAACAACAAGTACAAGACCTTGAAGATAGACCAGTTGGGACTTCAAATATTGATCGAACAGAGGTCATCAAGAGAGACAACCAAATTGTTGATTTGGAGAAAACGGTTGCTGCGTTGAAAGAACAGAACACTCAACTTGATGCTGCTAATAAGGATATAAAAAAGCAAGCAATTGAAG…	DEYDLLNNLVSGHEDEINNLNGSIKKLQRDFCKTLEANNTELTELRNRTTKDKKKIADLE	86	115	81	119	PF06005.7	DUF904	Family	18	47	72	11.6	0.22	0	No_clan
merged.18814_1	EINV_331:4909..6339	CGAATGACAAAGACCAACTTTGTCTTGAAAAGAAGAAGCTTTAAGACGAATATGACCTACTCAATAACTTGGTTTCAGGACATGAAGACGAGATCAACAATTTGAATGGTTCGATCAAAAAGTTACAAAGAGACTTTTGTAAGACTTTAGAAGCAAACAACACCGAGTTGACTGAATTAAGAAACAGAACAACTAAAGACAAGAAGAAAATAGCCGATTTGGAACAACAAGTACAAGACCTTGAAGATAGACCAGTTGGGACTTCAAATATTGATCGAACAGAGGTCATCAAGAGAGACAACCAAATTGTTGATTTGGAGAAAACGGTTGCTGCGTTGAAAGAACAGAACACTCAACTTGATGCTGCTAATAAGGATATAAAAAAGCAAGCAATTGAAG…	DEYDLLNNLVSGHEDEINNLNGSIKKLQRDFCKTLEANNTELTELRNRTTKDKKKIADLE	87	129	81	130	PF04012.7	PspA_IM30	Family	92	134	221	9.6	0.48	0	CL0235
merged.18931_1	EINV_335:214629..216183	CCAGCCTATTTCAATGACTCACAGCGACAGGCAACAAAGGATGCAGGCACAATTGCAGGCATCAATGTGCTCAGAATCATCAATGAGCCAACAGCAGCCGCAATAGCATATGGACTTGACAAGAAGACAGAGAGAGAAAAGAACGTCTTGATCTTTGATCTTGGTGGTGGAACATTTGATGTCTCACTTCTTGCTATTGACGATGGAGTCTTTGAAGTGAAGGCAACAAACGGCAACACACACCTTGGTGGCGAAGACTTTGATAACAGAATGGTCAACCACTTCATTGCCGAGTTCAAGAGAAAGTACAAGAAAGACATTTCAGGCAATGCACGAGCAGTCAGAAGGCTCAGAACATCATGTGAAAGGGCAAAGCGAACACTGTCATCGGCAGCAACA…	RQQTATHTLVAKTLITEWSTTSLPSSRESTRKTFQAMHEQSEGSEHHVKGQSEHCHRQQQ	20	101	3	115	PF05929.6	Phage_GPO	Family	180	263	276	10.5	0.23	0	No_clan
merged.18931_2	EINV_335:214629..216183	CCAGCCTATTTCAATGACTCACAGCGACAGGCAACAAAGGATGCAGGCACAATTGCAGGCATCAATGTGCTCAGAATCATCAATGAGCCAACAGCAGCCGCAATAGCATATGGACTTGACAAGAAGACAGAGAGAGAAAAGAACGTCTTGATCTTTGATCTTGGTGGTGGAACATTTGATGTCTCACTTCTTGCTATTGACGATGGAGTCTTTGAAGTGAAGGCAACAAACGGCAACACACACCTTGGTGGCGAAGACTTTGATAACAGAATGGTCAACCACTTCATTGCCGAGTTCAAGAGAAAGTACAAGAAAGACATTTCAGGCAATGCACGAGCAGTCAGAAGGCTCAGAACATCATGTGAAAGGGCAAAGCGAACACTGTCATCGGCAGCAACA…	PAYFNDSQRQATKDAGTIAGINVLRIINEPTAAAIAYGLDKKTEREKNVLIFDLGGGTFD	1	465	1	465	PF00012.15	HSP70	Family	143	602	602	652.7	3.2e-196	1	CL0108
merged.18931_2	EINV_335:214629..216183	CCAGCCTATTTCAATGACTCACAGCGACAGGCAACAAAGGATGCAGGCACAATTGCAGGCATCAATGTGCTCAGAATCATCAATGAGCCAACAGCAGCCGCAATAGCATATGGACTTGACAAGAAGACAGAGAGAGAAAAGAACGTCTTGATCTTTGATCTTGGTGGTGGAACATTTGATGTCTCACTTCTTGCTATTGACGATGGAGTCTTTGAAGTGAAGGCAACAAACGGCAACACACACCTTGGTGGCGAAGACTTTGATAACAGAATGGTCAACCACTTCATTGCCGAGTTCAAGAGAAAGTACAAGAAAGACATTTCAGGCAATGCACGAGCAGTCAGAAGGCTCAGAACATCATGTGAAAGGGCAAAGCGAACACTGTCATCGGCAGCAACA…	PAYFNDSQRQATKDAGTIAGINVLRIINEPTAAAIAYGLDKKTEREKNVLIFDLGGGTFD	347	409	340	414	PF05633.6	DUF793	Family	303	366	389	9.2	0.41	0	CL0133
merged.19078_1	EINV_335:319505..320095	AACTTAACTAAAATGATAAAATCAGTAAATATTACTTCGTAAACAACTTTATTCAGATGCCTCTTTCTTCGAAGCTTTTGACTTCTTTTCTTTCTTCTTGTCATCGTCAGCTTTTTTCACAGACTTTCTTGGCTTTTTCTCTTCCTTCTCTTCTTCTTTCTTGGTTGTCTTTTTTGACTTCTTTTCCTTCTTCTCGTCATCTTCCTTCACGTGTTCTTCCCCTTCCTTCTCAGTTTTCTTTGACGTTTTCTTCTTCTTTGGTGCCTCTTTTTTTTCTTCCTCGTCCTTTTTCTCCTCCTTATCTTTTTTGGTGGTTTTCTTCTTCTTTGGGGCTTCTTCTTTTTTCTCCTCTTCTTGTTTTTCTTCCTCCTTTTCTTCTTTCTTTGTGGTCTTCTTTGG…	NDKISKYYFVNNFIQMPLSSKLLTSFLSSCHRQLFSQTFLAFSLPSLLLSWLSFLTSFPS	29	127	2	131	PF09972.4	DUF2207	Family	386	456	511	8.2	0.71	0	No_clan
merged.19078_3	EINV_335:319505..320095	AACTTAACTAAAATGATAAAATCAGTAAATATTACTTCGTAAACAACTTTATTCAGATGCCTCTTTCTTCGAAGCTTTTGACTTCTTTTCTTTCTTCTTGTCATCGTCAGCTTTTTTCACAGACTTTCTTGGCTTTTTCTCTTCCTTCTCTTCTTCTTTCTTGGTTGTCTTTTTTGACTTCTTTTCCTTCTTCTCGTCATCTTCCTTCACGTGTTCTTCCCCTTCCTTCTCAGTTTTCTTTGACGTTTTCTTCTTCTTTGGTGCCTCTTTTTTTTCTTCCTCGTCCTTTTTCTCCTCCTTATCTTTTTTGGTGGTTTTCTTCTTCTTTGGGGCTTCTTCTTTTTTCTCCTCTTCTTGTTTTTCTTCCTCCTTTTCTTCTTTCTTTGTGGTCTTCTTTGG…	KTKIMAETDKKVYLYLLEHGFKASAEALKKEAKIKDVTFEKDELSDDKKPVTAEAKKEPV	12	32	12	32	PF08513.6	LisH	Domain	7	27	27	23	4.2e-05	1	No_clan
merged.19380_5	EINV_335:421056..422542	TAATACTAAAAATAACTTTGTAAAGACAAGTGAATTACATCAGTCGACCTCCTCGATCTTCGGCCCCTTTGTGTCGCTCTTCTTTGCGCCCTGTTGTTGTGCACCGGGCATACCACCTTGTGGCATACCGCCTGGCATGTTACCAGCTGCTGCATTCTGTTGATACATTTTAGTGAAGATAGGCTGGATCTTCGCCTCAGCTTCCTTCTGTTTCTGTGTGTATTCATCCTTTGATGCCGATTGGTTCTTGTCGAGCCAGTCGAGCGTCTCCTTGATAGTTGCTTCAATTGCCGCCTTGTCGTCTGGTGAGAGCTTTGCTGCAATTTGCTCGTTGAGTGTGTTTTTCATTGAGTAGCAGAAGTTCTCAAGTCCATTCTTTGCCTCGACAAGCTCCTTCAT…	LRIINEPTAAAIAYGLDKKTEREKNVLIFDLGGGTFDVSLLAIDDGVFEVKATNGNTHLG	1	442	1	442	PF00012.15	HSP70	Family	166	602	602	594.6	1.2e-178	1	CL0108
merged.19380_5	EINV_335:421056..422542	TAATACTAAAAATAACTTTGTAAAGACAAGTGAATTACATCAGTCGACCTCCTCGATCTTCGGCCCCTTTGTGTCGCTCTTCTTTGCGCCCTGTTGTTGTGCACCGGGCATACCACCTTGTGGCATACCGCCTGGCATGTTACCAGCTGCTGCATTCTGTTGATACATTTTAGTGAAGATAGGCTGGATCTTCGCCTCAGCTTCCTTCTGTTTCTGTGTGTATTCATCCTTTGATGCCGATTGGTTCTTGTCGAGCCAGTCGAGCGTCTCCTTGATAGTTGCTTCAATTGCCGCCTTGTCGTCTGGTGAGAGCTTTGCTGCAATTTGCTCGTTGAGTGTGTTTTTCATTGAGTAGCAGAAGTTCTCAAGTCCATTCTTTGCCTCGACAAGCTCCTTCAT…	LRIINEPTAAAIAYGLDKKTEREKNVLIFDLGGGTFDVSLLAIDDGVFEVKATNGNTHLG	324	386	317	391	PF05633.6	DUF793	Family	303	366	389	9.3	0.38	0	CL0133
merged.19380_5	EINV_335:421056..422542	TAATACTAAAAATAACTTTGTAAAGACAAGTGAATTACATCAGTCGACCTCCTCGATCTTCGGCCCCTTTGTGTCGCTCTTCTTTGCGCCCTGTTGTTGTGCACCGGGCATACCACCTTGTGGCATACCGCCTGGCATGTTACCAGCTGCTGCATTCTGTTGATACATTTTAGTGAAGATAGGCTGGATCTTCGCCTCAGCTTCCTTCTGTTTCTGTGTGTATTCATCCTTTGATGCCGATTGGTTCTTGTCGAGCCAGTCGAGCGTCTCCTTGATAGTTGCTTCAATTGCCGCCTTGTCGTCTGGTGAGAGCTTTGCTGCAATTTGCTCGTTGAGTGTGTTTTTCATTGAGTAGCAGAAGTTCTCAAGTCCATTCTTTGCCTCGACAAGCTCCTTCAT…	LRIINEPTAAAIAYGLDKKTEREKNVLIFDLGGGTFDVSLLAIDDGVFEVKATNGNTHLG	384	435	362	448	PF03480.8	SBP_bac_7	Family	211	262	286	12.6	0.047	0	CL0177
merged.19813_2	EINV_335:687271..689228	GAGTAATAGAATAATTTGTTAAAGTTCGTCCTTCTCGTAATCTTCGTAGTTACCATATTGTTTGTTATCGTAACCTGGTGCTTGTTGTTGCTCTCCACCGCCATACTTAGCGAGAATAGGTTGGGCGATTTGTTCAATCTGTTTGTATTTATCGTCGCACTCCTCCTTAGTTGGATTAGTGTTGTCTTCAAGGAACTTAGTGACTTCCTCGACTGCGTCTAACAAGACTTTCTTGTCAGCCTCGTCGATCTTTGAACCGAGCTTTTCTTTATCATTCACCGAGTTCTTAATTTGATATGCGTAGTTCTCAAGGGAGTTCTTTGCTTCGACTTGTTCTTTGACCTTCTTATCATCATCGGCTCTCTCAGCAGCTTCTTTGATCATTCTCTCGATTTCTTC…	EKPKDEEDKIDGPVIGIDLGTTFSAVGMYNGEGKGVEIIVNDQGNRITPSIVAFTDTEIL	14	618	14	620	PF00012.15	HSP70	Family	1	600	602	835.9	1.1e-251	1	CL0108
merged.19813_2	EINV_335:687271..689228	GAGTAATAGAATAATTTGTTAAAGTTCGTCCTTCTCGTAATCTTCGTAGTTACCATATTGTTTGTTATCGTAACCTGGTGCTTGTTGTTGCTCTCCACCGCCATACTTAGCGAGAATAGGTTGGGCGATTTGTTCAATCTGTTTGTATTTATCGTCGCACTCCTCCTTAGTTGGATTAGTGTTGTCTTCAAGGAACTTAGTGACTTCCTCGACTGCGTCTAACAAGACTTTCTTGTCAGCCTCGTCGATCTTTGAACCGAGCTTTTCTTTATCATTCACCGAGTTCTTAATTTGATATGCGTAGTTCTCAAGGGAGTTCTTTGCTTCGACTTGTTCTTTGACCTTCTTATCATCATCGGCTCTCTCAGCAGCTTCTTTGATCATTCTCTCGATTTCTTC…	EKPKDEEDKIDGPVIGIDLGTTFSAVGMYNGEGKGVEIIVNDQGNRITPSIVAFTDTEIL	153	241	136	288	PF02776.13	TPP_enzyme_N	Domain	19	106	172	11.4	0.14	0	CL0254
merged.19936_1	EINV_339:57459..58036	GCGTTCAAATTTTAAAAAAATTTCATTGCCTAACATAATCACCTCACTCTATGAGGGCTGTTTTTACTACTGTGAATCTTTATCTGTAATAACACTTCCAAGCAATTTGAGAGAAATAGGAAACAAATGTTTTGGTGACTGTTTTGCATTGAAGGTACTTGACCTTCCAATAACAGTTACAACAATTGGGTGTTGTTTTGTTGACAACTGTTACAGTCTTACGTCAATCAATGTGCCAGAAACACTCACTTCATTGCCACAATATTGTTTCCATGGATGTAGCAAGTTAAGTGGATTTTCGTTTCCTGACCATTTGAAGTCGATTGGCGATTTTTGTTTCCAAGATTGTTTATCGTTAAAATCAATTGTAATACCCGACTGTGAATGTTTTATAGGCGA…	RSNFKKISLPNIITSLYEGCFYYCESLSVITLPSNLREIGNKCFGDCFALKVLDLPITVT	26	78	25	81	PF13855.1	LRR_8	Repeat	2	56	61	24.5	1.5e-05	0	CL0022
merged.19936_1	EINV_339:57459..58036	GCGTTCAAATTTTAAAAAAATTTCATTGCCTAACATAATCACCTCACTCTATGAGGGCTGTTTTTACTACTGTGAATCTTTATCTGTAATAACACTTCCAAGCAATTTGAGAGAAATAGGAAACAAATGTTTTGGTGACTGTTTTGCATTGAAGGTACTTGACCTTCCAATAACAGTTACAACAATTGGGTGTTGTTTTGTTGACAACTGTTACAGTCTTACGTCAATCAATGTGCCAGAAACACTCACTTCATTGCCACAATATTGTTTCCATGGATGTAGCAAGTTAAGTGGATTTTCGTTTCCTGACCATTTGAAGTCGATTGGCGATTTTTGTTTCCAAGATTGTTTATCGTTAAAATCAATTGTAATACCCGACTGTGAATGTTTTATAGGCGA…	RSNFKKISLPNIITSLYEGCFYYCESLSVITLPSNLREIGNKCFGDCFALKVLDLPITVT	83	192	83	192	PF13306.1	LRR_5	Family	1	109	129	92.9	1.1e-26	1	CL0022
merged.19993_2	EINV_343:2829..3783	TTGTTGCAGTGATATCTTTACAACAGTAGCACTTTTCATCTCCTTTCTTTTTTGTAATGATAGCCCTTCTCGGGCCAACGAATGTAGCATGTTCTTGCATTCTTACAATTTGGACAAATGCTGACTTTTTAATATTACAGTTTTTCCAGGCTCTCCAAGATATGACTTGGTGACATTGTTTATGGTCAAACATTCTTGGGAGTGTTCCAGAAGGGCCAAGCCCTTTCCATTTAACCAAGTAGAAGTTGTTTATTTTATCGTCGATAAAACTGAGGACTACTTTGATGGATTTTTCTTGGTTTGATTGATATTCTATAAGTTGCTCAATCTCTTCAGATTTCACCTTTTGGACTAGACATTTTTTTGCTCTTTTGAGAAGATTATATGGAGAGTCTTGTG…	RNLNAINFIRTINSDIISKLRYGYSIVPWKLGQLDQLDRKIRAFLTKHNLRSKGQTMYRL	121	159	76	163	PF07167.8	PhaC_N	Family	122	160	172	12	0.093	0	CL0028
merged.19993_2	EINV_343:2829..3783	TTGTTGCAGTGATATCTTTACAACAGTAGCACTTTTCATCTCCTTTCTTTTTTGTAATGATAGCCCTTCTCGGGCCAACGAATGTAGCATGTTCTTGCATTCTTACAATTTGGACAAATGCTGACTTTTTAATATTACAGTTTTTCCAGGCTCTCCAAGATATGACTTGGTGACATTGTTTATGGTCAAACATTCTTGGGAGTGTTCCAGAAGGGCCAAGCCCTTTCCATTTAACCAAGTAGAAGTTGTTTATTTTATCGTCGATAAAACTGAGGACTACTTTGATGGATTTTTCTTGGTTTGATTGATATTCTATAAGTTGCTCAATCTCTTCAGATTTCACCTTTTGGACTAGACATTTTTTTGCTCTTTTGAGAAGATTATATGGAGAGTCTTGTG…	RNLNAINFIRTINSDIISKLRYGYSIVPWKLGQLDQLDRKIRAFLTKHNLRSKGQTMYRL	142	166	126	168	PF00385.19	Chromo	Domain	17	30	55	14.2	0.023	0	CL0049
merged.20167_1	EINV_354:74396..75416	ATTTGACTCGGATAACTCAAAAGAGTCAATGTGGAAATTTTAAGGCTTTGAAGGAAACACAAAGTGTCATTCAACCAATGTATTGTGGTTTGAAAACAACAAACGGACAACAATTTCGTTTAGATGCAAAAACAGTCGAAATTAATTGTACTGGTCCACAACGTACAGCTTCTCAGTTTCCTTATTATACCAAAGTTAAACAAGAAAACATCAAGTTTCCTCCAATTATACACCCCACTTCAAATGTTCATATGGAACTCGTTGATAACGAAAATGTTATTTTGGCTTCAAAAGTACAGCAACAGTCCAATGCAGAAAGAGTCGAAAACAAAAACAAACACAAAAAAGTAGCACAAGAAATATATAAAAGGTTGCCTCATTATTTACAAGTTAAACTCC…	LTRITQKSQCGNFKALKETQSVIQPMYCGLKTTNGQQFRLDAKTVEINCTGPQRTASQFP	85	119	79	122	PF08499.7	PDEase_I_N	Family	15	50	59	10.4	0.42	0	No_clan
merged.20167_1	EINV_354:74396..75416	ATTTGACTCGGATAACTCAAAAGAGTCAATGTGGAAATTTTAAGGCTTTGAAGGAAACACAAAGTGTCATTCAACCAATGTATTGTGGTTTGAAAACAACAAACGGACAACAATTTCGTTTAGATGCAAAAACAGTCGAAATTAATTGTACTGGTCCACAACGTACAGCTTCTCAGTTTCCTTATTATACCAAAGTTAAACAAGAAAACATCAAGTTTCCTCCAATTATACACCCCACTTCAAATGTTCATATGGAACTCGTTGATAACGAAAATGTTATTTTGGCTTCAAAAGTACAGCAACAGTCCAATGCAGAAAGAGTCGAAAACAAAAACAAACACAAAAAAGTAGCACAAGAAATATATAAAAGGTTGCCTCATTATTTACAAGTTAAACTCC…	LTRITQKSQCGNFKALKETQSVIQPMYCGLKTTNGQQFRLDAKTVEINCTGPQRTASQFP	89	139	88	156	PF13921.1	Myb_DNA-bind_6	Domain	4	43	60	9.7	0.77	0	CL0123
merged.20482_1	EINV_355:45992..46566	ATTTTGATATAATAATTGAATTAAAGTAGAATCGAAACAATTATAGTAAGGAGAATAAAAGAGCCAATAGCAGATGATGGTTGAATGTTGCGATTTATTATTCTACTTTTATCTTTTTCTTCGCATACATTTAATTTAACAACTATTGTTTTTTCGGCTTCTCCTTCGCATTTATCATTTTTGAAGATAGATATAATAACTTCTTCTTTATTGATTACTCCTCTTCCATATGTATTTTCTGTGCCACGTTCTTTTACACATCCTGGTTTATTATATGTTATTAATGGTCCATATTCTTTTGGATACGAACAAGTGTTATCAAAGTAAATTTCGGTCTGAAATAAATGTTCAGGTAAATCTTTTATTAATGCAAACTTCTCTGCTACTGATGGATTTAAT…	STLTVSEYAYVDESNIFLGVEIGKCIKSQPLEFGRFEISAATKNNLTYFAGKDCNTMTLN	80	155	45	182	PF11912.3	DUF3430	Family	26	105	212	9.6	0.68	0	No_clan
merged.20488_1	EINV_358:6762..7364	TTCGGGGAGTGTTTCGACAACACTAAACACGACTTTGTCACTTTTGGGTTATGTGGGCATTCTTTCTGTAAAAAGTGTGTTACTGATTATTTCACCAGAGAGGTCGCAAATATGCACAACGTATTTTGTCCAGTCAAGGGGTGCAATTGTGATATCTCTGTGCAAGAAATCTCTAAATTAGACAACGAACTTGGGAAGAGAGCAGAAGAGATGATGAAGTTCAAAACACAGATATCGGCGAATCCAAATTTGGCGTTTTGTCCCAAATTTGAGTATTGTGGAGTGTTACACAAAAGTGGAAATAACAACAAAGTCATTTGCAGTGAATGTAAAAACGAGTTTTGTTTCAACTGTCGACTTCATTGGCATCAAAATACAAAGTGTTTTGAAGAACTTCAA…	FGECFDNTKHDFVTFGLCGHSFCKKCVTDYFTREVANMHNVFCPVKGCNCDISVQEISKL	4	49	3	50	PF13923.1	zf-C3HC4_2	Domain	8	45	46	20.9	0.0002	0	CL0229
merged.20488_1	EINV_358:6762..7364	TTCGGGGAGTGTTTCGACAACACTAAACACGACTTTGTCACTTTTGGGTTATGTGGGCATTCTTTCTGTAAAAAGTGTGTTACTGATTATTTCACCAGAGAGGTCGCAAATATGCACAACGTATTTTGTCCAGTCAAGGGGTGCAATTGTGATATCTCTGTGCAAGAAATCTCTAAATTAGACAACGAACTTGGGAAGAGAGCAGAAGAGATGATGAAGTTCAAAACACAGATATCGGCGAATCCAAATTTGGCGTTTTGTCCCAAATTTGAGTATTGTGGAGTGTTACACAAAAGTGGAAATAACAACAAAGTCATTTGCAGTGAATGTAAAAACGAGTTTTGTTTCAACTGTCGACTTCATTGGCATCAAAATACAAAGTGTTTTGAAGAACTTCAA…	FGECFDNTKHDFVTFGLCGHSFCKKCVTDYFTREVANMHNVFCPVKGCNCDISVQEISKL	72	128	66	128	PF01485.16	IBR	Family	6	64	64	34	1.7e-08	1	No_clan
merged.20488_1	EINV_358:6762..7364	TTCGGGGAGTGTTTCGACAACACTAAACACGACTTTGTCACTTTTGGGTTATGTGGGCATTCTTTCTGTAAAAAGTGTGTTACTGATTATTTCACCAGAGAGGTCGCAAATATGCACAACGTATTTTGTCCAGTCAAGGGGTGCAATTGTGATATCTCTGTGCAAGAAATCTCTAAATTAGACAACGAACTTGGGAAGAGAGCAGAAGAGATGATGAAGTTCAAAACACAGATATCGGCGAATCCAAATTTGGCGTTTTGTCCCAAATTTGAGTATTGTGGAGTGTTACACAAAAGTGGAAATAACAACAAAGTCATTTGCAGTGAATGTAAAAACGAGTTTTGTTTCAACTGTCGACTTCATTGGCATCAAAATACAAAGTGTTTTGAAGAACTTCAA…	FGECFDNTKHDFVTFGLCGHSFCKKCVTDYFTREVANMHNVFCPVKGCNCDISVQEISKL	134	178	129	187	PF01485.16	IBR	Family	10	57	64	26.5	3.9e-06	1	No_clan
merged.20871_2	EINV_362:56543..57513	CACACAATTTTTATTAGAAATAATTCCATTTGTTTTATTTTTTTGTAAACCTTTTTTATTCCTTTCTTTTTGGTGAGGATTTCGGACTGCTTTTAACACTTTGAATTCGTTTTTGAGTTTCTTTTTCTTTTCCATCTTTGTTTTGCAGAAGAAGTTGGGAAGAAGACGTTTGCAATTCTTTTCCTTTAGATCCTTTTGGACTATCAACAGAAAATCCTTTTTGTTGCTCTGCACCTTCTATTTTAGATGTTCCAACGTCTTTTTCATATTTAAAAATTTCATGAAGCTCTTCTGGAGTGAAATATCTTGCACTTGGCTTTCTTTGGATTCGGGGTTTTGGAGAATCAGTTGTTTGTACATGGAAACCAAAGAATTGTGGTTGTGGCAATTTTCTATAAC…	PTPKDNVEVTPALQTELNKFITLTERYIAMLSQMSVNMKMGAPLLGRYLFKNIKKIVKKE	32	74	26	82	PF06062.6	UPF0231	Family	12	54	121	10.8	0.3	0	No_clan
merged.20960_3	EINV_354:63149..64950	CCAGTCACTGTCACCGAGTTCAAAGGTTTCCAACGAGTTCGGTTGGAAATTGTTATGGGGGAATAGTCTCGTAGTTTCATTAGAACGGGTTGTTCTCCGTATAATCTTACTATTCTTGAAAGAATGGGTTCGTTTAAAGTTTCGTTGGATGGATAGAGGACAATGGACTCTGCCATTGCTTTGATGTGGCAGACCTTTGTTTTGTTTGTCATCCTTTTTTGCTTTGGGTCAAGGTCTGCGATGTTAATGACATTAACGTCGTTGTTGGGAGCTGTGAGTTTTGTCATTGTTGTTTGGTTGGGAAATACTGTTGTCTGGAAAAAAGTCTGAAACTCTTCAACAAGTCTAGAAGCACTTTTTATATCAATGAAAAGGTGGAAAGAGCCTTCAACATAACGA…	NSFGFDVFNHYIHHPVAEDFLGCKSRVVGEKGCIRKRRQQLNVKPFIGHYNTGTRCSAIQ	26	42	24	44	PF02344.10	Myc-LZ	Family	5	21	32	12.7	0.067	0	No_clan
merged.20960_5	EINV_354:63149..64950	CCAGTCACTGTCACCGAGTTCAAAGGTTTCCAACGAGTTCGGTTGGAAATTGTTATGGGGGAATAGTCTCGTAGTTTCATTAGAACGGGTTGTTCTCCGTATAATCTTACTATTCTTGAAAGAATGGGTTCGTTTAAAGTTTCGTTGGATGGATAGAGGACAATGGACTCTGCCATTGCTTTGATGTGGCAGACCTTTGTTTTGTTTGTCATCCTTTTTTGCTTTGGGTCAAGGTCTGCGATGTTAATGACATTAACGTCGTTGTTGGGAGCTGTGAGTTTTGTCATTGTTGTTTGGTTGGGAAATACTGTTGTCTGGAAAAAAGTCTGAAACTCTTCAACAAGTCTAGAAGCACTTTTTATATCAATGAAAAGGTGGAAAGAGCCTTCAACATAACGA…	EVNQSNKFSLKDVLNAQQILQFFIFDELFFSLETRREQIATVFSILRGESLVTYRSVGIL	14	96	5	107	PF03547.13	Mem_trans	Family	127	212	385	10.8	0.093	0	CL0064
merged.20960_6	EINV_354:63149..64950	CCAGTCACTGTCACCGAGTTCAAAGGTTTCCAACGAGTTCGGTTGGAAATTGTTATGGGGGAATAGTCTCGTAGTTTCATTAGAACGGGTTGTTCTCCGTATAATCTTACTATTCTTGAAAGAATGGGTTCGTTTAAAGTTTCGTTGGATGGATAGAGGACAATGGACTCTGCCATTGCTTTGATGTGGCAGACCTTTGTTTTGTTTGTCATCCTTTTTTGCTTTGGGTCAAGGTCTGCGATGTTAATGACATTAACGTCGTTGTTGGGAGCTGTGAGTTTTGTCATTGTTGTTTGGTTGGGAAATACTGTTGTCTGGAAAAAAGTCTGAAACTCTTCAACAAGTCTAGAAGCACTTTTTATATCAATGAAAAGGTGGAAAGAGCCTTCAACATAACGA…	SKIALTYAAFSKHVERTKGTTFKPDTARKWVLKTFDLKTIEGKPEDIGRLSINPEDIITN	75	245	70	301	PF03184.14	DDE_1	Family	6	170	217	50.4	1.3e-13	1	CL0219
merged.20960_7	EINV_354:63149..64950	CCAGTCACTGTCACCGAGTTCAAAGGTTTCCAACGAGTTCGGTTGGAAATTGTTATGGGGGAATAGTCTCGTAGTTTCATTAGAACGGGTTGTTCTCCGTATAATCTTACTATTCTTGAAAGAATGGGTTCGTTTAAAGTTTCGTTGGATGGATAGAGGACAATGGACTCTGCCATTGCTTTGATGTGGCAGACCTTTGTTTTGTTTGTCATCCTTTTTTGCTTTGGGTCAAGGTCTGCGATGTTAATGACATTAACGTCGTTGTTGGGAGCTGTGAGTTTTGTCATTGTTGTTTGGTTGGGAAATACTGTTGTCTGGAAAAAAGTCTGAAACTCTTCAACAAGTCTAGAAGCACTTTTTATATCAATGAAAAGGTGGAAAGAGCCTTCAACATAACGA…	ITWQQTQFERGQRIKSGKRLTNTITTILSSIDRAATHETIIASFQRAGMVSRYVEGSFHL	48	65	44	69	PF05233.8	PHB_acc	Domain	19	36	41	10	0.48	0	No_clan
merged.21304_2	EINV_362:262182..262860	GTTTAAAAACATAAAACAAAAACAAACTTTAATAATGATATTTCATTAAAGTAAGTTTAGCAACCTTAGATGGATCCATTTCAGCAAGAGATTCATTGTAAAGTGTTTCAGTACGACTAAACAGTTTTTCACATGAGATGCTCGTTGTTTCAACAAAAAGGTACTTTTTCACTAAAGGTATCATGTGAAACAGTAAAGCAGAATCCATATTTCTTTTCCAATAGTTATCAACGGTGAGTCCTGCTTCATTATTGTCTCTCTCATACAATTCCATTATCGCCGCAGCCCTTGTTAGATTTGCTTTCTGAGTTGGAGGATTAAAGGACTGAAGCACCAAAAAACAGGCATTGCCATTTGTGGCTGTTTTTCATTGAATGATAAGTTTTTTTTTTCCAATTC…	KTATNGNACFLVLQSFNPPTQKANLTRAAAIMELYERDNNEAGLTVDNYWKRNMDSALLF	43	109	30	112	PF05699.9	Dimer_Tnp_hAT	Domain	17	81	84	17.6	0.0019	0	No_clan
merged.21319_2	EINV_362:233451..234106	GATCTGAACTGAAAGGTAGAATGACTAAAATTTCTTATTTTTTAAAACAAAGCTGCCTTACAAACAACTCGAGCTTTTCGACTTTTTTCCTCAACTCTTTTACCTCACTATTGAGTTCAAGTAGTCCTCCAACCGATTGCTCTATTTGATCAAATCTACTCAAAAGTTGATCAACGGAATCAGAAAAGTCCAACACCGACAGTAACACATCATTTGTACTTTGTTTGTGGATCACAGTCGATTTTTCAGTTGAATCTGCACATGTCTCAAGAAGGCCCTCCAATTTTGCGATGTAGTCGTCGAGTGCGCTTGCACAACACACGGTTTGTTGATGCAGTGTATGAAGATATGCTGTTGGATCCAATGGTTCAACGACTGCTGTTGTCTTTGATTCTTCTG…	KTMTEEKAKEIEWVSPIPLVPTEESKTTAVVEPLDPTAYLHTLHQQTVCCASALDDYIAK	20	132	2	135	PF10157.4	DUF2365	Family	35	146	149	30.7	2.2e-07	1	No_clan
merged.21319_2	EINV_362:233451..234106	GATCTGAACTGAAAGGTAGAATGACTAAAATTTCTTATTTTTTAAAACAAAGCTGCCTTACAAACAACTCGAGCTTTTCGACTTTTTTCCTCAACTCTTTTACCTCACTATTGAGTTCAAGTAGTCCTCCAACCGATTGCTCTATTTGATCAAATCTACTCAAAAGTTGATCAACGGAATCAGAAAAGTCCAACACCGACAGTAACACATCATTTGTACTTTGTTTGTGGATCACAGTCGATTTTTCAGTTGAATCTGCACATGTCTCAAGAAGGCCCTCCAATTTTGCGATGTAGTCGTCGAGTGCGCTTGCACAACACACGGTTTGTTGATGCAGTGTATGAAGATATGCTGTTGGATCCAATGGTTCAACGACTGCTGTTGTCTTTGATTCTTCTG…	KTMTEEKAKEIEWVSPIPLVPTEESKTTAVVEPLDPTAYLHTLHQQTVCCASALDDYIAK	34	128	28	138	PF04513.7	Baculo_PEP_C	Family	16	101	140	13.9	0.032	0	No_clan
merged.21319_2	EINV_362:233451..234106	GATCTGAACTGAAAGGTAGAATGACTAAAATTTCTTATTTTTTAAAACAAAGCTGCCTTACAAACAACTCGAGCTTTTCGACTTTTTTCCTCAACTCTTTTACCTCACTATTGAGTTCAAGTAGTCCTCCAACCGATTGCTCTATTTGATCAAATCTACTCAAAAGTTGATCAACGGAATCAGAAAAGTCCAACACCGACAGTAACACATCATTTGTACTTTGTTTGTGGATCACAGTCGATTTTTCAGTTGAATCTGCACATGTCTCAAGAAGGCCCTCCAATTTTGCGATGTAGTCGTCGAGTGCGCTTGCACAACACACGGTTTGTTGATGCAGTGTATGAAGATATGCTGTTGGATCCAATGGTTCAACGACTGCTGTTGTCTTTGATTCTTCTG…	KTMTEEKAKEIEWVSPIPLVPTEESKTTAVVEPLDPTAYLHTLHQQTVCCASALDDYIAK	60	129	42	136	PF06009.7	Laminin_II	Family	32	102	140	11.9	0.14	0	No_clan
merged.21319_2	EINV_362:233451..234106	GATCTGAACTGAAAGGTAGAATGACTAAAATTTCTTATTTTTTAAAACAAAGCTGCCTTACAAACAACTCGAGCTTTTCGACTTTTTTCCTCAACTCTTTTACCTCACTATTGAGTTCAAGTAGTCCTCCAACCGATTGCTCTATTTGATCAAATCTACTCAAAAGTTGATCAACGGAATCAGAAAAGTCCAACACCGACAGTAACACATCATTTGTACTTTGTTTGTGGATCACAGTCGATTTTTCAGTTGAATCTGCACATGTCTCAAGAAGGCCCTCCAATTTTGCGATGTAGTCGTCGAGTGCGCTTGCACAACACACGGTTTGTTGATGCAGTGTATGAAGATATGCTGTTGGATCCAATGGTTCAACGACTGCTGTTGTCTTTGATTCTTCTG…	KTMTEEKAKEIEWVSPIPLVPTEESKTTAVVEPLDPTAYLHTLHQQTVCCASALDDYIAK	78	135	69	138	PF07544.8	Med9	Family	11	68	83	11.2	0.2	0	CL0123
merged.21319_2	EINV_362:233451..234106	GATCTGAACTGAAAGGTAGAATGACTAAAATTTCTTATTTTTTAAAACAAAGCTGCCTTACAAACAACTCGAGCTTTTCGACTTTTTTCCTCAACTCTTTTACCTCACTATTGAGTTCAAGTAGTCCTCCAACCGATTGCTCTATTTGATCAAATCTACTCAAAAGTTGATCAACGGAATCAGAAAAGTCCAACACCGACAGTAACACATCATTTGTACTTTGTTTGTGGATCACAGTCGATTTTTCAGTTGAATCTGCACATGTCTCAAGAAGGCCCTCCAATTTTGCGATGTAGTCGTCGAGTGCGCTTGCACAACACACGGTTTGTTGATGCAGTGTATGAAGATATGCTGTTGGATCCAATGGTTCAACGACTGCTGTTGTCTTTGATTCTTCTG…	KTMTEEKAKEIEWVSPIPLVPTEESKTTAVVEPLDPTAYLHTLHQQTVCCASALDDYIAK	86	138	54	139	PF10046.4	BLOC1_2	Family	33	85	99	11.8	0.17	0	No_clan
merged.21319_2	EINV_362:233451..234106	GATCTGAACTGAAAGGTAGAATGACTAAAATTTCTTATTTTTTAAAACAAAGCTGCCTTACAAACAACTCGAGCTTTTCGACTTTTTTCCTCAACTCTTTTACCTCACTATTGAGTTCAAGTAGTCCTCCAACCGATTGCTCTATTTGATCAAATCTACTCAAAAGTTGATCAACGGAATCAGAAAAGTCCAACACCGACAGTAACACATCATTTGTACTTTGTTTGTGGATCACAGTCGATTTTTCAGTTGAATCTGCACATGTCTCAAGAAGGCCCTCCAATTTTGCGATGTAGTCGTCGAGTGCGCTTGCACAACACACGGTTTGTTGATGCAGTGTATGAAGATATGCTGTTGGATCCAATGGTTCAACGACTGCTGTTGTCTTTGATTCTTCTG…	KTMTEEKAKEIEWVSPIPLVPTEESKTTAVVEPLDPTAYLHTLHQQTVCCASALDDYIAK	94	132	89	137	PF10392.4	COG5	Family	54	92	132	9.2	1	0	CL0295
merged.22432_1	EINV_373:1205..3226	TGGCTACAAACAAAGGCCCAGCAGTTGGTATAGATTTAGGTACCACATATTCATGTGTTGGTATCTGGCAAAACGACAGAGTAGAAATCATCGCAAATGATCAGGGTAACAGGACTACCCCATCATATGTTGCTTTCACTGACTCCGAACGATTGATTGGTGATGCTGCTAAGAATCAAATTGCTATGAATGTTGCGAACACTGTCTTTGATGCTAAGAGACTTATTGGAAGACGCTTCAGTGATCCAGCAATTCAGGATGATATGAAGCATTGGTCATTTACTGTTATCAATGATGGTAATGACAAGCCATTGATTCAGGTGGAGTACAAGGGTGAGACGAAGAAATTCACACCAGAAGAAATCAGTTCAATGGTCTTAACTAAGATGAAAGAAACTG…	KQPMEIHTLVVKTLITEWSTTSLPSSRESIRRTFLAMQEQSEDSEHHVKELKEHCHRQQQ	12	64	3	74	PF06881.6	Elongin_A	Family	47	100	109	16.4	0.0077	0	No_clan
merged.22432_1	EINV_373:1205..3226	TGGCTACAAACAAAGGCCCAGCAGTTGGTATAGATTTAGGTACCACATATTCATGTGTTGGTATCTGGCAAAACGACAGAGTAGAAATCATCGCAAATGATCAGGGTAACAGGACTACCCCATCATATGTTGCTTTCACTGACTCCGAACGATTGATTGGTGATGCTGCTAAGAATCAAATTGCTATGAATGTTGCGAACACTGTCTTTGATGCTAAGAGACTTATTGGAAGACGCTTCAGTGATCCAGCAATTCAGGATGATATGAAGCATTGGTCATTTACTGTTATCAATGATGGTAATGACAAGCCATTGATTCAGGTGGAGTACAAGGGTGAGACGAAGAAATTCACACCAGAAGAAATCAGTTCAATGGTCTTAACTAAGATGAAAGAAACTG…	KQPMEIHTLVVKTLITEWSTTSLPSSRESIRRTFLAMQEQSEDSEHHVKELKEHCHRQQQ	27	96	3	114	PF13423.1	UCH_1	Family	109	166	295	14.7	0.014	0	CL0125
merged.22432_1	EINV_373:1205..3226	TGGCTACAAACAAAGGCCCAGCAGTTGGTATAGATTTAGGTACCACATATTCATGTGTTGGTATCTGGCAAAACGACAGAGTAGAAATCATCGCAAATGATCAGGGTAACAGGACTACCCCATCATATGTTGCTTTCACTGACTCCGAACGATTGATTGGTGATGCTGCTAAGAATCAAATTGCTATGAATGTTGCGAACACTGTCTTTGATGCTAAGAGACTTATTGGAAGACGCTTCAGTGATCCAGCAATTCAGGATGATATGAAGCATTGGTCATTTACTGTTATCAATGATGGTAATGACAAGCCATTGATTCAGGTGGAGTACAAGGGTGAGACGAAGAAATTCACACCAGAAGAAATCAGTTCAATGGTCTTAACTAAGATGAAAGAAACTG…	KQPMEIHTLVVKTLITEWSTTSLPSSRESIRRTFLAMQEQSEDSEHHVKELKEHCHRQQQ	31	90	22	109	PF11208.3	DUF2992	Family	43	102	132	15	0.016	0	No_clan
merged.22432_1	EINV_373:1205..3226	TGGCTACAAACAAAGGCCCAGCAGTTGGTATAGATTTAGGTACCACATATTCATGTGTTGGTATCTGGCAAAACGACAGAGTAGAAATCATCGCAAATGATCAGGGTAACAGGACTACCCCATCATATGTTGCTTTCACTGACTCCGAACGATTGATTGGTGATGCTGCTAAGAATCAAATTGCTATGAATGTTGCGAACACTGTCTTTGATGCTAAGAGACTTATTGGAAGACGCTTCAGTGATCCAGCAATTCAGGATGATATGAAGCATTGGTCATTTACTGTTATCAATGATGGTAATGACAAGCCATTGATTCAGGTGGAGTACAAGGGTGAGACGAAGAAATTCACACCAGAAGAAATCAGTTCAATGGTCTTAACTAAGATGAAAGAAACTG…	KQPMEIHTLVVKTLITEWSTTSLPSSRESIRRTFLAMQEQSEDSEHHVKELKEHCHRQQQ	38	84	24	104	PF03127.9	GAT	Domain	33	79	101	13.6	0.043	0	No_clan
merged.22432_1	EINV_373:1205..3226	TGGCTACAAACAAAGGCCCAGCAGTTGGTATAGATTTAGGTACCACATATTCATGTGTTGGTATCTGGCAAAACGACAGAGTAGAAATCATCGCAAATGATCAGGGTAACAGGACTACCCCATCATATGTTGCTTTCACTGACTCCGAACGATTGATTGGTGATGCTGCTAAGAATCAAATTGCTATGAATGTTGCGAACACTGTCTTTGATGCTAAGAGACTTATTGGAAGACGCTTCAGTGATCCAGCAATTCAGGATGATATGAAGCATTGGTCATTTACTGTTATCAATGATGGTAATGACAAGCCATTGATTCAGGTGGAGTACAAGGGTGAGACGAAGAAATTCACACCAGAAGAAATCAGTTCAATGGTCTTAACTAAGATGAAAGAAACTG…	KQPMEIHTLVVKTLITEWSTTSLPSSRESIRRTFLAMQEQSEDSEHHVKELKEHCHRQQQ	70	111	44	116	PF00957.16	Synaptobrevin	Family	25	66	89	11.7	0.13	0	CL0445
merged.22432_2	EINV_373:1205..3226	TGGCTACAAACAAAGGCCCAGCAGTTGGTATAGATTTAGGTACCACATATTCATGTGTTGGTATCTGGCAAAACGACAGAGTAGAAATCATCGCAAATGATCAGGGTAACAGGACTACCCCATCATATGTTGCTTTCACTGACTCCGAACGATTGATTGGTGATGCTGCTAAGAATCAAATTGCTATGAATGTTGCGAACACTGTCTTTGATGCTAAGAGACTTATTGGAAGACGCTTCAGTGATCCAGCAATTCAGGATGATATGAAGCATTGGTCATTTACTGTTATCAATGATGGTAATGACAAGCCATTGATTCAGGTGGAGTACAAGGGTGAGACGAAGAAATTCACACCAGAAGAAATCAGTTCAATGGTCTTAACTAAGATGAAAGAAACTG…	ATNKGPAVGIDLGTTYSCVGIWQNDRVEIIANDQGNRTTPSYVAFTDSERLIGDAAKNQI	7	613	7	613	PF00012.15	HSP70	Family	1	602	602	886.5	5.3e-267	1	CL0108
merged.22432_4	EINV_373:1205..3226	TGGCTACAAACAAAGGCCCAGCAGTTGGTATAGATTTAGGTACCACATATTCATGTGTTGGTATCTGGCAAAACGACAGAGTAGAAATCATCGCAAATGATCAGGGTAACAGGACTACCCCATCATATGTTGCTTTCACTGACTCCGAACGATTGATTGGTGATGCTGCTAAGAATCAAATTGCTATGAATGTTGCGAACACTGTCTTTGATGCTAAGAGACTTATTGGAAGACGCTTCAGTGATCCAGCAATTCAGGATGATATGAAGCATTGGTCATTTACTGTTATCAATGATGGTAATGACAAGCCATTGATTCAGGTGGAGTACAAGGGTGAGACGAAGAAATTCACACCAGAAGAAATCAGTTCAATGGTCTTAACTAAGATGAAAGAAACTG…	VAVISHRRFTFKNLDQDTWLVICISREYLRLLSWNSRVSWNQSSHNSTSSLNTKSQRSDI	2	113	1	114	PF10712.4	NAD-GH	Family	129	235	576	89.7	1.2e-25	1	No_clan
merged.22432_6	EINV_373:1205..3226	TGGCTACAAACAAAGGCCCAGCAGTTGGTATAGATTTAGGTACCACATATTCATGTGTTGGTATCTGGCAAAACGACAGAGTAGAAATCATCGCAAATGATCAGGGTAACAGGACTACCCCATCATATGTTGCTTTCACTGACTCCGAACGATTGATTGGTGATGCTGCTAAGAATCAAATTGCTATGAATGTTGCGAACACTGTCTTTGATGCTAAGAGACTTATTGGAAGACGCTTCAGTGATCCAGCAATTCAGGATGATATGAAGCATTGGTCATTTACTGTTATCAATGATGGTAATGACAAGCCATTGATTCAGGTGGAGTACAAGGGTGAGACGAAGAAATTCACACCAGAAGAAATCAGTTCAATGGTCTTAACTAAGATGAAAGAAACTG…	CSESSDCSCIARNVLLILSLELGNEVVDHSVIKVFTTKVCISIGCFYFKDTIINSKKRDI	5	140	1	141	PF10712.4	NAD-GH	Family	322	455	576	124.1	5e-36	1	No_clan
merged.22432_6	EINV_373:1205..3226	TGGCTACAAACAAAGGCCCAGCAGTTGGTATAGATTTAGGTACCACATATTCATGTGTTGGTATCTGGCAAAACGACAGAGTAGAAATCATCGCAAATGATCAGGGTAACAGGACTACCCCATCATATGTTGCTTTCACTGACTCCGAACGATTGATTGGTGATGCTGCTAAGAATCAAATTGCTATGAATGTTGCGAACACTGTCTTTGATGCTAAGAGACTTATTGGAAGACGCTTCAGTGATCCAGCAATTCAGGATGATATGAAGCATTGGTCATTTACTGTTATCAATGATGGTAATGACAAGCCATTGATTCAGGTGGAGTACAAGGGTGAGACGAAGAAATTCACACCAGAAGAAATCAGTTCAATGGTCTTAACTAAGATGAAAGAAACTG…	CSESSDCSCIARNVLLILSLELGNEVVDHSVIKVFTTKVCISIGCFYFKDTIINSKKRDI	49	96	36	100	PF04969.11	CS	Domain	25	71	78	10	0.91	0	CL0190
merged.22432_6	EINV_373:1205..3226	TGGCTACAAACAAAGGCCCAGCAGTTGGTATAGATTTAGGTACCACATATTCATGTGTTGGTATCTGGCAAAACGACAGAGTAGAAATCATCGCAAATGATCAGGGTAACAGGACTACCCCATCATATGTTGCTTTCACTGACTCCGAACGATTGATTGGTGATGCTGCTAAGAATCAAATTGCTATGAATGTTGCGAACACTGTCTTTGATGCTAAGAGACTTATTGGAAGACGCTTCAGTGATCCAGCAATTCAGGATGATATGAAGCATTGGTCATTTACTGTTATCAATGATGGTAATGACAAGCCATTGATTCAGGTGGAGTACAAGGGTGAGACGAAGAAATTCACACCAGAAGAAATCAGTTCAATGGTCTTAACTAAGATGAAAGAAACTG…	CSESSDCSCIARNVLLILSLELGNEVVDHSVIKVFTTKVCISIGCFYFKDTIINSKKRDI	117	126	113	128	PF00649.13	Copper-fist	Domain	7	16	40	9.7	0.42	0	No_clan
merged.22962_1	EINV_373:306305..307064	AATGGAACGTGAACGTGTTAAATAAAAGTCCTTAACAAGAACTCGCTCTCTTGATTTTTCTTTAGTGATATTACACTGTGAGAATCTTTTCAATATGGAAAAACTCGACTCAACCATCGCCGTTGTTGGAGGAATCCTTAAGAAAAACACCAAAAGATAATAAAACCTCGAGTTCTTACTAAGTATTGGAACATAATCCAAAAGATCCAAAGAAACGGAACTTGTCAGAACACCGTTTTTACTTTTTGCTTCTTTTGTTTGGTGTAATTTTTCCCTGAAAGTTGAAATGTCAGAATAATTTCGTAAATCAAGAATTTCGTTTTTATAATATTCAAATATATCAGGTATTTAACTTACCAATTATATACGCATCAAAGTTGTTTGTGAAGTCACAGTACT…	LTNYIRIKVVCEVTVLIQLLVIIFGVLCLMFNKLGTASFENRSNCHRRKSYDKGQSKTIQ	7	46	4	57	PF10541.4	KASH	Domain	4	36	58	11.6	0.18	0	No_clan
merged.23284_1	EINV_373:460719..461233	TGAAGTTGACCTCAATTGAGATTTTAGCTCTGAAATAACATTTTTGAAGTTTTGTCACAACCAATTAGTTTATAGAAATCAGACACAAGTTCATTCTTCGGAAATGAAATCACTTGGTTTTTATGTTCTTGTTCACTTTCAAAACAATTATTTTCATTTATTAAGTCCGATTGTTGTTTTATTATTTTCAAAGTTGACGGAATTTGAAGTTTTGAACGGGTGTGATAGGTTTCGTTGATGTATTTTTTCAAAATAGAGTTTTGCCTTTTCAATGTAGTTTTGTGTATGTGTTTGAAAATCATTAAAAAATAATTGGTTCTTCGGTTCTGTATATTTAGAACAATACATCTTGTGTTTTAAGTTGGTCTTGTAAATAAAACATCTTAAACAAAATAGACA…	IVLRSTLQYHYMKSKKTYYFCLFCLRCFIYKTNLKHKMYCSKYTEPKNQLFFNDFQTHTQ	2	29	1	36	PF13789.1	DUF4181	Family	73	100	110	11.4	0.21	0	No_clan
merged.23284_1	EINV_373:460719..461233	TGAAGTTGACCTCAATTGAGATTTTAGCTCTGAAATAACATTTTTGAAGTTTTGTCACAACCAATTAGTTTATAGAAATCAGACACAAGTTCATTCTTCGGAAATGAAATCACTTGGTTTTTATGTTCTTGTTCACTTTCAAAACAATTATTTTCATTTATTAAGTCCGATTGTTGTTTTATTATTTTCAAAGTTGACGGAATTTGAAGTTTTGAACGGGTGTGATAGGTTTCGTTGATGTATTTTTTCAAAATAGAGTTTTGCCTTTTCAATGTAGTTTTGTGTATGTGTTTGAAAATCATTAAAAAATAATTGGTTCTTCGGTTCTGTATATTTAGAACAATACATCTTGTGTTTTAAGTTGGTCTTGTAAATAAAACATCTTAAACAAAATAGACA…	IVLRSTLQYHYMKSKKTYYFCLFCLRCFIYKTNLKHKMYCSKYTEPKNQLFFNDFQTHTQ	24	85	4	95	PF10602.4	RPN7	Family	59	118	177	12.5	0.064	0	CL0020
merged.23347_2	EINV_373:497479..499000	AATTTGGAACTTGAAATCGAATTCAAATGAACGCGGGTTTGTTCTCTTTGAGTCGAAAGTAAATTTTCATTATCAGTAATTGTATTGATGCTACGATCAGCCGTTATCTGTTGTGATCGTTGTGCTGGAATAACATCCGTTTCAGCTTGTATCACTTGTCTTGGGACAACTCAAGGCAAAGTTTCCATTTGGATTGTGACCAAGAAGTGATCAACTTCTGGTACTGTGAAGTACTCAATCATTTCTGAAGTAAAAACATTACCGGCTTCTTGGAGTAAACGACTTGCCTCCTTTAACAAAACAAACACCCTCTTCACTCGACCCAAATTAACACCAACAACACCGGACCTTTTGAACGAAGCTACTATTACCTTCTTCGTCGCATTTGATTCCATTACT…	MEHQQHLFLNVDEVGFSDWMDRHNMFVYVTKEKYEKLKDSEKPKIGVSHSCKRSTCIVCI	35	172	4	176	PF03184.14	DDE_1	Family	26	160	217	38.4	6.2e-10	1	CL0219
merged.23740_1	EINV_373:702578..703580	AACTCCACTTTTAATCTTTCCATCAGACGACAATGTGGTATTGGAATTTGAACTGTAAAGTACCGACGATTTATCATCGAGTCGAGAAAACTCCCCTTCAATATCACCACTGACAAGAACAATTGTCTTGTCCTCACTTGTAACAGAACGGAGTTCAAAGTTAGACCCAACAATGTAATTACATGTAAACACGGGTGAAGACCCATAGATGTAATAAATAGTGTTTGTCGCGGTGACGACTTTGAAAGTGTTATTGTTCGATAGATACACACTGTAATACAATAATGTAGTTGAGAGTTTCTTGTATACCACACTTCCCAAAGAGAGATCAATAATTTGAGAAACTGGTTCATCAAAAGTGAAAAAAGTAGAACACTCCGAGTCGTCCAAAGTATTATT…	VSLAFAQIILWTTRSVLLFSLLMNQFLKLLISLWEVWYTRNSQLHYCITVCIYRTITLSK	14	121	2	124	PF05579.8	Peptidase_S32	Family	243	349	425	9.8	0.26	0	CL0124
merged.23985_2	EINV_373:825183..825928	GAAAAACCAACAATAAACTGCACCTCTGATAATTTTGGTGAGGATACTATATGTCCTTGCACAAAATATAGTGACTCTGAATGTAGAATAGAAGTTACAAAAAATATTAATATTGGAGAACAAAACCAACAAATAGTCCTTTTAAATTCAACATCAACCGAGTCATTAAAAATCATGGGAAGTGGAAATTTGTTTGTTAAAAGATTGGAAACTGATGGTATATTTGAATTCTCTGGATTTACAACCATTACTATCGATACGATCATTAAAGGAGGAATAAAACTAAGCGGTGATATGACAACAACCATTAAAAATATGAATACAGGAAACACCAATACATTGACTTCAAATCAGGGTACTATTTATTTGTTCCAAAACCAATTTGTTGGGGTTTATACA…	FEVNVLVFPVFIFLMVVVISPLSFIPPLMIVSIVMVVNPENSNIPSVSNLLTNKFPLPMI	65	92	35	110	PF04032.11	Rpr2	Family	40	67	85	12.2	0.11	0	No_clan
merged.23988_1	EINV_373:826099..826878	TCAGGGCCGATTCAAAAACAACTGAATTGGTTATTGCTAATTTGACTATCAACTCTGGTGTGACTTTTAATACAACTACTTTAAAATTAAATGAAACAAGATTATCAGACACTCAAGTTATTAATCTAATTAACACTATTCTCGAGTCTTCACAAAATATTGTGCTCAACGAATTTACAATGGATTACAATTCACGAATAATTCTTGGTGATAATTCACTCATTGCAAATTCGGCATATTTTGATTTATCAGTTAAAATTGCCGATACACCATCCAAAGCTCTGATATCTTCAACATCTCCAGACGCTTTGATTATTAAAGGAGTTGTTTTGACATCAAAGATTATAACAGATAACATAATCATATACAACGAAAATACACGCGCTTATAAAGGCGACC…	RADSKTTELVIANLTINSGVTFNTTTLKLNETRLSDTQVINLINTILESSQNIVLNEFTM	39	54	37	57	PF12415.3	rpo132	Family	15	30	33	9.9	0.31	0	No_clan
merged.24229_1	EINV_373:941082..941935	GAGCTTCGCTCATTAACGCAAAGTCTCCAACAATTGAGGGCGTTGAGTCAAATGAAAAGTATAAGGACCTACACGGAGGGTCCAACAACTTCACCCTAATATCACCAGAGAAATTCATCATGTATTTAACATGAAATGAATGTTGTTGCCTTTGCAAGGGAGGTGAGACAGAACCGTCAAAGTACACAGTAATTGGTGTATGTGATGTTACCGCAATTTTGAAATCAGTGGATGTTGTTTTGTAGTCTTGTGAGGTGACTCTATCAATACTTGAAATGAGTGGTGTAAATAACGAAATGTCAATTACACTGACATTAAGACTTTTTATGAATGATGGTAACAAATTTGAAGATGCAATTGTGCTGTTTACGAAAGCGACAATTGGCGATACGCTTGTCA…	NMILTFAIVIIVVLGIAITVSLKRMLFTPRSIPFVVNSLGHYTIPISLTSEGDCSATIVS	125	167	115	186	PF11028.3	DUF2723	Family	14	55	178	11.4	0.15	0	CL0111
merged.24516_1	EINV_373:1089025..1089880	TAGTTCAATTAAACTATAATAAAACTATATTTGGAGTGGATGTCATCAATCGGGTAATTCAATTTCAACGAAGTTGGACTTGGACTGGAGTTTCTTTCTTGAGAATAAGAAGAAGACGGTTACGATACAAAGTCCGACCACTAAGACTAAGACCGTGATAACAGCGGAGACGATCAGAATACCTTTGCCCCATGTAATCCACTTTATTGGTTCGACTATGGGTATGCACTCTTCAACACACCATAATTCTATTCCATTAGTTGTGTTACAATAATATATTCCGCTTAGCGTTACATTTTTGTTTGGCACTTTAAAACTTTGACAGACTGATTTCTGAGTGGTCTCAAAAAGAATTGTATATGGCACATCACCAGTAAATGTTATTGTATTGCTGTTGAA…	TQSLNFCFSFLTSSHNLGFAVPDVANCTSTPGKVECSPYNFCEQNSVITFQALNGNVECT	50	243	28	247	PF05827.7	ATP-synt_S1	Family	183	277	281	16	0.005	0	No_clan
merged.24847_1	EINV_375:42446..43086	TGGAAGACAACAACACTCTTTGGTGTAAAATTGTCATTGTCAGTCAACTCGTTGTATTTGGCGGTGTAAGTGGATGGGATGCAATGACTACCATTTTGACCTTTCTTGCTCACAAGTATATCATAATCACAACCGTATTTACCACAACCAAATACAAAGAGACATGAATTGTTTTGAGAATTCAGAACAAATTCACAATCGGGGTAATTTCCAGTCTTACCAAACTTCTTTGGATTCAAAGTGCCACTTCTCACAAGTGAAAAGATGTAAGAACTGCCACTGCTGATAAATTTGTTAACGGTATTAATACTACCAGTGTACACGCCACCAAACTTGTTGTGATTGGCGTCTTCTACCAAAAAGCACAAGTTGCTTTTGTTGATAACTTTTGTATCAAAC…	KLSKDKTYKIVQAKNSKIDQIMKSQKFINAKKQHDEEAEKVKREHITLEEEAGLEKLTGM	3	68	1	86	PF09520.5	RE_MjaII	Family	89	150	252	9.8	0.38	0	No_clan
merged.24847_1	EINV_375:42446..43086	TGGAAGACAACAACACTCTTTGGTGTAAAATTGTCATTGTCAGTCAACTCGTTGTATTTGGCGGTGTAAGTGGATGGGATGCAATGACTACCATTTTGACCTTTCTTGCTCACAAGTATATCATAATCACAACCGTATTTACCACAACCAAATACAAAGAGACATGAATTGTTTTGAGAATTCAGAACAAATTCACAATCGGGGTAATTTCCAGTCTTACCAAACTTCTTTGGATTCAAAGTGCCACTTCTCACAAGTGAAAAGATGTAAGAACTGCCACTGCTGATAAATTTGTTAACGGTATTAATACTACCAGTGTACACGCCACCAAACTTGTTGTGATTGGCGTCTTCTACCAAAAAGCACAAGTTGCTTTTGTTGATAACTTTTGTATCAAAC…	KLSKDKTYKIVQAKNSKIDQIMKSQKFINAKKQHDEEAEKVKREHITLEEEAGLEKLTGM	9	88	2	107	PF05098.7	LEF-4	Family	341	418	450	12.4	0.044	0	No_clan
merged.24847_1	EINV_375:42446..43086	TGGAAGACAACAACACTCTTTGGTGTAAAATTGTCATTGTCAGTCAACTCGTTGTATTTGGCGGTGTAAGTGGATGGGATGCAATGACTACCATTTTGACCTTTCTTGCTCACAAGTATATCATAATCACAACCGTATTTACCACAACCAAATACAAAGAGACATGAATTGTTTTGAGAATTCAGAACAAATTCACAATCGGGGTAATTTCCAGTCTTACCAAACTTCTTTGGATTCAAAGTGCCACTTCTCACAAGTGAAAAGATGTAAGAACTGCCACTGCTGATAAATTTGTTAACGGTATTAATACTACCAGTGTACACGCCACCAAACTTGTTGTGATTGGCGTCTTCTACCAAAAAGCACAAGTTGCTTTTGTTGATAACTTTTGTATCAAAC…	KLSKDKTYKIVQAKNSKIDQIMKSQKFINAKKQHDEEAEKVKREHITLEEEAGLEKLTGM	66	208	65	212	PF07534.11	TLD	Domain	2	132	139	34.8	1.3e-08	1	No_clan
merged.25022_1	EINV_382:60847..61493	ATTGAGAAGGGATGAACATTAACTACTCTATGACACCAACACCTAAAGAAAAAGAAGAAATCATTCACAACGACGCGGAAGCAGAATATCAACTTGTTTATAGCAATGTGTTACCAATCTCACGAAACTATTGCCACAGTAAATGCGTAATTGGTGGGGAATATTACAGAGTCAATATAAAAGTTGTGATGGTCTTGGTACCTACGATATTTCACTGGATTGCTTCGTTTGTTTTTAGGATGGAAAGAAAGAATGTACTCATCGACAGTGTGAGGTGGCTTATAGTCGATTATAACATTGCGTGGTTTATCCCATCACTCTTTTTCTTCTGTACAATTGTTGTTTGTTTTCATTGATAAATTTCTATGAATAAATAAGATGAAATAAATTGATTAGAAC…	EGMNINYSMTPTPKEKEEIIHNDAEAEYQLVYSNVLPISRNYCHSKCVIGGEYYRVNIKV	50	83	40	91	PF11460.3	DUF3007	Family	28	61	104	11.6	0.19	0	No_clan
merged.25171_2	EINV_386:18342..18862	AGTAATTAAAGTGAATTAATGAAACCCAAAGCCACTGAGTGTATTTCGGGCATATCCAAACGGTGCTCCAAATAGATTTTGTTGTGGATTATCAGCGTCTCTGACTTGATTTAGTCTTTGTGTCAGCGCATTAATTTCATCAAAAATTTCGACGTCACTACTTTCTATTTGTGTAATGTTTTCTGGCTTGTTCGATATCACAAAACACCTTTTGCACATTTTCAATACGATGTGTTTTGTTTCATTTCCAATTATCAAAAATAAATTCTGGCAGTTCTCAAAAGTTGCTGATTTTGACATTACATACAATTGGTCAGGTACATTGTCGATATTTTTCATTTTAAATTTGTTCAAACGCATTTTATCAAATAACATAGTTAATTCGGTCGTGTCAAAACA…	NVGDLCFDTTELTMLFDKMRLNKFKMKNIDNVPDQLYVMSKSATFENCQNLFLIIGNETK	36	76	15	102	PF08603.6	CAP_C	Family	28	68	159	14	0.021	0	CL0391
merged.25255_1	EINV_396:11845..13304	ATGGGATATCTAAACGAATTGGTCAACGTAACGAACGCGACTTTGAGATTTTTGGGACTCCCAAGAAATGTTAACGCAGTAAACAGAAGGCAATGAATGTTTAGAATGCATGAATACATGTCTAAAAAGTTCAATTTTATAACTTACACTTTGATGGCGAGTATTACCTCCAACATATCTGCAGATGTTTGGGGAGGCAAATACGTCGTGCAAAGACGCTTCCGGGAAAATCGGGAAGAAAGGGAGTGTTTTCAGATGAAGAAAAAGATGCTTTGATTAAACAAATTAAAGAAAGTGAAAAAAATAAAGTACCAATGAGTTACAGTGATTTAATGCTTTTTATTGTGACAACACTGTGTCGAGAAGATGTAACAAAAAATTCTCTCTATCACTTCGTTG…	KVQFYNLHFDGEYYLQHICRCLGRQIRRAKTLPGKSGRKGVFSDEEKDALIKQIKESEKN	136	348	131	348	PF03184.14	DDE_1	Family	6	217	217	82.8	1.6e-23	1	CL0219
merged.25255_3	EINV_396:11845..13304	ATGGGATATCTAAACGAATTGGTCAACGTAACGAACGCGACTTTGAGATTTTTGGGACTCCCAAGAAATGTTAACGCAGTAAACAGAAGGCAATGAATGTTTAGAATGCATGAATACATGTCTAAAAAGTTCAATTTTATAACTTACACTTTGATGGCGAGTATTACCTCCAACATATCTGCAGATGTTTGGGGAGGCAAATACGTCGTGCAAAGACGCTTCCGGGAAAATCGGGAAGAAAGGGAGTGTTTTCAGATGAAGAAAAAGATGCTTTGATTAAACAAATTAAAGAAAGTGAAAAAAATAAAGTACCAATGAGTTACAGTGATTTAATGCTTTTTATTGTGACAACACTGTGTCGAGAAGATGTAACAAAAAATTCTCTCTATCACTTCGTTG…	VFINAFFEYFKMAFFLVTPFSTSSLSTLLVETIKYGGNAEPSIHTTPSILVLLPLREIGM	51	95	32	103	PF09950.4	DUF2184	Family	134	180	249	12.7	0.043	0	CL0373
merged.2556_1	EINV_1065:68781..69326	AATCAGAACGAAAGAAGGAAAGAGAATGAGTCAAAGAGATCAATTAGCAAAGTTTCGCCCATTCACAGAACTGCTCTGGTCTGTTTCCAGTCTCAAGGAACTTGACGACCATGAAATAAATCTCTTCGAGGACGAAGTAACAGTAGTGTTGTGGCAAGTTGTTTCTAAACTTGTCACAAAGGGCGGTCTCAAGGTCGTGGACTTTATCAAGGGTCTCTCCACTCTCAACAGCATCAATTAAGGACTGTGCTGTGTTTTTACACAAATTGCAGACAAGGTCTGCATTCGCGACAGCAAGGACAAGTACAACTAACAACATAGCTTTCATGGCTTTGAAATATACTTTTCTAGTTCAATATGGTACTCGTTTCGCTATCGCTCACTTTTGAGATAATTGGA…	TRKVYFKAMKAMLLVVLVLAVANADLVCNLCKNTAQSLIDAVESGETLDKVHDLETALCD	3	49	1	55	PF12173.3	BacteriocIIc_cy	Family	13	64	91	17.7	0.0025	0	No_clan
merged.2556_1	EINV_1065:68781..69326	AATCAGAACGAAAGAAGGAAAGAGAATGAGTCAAAGAGATCAATTAGCAAAGTTTCGCCCATTCACAGAACTGCTCTGGTCTGTTTCCAGTCTCAAGGAACTTGACGACCATGAAATAAATCTCTTCGAGGACGAAGTAACAGTAGTGTTGTGGCAAGTTGTTTCTAAACTTGTCACAAAGGGCGGTCTCAAGGTCGTGGACTTTATCAAGGGTCTCTCCACTCTCAACAGCATCAATTAAGGACTGTGCTGTGTTTTTACACAAATTGCAGACAAGGTCTGCATTCGCGACAGCAAGGACAAGTACAACTAACAACATAGCTTTCATGGCTTTGAAATATACTTTTCTAGTTCAATATGGTACTCGTTTCGCTATCGCTCACTTTTGAGATAATTGGA…	TRKVYFKAMKAMLLVVLVLAVANADLVCNLCKNTAQSLIDAVESGETLDKVHDLETALCD	23	69	14	84	PF07911.8	DUF1677	Family	29	75	91	12.9	0.086	0	No_clan
merged.25840_1	EINV_404:80615..81727	TCAAAAGTAGCTATCGATGCCTCCGATAAGCGAGATCTCCCACCGGAAGTTGGCCCGGTGGCTGGATAGGGTCTGGTAAACCCTAAAGGCAATCTCCCAGGAAGAGAAAGTCAAGCCTTGTCACCTCGGATTTTCGCCGTTCCAGCAAGTCCCAACTCTGCATTTTCAAAGGCTTTGAAGGAAACTCTCTGAACTTAGAGAGTCAGATTGTCTCTCCATTTTATTCTCAAAACAAATTCTTGCCATTTGAATATCACAGGACCGCTATTTGACTTTGGTTTGAATAAAACTTGGTAATACCAGGGCAAAGATTTGGGTTATAATTGATACCACAAAATCCAACAATTTCAGCAAGGAAGTCACAGATATTTTCGACACATGCAGACAACCAGCCTGGCG…	YQQKIMQQSRLMSKTYLSCKLTRTNQHQKSMCLYKNSMRCSYSKQLKDSKNHNIISCLHV	57	103	52	115	PF13687.1	DUF4153	Family	10	57	217	15.7	0.0073	0	CL0165
merged.25840_1	EINV_404:80615..81727	TCAAAAGTAGCTATCGATGCCTCCGATAAGCGAGATCTCCCACCGGAAGTTGGCCCGGTGGCTGGATAGGGTCTGGTAAACCCTAAAGGCAATCTCCCAGGAAGAGAAAGTCAAGCCTTGTCACCTCGGATTTTCGCCGTTCCAGCAAGTCCCAACTCTGCATTTTCAAAGGCTTTGAAGGAAACTCTCTGAACTTAGAGAGTCAGATTGTCTCTCCATTTTATTCTCAAAACAAATTCTTGCCATTTGAATATCACAGGACCGCTATTTGACTTTGGTTTGAATAAAACTTGGTAATACCAGGGCAAAGATTTGGGTTATAATTGATACCACAAAATCCAACAATTTCAGCAAGGAAGTCACAGATATTTTCGACACATGCAGACAACCAGCCTGGCG…	YQQKIMQQSRLMSKTYLSCKLTRTNQHQKSMCLYKNSMRCSYSKQLKDSKNHNIISCLHV	58	101	44	107	PF13239.1	2TM	Family	29	72	83	12.7	0.091	0	No_clan
merged.26418_2	EINV_42:7617..8130	ATTTCTGTGATTACCGTGATGATACTCGTGACGTGTGTGTTAGGTGTTATGATGGTTATTATCTCGATGCAAATTATGTGTGCAATAAATGTGAAGCTTCTTGTCAATATGGATGTCTTGGAGGAAAAGATAAGTGTGTTCCTGGTCCCATGATTGAAAATTGCATACAAGAGACAATAGATGAAAAGTGTCAATTGTGTAATAGCAACAGGTATCCAATGGTGCCAAGTGAAGATGGAAAAACTTGCATTTTTGCTGGCGACAATTGTGAAGTTAGAAACGATGATGGAAAATGTATGGTTTGTTTCTTTGAATTTGAAGGTGATGATTATTCATATACCCCAGATGAAAATGGTGTTTGCTATCTATCTGAAGGATCAGATAGCTCGTTCACTTCTA…	IIITFKFKETNHTFSIIVSNFTIVASKNASFSIFTWHHWIPVAITQLTLFIYCLLYAIFN	23	92	4	108	PF06738.7	DUF1212	Family	109	174	193	9.9	0.41	0	CL0470
merged.26544_1	EINV_430:24610..25239	GTCTTGTTTGGAGTGAAGGCGCACATATTTCCACAATTGCACACCATAAAAAGAGTCTCTGTACCTTTTACATGTTTCTTGGTATGGTAGGAAGTGTTCAAGTTGTTAGTGTCCATATAAGTAGTTGTTATTGGAATATGACTATTACATTCTGGGCAGAAATAAAGTGTTGTTGTTGAATTACAAGTGCAGATATAATAATCTTCGAGAAGTGGAGTATTGCAAAATCCTTGTGGAGTATGAAGAATTGCTTGTCGCACATCATTTTTATCAGAAAACAAGAGAGAGTCAAAGTAATAATTGTAATCAATCGGGCGGATTATGTCGGAAACTAAATTATTAATATCATTATTTTCAATATCACCAACGTCAAAATTTTCATTATTAGTCTTTGAATAT…	MDIVIDQLTQCFSRLDSSPNICQHSPTLLQPIDIDKCAHNDSSSDHLLNASQKPITISSD	130	174	125	198	PF04981.8	NMD3	Family	10	53	236	11.7	0.093	0	No_clan
merged.26544_1	EINV_430:24610..25239	GTCTTGTTTGGAGTGAAGGCGCACATATTTCCACAATTGCACACCATAAAAAGAGTCTCTGTACCTTTTACATGTTTCTTGGTATGGTAGGAAGTGTTCAAGTTGTTAGTGTCCATATAAGTAGTTGTTATTGGAATATGACTATTACATTCTGGGCAGAAATAAAGTGTTGTTGTTGAATTACAAGTGCAGATATAATAATCTTCGAGAAGTGGAGTATTGCAAAATCCTTGTGGAGTATGAAGAATTGCTTGTCGCACATCATTTTTATCAGAAAACAAGAGAGAGTCAAAGTAATAATTGTAATCAATCGGGCGGATTATGTCGGAAACTAAATTATTAATATCATTATTTTCAATATCACCAACGTCAAAATTTTCATTATTAGTCTTTGAATAT…	MDIVIDQLTQCFSRLDSSPNICQHSPTLLQPIDIDKCAHNDSSSDHLLNASQKPITISSD	142	158	124	159	PF09360.5	zf-CDGSH	Domain	17	33	38	9.4	0.79	0	No_clan
merged.26544_1	EINV_430:24610..25239	GTCTTGTTTGGAGTGAAGGCGCACATATTTCCACAATTGCACACCATAAAAAGAGTCTCTGTACCTTTTACATGTTTCTTGGTATGGTAGGAAGTGTTCAAGTTGTTAGTGTCCATATAAGTAGTTGTTATTGGAATATGACTATTACATTCTGGGCAGAAATAAAGTGTTGTTGTTGAATTACAAGTGCAGATATAATAATCTTCGAGAAGTGGAGTATTGCAAAATCCTTGTGGAGTATGAAGAATTGCTTGTCGCACATCATTTTTATCAGAAAACAAGAGAGAGTCAAAGTAATAATTGTAATCAATCGGGCGGATTATGTCGGAAACTAAATTATTAATATCATTATTTTCAATATCACCAACGTCAAAATTTTCATTATTAGTCTTTGAATAT…	MDIVIDQLTQCFSRLDSSPNICQHSPTLLQPIDIDKCAHNDSSSDHLLNASQKPITISSD	145	189	136	204	PF00947.14	Pico_P2A	Domain	34	78	127	13.1	0.055	0	CL0124
merged.26553_1	EINV_430:26713..27254	GGAAACGAACGGTTTATTAACTTGACCAAAATATATTATGTAAATGCAGATATCATTGTTTTCTTTTACTCTAAGATGTACCCTGATACTTTCAATATGTTGGACACGTTCATTGACAAAGTAAAAAATGATATCGTTAATCACAATCAAGACCACCATGTAAGTTATATAATATGCGGATCAAGAACTGATAATGTCGACAATAATACTGTTGATAAACTTAAAGCAGAAGAATTGGCAACTAAAAAAGGTTGTTTGTATGTTGAAACGGGAAGAAACGTTGATGCTCTTGTAAGTTTAGTTTATCAGACAATTTTAGATAAAATAGCATTTGGCCAAAACCCAACAGTTGAAGTTGAAACGCTTGATATCGAAAAACAAAACAGCAAAAAATGTAAA…	GNERFINLTKIYYVNADIIVFFYSKMYPDTFNMLDTFIDKVKNDIVNHNQDHHVSYIICG	1	109	1	111	PF00071.17	Ras	Domain	57	160	162	51	9.2e-14	1	CL0023
merged.26678_2	EINV_435:30763..31648	GCCGTTGCGGGAAGCTTTGACAGTAGTCTCTTGCACTCTATAAAAGGAATAACAGTCGTGGTCATCCACTCCATAAAAATATCCTTTGTGACGAAGCCGGTGCTGCTTGAATAAAATGAAGCGTTTGTGTATTTGGAAAGGAGCTCAGTATCAACAGTCTTATTAGCGACGACAATCCCAGGGCATAGAACTGAACCATCAAAGCATATCATGCAAATTATTGTCGAACTTTTCCCTGATCTTCCAACTTCTATTTTGATGTTTTTCTCGTCGACATCAGCGGGAACTAGAATCTTGACCACCTTTTTATCGCATAAATCCTGGAAACCAATTTCATCAACGTTAAATACCAGTCGGATGTCAGTGCCATTGAATTGGGACATTTTCAGATAGTTATTG…	YFDITSTCRLFGIHPQSVSSDLKELNKDNNHINREPGRPSLFDQKTITIAWMFINYCSQQ	134	237	130	244	PF03184.14	DDE_1	Family	6	111	217	28	9.6e-07	1	CL0219
merged.26692_1	EINV_435:38821..39861	TGGTATTTTTAACAATTAGCTTTTACAATGATGTTGTTAAAAAGCTTGCTGAATCAATTTCTCAATTTACAACGTTAAAAACCGCTGTTACGAACTACACTAAATTTATAGTCGACGCCAACTTAGATTTTTCTGACACAGATGACCTTTCGGTTCAAATAACAAAAACTGAAGGGATCCTTGATCGCGTCGACGAAATTTTTGAACGAAGAAATTTGCTTCAATCCACCCTCATCACAACGCTTGAAACAATGAATGGCATTCTTCCTTCTCTTTATCAACTCCAAAATGATTGCGATTTTTCTGAAACGACTGAAAGTACTCCTTATAATTATATATTAGACCGACTCATATCTCTTGAAGAGAAACAAAAGGAAAAGTCAATCAAACTGTGCAACA…	VFLTISFYNDVVKKLAESISQFTTLKTAVTNYTKFIVDANLDFSDTDDLSVQITKTEGIL	236	327	233	344	PF00622.23	SPRY	Family	4	92	126	28.7	9.6e-07	1	No_clan
merged.26908_1	EINV_440:48095..48766	CAGAGTGCTTGTTCCTCAAAATGTTGATGTTGAAAAAGTTAATATCAGCATTGGAAGAAGTGGGGAAAGATCCACCATTATCTGTATGATATTTTTGGATGGCACTACAATATTTCCTAATGTTGTTGTGACAAATAAAACGCTTGACATTAAGTTGCTGTCAATGTTTTCTAATGCAACATTTTTTCACCAATAACATAAGATTTGCAACCAAGGAAATCTTCTGCAACTGGATGATGAATGAAGTGGTTGAATACATCAAAGCCAAAAGGATTTTACTGCGACTTCCACCAGACGCGTTTGCATTGATTACCATCGACGGGTTTTTTGGACACAATTACAATGAATTGAGTGCATTGTTGGAACGATCAAGCATCAAGCTTCACAAGTATATACCAC…	QIKRLTLSCCQCFLMQHFFTNNIRFATKEIFCNWMMNEVVEYIKAKRILLRLPPDAFALI	19	104	13	107	PF03184.14	DDE_1	Family	87	164	217	16.3	0.0036	0	CL0219
merged.26968_1	EINV_440:85277..86056	AAATAAAGTTAATTAATGTATTTGATCTTGTTGATTGAGTCAATAAAAAATAAATTGTCGTTTTTCGAACTATTTTCAACACCTTTTCTGTTGTTGTAGTATGTGTTGTTAACCATTGTGATAATGTCATTCTTTCTGTCCATAAAAATAGCTGAAAGGGGCAGTCACAATTAAAGACATCATTCACATCGACTTCTTCAATTAAAGTTTTCGCGTCATTTTCTTCAAAATACTCCACACGCAACACTTTGGCGTTGAAATTTGGGTTGATTTCCGAGAGGTTGAAATTATTGATGTTTCCAAACGATTTGAAGTACTCGAAAAATTCTGAATTTGCAATTAAGTCGTGGATTTTTTTTATTATCACATCCAAACTTTTTTCTGTTTCCTCTTTGTATT…	VCSNQKKIHLTCNKYVYSIIKFSTSEDIENVFGNYSGIKEEIGTEKFSVKQYKEETEKSL	4	72	1	95	PF01419.12	Jacalin	Domain	11	78	130	14	0.03	0	No_clan
merged.26968_1	EINV_440:85277..86056	AAATAAAGTTAATTAATGTATTTGATCTTGTTGATTGAGTCAATAAAAAATAAATTGTCGTTTTTCGAACTATTTTCAACACCTTTTCTGTTGTTGTAGTATGTGTTGTTAACCATTGTGATAATGTCATTCTTTCTGTCCATAAAAATAGCTGAAAGGGGCAGTCACAATTAAAGACATCATTCACATCGACTTCTTCAATTAAAGTTTTCGCGTCATTTTCTTCAAAATACTCCACACGCAACACTTTGGCGTTGAAATTTGGGTTGATTTCCGAGAGGTTGAAATTATTGATGTTTCCAAACGATTTGAAGTACTCGAAAAATTCTGAATTTGCAATTAAGTCGTGGATTTTTTTTATTATCACATCCAAACTTTTTTCTGTTTCCTCTTTGTATT…	VCSNQKKIHLTCNKYVYSIIKFSTSEDIENVFGNYSGIKEEIGTEKFSVKQYKEETEKSL	14	119	8	121	PF09013.5	YopH_N	Domain	8	117	121	15.4	0.0094	0	No_clan
merged.26968_1	EINV_440:85277..86056	AAATAAAGTTAATTAATGTATTTGATCTTGTTGATTGAGTCAATAAAAAATAAATTGTCGTTTTTCGAACTATTTTCAACACCTTTTCTGTTGTTGTAGTATGTGTTGTTAACCATTGTGATAATGTCATTCTTTCTGTCCATAAAAATAGCTGAAAGGGGCAGTCACAATTAAAGACATCATTCACATCGACTTCTTCAATTAAAGTTTTCGCGTCATTTTCTTCAAAATACTCCACACGCAACACTTTGGCGTTGAAATTTGGGTTGATTTCCGAGAGGTTGAAATTATTGATGTTTCCAAACGATTTGAAGTACTCGAAAAATTCTGAATTTGCAATTAAGTCGTGGATTTTTTTTATTATCACATCCAAACTTTTTTCTGTTTCCTCTTTGTATT…	VCSNQKKIHLTCNKYVYSIIKFSTSEDIENVFGNYSGIKEEIGTEKFSVKQYKEETEKSL	26	144	13	147	PF07952.7	Toxin_trans	Domain	198	318	321	19.4	0.00035	0	No_clan
merged.26968_1	EINV_440:85277..86056	AAATAAAGTTAATTAATGTATTTGATCTTGTTGATTGAGTCAATAAAAAATAAATTGTCGTTTTTCGAACTATTTTCAACACCTTTTCTGTTGTTGTAGTATGTGTTGTTAACCATTGTGATAATGTCATTCTTTCTGTCCATAAAAATAGCTGAAAGGGGCAGTCACAATTAAAGACATCATTCACATCGACTTCTTCAATTAAAGTTTTCGCGTCATTTTCTTCAAAATACTCCACACGCAACACTTTGGCGTTGAAATTTGGGTTGATTTCCGAGAGGTTGAAATTATTGATGTTTCCAAACGATTTGAAGTACTCGAAAAATTCTGAATTTGCAATTAAGTCGTGGATTTTTTTTATTATCACATCCAAACTTTTTTCTGTTTCCTCTTTGTATT…	VCSNQKKIHLTCNKYVYSIIKFSTSEDIENVFGNYSGIKEEIGTEKFSVKQYKEETEKSL	64	125	62	130	PF00076.17	RRM_1	Domain	3	64	70	14.9	0.013	0	CL0221
merged.27037_1	EINV_443:589..1470	AAAGGTAGAGGAATTTACAAAAAAGACTCTGATTTATGAACAAACATCTTTTAAGATGGCAAATGAAGAGAAAGCAATAACAATAGACCAAAGAATCGAAGTCTTGGAAGGTAAGATAGACAAAATGGACGAATTTTTATTTCGAAGAGATCTTCTTGTGAATGAAATTGACAAAGCTTTAAACCTTTTAAATTCGATTAAAACCGATTATGAAACGAGAAAAACAAGATTGGAAAAACAAGGAGATGATGACTATGATGAACTTGTATTCCAATTAATCGCACTAGAAAAGAAGAAAAATTTAGTTGGTTCAATTTTAAATAATGGACAAATTCGTAGAATCAAAGAACTTCAAAATCAATTGATAAATAAACACTTTTTAGACGATGAAATAACACA…	KVEEFTKKTLIYEQTSFKMANEEKAITIDQRIEVLEGKIDKMDEFLFRRDLLVNEIDKAL	164	238	150	290	PF07534.11	TLD	Domain	13	86	139	22	0.00011	1	No_clan
merged.27291_1	EINV_455:118077..118579	CTTTTGATTCGCAATTGACAATGAAAGTTAAAGCAACAAGGAATATCAGACATAGTATTCCTAAAACAAAAGTGGCTAATATACCAAAGTAGACAACAAAAAATTCGAAATCTTCTCCACCTTCCCGACACACAATAGATTCTGGTAACACGAATTTTGGAAGAAAAAATGTTGCTAGCATTAAAAACAGCACTCCTAAACATGTTAAAAATGTTATAATCATGGTTTTAATTTTCAATTGATTCTGCCACTTTTTGAATGCCAAAAATATGAAAATCAATGGAAAGATAATCGATTCAACATATGTCAGACCATCAAAAAACGCGTTGTTTACTTTGCATTTTGAATTTCTTTTTGAATAATCAAATAAAATCGATAACATTGCAACTAAGTTTATAA…	VSIILFIVGIVPLIAWVINLVAMLSILFDYSKRNSKCKVNNAFFDGLTYVESIIFPLIFI	27	108	22	113	PF07074.7	TRAP-gamma	Family	6	80	170	14.4	0.018	0	No_clan
merged.27291_1	EINV_455:118077..118579	CTTTTGATTCGCAATTGACAATGAAAGTTAAAGCAACAAGGAATATCAGACATAGTATTCCTAAAACAAAAGTGGCTAATATACCAAAGTAGACAACAAAAAATTCGAAATCTTCTCCACCTTCCCGACACACAATAGATTCTGGTAACACGAATTTTGGAAGAAAAAATGTTGCTAGCATTAAAAACAGCACTCCTAAACATGTTAAAAATGTTATAATCATGGTTTTAATTTTCAATTGATTCTGCCACTTTTTGAATGCCAAAAATATGAAAATCAATGGAAAGATAATCGATTCAACATATGTCAGACCATCAAAAAACGCGTTGTTTACTTTGCATTTTGAATTTCTTTTTGAATAATCAAATAAAATCGATAACATTGCAACTAAGTTTATAA…	VSIILFIVGIVPLIAWVINLVAMLSILFDYSKRNSKCKVNNAFFDGLTYVESIIFPLIFI	38	135	34	139	PF12794.2	MscS_TM	Domain	120	217	340	14.6	0.0081	0	No_clan
merged.27291_1	EINV_455:118077..118579	CTTTTGATTCGCAATTGACAATGAAAGTTAAAGCAACAAGGAATATCAGACATAGTATTCCTAAAACAAAAGTGGCTAATATACCAAAGTAGACAACAAAAAATTCGAAATCTTCTCCACCTTCCCGACACACAATAGATTCTGGTAACACGAATTTTGGAAGAAAAAATGTTGCTAGCATTAAAAACAGCACTCCTAAACATGTTAAAAATGTTATAATCATGGTTTTAATTTTCAATTGATTCTGCCACTTTTTGAATGCCAAAAATATGAAAATCAATGGAAAGATAATCGATTCAACATATGTCAGACCATCAAAAAACGCGTTGTTTACTTTGCATTTTGAATTTCTTTTTGAATAATCAAATAAAATCGATAACATTGCAACTAAGTTTATAA…	VSIILFIVGIVPLIAWVINLVAMLSILFDYSKRNSKCKVNNAFFDGLTYVESIIFPLIFI	60	70	58	72	PF10855.3	DUF2648	Family	14	24	33	9.4	0.59	0	No_clan
merged.28294_1	EINV_460:508940..509816	CTGCCATTTTGACCAAAAACGGAGTTTGTTGCAGTTTTTCGACTTTAAAGTTATAGTAAAGGTCGACATTCATTCGACGAAAACAAGAAAAAAGGCAAGGCAAGACAAGTCACACAAAACAACAAATTTACAACTATTTTGAACCCGTGACACGTTCGTTTGTTTGCGAGTCAAAGGGTGGTAAGAATGGAAGTAAGTCGCGTTCTTTATCATTTTCGTCGAAAGTGAAGTCGAGGGAGTCGAGTTGCTTGAAGTAAGAATCGATGCTGTTATTCATCTCCGACACCATGTTTTTTGCCTCTTGAAAGTACTTTGGCGTCTCACACATCCGTTCTTTGATCACTTCAAAATCGCCTTGTTGCTCCTCTAGAAGCGAAAAGAGTGAATTTTCATCATCAA…	FIGRVILKERTLKFISSMEQPLTSRPLIFDDENSLFSLLEEQQGDFEVIKERMCETPKYF	32	93	22	111	PF12060.3	DUF3541	Family	19	80	228	12	0.085	0	No_clan
merged.28294_1	EINV_460:508940..509816	CTGCCATTTTGACCAAAAACGGAGTTTGTTGCAGTTTTTCGACTTTAAAGTTATAGTAAAGGTCGACATTCATTCGACGAAAACAAGAAAAAAGGCAAGGCAAGACAAGTCACACAAAACAACAAATTTACAACTATTTTGAACCCGTGACACGTTCGTTTGTTTGCGAGTCAAAGGGTGGTAAGAATGGAAGTAAGTCGCGTTCTTTATCATTTTCGTCGAAAGTGAAGTCGAGGGAGTCGAGTTGCTTGAAGTAAGAATCGATGCTGTTATTCATCTCCGACACCATGTTTTTTGCCTCTTGAAAGTACTTTGGCGTCTCACACATCCGTTCTTTGATCACTTCAAAATCGCCTTGTTGCTCCTCTAGAAGCGAAAAGAGTGAATTTTCATCATCAA…	FIGRVILKERTLKFISSMEQPLTSRPLIFDDENSLFSLLEEQQGDFEVIKERMCETPKYF	62	106	39	111	PF14227.1	UBN2_2	Family	37	81	120	11.6	0.14	0	CL0523
merged.29134_1	EINV_460:905747..906975	AAATTTCATAAAAAACTCAATGAAAAAATAAATATCTTCTGGGTTGAAAACTTTGGGCCATATTTCCTCTCTAACCTTTTCAAATGTTGCTTGTGCTTTTTCACTTTTTATCGATTTGAATCCTTCTGTTATTTTGTCGAGCAAATCTTGAACACTTCTCCAAATTTGATATTTTTTACTCTGTGTTTCCACAGCCCAAAGACATTATTTATTGGATTCAGTGCAGGTGAATACGCTGCATTGAAAACTACAACATTACCAGTTCCTTCGAGAACTCCTTGAATACAATTATGAATATCGCAGTTGTCGCACCAAAAAACACATCGACGCCCCTTTAGATCACATTCGTGTACAAGATATTTGAAATATGTTTTGAATGATTCGATTGTGTTAGTGCCA…	PKRKRGRPKKTQLLNTSATLPTSSTSNLSYKKRVYTRITNQIRDKLIEMWKEHGDFWLSG	2	11	2	13	PF02178.14	AT_hook	Motif	1	10	13	13.7	0.034	1	No_clan
merged.29134_2	EINV_460:905747..906975	AAATTTCATAAAAAACTCAATGAAAAAATAAATATCTTCTGGGTTGAAAACTTTGGGCCATATTTCCTCTCTAACCTTTTCAAATGTTGCTTGTGCTTTTTCACTTTTTATCGATTTGAATCCTTCTGTTATTTTGTCGAGCAAATCTTGAACACTTCTCCAAATTTGATATTTTTTACTCTGTGTTTCCACAGCCCAAAGACATTATTTATTGGATTCAGTGCAGGTGAATACGCTGCATTGAAAACTACAACATTACCAGTTCCTTCGAGAACTCCTTGAATACAATTATGAATATCGCAGTTGTCGCACCAAAAAACACATCGACGCCCCTTTAGATCACATTCGTGTACAAGATATTTGAAATATGTTTTGAATGATTCGATTGTGTTAGTGCCA…	RVGTTAAYGWAARGKECFVTKAKGGVRLTSICALDCDGFSYCNLTFGTNTIESFKTYFKY	5	125	2	129	PF13358.1	DDE_3	Domain	15	139	146	44.6	1e-11	1	CL0219
merged.29290_1	EINV_465:112010..112888	GTCGTCTCTCTGAAATTAGTTATATAGCTTTTTCAGGCTGTCAAGAATTATTAGACCTTGATATTCCCAAGAGTGTCGAGTCACTCAAAAGTATGTGTTTTTCCAATTGTAAATCTCTTTCAAAATAGTGTTAGAATATGGTCTGAAAAGTATTAAAAATAATTGTTTTGATGGGTGTATCTCATTGAATACAATAGAAATTCCAGACTCTGTGACTGAAATTGGTTGGCAGGCCTTTGCCGAGTGTACACAACTCCAAAAAGTCGTGATGTCAAAGTCACTCACCACTATAAATAGAGAAACTTTTAAAAATTGTTTTTCCATGACTGAATTTGTGTTTGCATATAGGACCAAGTCGATAAAAAGTATTCAACCGTCGTGCTTCATCGATTGTAGATC…	ISFKIVLEYGLKSIKNNCFDGCISLNTIEIPDSVTEIGWQAFAECTQLQKVVMSKSLTTI	24	74	23	78	PF13855.1	LRR_8	Repeat	2	54	61	24	2.2e-05	0	CL0022
merged.29290_1	EINV_465:112010..112888	GTCGTCTCTCTGAAATTAGTTATATAGCTTTTTCAGGCTGTCAAGAATTATTAGACCTTGATATTCCCAAGAGTGTCGAGTCACTCAAAAGTATGTGTTTTTCCAATTGTAAATCTCTTTCAAAATAGTGTTAGAATATGGTCTGAAAAGTATTAAAAATAATTGTTTTGATGGGTGTATCTCATTGAATACAATAGAAATTCCAGACTCTGTGACTGAAATTGGTTGGCAGGCCTTTGCCGAGTGTACACAACTCCAAAAAGTCGTGATGTCAAAGTCACTCACCACTATAAATAGAGAAACTTTTAAAAATTGTTTTTCCATGACTGAATTTGTGTTTGCATATAGGACCAAGTCGATAAAAAGTATTCAACCGTCGTGCTTCATCGATTGTAGATC…	ISFKIVLEYGLKSIKNNCFDGCISLNTIEIPDSVTEIGWQAFAECTQLQKVVMSKSLTTI	84	179	84	180	PF13306.1	LRR_5	Family	1	96	129	77.5	6.5e-22	1	CL0022
merged.29443_1	EINV_470:22253..22753	AATTCCAAGTGTTCTCTGGTATAAACACTGTTGTCTTCTTGGAACAACCTGGAAGCCTCTTCGATAAAATGAACATTTTCTTGATCTTTCCAATATTGACTCCAACAACACCAGAACGGTTATATAATGCAATAATGATGTTTTTGCTTTGCTCTCTAATGCTCCCAACACTTTATTGGTATGACGAGCAATGGAAACACAAATATACTCTCTCTGCTCTCCTTATTCTCTTAGAACTTGTCGTGATCTGCCATCACTATCACTATGTTCTCTCATCCAAAAATCAATTCAATTTGAACCTCGCCGTCTTCAGTTACTGAAAATTTGGCGTCAATTGATCTTTAATTGTCAGAGTATTCAGTAAGTTGGTGTTTTAACAACTCCAAATACACAAGCCAA…	FQVFSGINTVVFLEQPGSLFDKMNIFLIFPILTPTTPERLYNAIMMFLLCSLMLPTLYWY	25	79	18	95	PF01005.14	Flavi_NS2A	Family	139	194	216	11.6	0.11	0	No_clan
merged.29443_1	EINV_470:22253..22753	AATTCCAAGTGTTCTCTGGTATAAACACTGTTGTCTTCTTGGAACAACCTGGAAGCCTCTTCGATAAAATGAACATTTTCTTGATCTTTCCAATATTGACTCCAACAACACCAGAACGGTTATATAATGCAATAATGATGTTTTTGCTTTGCTCTCTAATGCTCCCAACACTTTATTGGTATGACGAGCAATGGAAACACAAATATACTCTCTCTGCTCTCCTTATTCTCTTAGAACTTGTCGTGATCTGCCATCACTATCACTATGTTCTCTCATCCAAAAATCAATTCAATTTGAACCTCGCCGTCTTCAGTTACTGAAAATTTGGCGTCAATTGATCTTTAATTGTCAGAGTATTCAGTAAGTTGGTGTTTTAACAACTCCAAATACACAAGCCAA…	FQVFSGINTVVFLEQPGSLFDKMNIFLIFPILTPTTPERLYNAIMMFLLCSLMLPTLYWY	26	91	21	103	PF01594.11	UPF0118	Family	8	72	327	13.4	0.025	0	No_clan
merged.29443_1	EINV_470:22253..22753	AATTCCAAGTGTTCTCTGGTATAAACACTGTTGTCTTCTTGGAACAACCTGGAAGCCTCTTCGATAAAATGAACATTTTCTTGATCTTTCCAATATTGACTCCAACAACACCAGAACGGTTATATAATGCAATAATGATGTTTTTGCTTTGCTCTCTAATGCTCCCAACACTTTATTGGTATGACGAGCAATGGAAACACAAATATACTCTCTCTGCTCTCCTTATTCTCTTAGAACTTGTCGTGATCTGCCATCACTATCACTATGTTCTCTCATCCAAAAATCAATTCAATTTGAACCTCGCCGTCTTCAGTTACTGAAAATTTGGCGTCAATTGATCTTTAATTGTCAGAGTATTCAGTAAGTTGGTGTTTTAACAACTCCAAATACACAAGCCAA…	FQVFSGINTVVFLEQPGSLFDKMNIFLIFPILTPTTPERLYNAIMMFLLCSLMLPTLYWY	26	83	3	93	PF10856.3	DUF2678	Family	49	106	118	9.8	0.56	0	No_clan
merged.29443_1	EINV_470:22253..22753	AATTCCAAGTGTTCTCTGGTATAAACACTGTTGTCTTCTTGGAACAACCTGGAAGCCTCTTCGATAAAATGAACATTTTCTTGATCTTTCCAATATTGACTCCAACAACACCAGAACGGTTATATAATGCAATAATGATGTTTTTGCTTTGCTCTCTAATGCTCCCAACACTTTATTGGTATGACGAGCAATGGAAACACAAATATACTCTCTCTGCTCTCCTTATTCTCTTAGAACTTGTCGTGATCTGCCATCACTATCACTATGTTCTCTCATCCAAAAATCAATTCAATTTGAACCTCGCCGTCTTCAGTTACTGAAAATTTGGCGTCAATTGATCTTTAATTGTCAGAGTATTCAGTAAGTTGGTGTTTTAACAACTCCAAATACACAAGCCAA…	FQVFSGINTVVFLEQPGSLFDKMNIFLIFPILTPTTPERLYNAIMMFLLCSLMLPTLYWY	40	97	31	104	PF11694.3	DUF3290	Family	18	76	149	18.4	0.0012	0	No_clan
merged.29443_1	EINV_470:22253..22753	AATTCCAAGTGTTCTCTGGTATAAACACTGTTGTCTTCTTGGAACAACCTGGAAGCCTCTTCGATAAAATGAACATTTTCTTGATCTTTCCAATATTGACTCCAACAACACCAGAACGGTTATATAATGCAATAATGATGTTTTTGCTTTGCTCTCTAATGCTCCCAACACTTTATTGGTATGACGAGCAATGGAAACACAAATATACTCTCTCTGCTCTCCTTATTCTCTTAGAACTTGTCGTGATCTGCCATCACTATCACTATGTTCTCTCATCCAAAAATCAATTCAATTTGAACCTCGCCGTCTTCAGTTACTGAAAATTTGGCGTCAATTGATCTTTAATTGTCAGAGTATTCAGTAAGTTGGTGTTTTAACAACTCCAAATACACAAGCCAA…	FQVFSGINTVVFLEQPGSLFDKMNIFLIFPILTPTTPERLYNAIMMFLLCSLMLPTLYWY	43	96	30	101	PF13567.1	DUF4131	Domain	16	68	176	11.6	0.12	0	No_clan
merged.29521_1	EINV_471:45329..46321	ACCCAGATCATTTCTATGTACTATTTCACTTTCACTAGAAGATATATCACTACTTTCTTGTACTGGTTTTAAAGGTTCAGAGCAATTTGAATTTCCGTTTTCAATTTTGCAATCGATAGAATTGTTACTCATCACTTTTCCATTAATATCAATTCTTTTGAAACTACAATTTTTAAATAAAATCACACCACTCCCATTTAAAATGAAGTCAGTGTCTTTCAAATATGTGTTCTCAAATGTGATTTTACCAAAATTGGTTAATTTGTAAGAGCCATATTCAATGTAAGAAAAACGAACAGTAACACATGTGAAATAATCGTTGTTAAACGAAACGAACATAAAGTCAATATTCTCAAATGTGACACTGTTGTAGCGAGTCTTATTTGAAATAAAATTATA…	TLFASWEYDLPVPSTEYILYECTNHSIFFALPTNETTSECTQTPQGVYNATKDVTNIIVN	100	151	95	157	PF13599.1	Pentapeptide_4	Repeat	19	71	78	20.4	0.00029	0	CL0505
merged.29521_1	EINV_471:45329..46321	ACCCAGATCATTTCTATGTACTATTTCACTTTCACTAGAAGATATATCACTACTTTCTTGTACTGGTTTTAAAGGTTCAGAGCAATTTGAATTTCCGTTTTCAATTTTGCAATCGATAGAATTGTTACTCATCACTTTTCCATTAATATCAATTCTTTTGAAACTACAATTTTTAAATAAAATCACACCACTCCCATTTAAAATGAAGTCAGTGTCTTTCAAATATGTGTTCTCAAATGTGATTTTACCAAAATTGGTTAATTTGTAAGAGCCATATTCAATGTAAGAAAAACGAACAGTAACACATGTGAAATAATCGTTGTTAAACGAAACGAACATAAAGTCAATATTCTCAAATGTGACACTGTTGTAGCGAGTCTTATTTGAAATAAAATTATA…	TLFASWEYDLPVPSTEYILYECTNHSIFFALPTNETTSECTQTPQGVYNATKDVTNIIVN	209	289	183	294	PF13599.1	Pentapeptide_4	Repeat	5	75	78	12.9	0.066	0	CL0505
merged.29662_1	EINV_471:174301..175176	TTGTATTCTGTAATAGGTTTTAAAGGAGTTAATGATACCCGCATTGCAGGGTTGAAACTCTGATGTTGTTTTGGGAGGGAGTCATTGAACTGTAATATGGGTCAAACGAACTTTGTACATGTGCTGATTCTTGTCGTTCTTCTTGATGTATATATAGTTTTTCATCTTCCATTCTTTCAGTCAAGTAAAGCAACAATTTATGTGAAGGAGCGTTGTCTACTAACAAGTAAATGAACCTGTCACGTTCGATAAGTTCCTTGTCCCATTGGAGTAACCATTTTTGAAACAGGTTTGTTGTCATCCACGCGCTTTTCTGTGAAAAGTAATAATCTTTTAGTTCTGGATTTTTTCTTATCCAATGTGGAGTCTCTGGTTTGCCAATAAAGAGAAGTTTTTTCT…	FEIDGDRKDRKVFRRVLHPALEEVIIQYLDDLADNNIPINCQLLSLMAIDFCKENVIEDF	19	77	18	80	PF03221.11	HTH_Tnp_Tc5	Domain	2	63	66	36	4e-09	1	CL0123
merged.29662_1	EINV_471:174301..175176	TTGTATTCTGTAATAGGTTTTAAAGGAGTTAATGATACCCGCATTGCAGGGTTGAAACTCTGATGTTGTTTTGGGAGGGAGTCATTGAACTGTAATATGGGTCAAACGAACTTTGTACATGTGCTGATTCTTGTCGTTCTTCTTGATGTATATATAGTTTTTCATCTTCCATTCTTTCAGTCAAGTAAAGCAACAATTTATGTGAAGGAGCGTTGTCTACTAACAAGTAAATGAACCTGTCACGTTCGATAAGTTCCTTGTCCCATTGGAGTAACCATTTTTGAAACAGGTTTGTTGTCATCCACGCGCTTTTCTGTGAAAAGTAATAATCTTTTAGTTCTGGATTTTTTCTTATCCAATGTGGAGTCTCTGGTTTGCCAATAAAGAGAAGTTTTTTCT…	FEIDGDRKDRKVFRRVLHPALEEVIIQYLDDLADNNIPINCQLLSLMAIDFCKENVIEDF	108	139	107	151	PF03184.14	DDE_1	Family	2	33	217	19.1	0.00051	0	CL0219
merged.29662_2	EINV_471:174301..175176	TTGTATTCTGTAATAGGTTTTAAAGGAGTTAATGATACCCGCATTGCAGGGTTGAAACTCTGATGTTGTTTTGGGAGGGAGTCATTGAACTGTAATATGGGTCAAACGAACTTTGTACATGTGCTGATTCTTGTCGTTCTTCTTGATGTATATATAGTTTTTCATCTTCCATTCTTTCAGTCAAGTAAAGCAACAATTTATGTGAAGGAGCGTTGTCTACTAACAAGTAAATGAACCTGTCACGTTCGATAAGTTCCTTGTCCCATTGGAGTAACCATTTTTGAAACAGGTTTGTTGTCATCCACGCGCTTTTCTGTGAAAAGTAATAATCTTTTAGTTCTGGATTTTTTCTTATCCAATGTGGAGTCTCTGGTTTGCCAATAAAGAGAAGTTTTTTCT…	CQKEHLQKKSIKAHGVKEDKERLTMMVCCSLSGEKKKLLFIGKPETPHWIRKNPELKDYY	6	107	1	119	PF03184.14	DDE_1	Family	28	133	217	62.3	3e-17	1	CL0219
merged.29662_2	EINV_471:174301..175176	TTGTATTCTGTAATAGGTTTTAAAGGAGTTAATGATACCCGCATTGCAGGGTTGAAACTCTGATGTTGTTTTGGGAGGGAGTCATTGAACTGTAATATGGGTCAAACGAACTTTGTACATGTGCTGATTCTTGTCGTTCTTCTTGATGTATATATAGTTTTTCATCTTCCATTCTTTCAGTCAAGTAAAGCAACAATTTATGTGAAGGAGCGTTGTCTACTAACAAGTAAATGAACCTGTCACGTTCGATAAGTTCCTTGTCCCATTGGAGTAACCATTTTTGAAACAGGTTTGTTGTCATCCACGCGCTTTTCTGTGAAAAGTAATAATCTTTTAGTTCTGGATTTTTTCTTATCCAATGTGGAGTCTCTGGTTTGCCAATAAAGAGAAGTTTTTTCT…	CQKEHLQKKSIKAHGVKEDKERLTMMVCCSLSGEKKKLLFIGKPETPHWIRKNPELKDYY	39	128	33	135	PF03548.10	LolA	Family	29	117	165	11.6	0.14	0	CL0048
merged.29797_1	EINV_47:59136..59685	CTTTTAGTTCTGGATTTTTTCTTATCCAATGTGGAGTCTCTGGTTTGCCAATAAAGAGAAGTTTTTTCTTCTCACCTGACAAGGAACAACATACCATCATTGTCAAACGTTCTTTGTCTTCTTTGACTCCATGAGCCTTGATACTCTTTTTTTGCAAGTGTTCTTTTTGGCATTAAACGGTAAAACAATGCTGTTTCATCAGCATTCCATACATCTTCTGGATTGAACAACTCGATTTCATGTCTCAAAAAATCCAACTCAGCTGTATACTTGTTCATATCAACAGAGTTTGCTTCACCATGTCTTGTGGCGACATGAATTCCTCTTCTTAAACATAGTTTAGAAAGCCACCCTGCTGAACATTTGAAATCCTCTATTTCATTTTCTTTGCAGAAATCT…	KFEIDSDRKDRKVFRRVLHPALEEAIIQYLDELADNNIPINCQLLRLMAIDFCKENEIED	20	78	19	81	PF03221.11	HTH_Tnp_Tc5	Domain	2	63	66	42.6	3.5e-11	1	CL0123
merged.29797_1	EINV_47:59136..59685	CTTTTAGTTCTGGATTTTTTCTTATCCAATGTGGAGTCTCTGGTTTGCCAATAAAGAGAAGTTTTTTCTTCTCACCTGACAAGGAACAACATACCATCATTGTCAAACGTTCTTTGTCTTCTTTGACTCCATGAGCCTTGATACTCTTTTTTTGCAAGTGTTCTTTTTGGCATTAAACGGTAAAACAATGCTGTTTCATCAGCATTCCATACATCTTCTGGATTGAACAACTCGATTTCATGTCTCAAAAAATCCAACTCAGCTGTATACTTGTTCATATCAACAGAGTTTGCTTCACCATGTCTTGTGGCGACATGAATTCCTCTTCTTAAACATAGTTTAGAAAGCCACCCTGCTGAACATTTGAAATCCTCTATTTCATTTTCTTTGCAGAAATCT…	KFEIDSDRKDRKVFRRVLHPALEEAIIQYLDELADNNIPINCQLLRLMAIDFCKENEIED	109	140	108	152	PF03184.14	DDE_1	Family	2	33	217	19.1	0.00051	0	CL0219
merged.30097_2	EINV_489:9844..10527	ACTTTTTGGTGTATATGTTTTCCCATCAATGAAATCTCCACTTTGTGCAGTGTAACTAGTGGGATTAAATTTATTATTGTTAATTATACCTCGTTTGCCAACATCAATATCACTATTTTTAGTTGTTTCATTGTTTCCAAATGCAAAAAGATAAGAATTGTTTTTTGTGCAAGAAATGAAAGCATTGTCGGCTTGTCCTTCTTTTAATACAAATATCTTTGGATTTAACTCTCCATTTCGCACAATTGAAAAAATAAATGAAGTGTCGCCTTTCAACCAAAAACCGCTTTTATCAATTGTGCCATAGTAAACCCCTCCAAATTTGTTCTTTTGGTCGTCTTCAATCAAAAATAGAAGATCGCTTTTTCCTTATATTTTATCATCAAATACAGACGTGTC…	GKSDLLFLIEDDQKNKFGGVYYGTIDKSGFWLKGDTSFIFSIVRNGELNPKIFVLKEGQA	2	98	1	123	PF07534.11	TLD	Domain	22	101	139	27.8	1.8e-06	1	No_clan
merged.3024_1	EINV_1067:94045..95596	AACCCATTGTCAACCATTGGAGTTCATATTGTTGTATCGACAAAGCTTGTCGAATTGGTGTCTCCTCAATTCATAGCCGAACATCCTGAGTTTGAAAAGGTGTTCAAAATTCCCAGAAAGAAAGGTGGAGTGAAAGACCATACTGTTATGGAGAGGAAAATTATGAAAGCCACAGAAGAAATAAAAACCAAAGCAATAAAAAAGACACAAATTTCAGAAAAAAAGATGTTTTGAATGCCAAAAATGTCCTCTTGTGTTTTGCCGACGATCCATTATTCTTCAAATTGGCATCAAGAAGAGAGCAAGTCGGTATGATCGTGTCTACTATGCGAGGTGAAAGTTTTTTGACATTACGAACACTTGCCGTGCTTTTCGGAATACACCACCAGTCTGTGAGTT…	KGVQNSQKERWSERPYCYGEENYESHRRNKNQSNKKDTNFRKKDVLNAKNVLLCFADDPL	81	120	74	120	PF08279.7	HTH_11	Domain	13	52	55	12.8	0.064	0	CL0123
merged.3024_1	EINV_1067:94045..95596	AACCCATTGTCAACCATTGGAGTTCATATTGTTGTATCGACAAAGCTTGTCGAATTGGTGTCTCCTCAATTCATAGCCGAACATCCTGAGTTTGAAAAGGTGTTCAAAATTCCCAGAAAGAAAGGTGGAGTGAAAGACCATACTGTTATGGAGAGGAAAATTATGAAAGCCACAGAAGAAATAAAAACCAAAGCAATAAAAAAGACACAAATTTCAGAAAAAAAGATGTTTTGAATGCCAAAAATGTCCTCTTGTGTTTTGCCGACGATCCATTATTCTTCAAATTGGCATCAAGAAGAGAGCAAGTCGGTATGATCGTGTCTACTATGCGAGGTGAAAGTTTTTTGACATTACGAACACTTGCCGTGCTTTTCGGAATACACCACCAGTCTGTGAGTT…	KGVQNSQKERWSERPYCYGEENYESHRRNKNQSNKKDTNFRKKDVLNAKNVLLCFADDPL	86	159	83	180	PF09669.5	Phage_pRha	Family	4	70	92	12	0.19	0	No_clan
merged.3024_2	EINV_1067:94045..95596	AACCCATTGTCAACCATTGGAGTTCATATTGTTGTATCGACAAAGCTTGTCGAATTGGTGTCTCCTCAATTCATAGCCGAACATCCTGAGTTTGAAAAGGTGTTCAAAATTCCCAGAAAGAAAGGTGGAGTGAAAGACCATACTGTTATGGAGAGGAAAATTATGAAAGCCACAGAAGAAATAAAAACCAAAGCAATAAAAAAGACACAAATTTCAGAAAAAAAGATGTTTTGAATGCCAAAAATGTCCTCTTGTGTTTTGCCGACGATCCATTATTCTTCAAATTGGCATCAAGAAGAGAGCAAGTCGGTATGATCGTGTCTACTATGCGAGGTGAAAGTTTTTTGACATTACGAACACTTGCCGTGCTTTTCGGAATACACCACCAGTCTGTGAGTT…	KVVKILVPADVDEKNIKIEVRRSGKGSTIICMICLDGSVVCPGIVVANKTVDTELLSKYT	14	146	4	150	PF03184.14	DDE_1	Family	33	160	217	40.7	1.2e-10	1	CL0219
merged.30454_1	EINV_495:206540..207042	TTAAAATTGGTAGTTTATTAATAGTAAACATTGTAATAATGATAAATTGAAACAAGAGTAAGTGATTGTATACAAAGAAAGATGTGGAATGCTTTAAAAAGAAAAAGCAGCAGGATCAGAAAAAGCCGAGTGATAAATTTTTTCAAAATAGAGAGAACCAAAAGAGATTTCTTGAAATGGTATTTCCTTTGAAAACGAAGTTTCTTCAACAAAAGAATTTTCAGGTGAATTGTTCCAAGAAGCGACAACGACGTCCTGCTCATTTTTATTATATCTCTTCTTTTTGTGGGACTGGGCATTATTTCGACGATTAAAAGACTTAAAATGCTTAGTGGATGATTGTTGCATGTATTGGGGTTGGATCTCATGGGAACGATAGACAACAATCCTCTGTTGAGG…	SPNTSHMMSTKQPVSPYCVNEERPQQRIVVYRSHEIQPQYMQQSSTKHFKSFNRRNNAQS	35	96	12	101	PF07741.8	BRF1	Family	23	88	97	13.7	0.049	0	No_clan
merged.30508_1	EINV_495:234393..235120	AAACTGAGAATATCAAAATGCATGGACTTACTGGTTATCACATCATGATAGTCTCGAAGTACCTTAAGACTATCAAAGACTTAATTAACTTGGAGTTGGTATGCAAGAAGTTTAGAGGGAATATGGAAAAGTTCCACTTCAACCCAATTCCGTTGAATTCTAAAACACTTGAAAACTTCCCAAACATCGAGACACTTCATTTGTGGAATGTAAAAGATGAGAATTTTGGAAATGGATTTATGATCAATACAGAAGATTATGAAGGTAGTGAAAATAAAGGCGTTTAAAAAAAAGAGTTCTTCCGAATCATTGTGTGGTTCAATGTTGACTTTGAAACTGTTGACAGAAACAAAAGTCGAAACATCGAGTTTAAAAATGTTACCTACACTCAAAATGATA…	WYVITKFISIILSVGNIFKLDVSTFVSVNSFKVNIEPHNDSEELFFLNAFIFTTFIIFCI	2	72	1	90	PF01733.13	Nucleoside_tran	Family	140	207	308	14	0.019	0	CL0015
merged.30508_1	EINV_495:234393..235120	AAACTGAGAATATCAAAATGCATGGACTTACTGGTTATCACATCATGATAGTCTCGAAGTACCTTAAGACTATCAAAGACTTAATTAACTTGGAGTTGGTATGCAAGAAGTTTAGAGGGAATATGGAAAAGTTCCACTTCAACCCAATTCCGTTGAATTCTAAAACACTTGAAAACTTCCCAAACATCGAGACACTTCATTTGTGGAATGTAAAAGATGAGAATTTTGGAAATGGATTTATGATCAATACAGAAGATTATGAAGGTAGTGAAAATAAAGGCGTTTAAAAAAAAGAGTTCTTCCGAATCATTGTGTGGTTCAATGTTGACTTTGAAACTGTTGACAGAAACAAAAGTCGAAACATCGAGTTTAAAAATGTTACCTACACTCAAAATGATA…	WYVITKFISIILSVGNIFKLDVSTFVSVNSFKVNIEPHNDSEELFFLNAFIFTTFIIFCI	75	94	74	107	PF06353.7	DUF1062	Family	4	23	142	11.8	0.18	0	No_clan
merged.31341_1	EINV_495:654355..655824	TTTTTAATTCAAAATTTGAAATAGACAGCGACAGAAAAGATAGAAAGGTGTTTAGGAGAGTTTTGCACCCGGCGTTGGAAGAAGAGATAATCTAATACTTGGATGAATTAGCAGATAACAACATTCCAATCAATTGTCAATTATTACGTTTAATGGCAATAGATTTCTGCAAAGAAAATGAAATAGAGGATTTCAAATGTTCAGCAGTGTGGCTTTCTAAACTATGTTTAAGAAGAGGAATTCATGTCGCCACAAGACATGGTGAAGCAAACTCTGTTGATATGAACAAGTATACAGCTGAGTTGGACCTTTTGAGACATGAAATCGAGTTGTTCAATCCAGAAGATGTATGGAATGCTGATGAAACAGCATTGTTTTACCGTTTAATGCCAAAAAGAA…	YLDELADNNIPINCQLLRLMAIDFCKENEIEDFKCSAVWLSKLCLRRGIHVATRHGEANS	1	50	1	52	PF03221.11	HTH_Tnp_Tc5	Domain	11	63	66	24.1	2.1e-05	1	CL0123
merged.31341_1	EINV_495:654355..655824	TTTTTAATTCAAAATTTGAAATAGACAGCGACAGAAAAGATAGAAAGGTGTTTAGGAGAGTTTTGCACCCGGCGTTGGAAGAAGAGATAATCTAATACTTGGATGAATTAGCAGATAACAACATTCCAATCAATTGTCAATTATTACGTTTAATGGCAATAGATTTCTGCAAAGAAAATGAAATAGAGGATTTCAAATGTTCAGCAGTGTGGCTTTCTAAACTATGTTTAAGAAGAGGAATTCATGTCGCCACAAGACATGGTGAAGCAAACTCTGTTGATATGAACAAGTATACAGCTGAGTTGGACCTTTTGAGACATGAAATCGAGTTGTTCAATCCAGAAGATGTATGGAATGCTGATGAAACAGCATTGTTTTACCGTTTAATGCCAAAAAGAA…	YLDELADNNIPINCQLLRLMAIDFCKENEIEDFKCSAVWLSKLCLRRGIHVATRHGEANS	81	217	80	226	PF03184.14	DDE_1	Family	2	147	217	86.5	1.2e-24	1	CL0219
merged.31341_1	EINV_495:654355..655824	TTTTTAATTCAAAATTTGAAATAGACAGCGACAGAAAAGATAGAAAGGTGTTTAGGAGAGTTTTGCACCCGGCGTTGGAAGAAGAGATAATCTAATACTTGGATGAATTAGCAGATAACAACATTCCAATCAATTGTCAATTATTACGTTTAATGGCAATAGATTTCTGCAAAGAAAATGAAATAGAGGATTTCAAATGTTCAGCAGTGTGGCTTTCTAAACTATGTTTAAGAAGAGGAATTCATGTCGCCACAAGACATGGTGAAGCAAACTCTGTTGATATGAACAAGTATACAGCTGAGTTGGACCTTTTGAGACATGAAATCGAGTTGTTCAATCCAGAAGATGTATGGAATGCTGATGAAACAGCATTGTTTTACCGTTTAATGCCAAAAAGAA…	YLDELADNNIPINCQLLRLMAIDFCKENEIEDFKCSAVWLSKLCLRRGIHVATRHGEANS	227	279	219	317	PF03184.14	DDE_1	Family	135	187	217	36.3	2.8e-09	1	CL0219
merged.31341_1	EINV_495:654355..655824	TTTTTAATTCAAAATTTGAAATAGACAGCGACAGAAAAGATAGAAAGGTGTTTAGGAGAGTTTTGCACCCGGCGTTGGAAGAAGAGATAATCTAATACTTGGATGAATTAGCAGATAACAACATTCCAATCAATTGTCAATTATTACGTTTAATGGCAATAGATTTCTGCAAAGAAAATGAAATAGAGGATTTCAAATGTTCAGCAGTGTGGCTTTCTAAACTATGTTTAAGAAGAGGAATTCATGTCGCCACAAGACATGGTGAAGCAAACTCTGTTGATATGAACAAGTATACAGCTGAGTTGGACCTTTTGAGACATGAAATCGAGTTGTTCAATCCAGAAGATGTATGGAATGCTGATGAAACAGCATTGTTTTACCGTTTAATGCCAAAAAGAA…	YLDELADNNIPINCQLLRLMAIDFCKENEIEDFKCSAVWLSKLCLRRGIHVATRHGEANS	287	335	270	338	PF02119.11	FlgI	Family	286	333	342	11.7	0.066	0	No_clan
merged.31384_1	EINV_495:686017..686837	GGGATAGGTACATCGACTTAAGAATACAAAAAGTGGATAACGTCATTTACACGATCCACGGACTGATTTGCGACACGTTACTCAAATTGCTCAATGTGATAAAGAGGTTTGTGGATGATCATCCAACCGAAGTTGTCATTGTTGACATCAACCACACATACGAAATGAACCAAGACGATTACGAAAACGTCGCAATTGGAATAAAAGAGCTCTTTAAGGAGGTGATAATCGAAGAAAAGGAGGAGTATTTATCGACGAGTATTGAAGAGTTGGTCAAAATGCATAAAAATGTTTTTGTGTTTTACGACCACCCACCTCAAATTAAGATCGACAAAGCCGTGTGGAGTCAACAGTACATCAAATCGTTCTGGCCGAATCAAGCAACATTCGAGTCAGTTG…	DRYIDLRIQKVDNVIYTIHGLICDTLLKLLNVIKRFVDDHPTEVVIVDINHTYEMNQDDY	2	95	1	102	PF00388.14	PI-PLC-X	Family	41	138	146	21.6	0.0001	0	CL0384
merged.31384_1	EINV_495:686017..686837	GGGATAGGTACATCGACTTAAGAATACAAAAAGTGGATAACGTCATTTACACGATCCACGGACTGATTTGCGACACGTTACTCAAATTGCTCAATGTGATAAAGAGGTTTGTGGATGATCATCCAACCGAAGTTGTCATTGTTGACATCAACCACACATACGAAATGAACCAAGACGATTACGAAAACGTCGCAATTGGAATAAAAGAGCTCTTTAAGGAGGTGATAATCGAAGAAAAGGAGGAGTATTTATCGACGAGTATTGAAGAGTTGGTCAAAATGCATAAAAATGTTTTTGTGTTTTACGACCACCCACCTCAAATTAAGATCGACAAAGCCGTGTGGAGTCAACAGTACATCAAATCGTTCTGGCCGAATCAAGCAACATTCGAGTCAGTTG…	DRYIDLRIQKVDNVIYTIHGLICDTLLKLLNVIKRFVDDHPTEVVIVDINHTYEMNQDDY	14	98	3	121	PF00580.16	UvrD-helicase	Domain	93	162	315	10.1	0.32	0	CL0023
merged.31384_1	EINV_495:686017..686837	GGGATAGGTACATCGACTTAAGAATACAAAAAGTGGATAACGTCATTTACACGATCCACGGACTGATTTGCGACACGTTACTCAAATTGCTCAATGTGATAAAGAGGTTTGTGGATGATCATCCAACCGAAGTTGTCATTGTTGACATCAACCACACATACGAAATGAACCAAGACGATTACGAAAACGTCGCAATTGGAATAAAAGAGCTCTTTAAGGAGGTGATAATCGAAGAAAAGGAGGAGTATTTATCGACGAGTATTGAAGAGTTGGTCAAAATGCATAAAAATGTTTTTGTGTTTTACGACCACCCACCTCAAATTAAGATCGACAAAGCCGTGTGGAGTCAACAGTACATCAAATCGTTCTGGCCGAATCAAGCAACATTCGAGTCAGTTG…	DRYIDLRIQKVDNVIYTIHGLICDTLLKLLNVIKRFVDDHPTEVVIVDINHTYEMNQDDY	18	63	4	69	PF13578.1	Methyltransf_24	Domain	54	91	106	11.3	0.43	0	CL0063
merged.31384_1	EINV_495:686017..686837	GGGATAGGTACATCGACTTAAGAATACAAAAAGTGGATAACGTCATTTACACGATCCACGGACTGATTTGCGACACGTTACTCAAATTGCTCAATGTGATAAAGAGGTTTGTGGATGATCATCCAACCGAAGTTGTCATTGTTGACATCAACCACACATACGAAATGAACCAAGACGATTACGAAAACGTCGCAATTGGAATAAAAGAGCTCTTTAAGGAGGTGATAATCGAAGAAAAGGAGGAGTATTTATCGACGAGTATTGAAGAGTTGGTCAAAATGCATAAAAATGTTTTTGTGTTTTACGACCACCCACCTCAAATTAAGATCGACAAAGCCGTGTGGAGTCAACAGTACATCAAATCGTTCTGGCCGAATCAAGCAACATTCGAGTCAGTTG…	DRYIDLRIQKVDNVIYTIHGLICDTLLKLLNVIKRFVDDHPTEVVIVDINHTYEMNQDDY	25	132	10	165	PF07745.8	Glyco_hydro_53	Domain	213	322	332	13.2	0.024	0	CL0058
merged.31387_1	EINV_495:681753..685476	ATCGAAGACGTTCCTGCTGGTGATGGGTTGAATAAAAAGAAGAAGGTTGCGCCAAAAGTCACTCAAACGAGTGAACAAGCACAACAAGTTTCACAAAGCGAAGTTCAGGAACAGGTCCAGTTGTGTGTGGATAGATACCAACAAATGACTTTCGAAGAAAGTACAGCAGCTCCTATTCAATTCAGTGCAGAAACCATGACCGAGACTGCACAGAACATTGGTACACTTGTCTCCGATTTGTACTCGACAGATCAAGCCACAGTGACTCAATCAATGTCCGAATTGTGTTCGCAAACAGACGCTCTGTTCACACAATTTTGTGCTTCTAAAAACGCAGACTTTGGTTCGTGTGTGATGAACGCAGATGAAGACGATGAACAGCTTTTGGTCGCTTGTAGA…	IEDVPAGDGLNKKKKVAPKVTQTSEQAQQVSQSEVQEQVQLCVDRYQQMTFEESTAAPIQ	825	1015	822	1016	PF01608.12	I_LWEQ	Family	4	193	194	110.4	7.3e-32	1	No_clan
merged.31453_2	EINV_495:705677..707241	ATTAAACAAAATCATCTCACTGCTCATTTGAATGTTTTTGAAAATCGGGGGCAGTTGCAAAATTGTCTCTAGAACCCTTCATCGACATTTGCTTATTATATTCCATTTCTGACAAATGAGGTTTCCAACCCAATTTTGCGGATGAAAAAGATGACTCAGATAAGCAACTTGTTGAATATGCGCTTAGCAAGTATAAGTAAAATGTCCACAGAGCCGTGTTCCGAGGTATTAAAGAACGCAAAGAATGAAGATCTAATATATAGTCAGTTTCAAGATGTCCTTTTTTCAAAACAAGTCTGGGCACGATTTTTTCTTTAAATTGAGATATTGAAGAATTATGATATTGTTCTCTCATAATGTCAATTCCCTCTCTTAACACTTCAAAATCACAGTCAAGTT…	NNLISKTEVINDIINGVIEGIKVYGLHFYKCLCLSKTTMRRRSDEECSIEKEQIKVMIQN	51	145	23	145	PF14291.1	DUF4371	Family	137	235	235	16	0.0061	0	No_clan
merged.31453_4	EINV_495:705677..707241	ATTAAACAAAATCATCTCACTGCTCATTTGAATGTTTTTGAAAATCGGGGGCAGTTGCAAAATTGTCTCTAGAACCCTTCATCGACATTTGCTTATTATATTCCATTTCTGACAAATGAGGTTTCCAACCCAATTTTGCGGATGAAAAAGATGACTCAGATAAGCAACTTGTTGAATATGCGCTTAGCAAGTATAAGTAAAATGTCCACAGAGCCGTGTTCCGAGGTATTAAAGAACGCAAAGAATGAAGATCTAATATATAGTCAGTTTCAAGATGTCCTTTTTTCAAAACAAGTCTGGGCACGATTTTTTCTTTAAATTGAGATATTGAAGAATTATGATATTGTTCTCTCATAATGTCAATTCCCTCTCTTAACACTTCAAAATCACAGTCAAGTT…	LQHKDNIICRDIIEIENFYIHIIEMILCVKNDNFSSMQNVSKIMAFDVERRKIMILKLLT	173	206	170	220	PF13919.1	Asx-hm	Domain	64	97	130	12.8	0.065	0	No_clan
merged.31621_1	EINV_503:8601..9960	GCAGCAAAGAACCAGATTGCGATGAACGTGAAGAATACAGTCTTTGATGCAAAAAGACTGGTTGGAAGACGCTTTAGTGATCCAACAACACAAGAGGATATGAAGCACTGGTCATTCACTGTCGTCAACGATGGCAATGACAAGCCACTATTCAAATGGAATACAAAGAAGAGACTAAGAAGTTCACACCAGAGGAGATCAGTTCGATGGTGCTGACGAAGATGAAGGAGACAGCAGAAGCTTTTGTTAATGGGAAAGTCAACAACGCAGTCATCACATGTCCAGCCTATTTCAATGACTCACAGCGACAAGCAACAAAGGACGCGGGCACAATTGCAGGCATCAATGTGCTCAGAATCATCAATGAGCCAACTGCCGCTGCTATTGCTTACGGACTCG…	QATIQMEYKEETKKFTPEEISSMVLTKMKETAEAFVNGKVNNAVITCPAYFNDSQRQATK	2	180	1	185	PF00012.15	HSP70	Family	97	274	602	292	5.2e-87	1	CL0108
merged.31621_2	EINV_503:8601..9960	GCAGCAAAGAACCAGATTGCGATGAACGTGAAGAATACAGTCTTTGATGCAAAAAGACTGGTTGGAAGACGCTTTAGTGATCCAACAACACAAGAGGATATGAAGCACTGGTCATTCACTGTCGTCAACGATGGCAATGACAAGCCACTATTCAAATGGAATACAAAGAAGAGACTAAGAAGTTCACACCAGAGGAGATCAGTTCGATGGTGCTGACGAAGATGAAGGAGACAGCAGAAGCTTTTGTTAATGGGAAAGTCAACAACGCAGTCATCACATGTCCAGCCTATTTCAATGACTCACAGCGACAAGCAACAAAGGACGCGGGCACAATTGCAGGCATCAATGTGCTCAGAATCATCAATGAGCCAACTGCCGCTGCTATTGCTTACGGACTCG…	RQQTATHTLVAKTLITEWSTISLPSSRESTRKTFQAMHELSEDSEHRVKGRTPSSAATAN	30	100	12	100	PF00012.15	HSP70	Family	248	319	602	33.1	1.3e-08	1	CL0108
merged.31621_3	EINV_503:8601..9960	GCAGCAAAGAACCAGATTGCGATGAACGTGAAGAATACAGTCTTTGATGCAAAAAGACTGGTTGGAAGACGCTTTAGTGATCCAACAACACAAGAGGATATGAAGCACTGGTCATTCACTGTCGTCAACGATGGCAATGACAAGCCACTATTCAAATGGAATACAAAGAAGAGACTAAGAAGTTCACACCAGAGGAGATCAGTTCGATGGTGCTGACGAAGATGAAGGAGACAGCAGAAGCTTTTGTTAATGGGAAAGTCAACAACGCAGTCATCACATGTCCAGCCTATTTCAATGACTCACAGCGACAAGCAACAAAGGACGCGGGCACAATTGCAGGCATCAATGTGCTCAGAATCATCAATGAGCCAACTGCCGCTGCTATTGCTTACGGACTCG…	RTQHRLLQVDNRTSREGVLNVSAEDKTTGKKNKITITNDKGKLSKVPINKVVADAEKFKA	9	138	3	141	PF00012.15	HSP70	Family	471	599	602	74.9	2.9e-21	1	CL0108
merged.31621_3	EINV_503:8601..9960	GCAGCAAAGAACCAGATTGCGATGAACGTGAAGAATACAGTCTTTGATGCAAAAAGACTGGTTGGAAGACGCTTTAGTGATCCAACAACACAAGAGGATATGAAGCACTGGTCATTCACTGTCGTCAACGATGGCAATGACAAGCCACTATTCAAATGGAATACAAAGAAGAGACTAAGAAGTTCACACCAGAGGAGATCAGTTCGATGGTGCTGACGAAGATGAAGGAGACAGCAGAAGCTTTTGTTAATGGGAAAGTCAACAACGCAGTCATCACATGTCCAGCCTATTTCAATGACTCACAGCGACAAGCAACAAAGGACGCGGGCACAATTGCAGGCATCAATGTGCTCAGAATCATCAATGAGCCAACTGCCGCTGCTATTGCTTACGGACTCG…	RTQHRLLQVDNRTSREGVLNVSAEDKTTGKKNKITITNDKGKLSKVPINKVVADAEKFKA	93	127	93	129	PF09720.5	Unstab_antitox	Family	1	31	54	15.1	0.012	0	No_clan
merged.31651_1	EINV_504:4873..6233	CAACAAGTACTTTTGTTACAAATTAATAGTTAAAAACTAATTCAAATTAAAATTAATTTTTTTGGGTCACTTCGAATAACTTTGCAAAGATAAGTAAATCACATAAGTCGACCTCTTCTATCTTTGATCCCTTTGTGTCGCTCTTCTTTGCACCCTGTTGTTGTGCACCAGACATGTTACCAGTTTTATTCTGTCGATATCTGTATGAAGATTGGCTTGATCTTATCCTCAGCTTCTTCTGTTTCTGTGTGTATTCATCCTTTGATGCCGATTGGTTCTTGTCGAGCCAGTCGAGTATCTCCTTGATAATTGCTTCAATTGCCGCCTTGTCGTCTGGTGAGAGCTTTGCTGCAATTTGTTCGTTGAGTGTGTTTTTCATCGAGTAACAGAAATTCTCAA…	FFWVTSNNFAKISKSHKSTSSIFDPFVSLFFAPCCCAPDMLPVLFCRYLYEDWLDLILSF	81	102	79	105	PF03823.9	Neurokinin_B	Family	3	24	59	10.4	0.36	0	No_clan
merged.31651_3	EINV_504:4873..6233	CAACAAGTACTTTTGTTACAAATTAATAGTTAAAAACTAATTCAAATTAAAATTAATTTTTTTGGGTCACTTCGAATAACTTTGCAAAGATAAGTAAATCACATAAGTCGACCTCTTCTATCTTTGATCCCTTTGTGTCGCTCTTCTTTGCACCCTGTTGTTGTGCACCAGACATGTTACCAGTTTTATTCTGTCGATATCTGTATGAAGATTGGCTTGATCTTATCCTCAGCTTCTTCTGTTTCTGTGTGTATTCATCCTTTGATGCCGATTGGTTCTTGTCGAGCCAGTCGAGTATCTCCTTGATAATTGCTTCAATTGCCGCCTTGTCGTCTGGTGAGAGCTTTGCTGCAATTTGTTCGTTGAGTGTGTTTTTCATCGAGTAACAGAAATTCTCAA…	NQIAMNVKNTVFDAKRLVGRRFSDPTTQEDMKHWSFTVVNDGNDKPPIQMEYKEETKKFT	1	224	1	229	PF00012.15	HSP70	Family	52	274	602	353.3	1.5e-105	1	CL0108
merged.31651_4	EINV_504:4873..6233	CAACAAGTACTTTTGTTACAAATTAATAGTTAAAAACTAATTCAAATTAAAATTAATTTTTTTGGGTCACTTCGAATAACTTTGCAAAGATAAGTAAATCACATAAGTCGACCTCTTCTATCTTTGATCCCTTTGTGTCGCTCTTCTTTGCACCCTGTTGTTGTGCACCAGACATGTTACCAGTTTTATTCTGTCGATATCTGTATGAAGATTGGCTTGATCTTATCCTCAGCTTCTTCTGTTTCTGTGTGTATTCATCCTTTGATGCCGATTGGTTCTTGTCGAGCCAGTCGAGTATCTCCTTGATAATTGCTTCAATTGCCGCCTTGTCGTCTGGTGAGAGCTTTGCTGCAATTTGTTCGTTGAGTGTGTTTTTCATCGAGTAACAGAAATTCTCAA…	RQQTATHTLVAKTLITEWSTTSLPSSRESTRKTFQAMHELSEDSEHRVKGRTPSSAATAN	29	100	9	100	PF00012.15	HSP70	Family	247	319	602	34.9	3.7e-09	1	CL0108
merged.31651_5	EINV_504:4873..6233	CAACAAGTACTTTTGTTACAAATTAATAGTTAAAAACTAATTCAAATTAAAATTAATTTTTTTGGGTCACTTCGAATAACTTTGCAAAGATAAGTAAATCACATAAGTCGACCTCTTCTATCTTTGATCCCTTTGTGTCGCTCTTCTTTGCACCCTGTTGTTGTGCACCAGACATGTTACCAGTTTTATTCTGTCGATATCTGTATGAAGATTGGCTTGATCTTATCCTCAGCTTCTTCTGTTTCTGTGTGTATTCATCCTTTGATGCCGATTGGTTCTTGTCGAGCCAGTCGAGTATCTCCTTGATAATTGCTTCAATTGCCGCCTTGTCGTCTGGTGAGAGCTTTGCTGCAATTTGTTCGTTGAGTGTGTTTTTCATCGAGTAACAGAAATTCTCAA…	KTQHRPLQVDNRTSREGVLNVSAEDKTTGKKNKITITNDKGKLSKVPINKVVADAEKFKA	9	141	3	144	PF00012.15	HSP70	Family	471	599	602	73.1	1e-20	1	CL0108
merged.31651_5	EINV_504:4873..6233	CAACAAGTACTTTTGTTACAAATTAATAGTTAAAAACTAATTCAAATTAAAATTAATTTTTTTGGGTCACTTCGAATAACTTTGCAAAGATAAGTAAATCACATAAGTCGACCTCTTCTATCTTTGATCCCTTTGTGTCGCTCTTCTTTGCACCCTGTTGTTGTGCACCAGACATGTTACCAGTTTTATTCTGTCGATATCTGTATGAAGATTGGCTTGATCTTATCCTCAGCTTCTTCTGTTTCTGTGTGTATTCATCCTTTGATGCCGATTGGTTCTTGTCGAGCCAGTCGAGTATCTCCTTGATAATTGCTTCAATTGCCGCCTTGTCGTCTGGTGAGAGCTTTGCTGCAATTTGTTCGTTGAGTGTGTTTTTCATCGAGTAACAGAAATTCTCAA…	KTQHRPLQVDNRTSREGVLNVSAEDKTTGKKNKITITNDKGKLSKVPINKVVADAEKFKA	45	115	33	147	PF05823.7	Gp-FAR-1	Family	26	95	154	12.3	0.11	0	No_clan
merged.31753_1	EINV_504:107763..108492	TAATTTGTTTTAAACAATAGAAAATAACAATACAACTTTATACATCAAGTTACTTGGATCGTGTTGAACTCTCTTCATTGTTCAATTGTAAATAATGAGTTTAAAAGTTATTTGATAAAAAGAATAATAAATGTTTAAATGTTGTATTTAACAAGAGGTCAAATTATTTATATATTACGAACTTGCAAATCATGAAAATAATTATAATGTTAATTGTTTTCTTTATGTTCACTAATTCACTTTCTATCTATGTCATTGATCCAGAAAAGGAATATAATTACGTGTACAAGACAGGTCGATGTTATTACACCGGAGATGATAATTATGGAAAATTTGAAGTTGAGGGGTCAACCATAAAAGCGTATGAATCAGAAGATTGTAAAAAATGGGTAGAAATAC…	KLFDKKNNKCLNVVFNKRSNYLYITNLQIMKIIIMLIVFFMFTNSLSIYVIDPEKEYNYV	6	56	3	64	PF07850.9	Renin_r	Family	36	84	98	12.2	0.16	0	No_clan
merged.32035_2	EINV_521:71190..72077	AAAACAAACACGAGTTGAGCTATCGAAACTACTTAAATTGAGTTTTTCGACACTCAGAGGGATAACTACTTGTTTCAGCCGTTTGCAGTTAATAAAGCAATTATTATTGATAATTTTCACACTTTTTGATATAACAACATTTGTGAGTTTTTCACATCCATCAAAGCAGTTTTCTCCAATTTTAGTCACTCCAAATGGTATTTCAATCTGATTCAAATTTTTACAACCGTTAAAAGTCCACCTTTCTAATACTTCAATTCCACTTGGAATATTTATAGCACTCAATTTACTACAACTAAAAAATGCACCTCTTTCTAAGACCGAGAGATACTTTGGCATGGTGACTCTCATTAAATCAAAACATGCACCAAAACAATTGATACCAATAGATGTCACTTT…	SYHIMIVSQYFSMISDFINLETVCKKFYTNLSKFHFNPIPITHQTLKHFPAIETLNLWSS	191	290	189	293	PF13306.1	LRR_5	Family	4	103	129	90.2	7.3e-26	1	CL0022
merged.32092_1	EINV_521:139500..140258	GACAATAGAATTAATTTAAAGATTATCTTGAGCATATACCTTCCTCCAAACTTCATTTTTACATCTTTGCATTGCAGCATTAACTTTGTGTAATTATTTTGATGTGCTGCTTAACATGGTGAATGAAATGAGTAATGCGGTTTTTGCGGTTTTAATGGTTCAAAGGATATATACTTCCCACTTTCATCAACTTTGTCAGCAAAGCGGCGCAGTGAATATGTATTCCAAAAATCTGTTAAAAATCTTCTGGTTTCTAATCAGGTTTCTTTCTAAACTCTTCAACAAACCGTTGCTTGAGCTTCAAGCAAATTTTGGTGTATTGGTGCTTTTAGTGTTCTGAATGTTCTGGTTCAAATTTCTTCGGTCTTCATCTTGGATTTGGTTGTATTGGAGACGGAA…	AYTFLQTSFLHLCIAALTLCNYFDVLLNMVNEMSNAVFAVLMVQRIYTSHFHQLCQQSGA	4	58	1	75	PF13282.1	DUF4070	Domain	85	138	146	11.5	0.14	0	No_clan
merged.32152_1	EINV_524:29402..30167	GTCAATAAACAAGTACTTCTTACTCACATCTATTTGTATTTCAACCCCTTTACAGCTCTCCCCAAAGATCAAAGCACTAAGTAAATTGTTCACTACACATCTCGTCTCCGCATTCATCTCTCCAAACATGTCATAGACATTCCCCGGAACATCTTGAAGATACCAACTCAAGTAGATGATATAAAGTTGTTCTGTTATTCCAATCGTCTGCTGCAGGGCTATTTTCATCATTTCAATGAGATTACTTGGAATGTGTTCTCCGTACTTCACCGCCATTAAAACATCAAGTAACATACTCGGCCGTCGTTTCAAAACCGTTTCGTTCAATTCACTCCCCAACCCCAACACGGGCCAAAACGACCGAAGACACGCTATCGTCGTTTTAAGTTTCTGCTCAAG…	LVENDDKECYKKVRELVSGLPEFPFPRESAQTIVAALMNYDMLEQVGNLISEYQDSDKIN	30	186	29	214	PF04286.7	DUF445	Family	57	157	367	13.7	0.029	0	No_clan
merged.32152_1	EINV_524:29402..30167	GTCAATAAACAAGTACTTCTTACTCACATCTATTTGTATTTCAACCCCTTTACAGCTCTCCCCAAAGATCAAAGCACTAAGTAAATTGTTCACTACACATCTCGTCTCCGCATTCATCTCTCCAAACATGTCATAGACATTCCCCGGAACATCTTGAAGATACCAACTCAAGTAGATGATATAAAGTTGTTCTGTTATTCCAATCGTCTGCTGCAGGGCTATTTTCATCATTTCAATGAGATTACTTGGAATGTGTTCTCCGTACTTCACCGCCATTAAAACATCAAGTAACATACTCGGCCGTCGTTTCAAAACCGTTTCGTTCAATTCACTCCCCAACCCCAACACGGGCCAAAACGACCGAAGACACGCTATCGTCGTTTTAAGTTTCTGCTCAAG…	LVENDDKECYKKVRELVSGLPEFPFPRESAQTIVAALMNYDMLEQVGNLISEYQDSDKIN	34	110	30	131	PF04751.9	DUF615	Family	66	142	158	12.2	0.094	0	No_clan
merged.3243_1	EINV_1068:81878..82513	TGATTAAGTTTGCAAATCTTTTTTATTGTTGTGTGCCTTATTCGAGTTATCTTGTCCAACCATTGGATTTGTGCTTATTTGGTGTTTCCAAGTAATCTCCAAATTCAAGAGTTTCAACAACAATCGAAGAAATGTCGCTGCTTTCAATAATGACCCACATAGTTGAACATGAAGACGGATTCCAAAAATGTTTCGGTGATTTTATTTAAAAGATAAGCTAGACAGATGGATGGATGGCTTTGCAATTTATTGAGAACGTCTAATACTCCAAAGAAAACCAACTGGTGTGCAATTAATTTATCACATAAAGAAAGTTTTGGAAATCATGAAATCAAATAAAAAGAATAAAGAAAAAGTAGCCTCGTTCAAAAGTTCAAGTGTCATTGATTTTCATTTGTA…	ERLILQRKPTGVQLIYHIKKVLEIMKSNKKNKEKVASFKSSSVIDFHLYRIKLIFVSFKE	4	45	2	53	PF07904.8	Eaf7	Family	10	51	91	11.8	0.16	0	No_clan
merged.32449_2	EINV_524:168413..170266	AGTCAATCAATCAAAAAAGTTTTATTTTAAAAGAAGTTTTGTATGCACAACAAATATTGCAATTCTTTATATTTGATGAATTGTTTTTTCGCTTGGAAACCCGAAGGGAGCAAATAGCAACAGTCTTTTCAATTCTAAGAGGAGAGTCTTTTGTCATTTATAGATCAGTTGGAAATTTGTTCAATTCGCATCCAAGTATCATTCAAAAGACAATTACCGAATACAAGAAAGAACAAACAACTGGAAGAAGGACAACAATGGGAAGACCGACATTCTTTGACAAAAGAACCAAATTTTTAGCTGACGCATTTGTCAAATATTGCAATAATCAAAAAATAGCTTTGACATTTGCGGCATTCTCTAAACTGGTTGAAAGAACAATTGGAATGCCTTTTAAAC…	TDNTRKWVLKTFDLKTIEGKPEDIGRLSINPEDIITNYMEMADFNGINSGLVFNIDEVVF	52	162	47	175	PF03184.14	DDE_1	Family	6	120	217	21.1	0.00013	1	CL0219
merged.32449_4	EINV_524:168413..170266	AGTCAATCAATCAAAAAAGTTTTATTTTAAAAGAAGTTTTGTATGCACAACAAATATTGCAATTCTTTATATTTGATGAATTGTTTTTTCGCTTGGAAACCCGAAGGGAGCAAATAGCAACAGTCTTTTCAATTCTAAGAGGAGAGTCTTTTGTCATTTATAGATCAGTTGGAAATTTGTTCAATTCGCATCCAAGTATCATTCAAAAGACAATTACCGAATACAAGAAAGAACAAACAACTGGAAGAAGGACAACAATGGGAAGACCGACATTCTTTGACAAAAGAACCAAATTTTTAGCTGACGCATTTGTCAAATATTGCAATAATCAAAAAATAGCTTTGACATTTGCGGCATTCTCTAAACTGGTTGAAAGAACAATTGGAATGCCTTTTAAAC…	KVLLDLLKNFRLFFQTTVFPNQTTMTKLTAPNNNVNVINIADLDPKQKRMTNKTKVCHIK	25	80	7	90	PF03599.11	CdhD	Family	136	187	386	11.9	0.049	0	CL0036
merged.32449_5	EINV_524:168413..170266	AGTCAATCAATCAAAAAAGTTTTATTTTAAAAGAAGTTTTGTATGCACAACAAATATTGCAATTCTTTATATTTGATGAATTGTTTTTTCGCTTGGAAACCCGAAGGGAGCAAATAGCAACAGTCTTTTCAATTCTAAGAGGAGAGTCTTTTGTCATTTATAGATCAGTTGGAAATTTGTTCAATTCGCATCCAAGTATCATTCAAAAGACAATTACCGAATACAAGAAAGAACAAACAACTGGAAGAAGGACAACAATGGGAAGACCGACATTCTTTGACAAAAGAACCAAATTTTTAGCTGACGCATTTGTCAAATATTGCAATAATCAAAAAATAGCTTTGACATTTGCGGCATTCTCTAAACTGGTTGAAAGAACAATTGGAATGCCTTTTAAAC…	GNSLMGSLERGCSLYNLTILERMGSFKVSLDGSRTMDSAIALMWQTFVLFVILFCFGSRS	39	112	17	127	PF03824.11	NicO	Family	50	123	282	18.1	0.0012	0	CL0292
merged.32449_5	EINV_524:168413..170266	AGTCAATCAATCAAAAAAGTTTTATTTTAAAAGAAGTTTTGTATGCACAACAAATATTGCAATTCTTTATATTTGATGAATTGTTTTTTCGCTTGGAAACCCGAAGGGAGCAAATAGCAACAGTCTTTTCAATTCTAAGAGGAGAGTCTTTTGTCATTTATAGATCAGTTGGAAATTTGTTCAATTCGCATCCAAGTATCATTCAAAAGACAATTACCGAATACAAGAAAGAACAAACAACTGGAAGAAGGACAACAATGGGAAGACCGACATTCTTTGACAAAAGAACCAAATTTTTAGCTGACGCATTTGTCAAATATTGCAATAATCAAAAAATAGCTTTGACATTTGCGGCATTCTCTAAACTGGTTGAAAGAACAATTGGAATGCCTTTTAAAC…	GNSLMGSLERGCSLYNLTILERMGSFKVSLDGSRTMDSAIALMWQTFVLFVILFCFGSRS	43	108	25	113	PF12648.2	TcpE	Domain	33	101	108	12.9	0.083	0	No_clan
merged.32539_1	EINV_524:231033..232411	TACTTTAACATTCATCGACGCTAGAGACCCAATAGCCAGAAATGAATTTGTAGAAAAACCACCACTTATCCAGCAGAATGAACAACAGTGCCAGGTTGAATCAATTACACCTTTCATTATTCCCCAAGCTACCAAAAGAAACAGGGAAGACCCAAAACTCGGTAAGAATCAATAAACCAAGACAAAAGACATTATCATAAAGTAATAATACAAAACAAATTCAATATAATTAAACTTTTTAGAGTTTATAGAGACACTAAAGACGACGGGTTCTAAAGTGGAAAACTTGGTATTAAAATCAATTCCATCAAAACTATGTTAGTTAAATTAAGAAATGGTAATTCAATTTTACCAAAAGACCAATACAAGAAAAAAACAGAATAATTCCTTTTCAGCATT…	FNFTKRPIQEKNRIIPFQHLVKKLIEKDYTPSVNCIRSNIQKVLANANVTTVEEVTEITQ	25	62	8	77	PF02650.9	HTH_WhiA	Domain	103	139	191	10.8	0.2	0	CL0123
merged.32539_1	EINV_524:231033..232411	TACTTTAACATTCATCGACGCTAGAGACCCAATAGCCAGAAATGAATTTGTAGAAAAACCACCACTTATCCAGCAGAATGAACAACAGTGCCAGGTTGAATCAATTACACCTTTCATTATTCCCCAAGCTACCAAAAGAAACAGGGAAGACCCAAAACTCGGTAAGAATCAATAAACCAAGACAAAAGACATTATCATAAAGTAATAATACAAAACAAATTCAATATAATTAAACTTTTTAGAGTTTATAGAGACACTAAAGACGACGGGTTCTAAAGTGGAAAACTTGGTATTAAAATCAATTCCATCAAAACTATGTTAGTTAAATTAAGAAATGGTAATTCAATTTTACCAAAAGACCAATACAAGAAAAAAACAGAATAATTCCTTTTCAGCATT…	FNFTKRPIQEKNRIIPFQHLVKKLIEKDYTPSVNCIRSNIQKVLANANVTTVEEVTEITQ	52	99	22	112	PF04019.7	DUF359	Family	23	70	121	11.9	0.096	0	No_clan
merged.32539_2	EINV_524:231033..232411	TACTTTAACATTCATCGACGCTAGAGACCCAATAGCCAGAAATGAATTTGTAGAAAAACCACCACTTATCCAGCAGAATGAACAACAGTGCCAGGTTGAATCAATTACACCTTTCATTATTCCCCAAGCTACCAAAAGAAACAGGGAAGACCCAAAACTCGGTAAGAATCAATAAACCAAGACAAAAGACATTATCATAAAGTAATAATACAAAACAAATTCAATATAATTAAACTTTTTAGAGTTTATAGAGACACTAAAGACGACGGGTTCTAAAGTGGAAAACTTGGTATTAAAATCAATTCCATCAAAACTATGTTAGTTAAATTAAGAAATGGTAATTCAATTTTACCAAAAGACCAATACAAGAAAAAAACAGAATAATTCCTTTTCAGCATT…	GAVANTNENKEKRIAAIEELVGQMHSGKTRICIDESSWRIVCTAVYGWSPIGEKLFVTKA	31	106	29	112	PF13358.1	DDE_3	Domain	3	79	146	23.8	2.6e-05	0	CL0219
merged.32845_1	EINV_535:34121..34636	TGGCCTTATTGTGATACCCCTCTTTTTCGCTGTAATAATTTTGTTTGAGGCTTTTAACTTCCTTTTTATAACATTTTCGTACATTTGCTGTATATGTGACTGGGAAGATGATGATCGAGAAGACACTTGTTATGGGACCAGATTTCAGTCTAAAAATACAGTACTTTTTTATGAATCATTTTTTATTTCAATTGTCGGTCTTGTGCCTCTTGTGCTTGTTTGTGTTACTTTGTGTCTATGTTATGTTGTGAAATTTGATTCAAATAATGTGAAATTGAATTATATGAAAGCATTTATACCTATGATTATATCAATTGGGTATGTCTATATATCCGGCTTTTTTAATGGGTGTGGACTTGAAAGTGAAAACATGTGTCCTTTAATTTGTCCTGATTGGTG…	GLIVIPLFFAVIILFEAFNFLFITFSYICCICDWEDDDREDTCYGTRFQSKNTVLFYESF	6	113	5	117	PF07136.6	DUF1385	Family	2	100	237	13.5	0.024	0	No_clan
merged.33253_1	EINV_535:285948..286488	GTGACGCTTCAACTTTTTTACATGTTACAGAGACGTGTTTAGAGTATTCTAAATTGTCAACAGACGATGAAATATATTCGGGAATAAGTGATGGACTTGATTCGACTCGACAATCTTTTTATGCTCGAAGAACACAAGAAAATGTTAAAGTCGTCAAAACAAAAGCAAGAATTATTGCCGAGGATAAAGCAAGCTCAGTGCTATGGTATCGTCAGTTGACATTTTTCTTTGCACTTTTACACACAAACCACTTGACAGAAATCATCCCATTTCTCTTCTTATTTTTGTTTTTTATTCTATATCCAATATCACTCGACAACCCCAATTGTCTCTCGCCAAAAGTCTCTGTTTTCTTTTTGGCGCCAACAATACTCAATTTTTGTGTTGGATCATATTGGC…	DASTFLHVTETCLEYSKLSTDDEIYSGISDGLDSTRQSFYARRTQENVKVVKTKARIIAE	7	63	4	96	PF03399.11	SAC3_GANP	Family	12	71	204	15.7	0.0072	0	CL0123
merged.33417_1	EINV_524:276263..278096	CTCTTTAAAAGACGTTTTGAATGCACAACAAATATTGCAATTCTTTATATTTGATGAATTGTTTTTTTCGCTTGGAAACCCGAAGGGAGCAAATAGCAACAGTCTTTTCAATTCTAAGAGGAGAGTCTTTTGTCACAACTGGAAGAAGGACAACAATGAAAAGACCGACATTCTTTGACAAAAGAACCAAATTTGTAGCTGACGCATTTGTCAAATATTGCAATAATCAAAAAATAGCTTTGACATTTGCAGCATTCTCTAAACTGGTTGAAAGAACAACTGGAACAACGTTTAAACCAGATACGGTGAGAAAGTGGGTTCTCAAAACGTTTGACCTCAAAACAATCGAAGGGAAACCGGAAGACATCGGACGATTATCAATAAACCCCGAGGACATCA…	MHNKYCNSLYLMNCFFRLETRREQIATVFSILRGESFVTTGRRTTMKRPTFFDKRTKFVA	144	254	139	266	PF03184.14	DDE_1	Family	6	120	217	21.8	7.7e-05	1	CL0219
merged.33417_2	EINV_524:276263..278096	CTCTTTAAAAGACGTTTTGAATGCACAACAAATATTGCAATTCTTTATATTTGATGAATTGTTTTTTTCGCTTGGAAACCCGAAGGGAGCAAATAGCAACAGTCTTTTCAATTCTAAGAGGAGAGTCTTTTGTCACAACTGGAAGAAGGACAACAATGAAAAGACCGACATTCTTTGACAAAAGAACCAAATTTGTAGCTGACGCATTTGTCAAATATTGCAATAATCAAAAAATAGCTTTGACATTTGCAGCATTCTCTAAACTGGTTGAAAGAACAACTGGAACAACGTTTAAACCAGATACGGTGAGAAAGTGGGTTCTCAAAACGTTTGACCTCAAAACAATCGAAGGGAAACCGGAAGACATCGGACGATTATCAATAAACCCCGAGGACATCA…	IPHCSHLVQPLDLCLFGSVKKQCSNRTPLFKTSVSSSELTRPSPPTTPSTVPIIPNTSLE	23	66	16	73	PF02343.11	TRA-1_regulated	Family	34	78	129	10.7	0.26	0	No_clan
merged.33505_1	EINV_524:125335..126239	TTCAAGCTGCCATTTTGACCGGAAACGGAGGAAAAGCCACAGAAGACGTCTTGTTGCTTGATGTCGCTCCATTGACTCTTGGTATTGAAACTGCCGGTGGTGTCATGACTGCTTTGATCCCAAGAAACTCTACCATCCCAGCAAAGAAGTCCCAAGTCTTCTCAACATACGCTGATAACCAACCAGGTGTCTTGATTCAAGTCTTCGAAGGTGAAGCTTCAATGACCTCACACTGCAATTTGCTCGGTAAATTCGAATTGTCTGGTATCCCACCAGCACCAAGAGGTGTCCCACAAATTGAAGTCACTTTCGATATTGATGCCAATGGTATCTTGAATGTTTCTGCTGAAGATAAGACCACTGGAAAGAAGAACAAGATCACCATCACAAACGACAAGG…	QAAILTGNGGKATEDVLLLDVAPLTLGIETAGGVMTALIPRNSTIPAKKSQVFSTYADNQ	1	236	1	236	PF00012.15	HSP70	Family	373	602	602	264.4	1.2e-78	1	CL0108
merged.33505_1	EINV_524:125335..126239	TTCAAGCTGCCATTTTGACCGGAAACGGAGGAAAAGCCACAGAAGACGTCTTGTTGCTTGATGTCGCTCCATTGACTCTTGGTATTGAAACTGCCGGTGGTGTCATGACTGCTTTGATCCCAAGAAACTCTACCATCCCAGCAAAGAAGTCCCAAGTCTTCTCAACATACGCTGATAACCAACCAGGTGTCTTGATTCAAGTCTTCGAAGGTGAAGCTTCAATGACCTCACACTGCAATTTGCTCGGTAAATTCGAATTGTCTGGTATCCCACCAGCACCAAGAGGTGTCCCACAAATTGAAGTCACTTTCGATATTGATGCCAATGGTATCTTGAATGTTTCTGCTGAAGATAAGACCACTGGAAAGAAGAACAAGATCACCATCACAAACGACAAGG…	QAAILTGNGGKATEDVLLLDVAPLTLGIETAGGVMTALIPRNSTIPAKKSQVFSTYADNQ	178	227	150	241	PF03480.8	SBP_bac_7	Family	211	260	286	13.1	0.035	0	CL0177
merged.33505_2	EINV_524:125335..126239	TTCAAGCTGCCATTTTGACCGGAAACGGAGGAAAAGCCACAGAAGACGTCTTGTTGCTTGATGTCGCTCCATTGACTCTTGGTATTGAAACTGCCGGTGGTGTCATGACTGCTTTGATCCCAAGAAACTCTACCATCCCAGCAAAGAAGTCCCAAGTCTTCTCAACATACGCTGATAACCAACCAGGTGTCTTGATTCAAGTCTTCGAAGGTGAAGCTTCAATGACCTCACACTGCAATTTGCTCGGTAAATTCGAATTGTCTGGTATCCCACCAGCACCAAGAGGTGTCCCACAAATTGAAGTCACTTTCGATATTGATGCCAATGGTATCTTGAATGTTTCTGCTGAAGATAAGACCACTGGAAAGAAGAACAAGATCACCATCACAAACGACAAGG…	TKKSERNCQLKIRPLLKTSSKRLWNGWTRTNQLLRKNSRRNKRRLRLRSNQSSLKCINKV	31	118	17	119	PF05405.9	Mt_ATP-synt_B	Family	54	141	163	10.3	0.31	0	CL0255
merged.33576_1	EINV_551:8064..8684	GATATTGTGTGTGAAAAATGACAACTTTAGTTCAATGCAAAATGTTTCGAAGATTATGGCATTCGATGTAGAAAGGAGAAAAATTATGATATTGAAATTGTTGACAGTATTAAAAACAAAGTTCAAAAAACGGTTTCAATTTTTGGAAAAACATTTTGATAAGCTTCAAGAAAAATGTTATTTAGCAATAGAAATAGAAAAATATTTAAATAAAGAAAAAGAACTTGACTGTGATTTTGAAGTGTTAAGAGAGGGAATTGACATTATGAGAGAACAATATCATAATTCTTCAATATCTCAATTTAAAGAAGAAATCGTGCCCAGACTTGTTTTGAAAAACGGACATCTTGAAACTGACTATATATTAGATCTTCATTCTTTGCGTTCTTTAATACCTCG…	ILCVKNDNFSSMQNVSKIMAFDVERRKIMILKLLTVLKTKFKKRFQFLEKHFDKLQEKCY	148	181	145	195	PF13919.1	Asx-hm	Domain	64	97	130	11.9	0.13	0	No_clan
merged.33828_2	EINV_553:17125..18498	TATAATTTATTTCCGACATTTTCCCGATTTTACACATAAAACACAAACAATTTAGAATTACAAGTCTTTTCTTTCATATGCTTTTGCCCAAATTTCATTGCGACATCTCTCCTTAGACGCTATTACTTCAGCCGGTTGAATTGAAATAAATCCATCTTTGATTTTTTCAAGAAGATCGCCAAGGCCAGTCCAAATACGTATGTCATTTTCTACACGCCTTTTCCAAAACCCAAATACAGTTTCGATTGGGTTGAGTTCAGGACTATAAGCTGCATTATAAACAATTGAATGATGAGTGTTAGTAACAAGTTCCCTCAAATGGTTGTGTATAGTACAATTGTCACACCAAAACACTGCTGAAATGTTGTTGTCGTCATAGTGTTTCATCAATTCCATAAA…	KLHERKTGIDEGRTLPVLSFKRETPRGAVANTNENKEKRIVAIEELVGQMHSGKTWVCID	48	91	27	96	PF08495.5	FIST	Domain	148	190	198	11.4	0.11	0	No_clan
merged.33828_2	EINV_553:17125..18498	TATAATTTATTTCCGACATTTTCCCGATTTTACACATAAAACACAAACAATTTAGAATTACAAGTCTTTTCTTTCATATGCTTTTGCCCAAATTTCATTGCGACATCTCTCCTTAGACGCTATTACTTCAGCCGGTTGAATTGAAATAAATCCATCTTTGATTTTTTCAAGAAGATCGCCAAGGCCAGTCCAAATACGTATGTCATTTTCTACACGCCTTTTCCAAAACCCAAATACAGTTTCGATTGGGTTGAGTTCAGGACTATAAGCTGCATTATAAACAATTGAATGATGAGTGTTAGTAACAAGTTCCCTCAAATGGTTGTGTATAGTACAATTGTCACACCAAAACACTGCTGAAATGTTGTTGTCGTCATAGTGTTTCATCAATTCCATAAA…	KLHERKTGIDEGRTLPVLSFKRETPRGAVANTNENKEKRIVAIEELVGQMHSGKTWVCID	57	186	55	193	PF13358.1	DDE_3	Domain	3	136	146	70.9	8.1e-20	1	CL0219
merged.33828_2	EINV_553:17125..18498	TATAATTTATTTCCGACATTTTCCCGATTTTACACATAAAACACAAACAATTTAGAATTACAAGTCTTTTCTTTCATATGCTTTTGCCCAAATTTCATTGCGACATCTCTCCTTAGACGCTATTACTTCAGCCGGTTGAATTGAAATAAATCCATCTTTGATTTTTTCAAGAAGATCGCCAAGGCCAGTCCAAATACGTATGTCATTTTCTACACGCCTTTTCCAAAACCCAAATACAGTTTCGATTGGGTTGAGTTCAGGACTATAAGCTGCATTATAAACAATTGAATGATGAGTGTTAGTAACAAGTTCCCTCAAATGGTTGTGTATAGTACAATTGTCACACCAAAACACTGCTGAAATGTTGTTGTCGTCATAGTGTTTCATCAATTCCATAAA…	KLHERKTGIDEGRTLPVLSFKRETPRGAVANTNENKEKRIVAIEELVGQMHSGKTWVCID	151	201	142	205	PF08662.6	eIF2A	Family	136	186	194	15.5	0.0098	0	CL0186
merged.33854_1	EINV_553:37727..38550	CTTATACAAATTGGTTTTGTTAATTTCAACAGAATTTGAATTTTCCATCTGCACATATCTCAAAATATTGTTATTGAATTTGATGTTGTTACAATTCGTTTCGATAAAGAAAATTTCACAATTGTTCAATTCGACAAAGTCACAACATAAATAGGAATCCAACCGCCCAATATAACACTTTTCTTTTTCTTCTTCTTTGTGAATCACTTTTTGTTGATCACTTTCTTTCATTTCTGAAACTTTTTGTATGACAATTTTTGTTGATTCCGTCATTTTAAAGTACATACACATTTTGTGGAAGTTAAAAATAGCCGAATGACATTGTGTGACGACAAATTGTCCAACACAAACAAATTCAGTTGTAAAATTTTCGCACTGAGTAAACTCGAAATTTTGAAT…	FIEKCVHTIVNRVNVDTVCDRLENSGINVFNYNTKTSVINDELYLENSRFSGEVFVFQKD	5	61	4	62	PF09413.5	DUF2007	Domain	2	55	67	14.3	0.024	0	CL0089
merged.33854_1	EINV_553:37727..38550	CTTATACAAATTGGTTTTGTTAATTTCAACAGAATTTGAATTTTCCATCTGCACATATCTCAAAATATTGTTATTGAATTTGATGTTGTTACAATTCGTTTCGATAAAGAAAATTTCACAATTGTTCAATTCGACAAAGTCACAACATAAATAGGAATCCAACCGCCCAATATAACACTTTTCTTTTTCTTCTTCTTTGTGAATCACTTTTTGTTGATCACTTTCTTTCATTTCTGAAACTTTTTGTATGACAATTTTTGTTGATTCCGTCATTTTAAAGTACATACACATTTTGTGGAAGTTAAAAATAGCCGAATGACATTGTGTGACGACAAATTGTCCAACACAAACAAATTCAGTTGTAAAATTTTCGCACTGAGTAAACTCGAAATTTTGAAT…	FIEKCVHTIVNRVNVDTVCDRLENSGINVFNYNTKTSVINDELYLENSRFSGEVFVFQKD	73	123	73	136	PF03525.9	Meiotic_rec114	Family	1	55	328	8.6	0.52	0	No_clan
merged.33854_1	EINV_553:37727..38550	CTTATACAAATTGGTTTTGTTAATTTCAACAGAATTTGAATTTTCCATCTGCACATATCTCAAAATATTGTTATTGAATTTGATGTTGTTACAATTCGTTTCGATAAAGAAAATTTCACAATTGTTCAATTCGACAAAGTCACAACATAAATAGGAATCCAACCGCCCAATATAACACTTTTCTTTTTCTTCTTCTTTGTGAATCACTTTTTGTTGATCACTTTCTTTCATTTCTGAAACTTTTTGTATGACAATTTTTGTTGATTCCGTCATTTTAAAGTACATACACATTTTGTGGAAGTTAAAAATAGCCGAATGACATTGTGTGACGACAAATTGTCCAACACAAACAAATTCAGTTGTAAAATTTTCGCACTGAGTAAACTCGAAATTTTGAAT…	FIEKCVHTIVNRVNVDTVCDRLENSGINVFNYNTKTSVINDELYLENSRFSGEVFVFQKD	243	270	234	273	PF03525.9	Meiotic_rec114	Family	83	112	328	7.8	0.89	0	No_clan
merged.33987_1	EINV_553:119864..120364	AAATTCAACTGGAAACTTTTTCAAAGAAAAAAATTGGTGAAGTGATTTTTGATAGTGCGAAAGAAAATTGGAGTCAGTCTCATAGTATTTTTAGTCAAAAAGTCATTGGTAAAAAGTGCGTTTTAATATTTGTTGAAGATTCCACTGGGATTCGTTTTGGGAGTATTTTGTACAGTAGAATAAATGGGGTATGTCAATGGGTTTCCGATAACAATGTCGTTCTCTTTTGTTTTAACAAAACTACAATCCCACCAATTAGTGACGAGACGAACAAAATGAAAAATCACGAAAATTGCTGTTTTGTGCAAAACGAAAAATTTGCAAAGTGCGCTTTTTTGTGTCAAAATGCTGTAAACAAAGTGCTTTGTAATTTGTGCAACGTCATTGCAATTACAAAGA…	IQLETFSKKKIGEVIFDSAKENWSQSHSIFSQKVIGKKCVLIFVEDSTGIRFGSILYSRI	16	103	14	148	PF07534.11	TLD	Domain	3	83	139	14.8	0.018	0	No_clan
merged.34197_1	EINV_553:234157..234711	TAAATTATGCTTGATATCTGTGTTCATTCAAAAAATCTCTCACATTTTTCGATGTTGAAACGATGAGATTGTCCGAGTACCATAACACTCCAAAGAAGATTGAGTTAAGCCCGAAAAGCCAGAATCCCCCAAGAATACTTGCAAATGGCATCGCAATAATTGACAGAACTAAACTCATTATTGTCATTTGTTTGAGATTGAGATATTTCAAATACTTTGAAAACTTTTCGTGCATAGTAACGCCATACAAAAACAAAAGCGCAGACATCACCTCAAGTAAACACACAACAAATGGATTTTTGATTGACAAAAAAAGTTTGTGGATGGACGACGAGCAAAAATCATCGCCACCAATTCCGTTGACTAAAAATATTTTCAATGCGACAAAAAGTTTCATCG…	YLCSFKKSLTFFDVETMRLSEYHNTPKKIELSPKSQNPPRILANGIAIIDRTKLIIVICL	118	147	117	152	PF01466.14	Skp1	Domain	29	58	78	15.1	0.015	0	No_clan
merged.34197_2	EINV_553:234157..234711	TAAATTATGCTTGATATCTGTGTTCATTCAAAAAATCTCTCACATTTTTCGATGTTGAAACGATGAGATTGTCCGAGTACCATAACACTCCAAAGAAGATTGAGTTAAGCCCGAAAAGCCAGAATCCCCCAAGAATACTTGCAAATGGCATCGCAATAATTGACAGAACTAAACTCATTATTGTCATTTGTTTGAGATTGAGATATTTCAAATACTTTGAAAACTTTTCGTGCATAGTAACGCCATACAAAAACAAAAGCGCAGACATCACCTCAAGTAAACACACAACAAATGGATTTTTGATTGACAAAAAAAGTTTGTGGATGGACGACGAGCAAAAATCATCGCCACCAATTCCGTTGACTAAAAATATTTTCAATGCGACAAAAAGTTTCATCG…	MDNEVRRRQLEDIKNGVDEIEKIEESDRQISNKFRIASVVFSLILFAMKLFVALKIFLVN	43	132	25	166	PF04123.8	DUF373	Family	184	271	344	9.8	0.32	0	No_clan
merged.34483_1	EINV_553:434899..435616	ATGTTTGCCCATCAATGAGATCTCCACTTTGTGCAGTGTACCTGGTGGGAGTACATTTATTGTTGTTAATTATACCACGTTTGCCAAGGGATATGTCGTATAAGTAAATGTCTTTTGTATTATTGTATCCAAATGCAAAAAGATAAGAATTGTCTTTTGTGCAAGAAATAAAAGCGTTGTCGCCTTGTCCTTCTTTTAACACAAATACTTTCGGATTTAAGTCTCCATTTCGCACAAGTGAAAATATGAATGAAGTGTCGTTTTTCAACCAACAACCACTTTTATCAATTGTGCCATAGTAAACCCCTCCAAATTTGTTCTTTTGGTCGTCTTCAATCAAAAACAGAAGATTACTTTATCCTTTTATTTTATCATCAAACACAGACGTATCTTTGCTCC…	ITKQHIKEIQTDKIELDKSIEKLNALYTDDYEIKKKKHEEDFKIELSKIEKIKTNKIEEL	3	85	1	115	PF03961.8	DUF342	Family	333	416	451	9.2	0.31	0	No_clan
merged.34483_1	EINV_553:434899..435616	ATGTTTGCCCATCAATGAGATCTCCACTTTGTGCAGTGTACCTGGTGGGAGTACATTTATTGTTGTTAATTATACCACGTTTGCCAAGGGATATGTCGTATAAGTAAATGTCTTTTGTATTATTGTATCCAAATGCAAAAAGATAAGAATTGTCTTTTGTGCAAGAAATAAAAGCGTTGTCGCCTTGTCCTTCTTTTAACACAAATACTTTCGGATTTAAGTCTCCATTTCGCACAAGTGAAAATATGAATGAAGTGTCGTTTTTCAACCAACAACCACTTTTATCAATTGTGCCATAGTAAACCCCTCCAAATTTGTTCTTTTGGTCGTCTTCAATCAAAAACAGAAGATTACTTTATCCTTTTATTTTATCATCAAACACAGACGTATCTTTGCTCC…	ITKQHIKEIQTDKIELDKSIEKLNALYTDDYEIKKKKHEEDFKIELSKIEKIKTNKIEEL	10	89	1	104	PF12807.2	eIF3_p135	Family	64	144	166	11	0.26	0	No_clan
merged.34483_1	EINV_553:434899..435616	ATGTTTGCCCATCAATGAGATCTCCACTTTGTGCAGTGTACCTGGTGGGAGTACATTTATTGTTGTTAATTATACCACGTTTGCCAAGGGATATGTCGTATAAGTAAATGTCTTTTGTATTATTGTATCCAAATGCAAAAAGATAAGAATTGTCTTTTGTGCAAGAAATAAAAGCGTTGTCGCCTTGTCCTTCTTTTAACACAAATACTTTCGGATTTAAGTCTCCATTTCGCACAAGTGAAAATATGAATGAAGTGTCGTTTTTCAACCAACAACCACTTTTATCAATTGTGCCATAGTAAACCCCTCCAAATTTGTTCTTTTGGTCGTCTTCAATCAAAAACAGAAGATTACTTTATCCTTTTATTTTATCATCAAACACAGACGTATCTTTGCTCC…	ITKQHIKEIQTDKIELDKSIEKLNALYTDDYEIKKKKHEEDFKIELSKIEKIKTNKIEEL	37	110	8	114	PF07920.6	DUF1684	Family	11	84	143	12.6	0.079	0	No_clan
merged.34483_1	EINV_553:434899..435616	ATGTTTGCCCATCAATGAGATCTCCACTTTGTGCAGTGTACCTGGTGGGAGTACATTTATTGTTGTTAATTATACCACGTTTGCCAAGGGATATGTCGTATAAGTAAATGTCTTTTGTATTATTGTATCCAAATGCAAAAAGATAAGAATTGTCTTTTGTGCAAGAAATAAAAGCGTTGTCGCCTTGTCCTTCTTTTAACACAAATACTTTCGGATTTAAGTCTCCATTTCGCACAAGTGAAAATATGAATGAAGTGTCGTTTTTCAACCAACAACCACTTTTATCAATTGTGCCATAGTAAACCCCTCCAAATTTGTTCTTTTGGTCGTCTTCAATCAAAAACAGAAGATTACTTTATCCTTTTATTTTATCATCAAACACAGACGTATCTTTGCTCC…	ITKQHIKEIQTDKIELDKSIEKLNALYTDDYEIKKKKHEEDFKIELSKIEKIKTNKIEEL	41	93	2	106	PF05852.6	DUF848	Family	72	124	146	10.7	0.31	0	No_clan
merged.34483_2	EINV_553:434899..435616	ATGTTTGCCCATCAATGAGATCTCCACTTTGTGCAGTGTACCTGGTGGGAGTACATTTATTGTTGTTAATTATACCACGTTTGCCAAGGGATATGTCGTATAAGTAAATGTCTTTTGTATTATTGTATCCAAATGCAAAAAGATAAGAATTGTCTTTTGTGCAAGAAATAAAAGCGTTGTCGCCTTGTCCTTCTTTTAACACAAATACTTTCGGATTTAAGTCTCCATTTCGCACAAGTGAAAATATGAATGAAGTGTCGTTTTTCAACCAACAACCACTTTTATCAATTGTGCCATAGTAAACCCCTCCAAATTTGTTCTTTTGGTCGTCTTCAATCAAAAACAGAAGATTACTTTATCCTTTTATTTTATCATCAAACACAGACGTATCTTTGCTCC…	SNLLFLIEDDQKNKFGGVYYGTIDKSGCWLKNDTSFIFSLVRNGDLNPKVFVLKEGQGDN	2	92	1	117	PF07534.11	TLD	Domain	24	106	139	31.1	1.8e-07	1	No_clan
merged.34870_1	EINV_553:404667..406524	TAAAAGAAGTCAATCAATCAAAAAATTCTCTTTAAAAGACGTTTTGAATGCACAACAGATATTACAATTCTTTGTATTTGATGAATTGTTTTTTTTCGCTTTGAAACCCGAAGGGAGCAAATAGCAACAGTCTTTTTTATTCTAAGAGTAGAGTCTTTAGTCACCTATAGATCAGTTGGAATTTTGTTCAATTCGCATCCAAGTATCATTCAAAAGGAAATTACCGAATACAAGAAAGAACAAACAACTGTAAGAAGGACAACAATAAGAAGACCTACATTCTTTGACAAAAGAACCAAATTTGTAGCTGACACATTTTTTAAATATTGCAATAATCAAAAATAGCCTTGACATATGCAGCATTCTCTAAACTGGTTGAAAGAACAACTGGAACAACGT…	SKIALTYAAFSKLVERTTGTTFKPDMVRKWVLKTFDLKTIKGKPEDIERLSINPEDIITN	75	244	70	262	PF03184.14	DDE_1	Family	6	169	217	53.7	1.4e-14	1	CL0219
merged.34870_2	EINV_553:404667..406524	TAAAAGAAGTCAATCAATCAAAAAATTCTCTTTAAAAGACGTTTTGAATGCACAACAGATATTACAATTCTTTGTATTTGATGAATTGTTTTTTTTCGCTTTGAAACCCGAAGGGAGCAAATAGCAACAGTCTTTTTTATTCTAAGAGTAGAGTCTTTAGTCACCTATAGATCAGTTGGAATTTTGTTCAATTCGCATCCAAGTATCATTCAAAAGGAAATTACCGAATACAAGAAAGAACAAACAACTGTAAGAAGGACAACAATAAGAAGACCTACATTCTTTGACAAAAGAACCAAATTTGTAGCTGACACATTTTTTAAATATTGCAATAATCAAAAATAGCCTTGACATATGCAGCATTCTCTAAACTGGTTGAAAGAACAACTGGAACAACGT…	WGNSLIGSLERVCSPYNLNILERMGSFKVSLDGSRTIDSAIALMWQTFVLFVIFFLLWVK	36	104	33	111	PF01184.14	Grp1_Fun34_YaaH	Family	135	200	211	12.4	0.062	0	No_clan
merged.34870_2	EINV_553:404667..406524	TAAAAGAAGTCAATCAATCAAAAAATTCTCTTTAAAAGACGTTTTGAATGCACAACAGATATTACAATTCTTTGTATTTGATGAATTGTTTTTTTTCGCTTTGAAACCCGAAGGGAGCAAATAGCAACAGTCTTTTTTATTCTAAGAGTAGAGTCTTTAGTCACCTATAGATCAGTTGGAATTTTGTTCAATTCGCATCCAAGTATCATTCAAAAGGAAATTACCGAATACAAGAAAGAACAAACAACTGTAAGAAGGACAACAATAAGAAGACCTACATTCTTTGACAAAAGAACCAAATTTGTAGCTGACACATTTTTTAAATATTGCAATAATCAAAAATAGCCTTGACATATGCAGCATTCTCTAAACTGGTTGAAAGAACAACTGGAACAACGT…	WGNSLIGSLERVCSPYNLNILERMGSFKVSLDGSRTIDSAIALMWQTFVLFVIFFLLWVK	113	141	103	141	PF11742.3	DUF3302	Family	29	57	78	9.1	1	0	No_clan
merged.3499_1	EINV_1068:218703..220059	TGCCTTCACATATAGCGAGAGGCTGATTGGTGACACAGCAAAGAACCAGATTGCGATGAATGTGAAGAATACAGTCTTTGATGCAAAGAGACTGGTTGGAAGACGCTCCAGTGATCCAGCAATTCAAGAAGATATGAAGCACTGGTCATTCACTGTCGTCAACAATGGCAATGACAAGCCGTTGATTCAGGTGGAGTACAAGGGAGAGACTAAGAAGTTCACACCAGAGGAGATCAGTTCGATGGTGCTGACGAAGATGAAGGAGACAGCAGAGGCGTTTGTGTATGGGAAAGTCAACAATGCAGTCATCACGTGTCCAGCCCATTTCAATGACTCGCAACGACAGGCAACAAAGGATGCAGGCACAATTGCAAGCATCAATGTGCTTAGAATCATCAA…	AFTYSERLIGDTAKNQIAMNVKNTVFDAKRLVGRRSSDPAIQEDMKHWSFTVVNNGNDKP	1	260	1	261	PF00012.15	HSP70	Family	38	299	602	371.8	3.7e-111	1	CL0108
merged.3499_2	EINV_1068:218703..220059	TGCCTTCACATATAGCGAGAGGCTGATTGGTGACACAGCAAAGAACCAGATTGCGATGAATGTGAAGAATACAGTCTTTGATGCAAAGAGACTGGTTGGAAGACGCTCCAGTGATCCAGCAATTCAAGAAGATATGAAGCACTGGTCATTCACTGTCGTCAACAATGGCAATGACAAGCCGTTGATTCAGGTGGAGTACAAGGGAGAGACTAAGAAGTTCACACCAGAGGAGATCAGTTCGATGGTGCTGACGAAGATGAAGGAGACAGCAGAGGCGTTTGTGTATGGGAAAGTCAACAATGCAGTCATCACGTGTCCAGCCCATTTCAATGACTCGCAACGACAGGCAACAAAGGATGCAGGCACAATTGCAAGCATCAATGTGCTTAGAATCATCAA…	RHRLLHVTHKSTWSPIVEVTFDIDANGILNVSAEDKTTGKKNKITITNDKERLSKVPINK	7	151	1	154	PF00012.15	HSP70	Family	459	599	602	103.1	8.5e-30	1	CL0108
merged.3499_2	EINV_1068:218703..220059	TGCCTTCACATATAGCGAGAGGCTGATTGGTGACACAGCAAAGAACCAGATTGCGATGAATGTGAAGAATACAGTCTTTGATGCAAAGAGACTGGTTGGAAGACGCTCCAGTGATCCAGCAATTCAAGAAGATATGAAGCACTGGTCATTCACTGTCGTCAACAATGGCAATGACAAGCCGTTGATTCAGGTGGAGTACAAGGGAGAGACTAAGAAGTTCACACCAGAGGAGATCAGTTCGATGGTGCTGACGAAGATGAAGGAGACAGCAGAGGCGTTTGTGTATGGGAAAGTCAACAATGCAGTCATCACGTGTCCAGCCCATTTCAATGACTCGCAACGACAGGCAACAAAGGATGCAGGCACAATTGCAAGCATCAATGTGCTTAGAATCATCAA…	RHRLLHVTHKSTWSPIVEVTFDIDANGILNVSAEDKTTGKKNKITITNDKERLSKVPINK	30	137	5	147	PF00426.13	VP4_haemagglut	Family	114	222	776	11.8	0.038	0	No_clan
merged.3499_2	EINV_1068:218703..220059	TGCCTTCACATATAGCGAGAGGCTGATTGGTGACACAGCAAAGAACCAGATTGCGATGAATGTGAAGAATACAGTCTTTGATGCAAAGAGACTGGTTGGAAGACGCTCCAGTGATCCAGCAATTCAAGAAGATATGAAGCACTGGTCATTCACTGTCGTCAACAATGGCAATGACAAGCCGTTGATTCAGGTGGAGTACAAGGGAGAGACTAAGAAGTTCACACCAGAGGAGATCAGTTCGATGGTGCTGACGAAGATGAAGGAGACAGCAGAGGCGTTTGTGTATGGGAAAGTCAACAATGCAGTCATCACGTGTCCAGCCCATTTCAATGACTCGCAACGACAGGCAACAAAGGATGCAGGCACAATTGCAAGCATCAATGTGCTTAGAATCATCAA…	RHRLLHVTHKSTWSPIVEVTFDIDANGILNVSAEDKTTGKKNKITITNDKERLSKVPINK	105	182	34	188	PF12877.2	DUF3827	Family	545	620	684	9.9	0.16	0	No_clan
merged.3499_3	EINV_1068:218703..220059	TGCCTTCACATATAGCGAGAGGCTGATTGGTGACACAGCAAAGAACCAGATTGCGATGAATGTGAAGAATACAGTCTTTGATGCAAAGAGACTGGTTGGAAGACGCTCCAGTGATCCAGCAATTCAAGAAGATATGAAGCACTGGTCATTCACTGTCGTCAACAATGGCAATGACAAGCCGTTGATTCAGGTGGAGTACAAGGGAGAGACTAAGAAGTTCACACCAGAGGAGATCAGTTCGATGGTGCTGACGAAGATGAAGGAGACAGCAGAGGCGTTTGTGTATGGGAAAGTCAACAATGCAGTCATCACGTGTCCAGCCCATTTCAATGACTCGCAACGACAGGCAACAAAGGATGCAGGCACAATTGCAAGCATCAATGTGCTTAGAATCATCAA…	FFWVTSNNYVKTSKSHKSTSSFFDPFVSLFFAPHFCAPDMLPVLFCRYLYEDGLDLSLSF	82	102	80	105	PF03823.9	Neurokinin_B	Family	4	24	59	9.8	0.57	0	No_clan
merged.3499_4	EINV_1068:218703..220059	TGCCTTCACATATAGCGAGAGGCTGATTGGTGACACAGCAAAGAACCAGATTGCGATGAATGTGAAGAATACAGTCTTTGATGCAAAGAGACTGGTTGGAAGACGCTCCAGTGATCCAGCAATTCAAGAAGATATGAAGCACTGGTCATTCACTGTCGTCAACAATGGCAATGACAAGCCGTTGATTCAGGTGGAGTACAAGGGAGAGACTAAGAAGTTCACACCAGAGGAGATCAGTTCGATGGTGCTGACGAAGATGAAGGAGACAGCAGAGGCGTTTGTGTATGGGAAAGTCAACAATGCAGTCATCACGTGTCCAGCCCATTTCAATGACTCGCAACGACAGGCAACAAAGGATGCAGGCACAATTGCAAGCATCAATGTGCTTAGAATCATCAA…	KSMPSYNWSTSMFAVAADDSVRFALSHDVLSLLTARALPEMSFLCFLLNLAMKWFTILSS	134	172	122	184	PF12386.3	Peptidase_C71	Family	78	114	142	12.8	0.052	0	CL0125
merged.3499_5	EINV_1068:218703..220059	TGCCTTCACATATAGCGAGAGGCTGATTGGTGACACAGCAAAGAACCAGATTGCGATGAATGTGAAGAATACAGTCTTTGATGCAAAGAGACTGGTTGGAAGACGCTCCAGTGATCCAGCAATTCAAGAAGATATGAAGCACTGGTCATTCACTGTCGTCAACAATGGCAATGACAAGCCGTTGATTCAGGTGGAGTACAAGGGAGAGACTAAGAAGTTCACACCAGAGGAGATCAGTTCGATGGTGCTGACGAAGATGAAGGAGACAGCAGAGGCGTTTGTGTATGGGAAAGTCAACAATGCAGTCATCACGTGTCCAGCCCATTTCAATGACTCGCAACGACAGGCAACAAAGGATGCAGGCACAATTGCAAGCATCAATGTGCTTAGAATCATCAA…	NVFLVLSLEFGNEVVYHFVIKVFATKVCVAVCCLHFKDAIVNSKKWYIKCSTTKIKDQDV	2	162	1	163	PF10712.4	NAD-GH	Family	331	485	576	133.4	7.5e-39	1	No_clan
merged.35017_1	EINV_563:1295..1904	TAATTGAAAATGTTTCCTCTTTTACTGATCGCATTAACTTCTGCGAAATATTATGTTACACATGATTTTTCACACAAATCTAATGCATATATACTTGATAAATGCTACTATTATGAAAACCAAAAATATATTAAATATACAGAAAATGGAAATCAGGTCGATGCATATTACTCAGATACATGCAACGATTGGTCTATAGGGACGAATTACTTGTCTGTCATCGGAAGGGTCCAAAATGAATTGCCTGACAATTATTATTATAAAATGCAGAAGTTTTATGATAAAAACGACTGTAAAATAAATGAGATTGCAGCTCTCGCAGCAGAAGTTTATTATAGTGTTTGCACAACATATTATTATACTTTTTCTGAGAAAGCCGAAATAATTGATGGAAAGCTC…	LKMFPLLLIALTSAKYYVTHDFSHKSNAYILDKCYYYENQKYIKYTENGNQVDAYYSDTC	11	69	7	82	PF03148.9	Tektin	Family	149	208	384	13.2	0.022	0	No_clan
merged.35056_1	EINV_570:24571..25488	ACACAAAAGACAATTAAATATTTCCCACACCGAGTTTCTCAGTATTTGGTCCAAACTCGATGAATTGTTTGGTAATGAATTTATTGGAGACAATACAATAGATCTTCCACAAACGTGTTGTACATCACCAAACAACACACATAACACTAAAATATCGTTTTTGAAATACTCATTTGGTACAAAGTGTCATACACTTTCACACAACACAGAAAATCAACAAATTACAAATTCAAAAACATCTGTCTTGAACACACAGACAACAGGTGTCTTCCCAGATACTACGTGTGAATAGCATTGGTGACAAATGCTTTTACAAAAATACATTTCTCAATGAAGTGACACTTCCACAGACACTCACGACACTTGGGGAGTACTCCTTTGCAAATTGCAATAAAGTGA…	THRQQVSSQILRVNSIGDKCFYKNTFLNEVTLPQTLTTLGEYSFANCNKVTSILLSHNLC	15	107	13	113	PF13306.1	LRR_5	Family	2	94	129	83.7	7.4e-24	1	CL0022
merged.35071_1	EINV_570:27561..28415	TCCGATTTATGAACAAACATCTTTTAAGATGGCAAATGAAGAGAAAGCAATAACAATTGACCAAAGAATCGAAGTCTTGGAAGGTAAGATAGACAAAATGGATGAATTTTTATTTCGAAGAGATCTTCTTGTAAATGAAATTGACAAAGCTTTAAACCTTTTAAATTCGATTAAAACCGATTATGAAACGAGAAAAACAAGATTGGAAAAACAAGGAGATGATGACTATGATGAACTTGTATTACAATTAATCGCACTAGAAAAGAAGAAAAATCCAGTTGGTTCGATTTTAAATAATGGACAAAACCTCAGAGTCAAACAACTTCAAAATCAATTGATAAATAAACACTTTTTGGATGATACAATTACACAAGAAGAAATGCAAATAATTGAAAAATG…	PIYEQTSFKMANEEKAITIDQRIEVLEGKIDKMDEFLFRRDLLVNEIDKALNLLNSIKTD	156	229	141	280	PF07534.11	TLD	Domain	14	86	139	19.9	0.0005	0	No_clan
merged.35152_1	EINV_570:117717..118307	TATATAACGTGGAAGCTCCTTTGTGATATAATTCACTGTTTTCTTTTCTAATATAAAGTACATCAAATACTTTAAAAAGGTCTTTTGAATTATCATTATTACAAAAGAATGCCTTATTTGTTAAATTGGGCCTAACCCATTTACATATACTGTGTTTATAATCAAATGCAAACAAGAATGCATATGGAGAATTGCAATATTTTTGTAAAGATATCTCGTCATATATGACTGCTCCAAATTTATCGCCGTCTTCATATTCTATTAAAAACACAAGATTTTTTCTTCCACAAATGTTCTGACTAAAAACGCTGTTATCAATCAAAAAACAGTCGTTATCAGAATCAAACACTTTACTCTTAAATTTCAATCCAGTCCATTTTTCAATTATTTGCATTTCTT…	ETRKTRLEKQGDEDYDELVLQLIALEKKKNPVGSILNNGQNLRVKQLQNQLINEHFLDDT	95	167	80	180	PF07534.11	TLD	Domain	14	85	139	24.1	2.5e-05	1	No_clan
merged.35164_1	EINV_570:120561..121456	TTTTTTTTGTTGAAGTATTGGATGTTGTTGGTTGTTAAAATGGTTTACTAAATATAATAACAAAACAAGGGTTTTATATAAGTATTATGTTGATATCATTATGTACAACACAGTCATAAATAATCACAACTCATTCACAAGAGTTGTTATCATTGCAAAACACAATGTTTTTATCAAACAATTTCTCATAGAGAGAATAAAACAAAGTGTTGTGTGGTCATTTTTGCATACGAGTGCATTTGTCAAAACAATACTTCCCAACACAATTTGTAGTTAACAGTATTTCAACAATTTCAAGACTCGGACAATAGCAAAAGGATTTTTTTGCCATATCAAGCTGGTTTGGAAGTGTCACAACAGACAAACAAACACAGTTCTGGAAACACGAAGTGGGAATGG…	THRQQVSSQILRVNSIGDKCFYKNTFLNEVTLPRTLKTLGEYSFANCNKVTSILLSHNLF	15	140	14	142	PF13306.1	LRR_5	Family	2	127	129	93.1	9.4e-27	1	CL0022
merged.35773_1	EINV_598:43803..44376	TCAATGTAAATCACAAGATGACCTTTCTCTAGCATTTAAATTAATTGAAGACCTTAAAAATTCAAATGTACTTTCAGTTGTCGGCTTAAAAGAGCTGTCAAATTTTATTAAAATTCATCGAGACATCGTTCCTCAAACTTATGTAGAAACTATTGAAACACTTTCAAAAGATGAGAAAAACAAAATAAATCTTTTAGATAGAATAATTGACAAGAGGAGAGTAAGAAAAAAAGACGTGACAAAGTTATGTCAGAAATACAATAAAATAATAAGTAATCCAACATATGAAAATAATTACTTTGTTTCATTGAGCGAAGGGACGGATGTTTCATTACAACTGGATGATAAAGCTCCGAATTTTCAAATTGTTCAAAAGATAACTCCCAACTTTGAATATCT…	QCKSQDDLSLAFKLIEDLKNSNVLSVVGLKELSNFIKIHRDIVPQTYVETIETLSKDEKN	150	181	140	186	PF07989.6	Microtub_assoc	Domain	39	70	75	16	0.0072	0	No_clan
merged.35818_2	EINV_598:78245..79108	CTCCATAGACGCTATTACTTCAGCCGGTTGAATTGAAATAAATCCATCTTTGATTTTTTCAAGAAGATCGCCAAGGCCAGTTCAAATACGTATGTCATTTTATACACTCCTTTTCCAAACCCCCAAAACAGTTTCGATTGGGTTGAGTTCAAGACTGTAAGCTGTATTATAAACAACTGAATGACGAGTGTTAGTTACGAGTTCCCTCAAATGGTTGTGTATAGTACAATTGTCACACCAAAACACTGCTGAAATGTTGTTGTCGTCATAGTGTTTCATCAATTCCATAAAATATCTATTAAAGACCTTTTCATCACTTTTTTCCTGCAACCAAAAAAGTTGTTCCCATTCCTGTGTAGTCTATTAAACAAAAAGCAGATAGTCTTTGTCCGTTTTTTG…	KKSTSSVNSIRSNIQKVLANANVTTVEEVTEITQEQFELGFNINSPTRISQEALDTIDKM	24	91	2	96	PF06008.9	Laminin_I	Family	62	127	263	12.7	0.049	0	No_clan
merged.35818_2	EINV_598:78245..79108	CTCCATAGACGCTATTACTTCAGCCGGTTGAATTGAAATAAATCCATCTTTGATTTTTTCAAGAAGATCGCCAAGGCCAGTTCAAATACGTATGTCATTTTATACACTCCTTTTCCAAACCCCCAAAACAGTTTCGATTGGGTTGAGTTCAAGACTGTAAGCTGTATTATAAACAACTGAATGACGAGTGTTAGTTACGAGTTCCCTCAAATGGTTGTGTATAGTACAATTGTCACACCAAAACACTGCTGAAATGTTGTTGTCGTCATAGTGTTTCATCAATTCCATAAAATATCTATTAAAGACCTTTTCATCACTTTTTTCCTGCAACCAAAAAAGTTGTTCCCATTCCTGTGTAGTCTATTAAACAAAAAGCAGATAGTCTTTGTCCGTTTTTTG…	KKSTSSVNSIRSNIQKVLANANVTTVEEVTEITQEQFELGFNINSPTRISQEALDTIDKM	116	158	95	163	PF08495.5	FIST	Domain	148	189	198	12	0.077	0	No_clan
merged.35818_2	EINV_598:78245..79108	CTCCATAGACGCTATTACTTCAGCCGGTTGAATTGAAATAAATCCATCTTTGATTTTTTCAAGAAGATCGCCAAGGCCAGTTCAAATACGTATGTCATTTTATACACTCCTTTTCCAAACCCCCAAAACAGTTTCGATTGGGTTGAGTTCAAGACTGTAAGCTGTATTATAAACAACTGAATGACGAGTGTTAGTTACGAGTTCCCTCAAATGGTTGTGTATAGTACAATTGTCACACCAAAACACTGCTGAAATGTTGTTGTCGTCATAGTGTTTCATCAATTCCATAAAATATCTATTAAAGACCTTTTCATCACTTTTTTCCTGCAACCAAAAAAGTTGTTCCCATTCCTGTGTAGTCTATTAAACAAAAAGCAGATAGTCTTTGTCCGTTTTTTG…	KKSTSSVNSIRSNIQKVLANANVTTVEEVTEITQEQFELGFNINSPTRISQEALDTIDKM	125	173	123	180	PF13358.1	DDE_3	Domain	3	52	146	17.5	0.0024	0	CL0219
merged.35904_1	EINV_601:641..1300	CACTTGAACCAGGCATGAGCAATTCGAAAAATGGGTTTGGTATTTCTCTTTTGTGTTCGTTCCAATAAATATGTTCAAATCGTTCTTGTTCAACACGACTAACACCAAATCTGTATTTCATTGTATTTTTATCATAGTCCAATTTGTCTTTAAACTGTCTTGAAAGAGTTACAATTGCAGTTTGTACATATAGTCTGAAGCTCCGATATAAATGCAACTTTCTTATTATATCATGTAAAAATCTGAAATACTTTTCACTCAAAAAGAGTTGTAATCTGAGTTCGTTCTTTTCACTTTCAGTCAAAGTAGTCTTTTCAATATTTTCAAATAATATCATCATGTGATTTATTAAATACCAATGCCCCCTTGTTTCTGAAAACATGTTTTCAAAAACAGGAG…	PRHYSRISEIVTTKMRERLLNVKVRGGLMILLLKKALQKLKEHRDQFPKQLIESVEIIIT	102	151	100	195	PF11635.3	Med16	Family	506	555	750	10.8	0.084	0	No_clan
merged.35965_2	EINV_611:20221..20849	AAAACACAGAAGTAAAACATATTTTTTTAATAAAACCTTTGTTTATTCGTTGGTTTTTTGTTGTAAACTCCTTGATGTTCCAGTTTTATTCTGTCGATATCTGTATGTAGATGGGCTGGATCTTCGCCTCAGCTTCTTCTGTTTCTGTGTGTATTCATCCTTTGATGCCAATTAGTTCTTGTCGAGCCAGTCGAGTGTCTCCTTTGATGGTTGCTTCAATTGCCGCCTTGTCGTCTGGTGAGAGCTTTGCTGCAATTTGCTCGTTGAGTGTGTTTTTCATCGAGTAGCAGAAGTTCTCAAGTCCATTTTTCGCCTCGACAAGCTCCTTCATCTTGTCGTCCTCCGCCTTGAGCTTCTCTGCGTCTGCAACCATCTTGTCGATCTGCTCCTTTGAGAATC…	DNQPGVLIQVFEGEASMTSHGNLLGKFELSGIPPAPRDVPQVEVIFDTNANGILNVSAED	1	142	1	152	PF00012.15	HSP70	Family	428	568	602	145.6	1.1e-42	1	CL0108
merged.35965_2	EINV_611:20221..20849	AAAACACAGAAGTAAAACATATTTTTTTAATAAAACCTTTGTTTATTCGTTGGTTTTTTGTTGTAAACTCCTTGATGTTCCAGTTTTATTCTGTCGATATCTGTATGTAGATGGGCTGGATCTTCGCCTCAGCTTCTTCTGTTTCTGTGTGTATTCATCCTTTGATGCCAATTAGTTCTTGTCGAGCCAGTCGAGTGTCTCCTTTGATGGTTGCTTCAATTGCCGCCTTGTCGTCTGGTGAGAGCTTTGCTGCAATTTGCTCGTTGAGTGTGTTTTTCATCGAGTAGCAGAAGTTCTCAAGTCCATTTTTCGCCTCGACAAGCTCCTTCATCTTGTCGTCCTCCGCCTTGAGCTTCTCTGCGTCTGCAACCATCTTGTCGATCTGCTCCTTTGAGAATC…	DNQPGVLIQVFEGEASMTSHGNLLGKFELSGIPPAPRDVPQVEVIFDTNANGILNVSAED	45	81	43	124	PF13715.1	Cna_B_2	Repeat	6	40	88	11.2	0.25	0	CL0287
merged.35965_2	EINV_611:20221..20849	AAAACACAGAAGTAAAACATATTTTTTTAATAAAACCTTTGTTTATTCGTTGGTTTTTTGTTGTAAACTCCTTGATGTTCCAGTTTTATTCTGTCGATATCTGTATGTAGATGGGCTGGATCTTCGCCTCAGCTTCTTCTGTTTCTGTGTGTATTCATCCTTTGATGCCAATTAGTTCTTGTCGAGCCAGTCGAGTGTCTCCTTTGATGGTTGCTTCAATTGCCGCCTTGTCGTCTGGTGAGAGCTTTGCTGCAATTTGCTCGTTGAGTGTGTTTTTCATCGAGTAGCAGAAGTTCTCAAGTCCATTTTTCGCCTCGACAAGCTCCTTCATCTTGTCGTCCTCCGCCTTGAGCTTCTCTGCGTCTGCAACCATCTTGTCGATCTGCTCCTTTGAGAATC…	DNQPGVLIQVFEGEASMTSHGNLLGKFELSGIPPAPRDVPQVEVIFDTNANGILNVSAED	65	140	57	145	PF07313.7	DUF1460	Family	89	165	216	10.8	0.19	0	CL0125
merged.35965_2	EINV_611:20221..20849	AAAACACAGAAGTAAAACATATTTTTTTAATAAAACCTTTGTTTATTCGTTGGTTTTTTGTTGTAAACTCCTTGATGTTCCAGTTTTATTCTGTCGATATCTGTATGTAGATGGGCTGGATCTTCGCCTCAGCTTCTTCTGTTTCTGTGTGTATTCATCCTTTGATGCCAATTAGTTCTTGTCGAGCCAGTCGAGTGTCTCCTTTGATGGTTGCTTCAATTGCCGCCTTGTCGTCTGGTGAGAGCTTTGCTGCAATTTGCTCGTTGAGTGTGTTTTTCATCGAGTAGCAGAAGTTCTCAAGTCCATTTTTCGCCTCGACAAGCTCCTTCATCTTGTCGTCCTCCGCCTTGAGCTTCTCTGCGTCTGCAACCATCTTGTCGATCTGCTCCTTTGAGAATC…	DNQPGVLIQVFEGEASMTSHGNLLGKFELSGIPPAPRDVPQVEVIFDTNANGILNVSAED	80	154	68	156	PF05823.7	Gp-FAR-1	Family	26	99	154	12.6	0.089	0	No_clan
merged.36136_1	EINV_611:141782..142519	AAATTAGTTTTTTGGGTCACTTCGAATAACTTTGCAAAGATAAGTGAATCACATTAGTCGACCTCTTCTATCTTTGATCCCTTTGTGTCACTCTTCTTTGCACCCCATTGTTGTGCACCAGACATGTTACCAGTTTTATTCTGTCGATATCTGTATGAAGATTGGCTTGATCTTCGCCTCAGCTTCCTTCTGTTTCTGTGTGTATTCATTATTTGATGCCGATTGGTTCTTGTCGAGCCAGTCGAGTGTCTCCTTGATAATTGCTTCAATTGCCGCCTTGTCATCTGGTGAGAGCTTTGTTGCAATTTGCTCGTTGAGTGTGTTTTTCATCGAGTAGCAGAAGTTCTCAAGTCCATTCTTCGCCTCGACAAGCTCCTTCATCTTGTCGTCCTCTGCCTT…	RHRLLHINHKSTWSPIVEVTFDIDTNGILNVSTEDKTTGKKDKITITNDKERLSKVPINK	4	150	1	154	PF00012.15	HSP70	Family	456	598	602	97.4	4.3e-28	1	CL0108
merged.36136_1	EINV_611:141782..142519	AAATTAGTTTTTTGGGTCACTTCGAATAACTTTGCAAAGATAAGTGAATCACATTAGTCGACCTCTTCTATCTTTGATCCCTTTGTGTCACTCTTCTTTGCACCCCATTGTTGTGCACCAGACATGTTACCAGTTTTATTCTGTCGATATCTGTATGAAGATTGGCTTGATCTTCGCCTCAGCTTCCTTCTGTTTCTGTGTGTATTCATTATTTGATGCCGATTGGTTCTTGTCGAGCCAGTCGAGTGTCTCCTTGATAATTGCTTCAATTGCCGCCTTGTCATCTGGTGAGAGCTTTGTTGCAATTTGCTCGTTGAGTGTGTTTTTCATCGAGTAGCAGAAGTTCTCAAGTCCATTCTTCGCCTCGACAAGCTCCTTCATCTTGTCGTCCTCTGCCTT…	RHRLLHINHKSTWSPIVEVTFDIDTNGILNVSTEDKTTGKKDKITITNDKERLSKVPINK	34	98	28	104	PF05633.6	DUF793	Family	301	366	389	13.2	0.025	0	CL0133
merged.36136_1	EINV_611:141782..142519	AAATTAGTTTTTTGGGTCACTTCGAATAACTTTGCAAAGATAAGTGAATCACATTAGTCGACCTCTTCTATCTTTGATCCCTTTGTGTCACTCTTCTTTGCACCCCATTGTTGTGCACCAGACATGTTACCAGTTTTATTCTGTCGATATCTGTATGAAGATTGGCTTGATCTTCGCCTCAGCTTCCTTCTGTTTCTGTGTGTATTCATTATTTGATGCCGATTGGTTCTTGTCGAGCCAGTCGAGTGTCTCCTTGATAATTGCTTCAATTGCCGCCTTGTCATCTGGTGAGAGCTTTGTTGCAATTTGCTCGTTGAGTGTGTTTTTCATCGAGTAGCAGAAGTTCTCAAGTCCATTCTTCGCCTCGACAAGCTCCTTCATCTTGTCGTCCTCTGCCTT…	RHRLLHINHKSTWSPIVEVTFDIDTNGILNVSTEDKTTGKKDKITITNDKERLSKVPINK	82	150	72	153	PF09845.4	DUF2072	Family	24	91	131	11.4	0.21	0	No_clan
merged.36136_1	EINV_611:141782..142519	AAATTAGTTTTTTGGGTCACTTCGAATAACTTTGCAAAGATAAGTGAATCACATTAGTCGACCTCTTCTATCTTTGATCCCTTTGTGTCACTCTTCTTTGCACCCCATTGTTGTGCACCAGACATGTTACCAGTTTTATTCTGTCGATATCTGTATGAAGATTGGCTTGATCTTCGCCTCAGCTTCCTTCTGTTTCTGTGTGTATTCATTATTTGATGCCGATTGGTTCTTGTCGAGCCAGTCGAGTGTCTCCTTGATAATTGCTTCAATTGCCGCCTTGTCATCTGGTGAGAGCTTTGTTGCAATTTGCTCGTTGAGTGTGTTTTTCATCGAGTAGCAGAAGTTCTCAAGTCCATTCTTCGCCTCGACAAGCTCCTTCATCTTGTCGTCCTCTGCCTT…	RHRLLHINHKSTWSPIVEVTFDIDTNGILNVSTEDKTTGKKDKITITNDKERLSKVPINK	95	146	60	152	PF03480.8	SBP_bac_7	Family	210	261	286	15.9	0.0046	0	CL0177
merged.37284_1	EINV_651:74431..75259	TAATCAATAATAAGAAGACTGTAATGTAAAGTGTTGTTGTCTTCTTCGTTTACAACTTCTTTGGAATGTTTTGTTGAGACTAAAGTGACAACGTTTCTTTGTACATTTTCAGTAAATAACTCAGGAATTGGAAACTCGACAAGAAAGTTCTGTAACTGAGTCTTGTCCTTTTTGTAGTCAACAACATGTGCTATTTTTAAAAAGTGTTTTGTTTGGTATTTCTTTTTGGTGAACAACTGCTTATGGGTTTTTATTCGTTGTCTGCACTCGTTTAACTTCTCGACATTGAGTTTTGACATTTTAATCAGAGAAACGTAATTTTCCACCTTGACAAGAAGTTCAAATATTTGTGCCAAGTCATTGAAGGAAAGAAAAACAGCTTTTTGGAGATAAGGGTTT…	KKYKDGHADIITNNLKAQFLKKKTFEIFKSLLLFHVISKSDVSIFYNFQTVFYQDPITLK	174	215	139	218	PF02984.14	Cyclin_C	Domain	67	115	118	12.1	0.13	0	CL0065
merged.37284_1	EINV_651:74431..75259	TAATCAATAATAAGAAGACTGTAATGTAAAGTGTTGTTGTCTTCTTCGTTTACAACTTCTTTGGAATGTTTTGTTGAGACTAAAGTGACAACGTTTCTTTGTACATTTTCAGTAAATAACTCAGGAATTGGAAACTCGACAAGAAAGTTCTGTAACTGAGTCTTGTCCTTTTTGTAGTCAACAACATGTGCTATTTTTAAAAAGTGTTTTGTTTGGTATTTCTTTTTGGTGAACAACTGCTTATGGGTTTTTATTCGTTGTCTGCACTCGTTTAACTTCTCGACATTGAGTTTTGACATTTTAATCAGAGAAACGTAATTTTCCACCTTGACAAGAAGTTCAAATATTTGTGCCAAGTCATTGAAGGAAAGAAAAACAGCTTTTTGGAGATAAGGGTTT…	KKYKDGHADIITNNLKAQFLKKKTFEIFKSLLLFHVISKSDVSIFYNFQTVFYQDPITLK	177	259	148	264	PF10312.4	Cactin_mid	Family	69	149	191	13.3	0.034	0	No_clan
merged.37284_1	EINV_651:74431..75259	TAATCAATAATAAGAAGACTGTAATGTAAAGTGTTGTTGTCTTCTTCGTTTACAACTTCTTTGGAATGTTTTGTTGAGACTAAAGTGACAACGTTTCTTTGTACATTTTCAGTAAATAACTCAGGAATTGGAAACTCGACAAGAAAGTTCTGTAACTGAGTCTTGTCCTTTTTGTAGTCAACAACATGTGCTATTTTTAAAAAGTGTTTTGTTTGGTATTTCTTTTTGGTGAACAACTGCTTATGGGTTTTTATTCGTTGTCTGCACTCGTTTAACTTCTCGACATTGAGTTTTGACATTTTAATCAGAGAAACGTAATTTTCCACCTTGACAAGAAGTTCAAATATTTGTGCCAAGTCATTGAAGGAAAGAAAAACAGCTTTTTGGAGATAAGGGTTT…	KKYKDGHADIITNNLKAQFLKKKTFEIFKSLLLFHVISKSDVSIFYNFQTVFYQDPITLK	189	263	178	270	PF13611.1	Peptidase_S76	Domain	12	80	121	11.1	0.29	0	CL0124
merged.37299_2	EINV_651:82764..83683	CATCCTCCACTATCAATCGCTGCAGTGCAAGAAAGATGCATTCCGTTTTTAATTTTGTCAAGAAACACTTCTGCCCAATTTCGCTCCACTCATACACTGATGTACATGCGATTGCCCAGGCAGTTTCATCCACACAAACCCATGTATATCCTGCGTTCAGTTTCCCGTTTAATTCATTGACAGCTGCGATGCGTTTTCTTTGTTTTCCTCTGTGTTTGCGTTTGGCCCTCTATTAGTTACTCTCTTAAAGGAAAGAGAAGGAAAATCCTTGAATTCTTCTCCTTTGATTTGTCCTTTGACCATTCTTAAAAAGGTTGATTCGGATGGAACGGCCATTTCTGCTTCTAATAACGCTTCTTCAAATAGGTTGTGGTTAGTTTCATCTTCTTTCAAATGCCT…	GARADYIQLAPTPLPGTPLQSFATQPFIPPPIQPNPRGRPKRFGPEHSEHRKHQYTKIGL	161	233	158	248	PF13092.1	CENP-L	Family	38	101	162	11	0.25	0	No_clan
merged.38050_1	EINV_659:40826..42176	ACGAATTACATGGAGATTGCAGACTTTAATGGTATAAATAGTGGTCTTGTCTTTAACATTGATGAAGTTGGTTTTCAAGACTTTTGCGACAAGAAAACCGTCAGAGTGCTTGTTCCCAAAAATGTTGACGTTGAAAGGATTAAGATTGGTGTTGGAAGAAGTGGTAAGAGATCCACTATTATCTGTATGATATGTTTGGATGGCACTACAGCGTGTCCCGGTGTTGTAGTGACCAATAAAACGCTTGATATTAAGCTGTTGTCGACGTTTTCCGATGCAACATTTTTTACCAACAACACAGGATTTGCAACCAAGGAAATCTTCTGCAACTGGATGATGAATGTAGTGGTTGAATACATCAAAGCCAAAAGAATTTTACTTCGACTTCCACCAGACGCG…	TNYMEIADFNGINSGLVFNIDEVGFQDFCDKKTVRVLVPKNVDVERIKIGVGRSGKRSTI	17	150	12	178	PF03184.14	DDE_1	Family	6	133	217	28.4	7.1e-07	1	CL0219
merged.38050_3	EINV_659:40826..42176	ACGAATTACATGGAGATTGCAGACTTTAATGGTATAAATAGTGGTCTTGTCTTTAACATTGATGAAGTTGGTTTTCAAGACTTTTGCGACAAGAAAACCGTCAGAGTGCTTGTTCCCAAAAATGTTGACGTTGAAAGGATTAAGATTGGTGTTGGAAGAAGTGGTAAGAGATCCACTATTATCTGTATGATATGTTTGGATGGCACTACAGCGTGTCCCGGTGTTGTAGTGACCAATAAAACGCTTGATATTAAGCTGTTGTCGACGTTTTCCGATGCAACATTTTTTACCAACAACACAGGATTTGCAACCAAGGAAATCTTCTGCAACTGGATGATGAATGTAGTGGTTGAATACATCAAAGCCAAAAGAATTTTACTTCGACTTCCACCAGACGCG…	WGNSLIGSLERVCSPYNLNILERMGSFKVLLDGSRTIDSAIALMWQTFVLFVILFFCFGS	43	100	38	108	PF10710.4	DUF2512	Family	11	64	136	11.3	0.15	0	No_clan
merged.38050_3	EINV_659:40826..42176	ACGAATTACATGGAGATTGCAGACTTTAATGGTATAAATAGTGGTCTTGTCTTTAACATTGATGAAGTTGGTTTTCAAGACTTTTGCGACAAGAAAACCGTCAGAGTGCTTGTTCCCAAAAATGTTGACGTTGAAAGGATTAAGATTGGTGTTGGAAGAAGTGGTAAGAGATCCACTATTATCTGTATGATATGTTTGGATGGCACTACAGCGTGTCCCGGTGTTGTAGTGACCAATAAAACGCTTGATATTAAGCTGTTGTCGACGTTTTCCGATGCAACATTTTTTACCAACAACACAGGATTTGCAACCAAGGAAATCTTCTGCAACTGGATGATGAATGTAGTGGTTGAATACATCAAAGCCAAAAGAATTTTACTTCGACTTCCACCAGACGCG…	WGNSLIGSLERVCSPYNLNILERMGSFKVLLDGSRTIDSAIALMWQTFVLFVILFFCFGS	47	110	41	113	PF14068.1	YuiB	Family	6	70	102	15.8	0.011	0	No_clan
merged.38614_2	EINV_674:328801..330244	ATTTTTATCTGCATCAACCGACATCATGAGCAAATACGGAAATTTTTTTATCACTGTCATTGTGCATTTTCCCAACGAACAACTCGACTTTGTTCATGTTGTTATATCGGTCGATTATTTCCCAGAAAAACACACCTGTGATAACATTTTAAATTATGTCACTACGTCACTCGGTTGTGTTGAAATTAAGGAAAAGATCGGGTTTTGTGTTGTTAACGGTGGAACAAATAACAACAACCTTGTTAACCTTTGCACCAGAAAAATACATTGTTTTGTTCACAACTCCAATTTGTTGTTTGGTGACATCATTGAACACTACAAATGGCTTGGGACACTTCTTTTAAAACTGAACAAATTTGCTGGGTTAATTAAAGTGTCTCCAAAAGCAAAAAGTCAACT…	IGKNLSFNEKQPQMAMPDFLVLQSFNPPTQKGNLTRAAARMKLYERDNNEAGLTVDNYWK	52	118	34	121	PF05699.9	Dimer_Tnp_hAT	Domain	17	81	84	22	8e-05	1	No_clan
merged.38809_1	EINV_674:430681..431237	TGGTGTAATGGTTGGGCTTCTTTTAACACATCACTCTTTTCGATTTGAACGAACAAGACATTTGAAAGAAGACTCAATCCCGTTTTTAAGAATTAAATCGATATTTGTCGAAAGTGACCGTTCAGACGAAATAAATTTTCAAAAACTTATTGAAGCGAGAGGAAAATGGAAAATTCAAAATGAGTTAAACCAAAACAAACAACTCAAAACTGCAATGAGAAAAGAAATTTCTCTTCGTCGGATTGAAGCTTTTAACATATTAGAAGACATCCTTCACGAAGATGGTATTGATGTATATGTGGAGTTTCACACAACACGTGGAATATATGGAGAAGTGTTTTTCACAAAAGGTGAAACGACTATTCCTTTTGAAAAAGTGGAGAGTTTTGGTAAAAGAGT…	GVMVGLLLTHHSFRFERTRHLKEDSIPFLRIKSIFVESDRSDEINFQKLIEARGKWKIQN	43	140	29	154	PF01828.12	Peptidase_A4	Family	98	189	208	12.1	0.064	0	No_clan	predicted_active_site[88]
merged.38809_1	EINV_674:430681..431237	TGGTGTAATGGTTGGGCTTCTTTTAACACATCACTCTTTTCGATTTGAACGAACAAGACATTTGAAAGAAGACTCAATCCCGTTTTTAAGAATTAAATCGATATTTGTCGAAAGTGACCGTTCAGACGAAATAAATTTTCAAAAACTTATTGAAGCGAGAGGAAAATGGAAAATTCAAAATGAGTTAAACCAAAACAAACAACTCAAAACTGCAATGAGAAAAGAAATTTCTCTTCGTCGGATTGAAGCTTTTAACATATTAGAAGACATCCTTCACGAAGATGGTATTGATGTATATGTGGAGTTTCACACAACACGTGGAATATATGGAGAAGTGTTTTTCACAAAAGGTGAAACGACTATTCCTTTTGAAAAAGTGGAGAGTTTTGGTAAAAGAGT…	GVMVGLLLTHHSFRFERTRHLKEDSIPFLRIKSIFVESDRSDEINFQKLIEARGKWKIQN	96	121	71	126	PF03295.9	Pox_TAA1	Family	30	55	63	10.5	0.32	0	No_clan
merged.39205_1	EINV_682:46876..47554	CATTAGAAGAATTAAATACAATTCAATCAAAAGGAAATTGTTGGATGTTATTATTGAATACAGTTGCAAATAGATTAAGGAGGTTTTCTGAAATTTACGATTTGGATTTTGTTAGACTTTTGGAAAATGTCAAAGGAGAAGTGCAACGACTATTACTTCTTGTGGATGAGATGTTGATCAAAAGAAAAATAACAAAAGCACAATTTGAAGAACTCTCCACTTTCATTGATATATCTTTAAATGATAAAGATGAGAATAATCTATTTTGGAAATTACTTTTAAATATGAAAAGGATGTTGAAAAACGTAGAAGAATCCAAATTAAAAGACACATACAAGTCTTCTCTTAAACTTCAGATGTTAATACCAAAAACATTCTTTATCAAATTTGCGAGTTTTT…	LEELNTIQSKGNCWMLLLNTVANRLRRFSEIYDLDFVRLLENVKGEVQRLLLLVDEMLIK	19	36	18	41	PF13556.1	HTH_30	Domain	27	44	59	10.7	0.26	0	CL0123
merged.39205_1	EINV_682:46876..47554	CATTAGAAGAATTAAATACAATTCAATCAAAAGGAAATTGTTGGATGTTATTATTGAATACAGTTGCAAATAGATTAAGGAGGTTTTCTGAAATTTACGATTTGGATTTTGTTAGACTTTTGGAAAATGTCAAAGGAGAAGTGCAACGACTATTACTTCTTGTGGATGAGATGTTGATCAAAAGAAAAATAACAAAAGCACAATTTGAAGAACTCTCCACTTTCATTGATATATCTTTAAATGATAAAGATGAGAATAATCTATTTTGGAAATTACTTTTAAATATGAAAAGGATGTTGAAAAACGTAGAAGAATCCAAATTAAAAGACACATACAAGTCTTCTCTTAAACTTCAGATGTTAATACCAAAAACATTCTTTATCAAATTTGCGAGTTTTT…	LEELNTIQSKGNCWMLLLNTVANRLRRFSEIYDLDFVRLLENVKGEVQRLLLLVDEMLIK	59	188	41	220	PF00521.15	DNA_topoisoIV	Family	233	350	426	10.2	0.22	0	No_clan
merged.39328_1	EINV_683:6..1021	TGACAAGAGGTGAAATTTTAAGACGATGAATAATTTTCATTGGAATGGATTTAAACCTCCTTATTTAGAGGAAGGAGAAGTCGTAACAAGGTTTTCGTAGGTGAACCTGCGTAAGGATCATTCTGAAAAATAGAATTGTACCAGGAAAAGTAGAAAAAAAACACGACAGAGAGAGAAAAAAAAGCAAGGATACTAAAAATTTGGTATAGATCGCAAGAGAAAACAAGAAAATGATTTTGAATCAATGAGTTTCTCGGACGAAGAAGACCGCAATACAGTGCGATAATTGCTCTGAAAAATAGAAAGTGAAAGAGCGTTTGTTGAATGCGTGACCGTTAGGATTTGTATTAAATTCTAGAGAAATTTTCAGGAAATAGGAAAAAGAAGACAAGAAAAATA…	SVLVVLLVHSPLLQESLLFPFPSLIDMLKLRESSRNSQKYYFSSCFRIHLLFFLSSFSYF	15	90	6	101	PF10311.4	Ilm1	Family	59	145	165	19.8	0.00039	0	No_clan
merged.39637_1	EINV_701:4555..5362	CATCACATTGAGTGCATTGCTCGACTTTGCATTTATCACAATTCATAGTCTCTTTGTTCTCAGTAAAGCCTTTCTGGGCAGGTCGCTGCGCAAGAAAGGTCTTCGGCTAAGTAATTATCTGTAGTGCATTTGTTGCACTTTTCAGTGGAACCTTCAACAGTGCATGTCAAACATTTGTCTGCACAACTTTCACATGTATTGCCAACAATCTTACCTACAGCACAGGTCGATCCACATGTCTTCTTATCAATCGATAAGTAATTGCCTGAGATACACTCAGAACAGTCGGTGCTGGTGGTGCATTTGTTGCAATTAGAAACACCACAAGCAAGACACTTCTTTTGAGCTGTATCGGGATAGCCACTGTCACATGTCGATTTGCATGTCTTAGTAGCAATT…	EAIGITGCASSTMEVGEVEKCDSCTTGLYLSTDKLSCAATCTIGKMNTETMSCEVCSTAN	91	194	88	198	PF03302.8	VSP	Family	3	113	397	16.6	0.0021	0	No_clan
merged.3970_1	EINV_1071:40674..41238	GGTTTGCATTGATGAATCCTCGTGGCGTATTGCTTGCACTGCGGTTTACGGATGGAGTCCAATTGGTGAAAAACTTTTCGTGACAAAGGCAAAAAACGGACAAAGACTATCTGCTTTGTGTTCAATAGACTACACAGGAATGGGAACAACTTTTTTGGTTGCAGGAAAAAGTGATGAAGAGGTCTTCAAAAGATATTTTATGGAATTGATGAAACACTATGACGACAACAACATTTCAGCAGTGTTTTGGTGTGACAATTGTACTATACACAACCATTTGAGGGAACTTGTAACCAACACTCATCATTCAATTGTTTATAATGCAGCTTACAGTCCTGAACTCAACCCAATCGAAACTGTATTTGGGTTTTGGAAAAGGCGTGTAGAAAATGACATACG…	VCIDESSWRIACTAVYGWSPIGEKLFVTKAKNGQRLSALCSIDYTGMGTTFLVAGKSDEE	1	130	1	137	PF13358.1	DDE_3	Domain	3	136	146	70.7	9.3e-20	1	CL0219
merged.3970_1	EINV_1071:40674..41238	GGTTTGCATTGATGAATCCTCGTGGCGTATTGCTTGCACTGCGGTTTACGGATGGAGTCCAATTGGTGAAAAACTTTTCGTGACAAAGGCAAAAAACGGACAAAGACTATCTGCTTTGTGTTCAATAGACTACACAGGAATGGGAACAACTTTTTTGGTTGCAGGAAAAAGTGATGAAGAGGTCTTCAAAAGATATTTTATGGAATTGATGAAACACTATGACGACAACAACATTTCAGCAGTGTTTTGGTGTGACAATTGTACTATACACAACCATTTGAGGGAACTTGTAACCAACACTCATCATTCAATTGTTTATAATGCAGCTTACAGTCCTGAACTCAACCCAATCGAAACTGTATTTGGGTTTTGGAAAAGGCGTGTAGAAAATGACATACG…	VCIDESSWRIACTAVYGWSPIGEKLFVTKAKNGQRLSALCSIDYTGMGTTFLVAGKSDEE	95	145	9	150	PF08662.6	eIF2A	Family	136	186	194	16.9	0.0034	0	CL0186
merged.39775_1	EINV_706:118633..119672	AAATCAAACAATTTAAAAACAAACGAAAAATTGTTGATTTTAATGACTCTATTACACACCAACAAATCTTATTTTGATATTTATTTGTGTTTGGGAATGAATAATAAATTCAAAGATCGAGATTGGAGCATCAATTCAGAACAATCATTATTGGTGACCACCAGAGCTGAATTAAGAGTGGAAAGGGCAATAGAAGATGCATTGAATTTATTCACAGATAACGCCAGAGAACATTTAATGGTAAAGTTGGAAAATACAACAGAAATAGTAAAAACGTTTGCAGAGACCTGTGAAGCTTCTTTTAGTGAATGGATTCCCAATTTTTAAAAAATGAAGGTTTGCAGTAGATGGTAGAGATCAAAGGGTTAACAACTCTTCAAAAATTGTTGGTGGGAGGCT…	KSNNLKTNEKLLILMTLLHTNKSYFDIYLCLGMNNKFKDRDWSINSEQSLLVTTRAELRV	18	65	6	101	PF00917.21	MATH	Domain	30	78	117	13.2	0.066	0	CL0389
merged.39775_2	EINV_706:118633..119672	AAATCAAACAATTTAAAAACAAACGAAAAATTGTTGATTTTAATGACTCTATTACACACCAACAAATCTTATTTTGATATTTATTTGTGTTTGGGAATGAATAATAAATTCAAAGATCGAGATTGGAGCATCAATTCAGAACAATCATTATTGGTGACCACCAGAGCTGAATTAAGAGTGGAAAGGGCAATAGAAGATGCATTGAATTTATTCACAGATAACGCCAGAGAACATTTAATGGTAAAGTTGGAAAATACAACAGAAATAGTAAAAACGTTTGCAGAGACCTGTGAAGCTTCTTTTAGTGAATGGATTCCCAATTTTTAAAAAATGAAGGTTTGCAGTAGATGGTAGAGATCAAAGGGTTAACAACTCTTCAAAAATTGTTGGTGGGAGGCT…	RFAVDGRDQRVNNSSKIVGGRLCWNGVFFSQKINKSALKSETYCTSLGIVTKLTTCIPAS	26	162	4	162	PF13359.1	DDE_4	Domain	18	153	153	65.7	3.1e-18	1	CL0219
merged.39901_2	EINV_706:199402..200092	TTGGAATCATTGCAAGTTCAGAGAAATGTACTTCGATAAGGAGACTCGAGAAGATAAAACCATTAATCCATACAAAAGAGGGAAGATGTTTATATTAGAAGGAAACAATAAACACAAACTTGTTCAAAAAACTCGAAGTGACACTTTGTGGAGATTGCCATGCTTAAAGTGTGAAGAAAAAACAAAAGTCACCATTTCATTTTTTTCGGGAGTAGTGACGACTACAAATATGGCAAAACACTTGGAGATATCACATAACATAGAAAACCCTCGTGTGACACCATCACGAACAAACAATAAGGGGTGTTCGAGATCCTTTTGTTGTCCACAGAAATATCGACAAAGTGATATCCTTTTTATTGACTTACATTTTTGTACCCATTTCATTGGTAGAGTATG…	HHHEQTIRGVRDPFVVHRNIDKVISFLLTYIFVPISLVEYDAFVLLLEQACPGYKIPCRQ	5	46	2	52	PF03219.9	TLC	Family	41	82	491	11.7	0.06	0	CL0015
merged.39901_3	EINV_706:199402..200092	TTGGAATCATTGCAAGTTCAGAGAAATGTACTTCGATAAGGAGACTCGAGAAGATAAAACCATTAATCCATACAAAAGAGGGAAGATGTTTATATTAGAAGGAAACAATAAACACAAACTTGTTCAAAAAACTCGAAGTGACACTTTGTGGAGATTGCCATGCTTAAAGTGTGAAGAAAAAACAAAAGTCACCATTTCATTTTTTTCGGGAGTAGTGACGACTACAAATATGGCAAAACACTTGGAGATATCACATAACATAGAAAACCCTCGTGTGACACCATCACGAACAAACAATAAGGGGTGTTCGAGATCCTTTTGTTGTCCACAGAAATATCGACAAAGTGATATCCTTTTTATTGACTTACATTTTTGTACCCATTTCATTGGTAGAGTATG…	KTAHQWFHKSLHRFWLFHFVPILRHDLSIWEDVHRSQFVYKVFYTQDTPVRVIKQKHHTL	54	70	45	78	PF09939.4	DUF2171	Family	37	53	67	11.9	0.16	0	CL0350
merged.40075_1	EINV_706:306925..307441	CAAGTACAACAACTGCACCAACCCCAACCAGTGTTTTAAGATTTGTTGCACCCCGAATGCAGACAACACAACCAACAAGAATAGCCACCCAAAGAGAAAGACAAATGACCTTAAACTCTCTAAATACCACAGTGGCAACAAGAAGAGGAGCAACACATGTCGATATGGATATACGCCAGCAACAAATGACTTTTAATGAATCCAGAGGAAACTCAGAAACACATAACACACCACAACAACTCTCAAATACTCGGAGAAGAGATACAACTGATTACTTGCGTCATTTGAGATCCGAAGGTATGTTTGTTGAACAACCGCTCGTTGATAAAACAAGACAAAACTTTATTCAAAGAATATTATCCACACACAATTTACTTAATCATCAAACTCCAAACCCAC…	STTTAPTPTSVLRFVAPRMQTTQPTRIATQRERQMTLNSLNTTVATRRGATHVDMDIRQQ	19	122	2	130	PF07394.7	DUF1501	Family	151	239	392	11.4	0.094	0	CL0088
merged.40078_1	EINV_706:307541..308578	AAATTAAACAATTTAAAAACAAACGAAAAATTGTTGATTTTGATGACTCTATTACACACCAACAAATCTTATTTTGATATTTATTTGTGTTTGGGAATGAATAATAAATTCAAAGATCGAGATTGGAGCATCAATTCAGAACAATCATTATTGTTAACCACCAGAGCTGAGTTAAGAGTGGAAAGGGCAATAGAAGATGCATTGAATTTATTAACAGATAACTCCAGAGAACATTTAATGGTAAAGTTGGAAAATACAACAGAAATAGTAAAAACGTTTGCAGAGACCTGTGAAGCTTCTTTTAGTGAATGGATTTCCAATTTAAAAAAGTGTAGGTTTGCAGTAAATGGTAGAGATCAAAGGGTTAACAACTCTTCAAAAATCGTGGGTGGGAGGCTG…	KLNNLKTNEKLLILMTLLHTNKSYFDIYLCLGMNNKFKDRDWSINSEQSLLLTTRAELRV	46	224	39	227	PF05879.7	RHD3	Family	321	493	743	12	0.031	0	CL0023
merged.40078_1	EINV_706:307541..308578	AAATTAAACAATTTAAAAACAAACGAAAAATTGTTGATTTTGATGACTCTATTACACACCAACAAATCTTATTTTGATATTTATTTGTGTTTGGGAATGAATAATAAATTCAAAGATCGAGATTGGAGCATCAATTCAGAACAATCATTATTGTTAACCACCAGAGCTGAGTTAAGAGTGGAAAGGGCAATAGAAGATGCATTGAATTTATTAACAGATAACTCCAGAGAACATTTAATGGTAAAGTTGGAAAATACAACAGAAATAGTAAAAACGTTTGCAGAGACCTGTGAAGCTTCTTTTAGTGAATGGATTTCCAATTTAAAAAAGTGTAGGTTTGCAGTAAATGGTAGAGATCAAAGGGTTAACAACTCTTCAAAAATCGTGGGTGGGAGGCTG…	KLNNLKTNEKLLILMTLLHTNKSYFDIYLCLGMNNKFKDRDWSINSEQSLLLTTRAELRV	137	219	120	227	PF13359.1	DDE_4	Domain	18	99	153	25.3	8.7e-06	1	CL0219
merged.40525_2	EINV_721:92042..92777	AAAACATGTTTTAATATAACCTTTGTTTATTCGTTGGTTTTTTGTTGTAAACTCCTTGATGTTCCAGTTTTATTCTGTCGATATCTGTATGAAGATCCGCTCTACCTTAGCCTCAGCTTTCTTTTGTTTCAGTGTGTATTCATCCTTTGATGCTAAATAGTTCTTATCGAGCCAGTCGAGTGTCTCCTTGATAATTGTTTCAATTGCCGCCTTGTCGTCTGGTGAGATTTGCTGCAATTTGCTCGTTGAGTGTGTTTTTCATCGAGTAGCAGTAGTTCTCAAGTCAATTCTTTGCCTCGACAAGCTCCTTCATCTTGTCGTCCTCCGCCTTAAGTTTATCTGCGTCTGCAACCATCTTGTCGATCTGTTCCTTTGAGAGTCTTCCCTTGTCGTTTGTTA…	LLLDVAPLTLGIKTAGGVMTTLIPRNSTITAKKSQIFSTYADNQPGALIQVFEGEASMTS	1	149	1	149	PF00012.15	HSP70	Family	387	534	602	175	1.4e-51	1	CL0108
merged.40549_1	EINV_721:126454..127226	TTCAAGCATTTGTCTCATGATATCCATTGTTAGGAAAGAGTTGATAAAAGTCAACATCTCAAGTTTTTTTTGGAAGTAATCTATTCCTTCTGTCTCGATAATAGCACACACTCTTTGAGAATAACCTTTCTGATGGAGTGCTGGCGCAAATAAGGGTTGTATATTGTAGTGCAATTTTTGCCAAGTCCGGCCACATTACCATCTTTCTTCTCCAATATTGAGTAAGCGTTATATTGGAATTCTCATCCAAGACCGGTTGAGATTCATATTTCGCCATTTGGATGCTCAATGCCGTTTTCTGGATGGACTTAAGAACAAAAAATTTTGCATATCTTCCCTCAAAAGACTGGACTGTTGTGGCTTCAGTGTTGCTTGTGTCTTCAATTGATGTATAATTTT…	NYTSIEDTSNTEATTVQSFEGRYAKFFVLKSIQKTALSIQMAKYESQPVLDENSNITLTQ	43	110	40	112	PF05699.9	Dimer_Tnp_hAT	Domain	4	72	84	34.5	1e-08	1	No_clan
merged.40948_2	EINV_721:111003..112042	AAAACGACATATAAATAAATTACACAAGTTATATCTTTTTTTGCTGAAGCGATGGTAAGACTTTTGAACATAAATCGGCCATTTCTAACGGAAGGTTAAGCACCAAAGGCATGAAAGGAAGTCTTTTTGGACGAGAGACTTTGTCTGTCATTGCAATTAGCTGATCGAGGTTCTTCGCGAATTGGGCAATTTGCGGTGTACATATATTCAATTGTTTATTTTCTAGTTCTTTCAAGATCTCGTCGTTTTGGGAGACCAATCTAAAGATGTCGAAATCCGAGTTTTCATCGTTTGGGCTTTGTGAAGTCAAAAACGTTGTTTGAGGTTTTCGATGAGTTTTAGGGAGTGGGGTGTCTGAGTGTATTGTTTTGAAACTTTTTTGAGAAGAGAAAGATACGA…	PQRQHLEVCSFNRAMVSSQIHSTDFPSNPVDSRKFSLFFALLYPSNFFRSAISILCCHCL	51	117	3	157	PF13908.1	Shisa	Family	95	156	179	12.7	0.094	0	No_clan
merged.4116_1	EINV_1079:76623..77432	TTTCGAAAAGCATTTCCACCAATTTCACATTTTGTAATCTCGTTTGAAACATGTAAAGTCTTTGAAATGAAATCGTTCACTTTAACACTTTGAAGTGATGTACAATTTTCAAAACAATCATATCCAATTTTATATGTTTTGTATGATAGTGTTATTTGTGTAAGATTGATACGACTCCTAAAACATGAGTCGCCATACGATTCTATATTGCAAATCATCTCAACATAACAAAGTGAACTGCAATTCATAAAACACATTTCTGGTAATGTTGTTAATTTATTGGATAATTTTACTTTTTGAAGTAAAAAACATTCTTCAAAACATTTTATACCAATTTTTTCAACACTATTTGGAATGTCCATTTTTGTGAGAGATCGACAACAATAAAAACTCTTTATG…	EGCFSCCEALTNIVLPYTLTSIGKMSFWYCTSLQRIHIPEFVKVLPERCFKCCGKLSDVN	2	86	1	88	PF13306.1	LRR_5	Family	6	90	129	77	9e-22	1	CL0022
merged.4116_1	EINV_1079:76623..77432	TTTCGAAAAGCATTTCCACCAATTTCACATTTTGTAATCTCGTTTGAAACATGTAAAGTCTTTGAAATGAAATCGTTCACTTTAACACTTTGAAGTGATGTACAATTTTCAAAACAATCATATCCAATTTTATATGTTTTGTATGATAGTGTTATTTGTGTAAGATTGATACGACTCCTAAAACATGAGTCGCCATACGATTCTATATTGCAAATCATCTCAACATAACAAAGTGAACTGCAATTCATAAAACACATTTCTGGTAATGTTGTTAATTTATTGGATAATTTTACTTTTTGAAGTAAAAAACATTCTTCAAAACATTTTATACCAATTTTTTCAACACTATTTGGAATGTCCATTTTTGTGAGAGATCGACAACAATAAAAACTCTTTATG…	EGCFSCCEALTNIVLPYTLTSIGKMSFWYCTSLQRIHIPEFVKVLPERCFKCCGKLSDVN	88	129	86	133	PF13855.1	LRR_8	Repeat	14	56	61	17.5	0.0022	0	CL0022
merged.4116_1	EINV_1079:76623..77432	TTTCGAAAAGCATTTCCACCAATTTCACATTTTGTAATCTCGTTTGAAACATGTAAAGTCTTTGAAATGAAATCGTTCACTTTAACACTTTGAAGTGATGTACAATTTTCAAAACAATCATATCCAATTTTATATGTTTTGTATGATAGTGTTATTTGTGTAAGATTGATACGACTCCTAAAACATGAGTCGCCATACGATTCTATATTGCAAATCATCTCAACATAACAAAGTGAACTGCAATTCATAAAACACATTTCTGGTAATGTTGTTAATTTATTGGATAATTTTACTTTTTGAAGTAAAAAACATTCTTCAAAACATTTTATACCAATTTTTTCAACACTATTTGGAATGTCCATTTTTGTGAGAGATCGACAACAATAAAAACTCTTTATG…	EGCFSCCEALTNIVLPYTLTSIGKMSFWYCTSLQRIHIPEFVKVLPERCFKCCGKLSDVN	90	119	74	126	PF08280.6	HTH_Mga	Domain	20	48	59	9.5	0.73	0	CL0123
merged.4116_1	EINV_1079:76623..77432	TTTCGAAAAGCATTTCCACCAATTTCACATTTTGTAATCTCGTTTGAAACATGTAAAGTCTTTGAAATGAAATCGTTCACTTTAACACTTTGAAGTGATGTACAATTTTCAAAACAATCATATCCAATTTTATATGTTTTGTATGATAGTGTTATTTGTGTAAGATTGATACGACTCCTAAAACATGAGTCGCCATACGATTCTATATTGCAAATCATCTCAACATAACAAAGTGAACTGCAATTCATAAAACACATTTCTGGTAATGTTGTTAATTTATTGGATAATTTTACTTTTTGAAGTAAAAAACATTCTTCAAAACATTTTATACCAATTTTTTCAACACTATTTGGAATGTCCATTTTTGTGAGAGATCGACAACAATAAAAACTCTTTATG…	EGCFSCCEALTNIVLPYTLTSIGKMSFWYCTSLQRIHIPEFVKVLPERCFKCCGKLSDVN	134	249	134	257	PF13306.1	LRR_5	Family	1	115	129	90.2	7.5e-26	1	CL0022
merged.41170_1	EINV_74:155159..155697	ACTTTGGGAGTGGTAAATAAGAAGTATTTCGATTAACGGAGATTGTAGAACAAAACAACTTACTTTAAATTTTGAAATTAATTGTGGAAAACAGTCGGGTAAGAAGTAGATAAAAAAGTGAATATCACTCAAAGTAAAGTAATGAGAAACAGAGGACTAAATATAGTTCTTTATAGTATTTAAACATATGTACTCGTATCAGACATCATAAACCTCAGCAATGAGCACACAACAAATCTTATACATCTACCCAACAACACAAGAAATGCCTTTGGTACAACCTTTAAGTAACTTTTCACCCATAAATGAAGAAGATAAGTCTACTGATCGACTCTCCTTAATACTCTTTTATTGTGGCTTTTTGAGTCCAATCATATGGATATTTAATTATTTCTTATC…	TSAMSTQQILYIYPTTQEMPLVQPLSNFSPINEEDKSTDRLSLILFYCGFLSPIIWIFNY	24	58	9	70	PF03083.11	MtN3_slv	Family	18	51	87	13.9	0.032	0	CL0141
merged.41170_1	EINV_74:155159..155697	ACTTTGGGAGTGGTAAATAAGAAGTATTTCGATTAACGGAGATTGTAGAACAAAACAACTTACTTTAAATTTTGAAATTAATTGTGGAAAACAGTCGGGTAAGAAGTAGATAAAAAAGTGAATATCACTCAAAGTAAAGTAATGAGAAACAGAGGACTAAATATAGTTCTTTATAGTATTTAAACATATGTACTCGTATCAGACATCATAAACCTCAGCAATGAGCACACAACAAATCTTATACATCTACCCAACAACACAAGAAATGCCTTTGGTACAACCTTTAAGTAACTTTTCACCCATAAATGAAGAAGATAAGTCTACTGATCGACTCTCCTTAATACTCTTTTATTGTGGCTTTTTGAGTCCAATCATATGGATATTTAATTATTTCTTATC…	TSAMSTQQILYIYPTTQEMPLVQPLSNFSPINEEDKSTDRLSLILFYCGFLSPIIWIFNY	27	100	3	101	PF02096.15	60KD_IMP	Family	105	179	196	11.5	0.15	0	CL0376
merged.41268_1	EINV_74:228557..229485	TGAAGCTCTGGCAACACAAATCGATCGTTATAATAACATTAGGTCGGAAAACGACATTAAATGACATTGTTTCGGGCTCAAAGGATAATTCAAGCATGACAACAAAGGAACAAATTGAAATGTATGAAGGAAAAATGGACAAACTCGAAGAGAAGAAAGAAAGGAAAAAGGTGTTAATAAAAACATTGAGAGAACTCCTCGGACTTCTTCAAGAAACGAAAGAGTGTATTGATAAAGAGTTATACAAATTAGAAAATGAAGATCAGAAAGAAATCAATAAACTTATAGCCAAACTTATTTTTCTCGAACACGAGAAAATAAATAAACACATAGATGAAAGTGGAGAACAAACAAAAGAAGAATAAGTTGAACGTTTTAATAAAAGAGTTCAACAATTAA…	KLWQHKSIVIITLGRKTTLNDIVSGSKDNSSMTTKEQIEMYEGKMDKLEEKKERKKVLIK	17	93	7	118	PF01496.14	V_ATPase_I	Family	47	124	759	8.4	0.36	0	No_clan
merged.41268_1	EINV_74:228557..229485	TGAAGCTCTGGCAACACAAATCGATCGTTATAATAACATTAGGTCGGAAAACGACATTAAATGACATTGTTTCGGGCTCAAAGGATAATTCAAGCATGACAACAAAGGAACAAATTGAAATGTATGAAGGAAAAATGGACAAACTCGAAGAGAAGAAAGAAAGGAAAAAGGTGTTAATAAAAACATTGAGAGAACTCCTCGGACTTCTTCAAGAAACGAAAGAGTGTATTGATAAAGAGTTATACAAATTAGAAAATGAAGATCAGAAAGAAATCAATAAACTTATAGCCAAACTTATTTTTCTCGAACACGAGAAAATAAATAAACACATAGATGAAAGTGGAGAACAAACAAAAGAAGAATAAGTTGAACGTTTTAATAAAAGAGTTCAACAATTAA…	KLWQHKSIVIITLGRKTTLNDIVSGSKDNSSMTTKEQIEMYEGKMDKLEEKKERKKVLIK	22	68	8	72	PF09716.5	ETRAMP	Family	19	67	84	11	0.28	0	No_clan
merged.41268_1	EINV_74:228557..229485	TGAAGCTCTGGCAACACAAATCGATCGTTATAATAACATTAGGTCGGAAAACGACATTAAATGACATTGTTTCGGGCTCAAAGGATAATTCAAGCATGACAACAAAGGAACAAATTGAAATGTATGAAGGAAAAATGGACAAACTCGAAGAGAAGAAAGAAAGGAAAAAGGTGTTAATAAAAACATTGAGAGAACTCCTCGGACTTCTTCAAGAAACGAAAGAGTGTATTGATAAAGAGTTATACAAATTAGAAAATGAAGATCAGAAAGAAATCAATAAACTTATAGCCAAACTTATTTTTCTCGAACACGAGAAAATAAATAAACACATAGATGAAAGTGGAGAACAAACAAAAGAAGAATAAGTTGAACGTTTTAATAAAAGAGTTCAACAATTAA…	KLWQHKSIVIITLGRKTTLNDIVSGSKDNSSMTTKEQIEMYEGKMDKLEEKKERKKVLIK	27	103	14	112	PF08349.6	DUF1722	Family	20	97	117	12.5	0.091	0	No_clan
merged.41268_1	EINV_74:228557..229485	TGAAGCTCTGGCAACACAAATCGATCGTTATAATAACATTAGGTCGGAAAACGACATTAAATGACATTGTTTCGGGCTCAAAGGATAATTCAAGCATGACAACAAAGGAACAAATTGAAATGTATGAAGGAAAAATGGACAAACTCGAAGAGAAGAAAGAAAGGAAAAAGGTGTTAATAAAAACATTGAGAGAACTCCTCGGACTTCTTCAAGAAACGAAAGAGTGTATTGATAAAGAGTTATACAAATTAGAAAATGAAGATCAGAAAGAAATCAATAAACTTATAGCCAAACTTATTTTTCTCGAACACGAGAAAATAAATAAACACATAGATGAAAGTGGAGAACAAACAAAAGAAGAATAAGTTGAACGTTTTAATAAAAGAGTTCAACAATTAA…	KLWQHKSIVIITLGRKTTLNDIVSGSKDNSSMTTKEQIEMYEGKMDKLEEKKERKKVLIK	28	104	15	119	PF10234.4	Cluap1	Family	175	254	267	10.4	0.24	0	No_clan
merged.41268_1	EINV_74:228557..229485	TGAAGCTCTGGCAACACAAATCGATCGTTATAATAACATTAGGTCGGAAAACGACATTAAATGACATTGTTTCGGGCTCAAAGGATAATTCAAGCATGACAACAAAGGAACAAATTGAAATGTATGAAGGAAAAATGGACAAACTCGAAGAGAAGAAAGAAAGGAAAAAGGTGTTAATAAAAACATTGAGAGAACTCCTCGGACTTCTTCAAGAAACGAAAGAGTGTATTGATAAAGAGTTATACAAATTAGAAAATGAAGATCAGAAAGAAATCAATAAACTTATAGCCAAACTTATTTTTCTCGAACACGAGAAAATAAATAAACACATAGATGAAAGTGGAGAACAAACAAAAGAAGAATAAGTTGAACGTTTTAATAAAAGAGTTCAACAATTAA…	KLWQHKSIVIITLGRKTTLNDIVSGSKDNSSMTTKEQIEMYEGKMDKLEEKKERKKVLIK	34	75	17	97	PF08658.5	Rad54_N	Family	154	190	197	10	0.46	0	No_clan
merged.41268_1	EINV_74:228557..229485	TGAAGCTCTGGCAACACAAATCGATCGTTATAATAACATTAGGTCGGAAAACGACATTAAATGACATTGTTTCGGGCTCAAAGGATAATTCAAGCATGACAACAAAGGAACAAATTGAAATGTATGAAGGAAAAATGGACAAACTCGAAGAGAAGAAAGAAAGGAAAAAGGTGTTAATAAAAACATTGAGAGAACTCCTCGGACTTCTTCAAGAAACGAAAGAGTGTATTGATAAAGAGTTATACAAATTAGAAAATGAAGATCAGAAAGAAATCAATAAACTTATAGCCAAACTTATTTTTCTCGAACACGAGAAAATAAATAAACACATAGATGAAAGTGGAGAACAAACAAAAGAAGAATAAGTTGAACGTTTTAATAAAAGAGTTCAACAATTAA…	KLWQHKSIVIITLGRKTTLNDIVSGSKDNSSMTTKEQIEMYEGKMDKLEEKKERKKVLIK	34	118	7	120	PF04156.9	IncA	Family	86	165	191	9.2	0.76	0	No_clan
merged.41268_1	EINV_74:228557..229485	TGAAGCTCTGGCAACACAAATCGATCGTTATAATAACATTAGGTCGGAAAACGACATTAAATGACATTGTTTCGGGCTCAAAGGATAATTCAAGCATGACAACAAAGGAACAAATTGAAATGTATGAAGGAAAAATGGACAAACTCGAAGAGAAGAAAGAAAGGAAAAAGGTGTTAATAAAAACATTGAGAGAACTCCTCGGACTTCTTCAAGAAACGAAAGAGTGTATTGATAAAGAGTTATACAAATTAGAAAATGAAGATCAGAAAGAAATCAATAAACTTATAGCCAAACTTATTTTTCTCGAACACGAGAAAATAAATAAACACATAGATGAAAGTGGAGAACAAACAAAAGAAGAATAAGTTGAACGTTTTAATAAAAGAGTTCAACAATTAA…	KLWQHKSIVIITLGRKTTLNDIVSGSKDNSSMTTKEQIEMYEGKMDKLEEKKERKKVLIK	64	119	54	120	PF11068.3	DUF2869	Family	20	74	131	10	0.61	0	No_clan
merged.41268_2	EINV_74:228557..229485	TGAAGCTCTGGCAACACAAATCGATCGTTATAATAACATTAGGTCGGAAAACGACATTAAATGACATTGTTTCGGGCTCAAAGGATAATTCAAGCATGACAACAAAGGAACAAATTGAAATGTATGAAGGAAAAATGGACAAACTCGAAGAGAAGAAAGAAAGGAAAAAGGTGTTAATAAAAACATTGAGAGAACTCCTCGGACTTCTTCAAGAAACGAAAGAGTGTATTGATAAAGAGTTATACAAATTAGAAAATGAAGATCAGAAAGAAATCAATAAACTTATAGCCAAACTTATTTTTCTCGAACACGAGAAAATAAATAAACACATAGATGAAAGTGGAGAACAAACAAAAGAAGAATAAGTTGAACGTTTTAATAAAAGAGTTCAACAATTAA…	VERFNKRVQQLRLLPTNKLNFTDEIFYEETVEIKKWTNMIPTSVVFDSNFNYYSRYYNQF	56	111	48	137	PF07534.11	TLD	Domain	11	64	139	11.8	0.16	0	No_clan
merged.41268_2	EINV_74:228557..229485	TGAAGCTCTGGCAACACAAATCGATCGTTATAATAACATTAGGTCGGAAAACGACATTAAATGACATTGTTTCGGGCTCAAAGGATAATTCAAGCATGACAACAAAGGAACAAATTGAAATGTATGAAGGAAAAATGGACAAACTCGAAGAGAAGAAAGAAAGGAAAAAGGTGTTAATAAAAACATTGAGAGAACTCCTCGGACTTCTTCAAGAAACGAAAGAGTGTATTGATAAAGAGTTATACAAATTAGAAAATGAAGATCAGAAAGAAATCAATAAACTTATAGCCAAACTTATTTTTCTCGAACACGAGAAAATAAATAAACACATAGATGAAAGTGGAGAACAAACAAAAGAAGAATAAGTTGAACGTTTTAATAAAAGAGTTCAACAATTAA…	VERFNKRVQQLRLLPTNKLNFTDEIFYEETVEIKKWTNMIPTSVVFDSNFNYYSRYYNQF	105	132	100	135	PF01805.15	Surp	Family	11	38	55	11.4	0.17	0	No_clan
merged.41466_1	EINV_74:323139..324073	AATAAACCAGATTAAGTTATCCTAATCGCCCGTTTAAATACTAAACTTGAACGCCAATTATTCCGTCAAATGTCCAATCATTGTTTTGAATTAATTAAGCAATTCTTTGTTGTTCTTGTATGACTCGTGGAGGTAACTGCCTTATTACTCCTGGGAGAGAATAACGTTCATTAATTAAATAAAAATGAACATCTCTTAATGGATACGCAAGAACATGATAGTTACATAAACAATGACAAATTGTAGTCAAATTGTTATATTTGTTTATACTCAACGAATAAGGTTCTCGCATTATTTTAAATAAACTAACTAATCTCCCAAACATGTTTTCCACTATAATTCTAAGAGAAGATACTATGCTGTTGTGAATTTTTATTATACCATGGGTGATTTCATCAT…	KFKDRDWSINSEQSLLVTTRAELRVERAIEDALNLFTDNAREHLMVKLENTTEITKTFAE	19	206	7	226	PF05879.7	RHD3	Family	329	510	743	11.5	0.046	0	CL0023
merged.41466_1	EINV_74:323139..324073	AATAAACCAGATTAAGTTATCCTAATCGCCCGTTTAAATACTAAACTTGAACGCCAATTATTCCGTCAAATGTCCAATCATTGTTTTGAATTAATTAAGCAATTCTTTGTTGTTCTTGTATGACTCGTGGAGGTAACTGCCTTATTACTCCTGGGAGAGAATAACGTTCATTAATTAAATAAAAATGAACATCTCTTAATGGATACGCAAGAACATGATAGTTACATAAACAATGACAAATTGTAGTCAAATTGTTATATTTGTTTATACTCAACGAATAAGGTTCTCGCATTATTTTAAATAAACTAACTAATCTCCCAAACATGTTTTCCACTATAATTCTAAGAGAAGATACTATGCTGTTGTGAATTTTTATTATACCATGGGTGATTTCATCAT…	KFKDRDWSINSEQSLLVTTRAELRVERAIEDALNLFTDNAREHLMVKLENTTEITKTFAE	102	238	80	238	PF13359.1	DDE_4	Domain	18	153	153	65.8	3e-18	1	CL0219
merged.41845_1	EINV_74:552357..553016	ATCACGAAGTAAATTATATCAACAAAAGTATATTGCAAAGTCCTCAAGAATCATTTCAATAAGACCATTTAATCAAATATGTCGATAACAAGTTGTTGTTTTTCTTCTCTTTTAGAAGCCGAGCAAAGAAACTGATTAGTCAGCACACATTCTCTATTAAACACAACATTTTTAAAATAAGAGACAAAGTTGTCAGACAGTTTGCCTCTGTATTTTTCATAAACTGAGTTCATTAAAATGACATTAAATGAGTGGATGTCTGGATAGTACAAAGAATTCTTTTTGAATGCAACCGACTTTTTATCCTCCTCGATCATTCTTTTTTGAAAATCCTCATTAATTAAAATAGAATTTAATTTATCTTCATTAAGAACAACAATACATATGTCTAAAATAATT…	RNILTYTKGNVTELRIQTTMLVLSLVLSNNKKVYQSLIDNKLIETIIQLLYNYNHTCTII	26	136	9	154	PF08282.7	Hydrolase_3	Domain	66	167	254	13.8	0.029	0	CL0137
merged.42399_1	EINV_74:869020..869563	TACAAAGATGAACTAGAAACCATATGTCTACGAGTGAAGAGTCTGAGTTTACAATAGCACCAAAACTGACTGAAGATTCGATATTACTTTCAGAGTCAAATGTTTCTCTTTTTAGTAATAACCGAGGGTTTGTCAGTCTTGATGATGACGTTCTTCGTAAAATTCTAAGTAATTTGGACCTCTTTTCGTTCCTACGAGTGACAATGACATGTAAACGAATGAATCGATATGATGACGACATTGATATATGGAAAGAGATTGCCGGTGTTTCCAATGCGCCGGACGTTGGGTCTTGTTTTGATGAATTTATGGAGAAGTATGGTGAGTCATATATTAACAAACAAATTGGTATGAGTAACACAATAACATTTATAACAACAACTCGAATGATTTTCAATA…	TRNHMSTSEESEFTIAPKLTEDSILLSESNVSLFSNNRGFVSLDDDVLRKILSNLDLFSF	42	82	39	84	PF00646.28	F-box	Domain	5	45	48	23.7	2.3e-05	1	CL0271
merged.42399_1	EINV_74:869020..869563	TACAAAGATGAACTAGAAACCATATGTCTACGAGTGAAGAGTCTGAGTTTACAATAGCACCAAAACTGACTGAAGATTCGATATTACTTTCAGAGTCAAATGTTTCTCTTTTTAGTAATAACCGAGGGTTTGTCAGTCTTGATGATGACGTTCTTCGTAAAATTCTAAGTAATTTGGACCTCTTTTCGTTCCTACGAGTGACAATGACATGTAAACGAATGAATCGATATGATGACGACATTGATATATGGAAAGAGATTGCCGGTGTTTCCAATGCGCCGGACGTTGGGTCTTGTTTTGATGAATTTATGGAGAAGTATGGTGAGTCATATATTAACAAACAAATTGGTATGAGTAACACAATAACATTTATAACAACAACTCGAATGATTTTCAATA…	TRNHMSTSEESEFTIAPKLTEDSILLSESNVSLFSNNRGFVSLDDDVLRKILSNLDLFSF	114	144	98	154	PF05214.7	Baculo_p33	Family	131	161	250	12.1	0.078	0	No_clan
merged.42399_2	EINV_74:869020..869563	TACAAAGATGAACTAGAAACCATATGTCTACGAGTGAAGAGTCTGAGTTTACAATAGCACCAAAACTGACTGAAGATTCGATATTACTTTCAGAGTCAAATGTTTCTCTTTTTAGTAATAACCGAGGGTTTGTCAGTCTTGATGATGACGTTCTTCGTAAAATTCTAAGTAATTTGGACCTCTTTTCGTTCCTACGAGTGACAATGACATGTAAACGAATGAATCGATATGATGACGACATTGATATATGGAAAGAGATTGCCGGTGTTTCCAATGCGCCGGACGTTGGGTCTTGTTTTGATGAATTTATGGAGAAGTATGGTGAGTCATATATTAACAAACAAATTGGTATGAGTAACACAATAACATTTATAACAACAACTCGAATGATTTTCAATA…	SGFSWIKLALKNEKKTIEQIKQNNSTKTLLKIIRVVVINVIVLLIPICLLIYDSPYFSIN	12	62	2	95	PF03303.8	WTF	Family	70	121	247	12.4	0.067	0	No_clan
merged.42399_2	EINV_74:869020..869563	TACAAAGATGAACTAGAAACCATATGTCTACGAGTGAAGAGTCTGAGTTTACAATAGCACCAAAACTGACTGAAGATTCGATATTACTTTCAGAGTCAAATGTTTCTCTTTTTAGTAATAACCGAGGGTTTGTCAGTCTTGATGATGACGTTCTTCGTAAAATTCTAAGTAATTTGGACCTCTTTTCGTTCCTACGAGTGACAATGACATGTAAACGAATGAATCGATATGATGACGACATTGATATATGGAAAGAGATTGCCGGTGTTTCCAATGCGCCGGACGTTGGGTCTTGTTTTGATGAATTTATGGAGAAGTATGGTGAGTCATATATTAACAAACAAATTGGTATGAGTAACACAATAACATTTATAACAACAACTCGAATGATTTTCAATA…	SGFSWIKLALKNEKKTIEQIKQNNSTKTLLKIIRVVVINVIVLLIPICLLIYDSPYFSIN	14	36	13	37	PF14128.1	DUF4295	Family	2	23	47	10.3	0.37	0	No_clan
merged.42399_2	EINV_74:869020..869563	TACAAAGATGAACTAGAAACCATATGTCTACGAGTGAAGAGTCTGAGTTTACAATAGCACCAAAACTGACTGAAGATTCGATATTACTTTCAGAGTCAAATGTTTCTCTTTTTAGTAATAACCGAGGGTTTGTCAGTCTTGATGATGACGTTCTTCGTAAAATTCTAAGTAATTTGGACCTCTTTTCGTTCCTACGAGTGACAATGACATGTAAACGAATGAATCGATATGATGACGACATTGATATATGGAAAGAGATTGCCGGTGTTTCCAATGCGCCGGACGTTGGGTCTTGTTTTGATGAATTTATGGAGAAGTATGGTGAGTCATATATTAACAAACAAATTGGTATGAGTAACACAATAACATTTATAACAACAACTCGAATGATTTTCAATA…	SGFSWIKLALKNEKKTIEQIKQNNSTKTLLKIIRVVVINVIVLLIPICLLIYDSPYFSIN	27	48	26	49	PF08046.6	IlvGEDA_leader	Family	2	23	32	10.2	0.28	0	No_clan
merged.42985_1	EINV_745:1844..2709	CGTGTTTTTTACCCATAAAACGGAACATTTTGAATGATAAAGAAGTAATCCCGAATTTAAAAGGACTAACTTATGGATGGATCATAATTTATCTCTAATAAATCCCCTTTCTCTTCTTTGCACAATTGGAACCTGTTTGGGATACTTTCAATTAAGTTGTTAATAACTTCAATATCAATCGAGTTCCATGAAGTGACTAGAGGAACTTTAAGTTTTTCAATTGTGTTGTAATTTTGAACATTTTCGCGTAATTTGTTTTCCATGATTGACCACAAATGTTCAATCGGACTTAAATCCGGTGAATTTGGTGGCCACACTTTCAGCAGATTAATTCCATTCTTTTTCAATGCTTCTTTGACTGATAGTTCCGTGTGGCACGGTGCTCTGTCTTGTTGAAAA…	FDICPKRLNRTSYPEMILSSGVFKSAQEKWGKTHFVFQQDRAPCHTELSVKEALKKNGIN	26	100	5	100	PF13358.1	DDE_3	Domain	76	146	146	49.6	2.9e-13	1	CL0219
merged.42988_1	EINV_745:6189..6792	TGTATATGTTGGTTTTTATTCTTATCACAGCGACTTTAGCTAAATACTATATTTTTCATACAGTGACGACATCACTGGAGTTAATATACTTGGTCAGTGTTATTATACCAAAGATGGCAAATATACAAAAATAGAAGAAGATGGTGATAAAATTAAAATTTTTACATCAACAAAATGTTCTGATTGGAAAGAAGAAGAAAGTAAACCATTACCCGAAAATGCAAAAATCCAAAATGAATTACCTGAATATTATTATGTCGTTCAGAGTTATTTTGATCAGATAAATTGCAAATTCGGCGAGACTAATGCAAACCCTCCTGAATTATTATTTAAAACATGCACAAACTATCCGAATACTTTATCTGAAAAAGCTGAAATAATAGATGGAAAGCTCAAAAT…	ILYFSYSDDITGVNILGQCYYTKDGKYTKIEEDGDKIKIFTSTKCSDWKEEESKPLPENA	46	79	30	110	PF02232.10	Alpha_TIF	Family	85	118	346	11	0.12	0	No_clan
merged.42988_1	EINV_745:6189..6792	TGTATATGTTGGTTTTTATTCTTATCACAGCGACTTTAGCTAAATACTATATTTTTCATACAGTGACGACATCACTGGAGTTAATATACTTGGTCAGTGTTATTATACCAAAGATGGCAAATATACAAAAATAGAAGAAGATGGTGATAAAATTAAAATTTTTACATCAACAAAATGTTCTGATTGGAAAGAAGAAGAAAGTAAACCATTACCCGAAAATGCAAAAATCCAAAATGAATTACCTGAATATTATTATGTCGTTCAGAGTTATTTTGATCAGATAAATTGCAAATTCGGCGAGACTAATGCAAACCCTCCTGAATTATTATTTAAAACATGCACAAACTATCCGAATACTTTATCTGAAAAAGCTGAAATAATAGATGGAAAGCTCAAAAT…	ILYFSYSDDITGVNILGQCYYTKDGKYTKIEEDGDKIKIFTSTKCSDWKEEESKPLPENA	56	130	50	130	PF12131.3	DUF3586	Family	6	78	78	11.3	0.23	0	No_clan
merged.43051_2	EINV_749:6909..7672	GAAATATAACAGAAATTACCAAAAAGGTGTTTGTGTGACAAACCGATTTGTACCTCTCTCATTTAGTACTTTTGTTGATGGAAATGTGATGGTTATGAATCCACGATCATTCCAAGAGTATAATCAATTGGTTTCCAAAAACTTTTCGTCGACGATAGAAAAGGGCTGTTTTGTCTTTTTGACAGAAGACAACAAGAAAAGGTCGATCGAAGGAATTAATTATTTTGAAGCGAGTGGACTGGGAAAGAGTTGCATTTATGCGGCTCTCTTAGACTCGAATAGACTCGATAAGAATGATAGAGATGAAACTAATTGGGCAAATACAACAATCCGATACAAAGCGGATGAGGGGAGACTCTTTTATTTGTGGAAAGAGTCACCAATGTTAAAAAGTGGATG…	IIKNSFQQFFNSSQIKFKKSFSIVNGDFFIFFKPDNSVHDISLGFDLTYKVSIQCKKCNF	54	98	46	107	PF00029.14	Connexin	Family	55	99	107	10.9	0.32	0	No_clan
merged.43141_1	EINV_751:112429..113188	ATTTGAAGAAGCGTTATTAGAAGCAGAAATGGCCGTTCCATCCGAATCAACCTTTTTAAGAATGGTCAATGGACAAATCAAAGGAGAAGAATTCAAGTATTTTCCTTCTCTTTCCTTTAAGAGAGTAACTAATAGAGGGCCAAACGCAAACACGGAGGAAAACAAAGAAAACGCATCGCAGCTGTCAATGAATTAAACGGGAAACTGAACGCAGGATATACATGGGTTTGTGTAGATGAAACTGCCTGGACAATCGTATGTACATCAGTGTATGGGTGGAGCGAGGTTGGGCAGAAGTGTTTCTTGACAAAATTAAAAAACGGAATGCGTCTTTATTGCACTACAGCGATTGATAGTGGAGGAATGTCTTATTGTGACTTGGTTTATGGTTGTAACGAT…	RAKRKHGGKQRKRIAAVNELNGKLNAGYTWVCVDETAWTIVCTSVYGWSEVGQKCFLTKL	31	163	29	171	PF13358.1	DDE_3	Domain	3	140	146	61.8	5e-17	1	CL0219
merged.43168_1	EINV_751:137766..138276	CATTAATAAGTTCTTGATTTTGTTCTATTTCGGTGTTGGTGTATTCTTCTTCATTAATTTGAAAATTTAAATTTAGTGTTGTTTGGTGTGCTTCTCGTTGAATATTCTGTTCTCCAATTAAATTGGTTGGTGGTTCTTGAAAAACATCTAATGTCCGCTTTGATTGTGTTTCAAAATATCGCTTTGAACTTGGAAGCGATGCAAACTTGATAAAAAAGAGTTCGGTTATTTGTGCTTTCGTTCTTGTAATATTAGGTTCTATTTTTGAAGTTATATCAACATATATCGAATCGTAGTAAGCCACAAAATTATTAACAAAGCATTTCTTCGTCTTCTTTATTAGTTTGTTAGTTTTTTTGATGAACTTTTTTATAACGTGAAGTATGTGCGTTTTTTGCT…	KSYHLIMLKRYMVLILFVFVYITGNGLQQKTHILHVIKKFIKKTNKLIKKTKKCFVNNFV	26	79	6	84	PF04356.7	DUF489	Family	90	142	193	12	0.1	0	No_clan
merged.43168_1	EINV_751:137766..138276	CATTAATAAGTTCTTGATTTTGTTCTATTTCGGTGTTGGTGTATTCTTCTTCATTAATTTGAAAATTTAAATTTAGTGTTGTTTGGTGTGCTTCTCGTTGAATATTCTGTTCTCCAATTAAATTGGTTGGTGGTTCTTGAAAAACATCTAATGTCCGCTTTGATTGTGTTTCAAAATATCGCTTTGAACTTGGAAGCGATGCAAACTTGATAAAAAAGAGTTCGGTTATTTGTGCTTTCGTTCTTGTAATATTAGGTTCTATTTTTGAAGTTATATCAACATATATCGAATCGTAGTAAGCCACAAAATTATTAACAAAGCATTTCTTCGTCTTCTTTATTAGTTTGTTAGTTTTTTTGATGAACTTTTTTATAACGTGAAGTATGTGCGTTTTTTGCT…	KSYHLIMLKRYMVLILFVFVYITGNGLQQKTHILHVIKKFIKKTNKLIKKTKKCFVNNFV	35	152	5	159	PF04991.8	LicD	Domain	68	177	205	11.8	0.17	0	CL0260
merged.43195_1	EINV_751:174315..174942	AAAAACTTCAGTTCACAAACTGCGAAGCACCACTTTCAATATAATTCAACACAATTAAACGATTTTTAAGATCATCACCAAGTTTCCTCTTTTCTGTGTTTCTTTATTAAAGAATCCCAACTCTCCCAAATTGTATGAAGTCTGTGTATCAGGCACAACAACGGGGACATTGTAATTCTCGTTTAAAATATCTATGTTGATAAATATAGTCACTGACTGTCCAACAAACTGTTTGTCTACCCACACGGTTATTATCAAGTCGAATCCACGTTTCTCTGTGCCTTCGACCTTTTGCGAAATTATTTGGAATGTATGTGAAACTCCATCTTTCTCATATATAATTGTATGCGGCTCAGCAGTGCCGGCTTCTATTGCAATTTCTATGGGGGTTTCGTTTAT…	FSFKISMLINIVTDCPTNCLSTHTVIIKSNPRFSVPSTFCEIIWNVCETPSFSYIIVCGS	64	120	56	122	PF12679.2	ABC2_membrane_2	Domain	126	183	277	9.4	0.39	0	CL0181
merged.43312_3	EINV_767:30150..31312	TCCTTAAAATTGTGCCCACTAAATCCATCAATTGTTATCAATGAAGGTGCAGTTGCGGGAAGTTTTGACAGTAGTCTCTTGCACTCTATAAAAGGAATAACAGTCGTGGTCATCCATTCCATAAAAATATCCTTTGTGACAAAGCCGGTGCTGCTTGTATAAAATGAAGCGTTTGTGTATTTGGAAAGGAGCTCAGTATAAACAGTCTTATTGGCGACGACAATTCCGAGGCATACGACTGCACCATCAAGGCATATTATGCAAATTATTGTCGAACGTTTCCCTGATCTTTCAACTCCTATTTTGATGTTTTTCTCGTCGACGTCAGCGGGAACTAGAATCTTGACCACCTTTTTATCACAGATATCCTGGAAACCAATTTCATCGACGTTAAATACC…	LVFNVDEIGFQDICDKKVVKILVPADVDEKNIKIGVERSGKRSTIICIICLDGAVVCLGI	2	130	1	133	PF03184.14	DDE_1	Family	6	128	217	24.8	9.1e-06	1	CL0219
merged.43312_3	EINV_767:30150..31312	TCCTTAAAATTGTGCCCACTAAATCCATCAATTGTTATCAATGAAGGTGCAGTTGCGGGAAGTTTTGACAGTAGTCTCTTGCACTCTATAAAAGGAATAACAGTCGTGGTCATCCATTCCATAAAAATATCCTTTGTGACAAAGCCGGTGCTGCTTGTATAAAATGAAGCGTTTGTGTATTTGGAAAGGAGCTCAGTATAAACAGTCTTATTGGCGACGACAATTCCGAGGCATACGACTGCACCATCAAGGCATATTATGCAAATTATTGTCGAACGTTTCCCTGATCTTTCAACTCCTATTTTGATGTTTTTCTCGTCGACGTCAGCGGGAACTAGAATCTTGACCACCTTTTTATCACAGATATCCTGGAAACCAATTTCATCGACGTTAAATACC…	LVFNVDEIGFQDICDKKVVKILVPADVDEKNIKIGVERSGKRSTIICIICLDGAVVCLGI	15	42	6	45	PF07643.6	DUF1598	Family	53	80	84	12.1	0.13	0	No_clan
merged.43312_3	EINV_767:30150..31312	TCCTTAAAATTGTGCCCACTAAATCCATCAATTGTTATCAATGAAGGTGCAGTTGCGGGAAGTTTTGACAGTAGTCTCTTGCACTCTATAAAAGGAATAACAGTCGTGGTCATCCATTCCATAAAAATATCCTTTGTGACAAAGCCGGTGCTGCTTGTATAAAATGAAGCGTTTGTGTATTTGGAAAGGAGCTCAGTATAAACAGTCTTATTGGCGACGACAATTCCGAGGCATACGACTGCACCATCAAGGCATATTATGCAAATTATTGTCGAACGTTTCCCTGATCTTTCAACTCCTATTTTGATGTTTTTCTCGTCGACGTCAGCGGGAACTAGAATCTTGACCACCTTTTTATCACAGATATCCTGGAAACCAATTTCATCGACGTTAAATACC…	LVFNVDEIGFQDICDKKVVKILVPADVDEKNIKIGVERSGKRSTIICIICLDGAVVCLGI	28	114	9	121	PF09416.5	UPF1_Zn_bind	Domain	44	122	152	13.2	0.046	0	No_clan
merged.43312_3	EINV_767:30150..31312	TCCTTAAAATTGTGCCCACTAAATCCATCAATTGTTATCAATGAAGGTGCAGTTGCGGGAAGTTTTGACAGTAGTCTCTTGCACTCTATAAAAGGAATAACAGTCGTGGTCATCCATTCCATAAAAATATCCTTTGTGACAAAGCCGGTGCTGCTTGTATAAAATGAAGCGTTTGTGTATTTGGAAAGGAGCTCAGTATAAACAGTCTTATTGGCGACGACAATTCCGAGGCATACGACTGCACCATCAAGGCATATTATGCAAATTATTGTCGAACGTTTCCCTGATCTTTCAACTCCTATTTTGATGTTTTTCTCGTCGACGTCAGCGGGAACTAGAATCTTGACCACCTTTTTATCACAGATATCCTGGAAACCAATTTCATCGACGTTAAATACC…	LVFNVDEIGFQDICDKKVVKILVPADVDEKNIKIGVERSGKRSTIICIICLDGAVVCLGI	49	114	45	128	PF11196.3	DUF2834	Family	5	70	97	14.1	0.035	0	No_clan
merged.44017_1	EINV_790:6883..7533	TAGTAAAAACCCAATATCGTTAAATAGAAAACAGACTTTATTATTGTTTTTCAAATATCCATAAGTAAATACTAATATAGTAAACTAGTGATTCAATATATTATAATAAACTTCCAATTTCTTCATTGGCATTTGATCCAAATTGATCTCTGCGTCCCACCCTTCATCCTTTCTAATTGCTAAAAAAAATGCTCGAAGTTGTTCTTGATTTGCACATTTGAGGTTTTCTTCTATTTTTCTTTTGTATTCTTTTGTTCGATTTTCAGTCCGACAATCACCAAAATAGAAAGGGTCGATCAGTTTTTCGATTGGTACTGTTTGTATTTCGTCAATTTTTTGAATGAAAGAAATTATTGTACGAAAAGCGTCAACCCATTTGTCTTTATAAAATGACGAAAA…	LTFSQFMFYYNMAYWRVLRNKSIPFIEKYKMTLYTCVINELADECFACDDVTFHFHNIAP	45	72	44	79	PF14080.1	DUF4261	Family	7	34	77	11.8	0.15	0	No_clan
merged.44053_1	EINV_805:776..1687	AAAATACAAAATGAGTTTCATCGAAAGCCTTGGTTTCCATGCTCCAACTACTTCCGCTGGTTCTCCAAGTAAAAAGTTGTGGAACAAGACGTGTGTGAAAGTGATGAAGCGTGCCACAAAGTGTTTCCAAGAACTGCGTGTTGAGGTATCCAAGCACGACCTTTCTCCAAAGTCCGTACAAAAGATAACCGAGCAAATCGAGAAGATACGCGGGACGTTAATGACAAACCCATACCTTGAAGAACAGTCACCTGAAGACATTTCAACATGTCTAGTTGCTTTGTTAGAATCTTTAATCGACTATTTACTGAAAGCCGAGTCTGATGACACTACAAGTGATTTGTATAACATTATTGATTCGCTGATTACATATCCAGGATATCAAGCATTCCTTTACGA…	KYKMSFIESLGFHAPTTSAGSPSKKLWNKTCVKVMKRATKCFQELRVEVSKHDLSPKSVQ	31	120	17	123	PF02561.9	FliS	Family	29	107	122	11.9	0.13	0	No_clan
merged.44053_1	EINV_805:776..1687	AAAATACAAAATGAGTTTCATCGAAAGCCTTGGTTTCCATGCTCCAACTACTTCCGCTGGTTCTCCAAGTAAAAAGTTGTGGAACAAGACGTGTGTGAAAGTGATGAAGCGTGCCACAAAGTGTTTCCAAGAACTGCGTGTTGAGGTATCCAAGCACGACCTTTCTCCAAAGTCCGTACAAAAGATAACCGAGCAAATCGAGAAGATACGCGGGACGTTAATGACAAACCCATACCTTGAAGAACAGTCACCTGAAGACATTTCAACATGTCTAGTTGCTTTGTTAGAATCTTTAATCGACTATTTACTGAAAGCCGAGTCTGATGACACTACAAGTGATTTGTATAACATTATTGATTCGCTGATTACATATCCAGGATATCAAGCATTCCTTTACGA…	KYKMSFIESLGFHAPTTSAGSPSKKLWNKTCVKVMKRATKCFQELRVEVSKHDLSPKSVQ	144	195	143	204	PF05767.7	Pox_A14	Family	3	55	92	9.5	0.83	0	No_clan
merged.44143_1	EINV_806:9757..11246	GTACATTCTCAATTTGCCGTTTTGATAACGAAAAACAATACCCGCCCTGTTGAACAACTTAATTATTGTTTGGTGTGTTGCAGACAGTTCAAGGGAAACCAACAATTTCATGAATGTATTTTTGATACGTTCACCAGTTTGGTGTCGGGTTGATGCATCTCTTGTCGCGTCATTTGAAACGTTGTTGTGAATATATATAGACTCTACCAACTCTTTCATTGCAGATGACAGAGTTGTTTGTTCTGTTGAATAAGTGGGAATATTGCCAAAAGCACTTGTCTGTGATGAAAGAGTTGGCAAATTTGACGGTTCAACACTTGTTCTAAACACTGGCGTGCTAACTGAAGCTTTCTTTTCCAAACACCAAACATACACAAGTCGAGAGGCTGTGTCAAATGT…	CTQPEIQSLRHYVWHNYVQHIISKNLLGCKPCYALKKCNIGKCADYINRYFLLTTITPGQ	66	105	62	111	PF13071.1	DUF3935	Family	5	44	68	14	0.043	0	No_clan
merged.44143_3	EINV_806:9757..11246	GTACATTCTCAATTTGCCGTTTTGATAACGAAAAACAATACCCGCCCTGTTGAACAACTTAATTATTGTTTGGTGTGTTGCAGACAGTTCAAGGGAAACCAACAATTTCATGAATGTATTTTTGATACGTTCACCAGTTTGGTGTCGGGTTGATGCATCTCTTGTCGCGTCATTTGAAACGTTGTTGTGAATATATATAGACTCTACCAACTCTTTCATTGCAGATGACAGAGTTGTTTGTTCTGTTGAATAAGTGGGAATATTGCCAAAAGCACTTGTCTGTGATGAAAGAGTTGGCAAATTTGACGGTTCAACACTTGTTCTAAACACTGGCGTGCTAACTGAAGCTTTCTTTTCCAAACACCAAACATACACAAGTCGAGAGGCTGTGTCAAATGT…	QKIPVDIIGTFPDVTFFQSVTGFATKQIFTDYMLNIVVPYIMSKRLNFGLSALEPAVIML	13	108	8	136	PF03184.14	DDE_1	Family	83	170	217	35.6	4.7e-09	1	CL0219
merged.44155_1	EINV_806:22736..23397	AATGTTTTTAAAATGTTCCCAAAGATAGTGAATGGCTGAATGAGCAGAGAAATGTGGTAAACGTTTCAACAATTCGAAAGCCATTTTCATTTGAGGGGCATATTTTGTCAGACTTCCAAGGATTTTTAAAAGGGAAAGTTGATCGTCTGGATCTCCAACGTGTTTGTGTGTTTTTCTTTGTAATTTTGGAATCAGTTCAATTAATTCAGACAAAATTGTATGTAAACTGTGGTCGTGCATTAATTTTCTTATTTTCTCGGCCATAAAGAAAACCGCATCAATATTGTTTGAAAGTAGTGCACTTTCTATTTGATTCAAAATTCTTACTATATTATCGTGAACAGTTTTAACTTTTTCTTGATATTTTTTCTTCAAAATTTTGTCGTATTTTGGATCACC…	SFIMYILTIFLLSFSVNGMYYEEDDFEQPAVPIRTVVLTPEQRSAVKQMKFSTKEFRDQL	34	97	15	99	PF12729.2	4HB_MCP_1	Family	99	161	181	9.3	0.6	0	CL0457
merged.44155_1	EINV_806:22736..23397	AATGTTTTTAAAATGTTCCCAAAGATAGTGAATGGCTGAATGAGCAGAGAAATGTGGTAAACGTTTCAACAATTCGAAAGCCATTTTCATTTGAGGGGCATATTTTGTCAGACTTCCAAGGATTTTTAAAAGGGAAAGTTGATCGTCTGGATCTCCAACGTGTTTGTGTGTTTTTCTTTGTAATTTTGGAATCAGTTCAATTAATTCAGACAAAATTGTATGTAAACTGTGGTCGTGCATTAATTTTCTTATTTTCTCGGCCATAAAGAAAACCGCATCAATATTGTTTGAAAGTAGTGCACTTTCTATTTGATTCAAAATTCTTACTATATTATCGTGAACAGTTTTAACTTTTTCTTGATATTTTTTCTTCAAAATTTTGTCGTATTTTGGATCACC…	SFIMYILTIFLLSFSVNGMYYEEDDFEQPAVPIRTVVLTPEQRSAVKQMKFSTKEFRDQL	43	87	31	93	PF10552.4	ORF6C	Domain	58	102	116	13.4	0.043	0	No_clan
merged.44155_1	EINV_806:22736..23397	AATGTTTTTAAAATGTTCCCAAAGATAGTGAATGGCTGAATGAGCAGAGAAATGTGGTAAACGTTTCAACAATTCGAAAGCCATTTTCATTTGAGGGGCATATTTTGTCAGACTTCCAAGGATTTTTAAAAGGGAAAGTTGATCGTCTGGATCTCCAACGTGTTTGTGTGTTTTTCTTTGTAATTTTGGAATCAGTTCAATTAATTCAGACAAAATTGTATGTAAACTGTGGTCGTGCATTAATTTTCTTATTTTCTCGGCCATAAAGAAAACCGCATCAATATTGTTTGAAAGTAGTGCACTTTCTATTTGATTCAAAATTCTTACTATATTATCGTGAACAGTTTTAACTTTTTCTTGATATTTTTTCTTCAAAATTTTGTCGTATTTTGGATCACC…	SFIMYILTIFLLSFSVNGMYYEEDDFEQPAVPIRTVVLTPEQRSAVKQMKFSTKEFRDQL	46	110	34	124	PF05914.7	RIB43A	Family	196	260	379	12.5	0.037	0	No_clan
merged.44155_1	EINV_806:22736..23397	AATGTTTTTAAAATGTTCCCAAAGATAGTGAATGGCTGAATGAGCAGAGAAATGTGGTAAACGTTTCAACAATTCGAAAGCCATTTTCATTTGAGGGGCATATTTTGTCAGACTTCCAAGGATTTTTAAAAGGGAAAGTTGATCGTCTGGATCTCCAACGTGTTTGTGTGTTTTTCTTTGTAATTTTGGAATCAGTTCAATTAATTCAGACAAAATTGTATGTAAACTGTGGTCGTGCATTAATTTTCTTATTTTCTCGGCCATAAAGAAAACCGCATCAATATTGTTTGAAAGTAGTGCACTTTCTATTTGATTCAAAATTCTTACTATATTATCGTGAACAGTTTTAACTTTTTCTTGATATTTTTTCTTCAAAATTTTGTCGTATTTTGGATCACC…	SFIMYILTIFLLSFSVNGMYYEEDDFEQPAVPIRTVVLTPEQRSAVKQMKFSTKEFRDQL	76	169	58	182	PF08228.6	RNase_P_pop3	Family	48	141	158	12.7	0.073	0	CL0101
merged.44155_1	EINV_806:22736..23397	AATGTTTTTAAAATGTTCCCAAAGATAGTGAATGGCTGAATGAGCAGAGAAATGTGGTAAACGTTTCAACAATTCGAAAGCCATTTTCATTTGAGGGGCATATTTTGTCAGACTTCCAAGGATTTTTAAAAGGGAAAGTTGATCGTCTGGATCTCCAACGTGTTTGTGTGTTTTTCTTTGTAATTTTGGAATCAGTTCAATTAATTCAGACAAAATTGTATGTAAACTGTGGTCGTGCATTAATTTTCTTATTTTCTCGGCCATAAAGAAAACCGCATCAATATTGTTTGAAAGTAGTGCACTTTCTATTTGATTCAAAATTCTTACTATATTATCGTGAACAGTTTTAACTTTTTCTTGATATTTTTTCTTCAAAATTTTGTCGTATTTTGGATCACC…	SFIMYILTIFLLSFSVNGMYYEEDDFEQPAVPIRTVVLTPEQRSAVKQMKFSTKEFRDQL	77	131	74	137	PF10849.3	DUF2654	Family	2	56	70	12	0.12	0	No_clan
merged.44158_2	EINV_806:26166..26679	TAAAAGAACACAAAAAGTATTCACTTCATCTTGCACGTTCTTCTCGACAACACTGGGTTTATTACTTCTCTTTGTTTCCTTCACTCTTTCATTCTTTCCCTAATATTCGACAACTATAATATGATGGTAACTTTACTATATATTATTAGTTATTACAACATCGAATTAAAACACCAAGTGTTCGAGCATTTGAGTGACGCTCTGCATATTGAGAGGTGTTGGGGTTTGTTGAACGTTTTTAAGGAGGAAGATGAGAACTGCGAAAGTGAAAGCGATGAGCGTTTCAAAGGTGGACAGAAGAAACGCTGCGATTACAAGAAACACACAAAGAGCGCAAAGTACAAAAGTTAATTTGTTGCTCTGCTTTGTGCAAGACGAGAACAAATGTTGTCTGGTCGA…	KEMIVPVVSCVVTFCVQWILIKIQSTRQHLFSSCTKQSNKLTFVLCALCVFLVIAAFLLS	3	76	1	83	PF10724.4	DUF2516	Family	10	82	100	14.8	0.019	0	No_clan
merged.44158_2	EINV_806:26166..26679	TAAAAGAACACAAAAAGTATTCACTTCATCTTGCACGTTCTTCTCGACAACACTGGGTTTATTACTTCTCTTTGTTTCCTTCACTCTTTCATTCTTTCCCTAATATTCGACAACTATAATATGATGGTAACTTTACTATATATTATTAGTTATTACAACATCGAATTAAAACACCAAGTGTTCGAGCATTTGAGTGACGCTCTGCATATTGAGAGGTGTTGGGGTTTGTTGAACGTTTTTAAGGAGGAAGATGAGAACTGCGAAAGTGAAAGCGATGAGCGTTTCAAAGGTGGACAGAAGAAACGCTGCGATTACAAGAAACACACAAAGAGCGCAAAGTACAAAAGTTAATTTGTTGCTCTGCTTTGTGCAAGACGAGAACAAATGTTGTCTGGTCGA…	KEMIVPVVSCVVTFCVQWILIKIQSTRQHLFSSCTKQSNKLTFVLCALCVFLVIAAFLLS	10	88	2	101	PF03600.11	CitMHS	Family	183	247	349	12.8	0.03	0	CL0182
merged.44158_2	EINV_806:26166..26679	TAAAAGAACACAAAAAGTATTCACTTCATCTTGCACGTTCTTCTCGACAACACTGGGTTTATTACTTCTCTTTGTTTCCTTCACTCTTTCATTCTTTCCCTAATATTCGACAACTATAATATGATGGTAACTTTACTATATATTATTAGTTATTACAACATCGAATTAAAACACCAAGTGTTCGAGCATTTGAGTGACGCTCTGCATATTGAGAGGTGTTGGGGTTTGTTGAACGTTTTTAAGGAGGAAGATGAGAACTGCGAAAGTGAAAGCGATGAGCGTTTCAAAGGTGGACAGAAGAAACGCTGCGATTACAAGAAACACACAAAGAGCGCAAAGTACAAAAGTTAATTTGTTGCTCTGCTTTGTGCAAGACGAGAACAAATGTTGTCTGGTCGA…	KEMIVPVVSCVVTFCVQWILIKIQSTRQHLFSSCTKQSNKLTFVLCALCVFLVIAAFLLS	12	77	11	83	PF13789.1	DUF4181	Family	2	74	110	10	0.55	0	No_clan
merged.44158_2	EINV_806:26166..26679	TAAAAGAACACAAAAAGTATTCACTTCATCTTGCACGTTCTTCTCGACAACACTGGGTTTATTACTTCTCTTTGTTTCCTTCACTCTTTCATTCTTTCCCTAATATTCGACAACTATAATATGATGGTAACTTTACTATATATTATTAGTTATTACAACATCGAATTAAAACACCAAGTGTTCGAGCATTTGAGTGACGCTCTGCATATTGAGAGGTGTTGGGGTTTGTTGAACGTTTTTAAGGAGGAAGATGAGAACTGCGAAAGTGAAAGCGATGAGCGTTTCAAAGGTGGACAGAAGAAACGCTGCGATTACAAGAAACACACAAAGAGCGCAAAGTACAAAAGTTAATTTGTTGCTCTGCTTTGTGCAAGACGAGAACAAATGTTGTCTGGTCGA…	KEMIVPVVSCVVTFCVQWILIKIQSTRQHLFSSCTKQSNKLTFVLCALCVFLVIAAFLLS	22	75	8	93	PF00122.15	E1-E2_ATPase	Family	138	192	230	9.8	0.32	0	No_clan
merged.4447_1	EINV_1086:104396..105076	ATTTTCCTTCTCTTTCCTTTAAGAGAGTAACTAATAGAGGGCCAAACGCAAACAAAGAGGAAAACAAAGACAAACACATCGCAGCTGTCAATGAATTAAACGGGAAACTGAACGCAGGATATACATGGGTTTGTGTGGATGAAACCGCCTGGACAATCGTATGTACATCAGTGTATGGGTGGAGCGAGGTTGGGCAGAAGTGTTTCTTGACAAAATTAAAAAACGGAATGCGTCTTTATTGCACTACAGCGATTGATAGTGGAGGAATGTCTTATTGTGACTTGGTTTATGGTTGTAACGATAAACGGGTTAACAATGCATACTTCAAAAGACTTATTTCAAGATATGACGAGGCGGGAATACGGGTGGTTTTTTGGTGCGATAACTGTAAAATACACA…	FPSLSFKRVTNRGPNANKEENKDKHIAAVNELNGKLNAGYTWVCVDETAWTIVCTSVYGW	43	173	41	183	PF13358.1	DDE_3	Domain	3	138	146	57.6	1e-15	1	CL0219
merged.4447_1	EINV_1086:104396..105076	ATTTTCCTTCTCTTTCCTTTAAGAGAGTAACTAATAGAGGGCCAAACGCAAACAAAGAGGAAAACAAAGACAAACACATCGCAGCTGTCAATGAATTAAACGGGAAACTGAACGCAGGATATACATGGGTTTGTGTGGATGAAACCGCCTGGACAATCGTATGTACATCAGTGTATGGGTGGAGCGAGGTTGGGCAGAAGTGTTTCTTGACAAAATTAAAAAACGGAATGCGTCTTTATTGCACTACAGCGATTGATAGTGGAGGAATGTCTTATTGTGACTTGGTTTATGGTTGTAACGATAAACGGGTTAACAATGCATACTTCAAAAGACTTATTTCAAGATATGACGAGGCGGGAATACGGGTGGTTTTTTGGTGCGATAACTGTAAAATACACA…	FPSLSFKRVTNRGPNANKEENKDKHIAAVNELNGKLNAGYTWVCVDETAWTIVCTSVYGW	71	153	61	165	PF13433.1	Peripla_BP_5	Domain	19	102	364	11.7	0.071	0	CL0144
merged.4497_1	EINV_1086:135087..136195	TCAAGTTAATATTCATATCTTTCAATTTCCACCAATTCCTCTTCTGATACCTCCAAAGAAAAGTTCAAGTTCTGATAACGAACGATTGTTCCGTTGTGCTGTAAAGAGTTGTTTAATTGATAATCATCATGACCAACAAAAACATTAGTATACAACATTTCAGACAACCTGGTGAGTGTATTTAAGTGAGAAGATGTACAAACATTATCAAAAGTTATCCCAGAAAGGAAGTAGTTGACATAAGACAGTTTTGCACGCTCGCTTGGTTGGTAGTCAACACATGTTGACGAAGTCGCTATGGATACCCTTTCTTTTGAGTTGTTAGGGGCAGTCAGTTTGGATATTAACTCGGGATTAACAGTAACTACATTGGAAAAGAAAGTTGTGTATTCTCTAATG…	STHVDEVAMDTLSFELLGAVSLDINSGLTVTTLEKKVVYSLMNLSALLMSTKNLHFPSTY	38	105	33	110	PF10716.4	NdhL	Family	6	73	82	14.7	0.017	0	No_clan
merged.4497_2	EINV_1086:135087..136195	TCAAGTTAATATTCATATCTTTCAATTTCCACCAATTCCTCTTCTGATACCTCCAAAGAAAAGTTCAAGTTCTGATAACGAACGATTGTTCCGTTGTGCTGTAAAGAGTTGTTTAATTGATAATCATCATGACCAACAAAAACATTAGTATACAACATTTCAGACAACCTGGTGAGTGTATTTAAGTGAGAAGATGTACAAACATTATCAAAAGTTATCCCAGAAAGGAAGTAGTTGACATAAGACAGTTTTGCACGCTCGCTTGGTTGGTAGTCAACACATGTTGACGAAGTCGCTATGGATACCCTTTCTTTTGAGTTGTTAGGGGCAGTCAGTTTGGATATTAACTCGGGATTAACAGTAACTACATTGGAAAAGAAAGTTGTGTATTCTCTAATG…	CPGAVVGLKNLPIELFKHNCDLSFYYSETGFATKKIFTTWFEERVVPTINSIKIKYGFDM	16	114	4	176	PF03184.14	DDE_1	Family	78	168	217	44.6	8e-12	1	CL0219
merged.44989_1	EINV_806:513432..515293	AATTAAAAGAAGTCAATCAATCAAAAAATTCTCTTTAAAAGACGTTTTGAATGCACAATAAATATTGCAATTCTTTATATTTGATGAATTGTTTTTTCGCTTGGAAACCCGAAGGGAGCAAATAGCAACAGTCTTTTCAATTCTAAGAGGAGAGTCTTTTGTCATTTATAGATCAGTTGGAATTTTGTTCAATTCACATTTAAGTCTCATTCAAAAGGAAATTACCGAATACAAGAAAGAACAAACAACTGGAAGAAGGACAACAATGGGAAGACCGACATTCTTTGACAAAAGAACCAAATTTTTAGCTGACGCATTTGTCAAATATTGCAATAATCAAAAATAGCTTTGACATTTGCAGCATTCTCTAAACTGGTTGAAAGAACAACTGGAACAACG…	SKIALTFAAFSKLVERTTGTTFKPDTMRKWVLKTFDLKTIEGKPEDIGRLSINPEDIITN	75	244	70	268	PF03184.14	DDE_1	Family	6	169	217	48.1	6.7e-13	1	CL0219
merged.45082_1	EINV_806:519925..520435	GTCTCACAGTCCCTTGCTAAGCCAATCCCACAACAGAAATTCGTGTATGAGAGGTTTGTTCTCCACCACTCAAACAAAGACGTTTGAAGTAACAACTAGTGCTTCTTCATCTCTTATGTCCACTGAGAACTCTTACAGTTCAATGGCGACCGGTCTCTCCTTTTATCAAAACTACGGACAACAAACACAACACGAATGTATCGTCCCGCCACGAAACGAGAATCCCATCCCGTATGATTTTAACTTCGACTGCGGAAGTTATGACTCCAACGCAGGATCCTTTGTCAATGGATTTGTCCCTTTTCACAACGATAAAGGAATGGCATTTTGACATCACTCTGTATCTAATTTTTATTAACTCCTCTTTACTTGGTTTATTATATCCATCATTACTTAATG…	SHSPLLSQSHNRNSCMRGLFSTTQTKTFEVTTSASSSLMSTENSYSSMATGLSFYQNYGQ	23	107	20	108	PF06280.7	DUF1034	Domain	21	104	112	15.8	0.013	0	CL0159
merged.45583_1	EINV_807:240437..241738	TTATAGATAATCCACCACTTATCCAATGGAATGAACAACAGCGCCAGGTTGAATCTAAAACACCTTTCATTCTTCCCCAAGCTACTAAAAGAAAAAGGGGAAAACCCAAAACTCGGTCAGAATCAATAAACCAAACCAAAAGACCTTATCACAAAGTAACAATACAAAACAAGTTTGATATGATTAAACTTTTTAGAGTTTATGGGGACACTAAAGACGACGTGTTTTATAGTGGAGAACTTGGTATTAAAATCAAGGCCGTCAAAAATATGTTAGTCAAATTAAGAAATGGTAATTCAATTTTACCAAAAGACCACTACAAGAAAAAAAGCAGAGTAATTCCTTTTCAGCATTTGGTAAAGAAATTAATTGAAAAAGATTCAACATCTTCAGTCAATT…	IDNPPLIQWNEQQRQVESKTPFILPQATKRKRGKPKTRSESINQTKRPYHKVTIQNKFDM	249	378	247	385	PF13358.1	DDE_3	Domain	3	136	146	62.7	2.7e-17	1	CL0219
merged.45583_1	EINV_807:240437..241738	TTATAGATAATCCACCACTTATCCAATGGAATGAACAACAGCGCCAGGTTGAATCTAAAACACCTTTCATTCTTCCCCAAGCTACTAAAAGAAAAAGGGGAAAACCCAAAACTCGGTCAGAATCAATAAACCAAACCAAAAGACCTTATCACAAAGTAACAATACAAAACAAGTTTGATATGATTAAACTTTTTAGAGTTTATGGGGACACTAAAGACGACGTGTTTTATAGTGGAGAACTTGGTATTAAAATCAAGGCCGTCAAAAATATGTTAGTCAAATTAAGAAATGGTAATTCAATTTTACCAAAAGACCACTACAAGAAAAAAAGCAGAGTAATTCCTTTTCAGCATTTGGTAAAGAAATTAATTGAAAAAGATTCAACATCTTCAGTCAATT…	IDNPPLIQWNEQQRQVESKTPFILPQATKRKRGKPKTRSESINQTKRPYHKVTIQNKFDM	343	393	336	397	PF08662.6	eIF2A	Family	136	186	194	14.1	0.026	0	CL0186
merged.46489_1	EINV_813:95189..96046	AACAATAGTGTTCGATGGGAAACAACCTTTACCAATTAATGTCACACTCGATGGTATCGTAATAGTTTTCAAACTATTGCACCAACGGAAACAATAATTGCCAAATGATTTAACACTCAAAAGTGATGTAACACTGCTTAGATTTCCGCATTCTTCGAAACAATATTCACCAATTGATATCATGCTTGATGGTATGTTGACAATAATTAAACTACTGCATCCATGGAAACAACTATCACCAATCGATGTCACACTTGATGGTATTGTAACACTACTCAAAATACTGCATCCACGGAAACAACCTTTACCAATTGATGTCACACTCAATGGTATCGTAACATTATTCAAAAAACTACAATAACCAAAACAACCATCACCGATTAATGTGACACTTGAAGG…	VWFNVDFETVDRNKSRNIEFKNVTYTQNDSFKYGNEIPLSVTSLGYGCFGSCCSLSSFTI	89	192	89	194	PF13306.1	LRR_5	Family	2	105	129	112.9	7e-33	1	CL0022
merged.46489_1	EINV_813:95189..96046	AACAATAGTGTTCGATGGGAAACAACCTTTACCAATTAATGTCACACTCGATGGTATCGTAATAGTTTTCAAACTATTGCACCAACGGAAACAATAATTGCCAAATGATTTAACACTCAAAAGTGATGTAACACTGCTTAGATTTCCGCATTCTTCGAAACAATATTCACCAATTGATATCATGCTTGATGGTATGTTGACAATAATTAAACTACTGCATCCATGGAAACAACTATCACCAATCGATGTCACACTTGATGGTATTGTAACACTACTCAAAATACTGCATCCACGGAAACAACCTTTACCAATTGATGTCACACTCAATGGTATCGTAACATTATTCAAAAAACTACAATAACCAAAACAACCATCACCGATTAATGTGACACTTGAAGG…	VWFNVDFETVDRNKSRNIEFKNVTYTQNDSFKYGNEIPLSVTSLGYGCFGSCCSLSSFTI	193	241	191	243	PF13855.1	LRR_8	Repeat	3	53	61	17.9	0.0017	0	CL0022
merged.46510_1	EINV_813:107365..107908	CTTTGGTGAAAGTCATGTTAGTCATCAACAAATTTACATTTCTTGCACTTCCAAAATCAGTCAATTTAGCATTCACTTTATCATTTGAATTTAATGAAAACACAAGGAAATTGTCTGGTTTGATGTCTCGATGTAAAATGGCGTTTTCATGTAAATACAAAACACCACTTGATGCGTCCAACATCGTTTTGATTCGAAGTATCATATCAACATTGTCACTTGTTTTGTGTTTTATCAAGTCTTGTAAATTGCTGTATTGTGCGAACTCGGTGACCATACATTTTGTCACATGCAACACATGAACCACAACTTGTACACATTGTACTATTTGCAAAAGAATACGTTTGTTCTACACAATCCGAACAACCATTTGGACTGTAAAACTGATTTGCTGGACAA…	NKRILLQIVQCVQVVVHVLHVTKCMVTEFAQYSNLQDLIKHKTSDNVDMILRIKTMLDAS	8	106	5	116	PF00069.20	Pkinase	Domain	60	149	260	62.8	2.4e-17	1	CL0016	predicted_active_site[98,75,75,75]
merged.46765_2	EINV_832:35311..36473	ATCGTTATTTTTCTAATCTCTTTATCCGTCATATTAACATCTCTGAAGCGGGGGAATTTATAATTATTCTCACATACTGTAAATCCACATTCAACAAAGATATTTTCAAGTGCTTCTGCTTCTTTAAAAAAGTGGACGGACCTTCCCATAACAATATTTTCCAACATTTTGTCTGATGAGTTGTATTTTATTTGTTTAAGTTTCGCCTCTCCAACTTCTTTTCCATTTTTAATGAACACAATAGTCATTGGTTTATCATTACAAAATTCAAAATTTGTATATCTGTCGAAATCCAAAAAAAGTTTGTTTTCATGTTTAATGTTGTTGTGAATAATACTCAAAATCTCACTTTTTAAATAGACAAAATTGTTCAACTGTTCGTCGTCTATATCACAAAGA…	ERSLKTKWFTSKIKALSMSTIRKLPSMKTVNFSSLQTLYINSSFFNNDIKDVEYILNTTS	38	104	20	116	PF08724.5	Rep_N	Domain	31	97	186	13.4	0.038	0	No_clan
merged.46765_2	EINV_832:35311..36473	ATCGTTATTTTTCTAATCTCTTTATCCGTCATATTAACATCTCTGAAGCGGGGGAATTTATAATTATTCTCACATACTGTAAATCCACATTCAACAAAGATATTTTCAAGTGCTTCTGCTTCTTTAAAAAAGTGGACGGACCTTCCCATAACAATATTTTCCAACATTTTGTCTGATGAGTTGTATTTTATTTGTTTAAGTTTCGCCTCTCCAACTTCTTTTCCATTTTTAATGAACACAATAGTCATTGGTTTATCATTACAAAATTCAAAATTTGTATATCTGTCGAAATCCAAAAAAAGTTTGTTTTCATGTTTAATGTTGTTGTGAATAATACTCAAAATCTCACTTTTTAAATAGACAAAATTGTTCAACTGTTCGTCGTCTATATCACAAAGA…	ERSLKTKWFTSKIKALSMSTIRKLPSMKTVNFSSLQTLYINSSFFNNDIKDVEYILNTTS	193	265	190	268	PF13599.1	Pentapeptide_4	Repeat	10	75	78	15.7	0.0086	0	CL0505
merged.46771_1	EINV_832:39708..40398	CTAATAGTTGGTGATGTGAACGTCGGTAAGAGCAGTTTGGTCACTCGCTTTTGTGATAAGACCTTTTCCGACACCGAGCCGTCCAACTCGAACAACACAAGAACAATCAAAGTTGATATCCCTTCTGATAAAGCAGGACCAACTTCTTTAGAACTCACTGATACGGGTGGACAGGAAAGGTTTCGGACTTTGACTTCTTCGTATTATAGAAAGGCTCATGGCGTTTTTATCGTGTTTGACGTCTGCGACGAAAACTCCTTCAAAAGTCTAACAAACTGGGAAAAGGACATCGGCGTGTACGCTCCTTCTAAATGCGTTGTCATTGTTTTGGGGAATAAAAGTGACCTTGAAAATCATCAAGTGACCAAGGAGACGGTCGACGAATGGATGGCTCAATAC…	LIVGDVNVGKSSLVTRFCDKTFSDTEPSNSNNTRTIKVDIPSDKAGPTSLELTDTGGQER	1	161	1	163	PF00071.17	Ras	Domain	3	160	162	129.4	7.2e-38	1	CL0023
merged.46840_1	EINV_832:71482..72240	TTTCTGCTGTTCTCTCTCAAAAATGAGTTTGTCGGAACAATAGGACATTTAAGGGTGGAAATTGAAAGGACAAAATAAAAGGGAAACGTCAAAGACGTCCTGATGAGAGAAAAAATCTGTTCCTCGAAGACAAAAGTGAGGAGCACAAGCGGTGTGAAGTATATAAGAGTCATCGCCATTAGTATTGGAGTGTCTTTGTAGACAAACCGTTTGCCTTTGTTTTTGAGAATGAAATACATTTTGATTATATTAAACCGACAATCTTTCCCAAGACAAAACAGCGAAAATATGAGTGGGTAAATAGTAAGGTACAACACACTCAGATGACTCATTAACTCCATCAATTTTTTTAAATAAAAATCCATAATATTACTCATCATCTCGTCGAGGAGCAACGCG…	DLKVVLKSIWWYSKQTVIPGMSAILWVAFFIFLFLGPQPSMCTLCQDFVNRTNGLLFFVL	18	103	4	109	PF07947.9	YhhN	Family	54	130	185	12.5	0.063	0	No_clan
merged.46840_1	EINV_832:71482..72240	TTTCTGCTGTTCTCTCTCAAAAATGAGTTTGTCGGAACAATAGGACATTTAAGGGTGGAAATTGAAAGGACAAAATAAAAGGGAAACGTCAAAGACGTCCTGATGAGAGAAAAAATCTGTTCCTCGAAGACAAAAGTGAGGAGCACAAGCGGTGTGAAGTATATAAGAGTCATCGCCATTAGTATTGGAGTGTCTTTGTAGACAAACCGTTTGCCTTTGTTTTTGAGAATGAAATACATTTTGATTATATTAAACCGACAATCTTTCCCAAGACAAAACAGCGAAAATATGAGTGGGTAAATAGTAAGGTACAACACACTCAGATGACTCATTAACTCCATCAATTTTTTTAAATAAAAATCCATAATATTACTCATCATCTCGTCGAGGAGCAACGCG…	DLKVVLKSIWWYSKQTVIPGMSAILWVAFFIFLFLGPQPSMCTLCQDFVNRTNGLLFFVL	59	95	23	101	PF13781.1	DoxX_3	Family	43	79	102	11	0.37	0	CL0131
merged.46840_2	EINV_832:71482..72240	TTTCTGCTGTTCTCTCTCAAAAATGAGTTTGTCGGAACAATAGGACATTTAAGGGTGGAAATTGAAAGGACAAAATAAAAGGGAAACGTCAAAGACGTCCTGATGAGAGAAAAAATCTGTTCCTCGAAGACAAAAGTGAGGAGCACAAGCGGTGTGAAGTATATAAGAGTCATCGCCATTAGTATTGGAGTGTCTTTGTAGACAAACCGTTTGCCTTTGTTTTTGAGAATGAAATACATTTTGATTATATTAAACCGACAATCTTTCCCAAGACAAAACAGCGAAAATATGAGTGGGTAAATAGTAAGGTACAACACACTCAGATGACTCATTAACTCCATCAATTTTTTTAAATAAAAATCCATAATATTACTCATCATCTCGTCGAGGAGCAACGCG…	HTVLLYSTPSSFVLKNAFVRENFMSDVKSIIETLYALLLDEMMSNIMDFYLKKLMELMSH	18	63	12	68	PF11841.3	DUF3361	Family	7	50	160	12.1	0.1	0	No_clan
merged.47047_1	EINV_837:75134..75670	AAGATTATCTTGAGCATACACCTTTCTCCAAACTTCATTTCTACATCTTTGCATTGTAGCATTAATTTCGTGTAATTATTTTGAAATGCTGTTTAACAATGTGAATGAAATGAGTAATGCGATTTTTGCGGTTTTAATGGTTCAAAGGATATATACTTCCCACTTTCATCAACTTTGTCAGCAAAGCAGCGCAATGAATAGGTATTCCAAAAGTCTGTTAAAAATCTTCATGTTTCTGGTCAGGTTTCTTTCTAGACTCTTCAACAAACAGTTGCTTGAGCTTCAAACCAATTTTGGTGTATTGGTGCTTTTAGTGTTCTGGGTGTTCTGGCCCAAATTTCTTCGGTCTTCATCTTGGATTTGGTTGTATTGGAGACGGAATGAATAGTTGAATTGCAA…	AYTFLQTSFLHLCIVALISCNYFEMLFNNVNEMSNAIFAVLMVQRIYTSHFHQLCQQSSA	10	106	4	112	PF07226.6	DUF1422	Family	12	106	118	9	0.98	0	No_clan
merged.47452_1	EINV_845:34230..34756	TTCCACATTCGAATTATTATTCATTTCTTGGTTTTTGATTTCTGTATTTGATTTTCTTTTTTGTTTAAATAAAAGTCCTTAACAAGAACTCGCTCTCTTAATTTTTCTTTGGTGATATTACATTGTGAGAACCTTTTCAATATGGAAAAACTCGACTCAACCATCGCCGTTGTTGGAGGAATGCTTAAGAGGAACGCCAAAAGATAATAAAGCCTCGAGTTCTTACTAACTATTGGAACATAATCCAAAAGATCCAAAGAAACGGAACTTGTCAAAACACCGTTTTTACTTTTTGTTTCTTTTGTTTGTTGTATTTTTTCCCTGAAAGTTGAAATGTCAGAATAATTTCGTAAATCAAGAATTTCGTTTTTGTAGTATTCAAATATATCAGGTACTTGT…	VFKGSSAEFIKHQTQNTENNNQQLNYYCDFANNFDAFITGKLQVPDIFEYYKNEILDLRN	104	132	69	143	PF05699.9	Dimer_Tnp_hAT	Domain	33	61	84	13	0.051	0	No_clan
merged.47602_1	EINV_871:115..732	TGTTTTTTACCTATAAAACGGGACATTTTGGAATGATATGGAAGAAAGCCCGATTTTAAAAGGACTAACTTGTGGATGGATCATAATTTATCTCCAATAAATCCCCCTTTCGCTTTTTTGCACAATTGGAACCTGTTTGGGATACTATCAATTAAGTTGTTAATAACTTCAATATCAATCGAGTTCCATGAAGTGACAAGAGCAACTTTAAGTTTTTCAATTGTGTTGTAATTTTGAACATTTTCGCGTAGTTTGTTTTCCATGATTGACCACAAATGTTCAATCGGACTTAAATCCGGTGAATTTGGTGGCCACCCTTTCAGCAGATTAATTCCATTCTTTTTCAATGCTTCTTTGACTGATAGTGCCGTGTGGCACGGTGCTCCGTCTTGTTGAAAA…	FLWRKRGMHNKEVFQETPKYDKKVMVWAAMAKDFKSSLIFCPKRLNRTSYLEMIMSSGVF	16	137	2	137	PF13358.1	DDE_3	Domain	31	146	146	59.9	1.9e-16	1	CL0219
merged.47614_2	EINV_871:14163..15057	TTCATGAATTAACACACATCAATCGTTGTTGTGGAATACAAGCTCATTTGTCGTTTTCTTCATCCATACATACACGTTCACTTGGAACACCATCTTCTTCCTCCATACCGGTGTTTTTTTGAAGCACTTGAGACACCCAGGCAACTTGATTAAAAATGTAATAGCTTCCGCAACTCATTCTGGAGATTAATCCAGAATGGAACGTTAAAATCCGCGAGGGCGAATTCCACCATCTGTGCGCTATATACGCCGAAAGTCGCCGGACCCACCAACTCCGCATCGGTAAGGAGATGGAGCGACCTCTTCTTGTCGTATACCTCGCAGCCGATTTGCGAAGGAATTCCCTTTGAGAAACGACCGTTAACGACGTACTCCCACAGACTTGTGGAAGAACGTGCT…	KQNARGLQPRLQRSNEKVLRDAHQAVLSTPQRHAQVRYQGPASRDLHKRNNEDTHSFSSR	47	114	17	118	PF12948.2	MSP7_C	Domain	27	98	126	12.6	0.11	0	No_clan
merged.47626_2	EINV_865:75..949	AATAAAATAAACTTTCGATTTGTTATATTTTTATTATTGATTTTATTTAATATTCGCAGTTATTTCTTGGAGCTGTTTCTGGATTTAACAAGTACTCTGGGAATGGAGCAAACATGATTTGGTTGCCACAACTATTTTTTTCTTCGCGATAGTTCTTATCCAGACATTTCACTGGGTGTGGATTAATTCTGTTAGTCCTCATATCATAACACAATTTCATTTCATGCACTGAATACGAGTTTATACATGTAAAAATGGGTTCGGCACCACATGCATTTTCAACAACTCTTTTGATGTCTTCAATGTTATACAATTTGTTAGGTTCAACTTTTAATTCACTCTCTTTTAATATTTTCCAAACATCATATTTTTTATAAAGCAAAATGGCAGTTCTTGTAT…	PPQHVVEHPKIQQIRSGQRETTPIPFRPNIVIFEKFEMCENYQKQYSIVNNFAIVRFWPG	51	227	49	238	PF00445.13	Ribonuclease_T2	Domain	3	181	189	77.1	1.1e-21	1	No_clan	predicted_active_site[84,142]
merged.48060_1	EINV_872:243817..244367	GGTACGTAAACCCGAATTCATGATCGCGTTAAATTCTTGTTTTCTTCCAGAATATGAGAAAGTAAAACAAAACACTTCTTCTGAGTTAAACATGGAAATAACAAGATTTAATGAGTGGAAAAGGAATAATCAACAAATAATGAAAAATTTGCAAGCTGTCAACAACGAAAAAATCGAACGTGAAAAGCAAATCATTTTAAATTATTGCAAATTTCAAAGGAAAAAGGTGGACAGTAAAATGGAATTGTTCAAAAATGAAAACTCGAAGATTCTGGCGGCGGAAATACAAAATTCGAGGGAACAAGGGGCAATCCAATTAAAAGAAACTTTCATCATAACTCACAATATAACCTCGTTTTTGGTTTTCAGCCAAATGAACGAGAGTGATCTTGCATTGTT…	VRKPEFMIALNSCFLPEYEKVKQNTSSELNMEITRFNEWKRNNQQIMKNLQAVNNEKIER	18	135	10	143	PF12317.3	IFT46_B_C	Family	90	204	214	13	0.046	0	No_clan
merged.48060_1	EINV_872:243817..244367	GGTACGTAAACCCGAATTCATGATCGCGTTAAATTCTTGTTTTCTTCCAGAATATGAGAAAGTAAAACAAAACACTTCTTCTGAGTTAAACATGGAAATAACAAGATTTAATGAGTGGAAAAGGAATAATCAACAAATAATGAAAAATTTGCAAGCTGTCAACAACGAAAAAATCGAACGTGAAAAGCAAATCATTTTAAATTATTGCAAATTTCAAAGGAAAAAGGTGGACAGTAAAATGGAATTGTTCAAAAATGAAAACTCGAAGATTCTGGCGGCGGAAATACAAAATTCGAGGGAACAAGGGGCAATCCAATTAAAAGAAACTTTCATCATAACTCACAATATAACCTCGTTTTTGGTTTTCAGCCAAATGAACGAGAGTGATCTTGCATTGTT…	VRKPEFMIALNSCFLPEYEKVKQNTSSELNMEITRFNEWKRNNQQIMKNLQAVNNEKIER	126	170	102	172	PF05699.9	Dimer_Tnp_hAT	Domain	25	69	84	16.2	0.0052	0	No_clan
merged.4834_1	EINV_1087:348836..349551	CAGGGAATATGGGTTTGACGTATTTAATACAATTGAGAGGAATTTTCTCTGCAAATTGCGATGTTGAAAAATCAAAGAAAAATTTTGCGATTTTTTCGTCGACTTCCAAATTTCCACGCCATTCGAAATGGATTTCAAACTTATATAGTTGTTTCATTTCAACTAAAAAATCTCCAAATGTTTTCATCGAACAATTTTCATCGAATATTGTGTCGTAAAGCACAAAAGTCACTTTTTCTGGGAAGAAAGCGGGAGATATTTTTTGTGATGAAAATAGTTTCATTAGTGAGTAGAAAGAACGAGGAGAAATTGATATTCTGCGCATGTTTTTAAAAAGAGAGATTATGTCCAGTGGATTTTTAGTGTTATGCTTTGTAAAGTGTGAAATTTGGGCACTTT…	KERGEIDILRMFLKREIMSSGFLVLCFVKCEIWALSTLLKKLGFFENPTKKRQFTSRKKV	94	117	82	120	PF03352.8	Adenine_glyco	Family	138	161	179	11.3	0.16	0	No_clan
merged.48346_1	EINV_876:22825..23438	GAGAGTTGCTCCCAATTTAATGACATGCTTTCCTTGTAATCTTTTAACACTTTCGACTTCTAGAACACTTAAGTACTGATTTCCTTCTTGGCACTCACCAAACCCAACAAATACTCTCATCACATTGTCGAATCTTTTCACGTAAAGTAAAACCAACATTTTGTATTGTTTTCTGTTAACTATTTTGACAAACATCTTTTGGAAGTTTTTCATCTCCTTCATCCAATACACAACAAAGTCGTTTCTTTCTTTCACGTTCAGTCCAAGCTTTTCCAGCAATTTGTTGACATCATTTAAATCATTAATTTTAACATCAACTCCTTCTAATTTGACATCAAAGAGATTTTTCCAGAAGAATATAACAATTCATTGTCTTTAATTATTAAAACACGGGGTTCT…	IVIFFWKNLFDVKLEGVDVKINDLNDVNKLLEKLGLNVKERNDFVVYWMKEMKNFQKMFV	47	88	42	91	PF14118.1	YfzA	Family	35	76	96	12.1	0.14	0	No_clan
merged.48415_1	EINV_878:14815..15492	ACCTTGGGACAACATACTCCTGTGTCGGTATCTGGCAAAACGACAGAGTTGAGATCATTGCAAATGATCAGGGCAACAGAACAACGCCATCGTATGTTGCCTTCACGGACAGTGAGAGGCTGATTGGTGATGCAGCAAAGAACCAGATTGCGATGAATGTGAAGAATACAGTCTTTGATGCAAAGAGACTGATTGGAAGACGATTCAGTGATCCAGCAATACAAGAGGATATGAAGCACTGGTCATTCACTGTTGTCAATGATGGCAATGACAAGCCATTGATTCAGGTGGAGTACAAGGGAGAGACTAAGAAGTTCACACCAGAGGAGATCAGTTCGATGGTGCTGACAAAGATGAAGGAGACAGCAGAGGCGTTTGTTGGTGGGAAAGTCAACAACG…	LGTTYSCVGIWQNDRVEIIANDQGNRTTPSYVAFTDSERLIGDAAKNQIAMNVKNTVFDA	1	225	1	225	PF00012.15	HSP70	Family	6	229	602	398.5	2.9e-119	1	CL0108
merged.48415_2	EINV_878:14815..15492	ACCTTGGGACAACATACTCCTGTGTCGGTATCTGGCAAAACGACAGAGTTGAGATCATTGCAAATGATCAGGGCAACAGAACAACGCCATCGTATGTTGCCTTCACGGACAGTGAGAGGCTGATTGGTGATGCAGCAAAGAACCAGATTGCGATGAATGTGAAGAATACAGTCTTTGATGCAAAGAGACTGATTGGAAGACGATTCAGTGATCCAGCAATACAAGAGGATATGAAGCACTGGTCATTCACTGTTGTCAATGATGGCAATGACAAGCCATTGATTCAGGTGGAGTACAAGGGAGAGACTAAGAAGTTCACACCAGAGGAGATCAGTTCGATGGTGCTGACAAAGATGAAGGAGACAGCAGAGGCGTTTGTTGGTGGGAAAGTCAACAACG…	DIKRSTTEIKDQDVLFSLCLLVKSICYCCCCWLIDDSEHIDACYCACILCCLSLRVIEIG	1	116	1	117	PF10712.4	NAD-GH	Family	376	485	576	91.4	4e-26	1	No_clan
merged.48424_1	EINV_878:15592..16165	GATGCAAATGGGATTCTGAATGTGTCGGCTGAAGACAAGACAACAGGAAAGAAGAACAAGATCACAATCACAAACGACAAGGGAAGACTCTCAAAGGAGCAGATCGACAAGATGGTTGCAGACGCAGAGAAGTTCAAGGCGGAGGACGACAAGATGAAGGAGCTTGTTGAAGCAAAGAATGGACTTGAGAACTTCTGCTACTCGATGAAAAACACACTCAACGAGCAAATTGCAGCAAAGCTCTCACCAGACGACAAGGCGGCAATTGAAGCAACCATCAAGGAGACACTCGACTGGCTCGACAAGAACCAATCGGCATCAAAGGATGAATACACACAGAAACAGAAGGAAGCTGAGGCTAAGATCCAGCCCATCTTCACTAAAATGTATCAACAGAAT…	DANGILNVSAEDKTTGKKNKITITNDKGRLSKEQIDKMVADAEKFKAEDDKMKELVEAKN	1	131	1	131	PF00012.15	HSP70	Family	476	602	602	92.9	9.8e-27	1	CL0108
merged.48424_1	EINV_878:15592..16165	GATGCAAATGGGATTCTGAATGTGTCGGCTGAAGACAAGACAACAGGAAAGAAGAACAAGATCACAATCACAAACGACAAGGGAAGACTCTCAAAGGAGCAGATCGACAAGATGGTTGCAGACGCAGAGAAGTTCAAGGCGGAGGACGACAAGATGAAGGAGCTTGTTGAAGCAAAGAATGGACTTGAGAACTTCTGCTACTCGATGAAAAACACACTCAACGAGCAAATTGCAGCAAAGCTCTCACCAGACGACAAGGCGGCAATTGAAGCAACCATCAAGGAGACACTCGACTGGCTCGACAAGAACCAATCGGCATCAAAGGATGAATACACACAGAAACAGAAGGAAGCTGAGGCTAAGATCCAGCCCATCTTCACTAAAATGTATCAACAGAAT…	DANGILNVSAEDKTTGKKNKITITNDKGRLSKEQIDKMVADAEKFKAEDDKMKELVEAKN	11	75	6	80	PF05633.6	DUF793	Family	301	366	389	11.7	0.071	0	CL0133
merged.48424_1	EINV_878:15592..16165	GATGCAAATGGGATTCTGAATGTGTCGGCTGAAGACAAGACAACAGGAAAGAAGAACAAGATCACAATCACAAACGACAAGGGAAGACTCTCAAAGGAGCAGATCGACAAGATGGTTGCAGACGCAGAGAAGTTCAAGGCGGAGGACGACAAGATGAAGGAGCTTGTTGAAGCAAAGAATGGACTTGAGAACTTCTGCTACTCGATGAAAAACACACTCAACGAGCAAATTGCAGCAAAGCTCTCACCAGACGACAAGGCGGCAATTGAAGCAACCATCAAGGAGACACTCGACTGGCTCGACAAGAACCAATCGGCATCAAAGGATGAATACACACAGAAACAGAAGGAAGCTGAGGCTAAGATCCAGCCCATCTTCACTAAAATGTATCAACAGAAT…	DANGILNVSAEDKTTGKKNKITITNDKGRLSKEQIDKMVADAEKFKAEDDKMKELVEAKN	15	93	9	101	PF07313.7	DUF1460	Family	87	166	216	9.6	0.44	0	CL0125
merged.48424_1	EINV_878:15592..16165	GATGCAAATGGGATTCTGAATGTGTCGGCTGAAGACAAGACAACAGGAAAGAAGAACAAGATCACAATCACAAACGACAAGGGAAGACTCTCAAAGGAGCAGATCGACAAGATGGTTGCAGACGCAGAGAAGTTCAAGGCGGAGGACGACAAGATGAAGGAGCTTGTTGAAGCAAAGAATGGACTTGAGAACTTCTGCTACTCGATGAAAAACACACTCAACGAGCAAATTGCAGCAAAGCTCTCACCAGACGACAAGGCGGCAATTGAAGCAACCATCAAGGAGACACTCGACTGGCTCGACAAGAACCAATCGGCATCAAAGGATGAATACACACAGAAACAGAAGGAAGCTGAGGCTAAGATCCAGCCCATCTTCACTAAAATGTATCAACAGAAT…	DANGILNVSAEDKTTGKKNKITITNDKGRLSKEQIDKMVADAEKFKAEDDKMKELVEAKN	32	108	20	134	PF05823.7	Gp-FAR-1	Family	26	101	154	11.1	0.26	0	No_clan
merged.48424_1	EINV_878:15592..16165	GATGCAAATGGGATTCTGAATGTGTCGGCTGAAGACAAGACAACAGGAAAGAAGAACAAGATCACAATCACAAACGACAAGGGAAGACTCTCAAAGGAGCAGATCGACAAGATGGTTGCAGACGCAGAGAAGTTCAAGGCGGAGGACGACAAGATGAAGGAGCTTGTTGAAGCAAAGAATGGACTTGAGAACTTCTGCTACTCGATGAAAAACACACTCAACGAGCAAATTGCAGCAAAGCTCTCACCAGACGACAAGGCGGCAATTGAAGCAACCATCAAGGAGACACTCGACTGGCTCGACAAGAACCAATCGGCATCAAAGGATGAATACACACAGAAACAGAAGGAAGCTGAGGCTAAGATCCAGCCCATCTTCACTAAAATGTATCAACAGAAT…	DANGILNVSAEDKTTGKKNKITITNDKGRLSKEQIDKMVADAEKFKAEDDKMKELVEAKN	72	124	33	137	PF03480.8	SBP_bac_7	Family	210	262	286	14.7	0.011	0	CL0177
merged.48424_1	EINV_878:15592..16165	GATGCAAATGGGATTCTGAATGTGTCGGCTGAAGACAAGACAACAGGAAAGAAGAACAAGATCACAATCACAAACGACAAGGGAAGACTCTCAAAGGAGCAGATCGACAAGATGGTTGCAGACGCAGAGAAGTTCAAGGCGGAGGACGACAAGATGAAGGAGCTTGTTGAAGCAAAGAATGGACTTGAGAACTTCTGCTACTCGATGAAAAACACACTCAACGAGCAAATTGCAGCAAAGCTCTCACCAGACGACAAGGCGGCAATTGAAGCAACCATCAAGGAGACACTCGACTGGCTCGACAAGAACCAATCGGCATCAAAGGATGAATACACACAGAAACAGAAGGAAGCTGAGGCTAAGATCCAGCCCATCTTCACTAAAATGTATCAACAGAAT…	DANGILNVSAEDKTTGKKNKITITNDKGRLSKEQIDKMVADAEKFKAEDDKMKELVEAKN	94	150	92	168	PF03634.8	TCP	Family	45	89	138	11.7	0.23	0	No_clan
merged.48424_2	EINV_878:15592..16165	GATGCAAATGGGATTCTGAATGTGTCGGCTGAAGACAAGACAACAGGAAAGAAGAACAAGATCACAATCACAAACGACAAGGGAAGACTCTCAAAGGAGCAGATCGACAAGATGGTTGCAGACGCAGAGAAGTTCAAGGCGGAGGACGACAAGATGAAGGAGCTTGTTGAAGCAAAGAATGGACTTGAGAACTTCTGCTACTCGATGAAAAACACACTCAACGAGCAAATTGCAGCAAAGCTCTCACCAGACGACAAGGCGGCAATTGAAGCAACCATCAAGGAGACACTCGACTGGCTCGACAAGAACCAATCGGCATCAAAGGATGAATACACACAGAAACAGAAGGAAGCTGAGGCTAAGATCCAGCCCATCTTCACTAAAATGTATCAACAGAAT…	KTHSTSKLQQSSHQTTRRQLKQPSRRHSTGSTRTNRHQRMNTHRNRRKLRLRSSPSSLKC	14	71	3	92	PF11801.3	Tom37_C	Domain	70	127	168	13.2	0.054	0	CL0497
merged.4843_1	EINV_1087:364036..364545	TGACTTGGTTGGTGGGTTTAAACCAGTGCAAATGAAGTTATTGTGTCATCCCCTTCGAATTGAATTCATTGAAGAGTTCAATCAAATATTTGCTCAAAGTAACAATGAGAAGTTTTTATTACAACTTGATGCGGCGTACGAGAAACAAGACTTTGGCAGATTTCTCACGTTGGTCTTAAAAGCATGTGAAATGGCAGCATCTAAAATTTCTCAATTGGAAACCACTGAAAGAGAGAATTGGCGGAAGATTGAGAACAAAGCGCGAAGGTACAAAGGACAGATCACAAACAAACAAGGAGGGTTTGCATTCAGTTTTATTTAGGTGATTTGATCACTGCATTGAGAATGGTCACTGGATCTTACTTGATGAAATCAACTTGGCGTCACACGAGACACTGG…	DLVGGFKPVQMKLLCHPLRIEFIEEFNQIFAQSNNEKFLLQLDAAYEKQDFGRFLTLVLK	21	87	9	98	PF03399.11	SAC3_GANP	Family	117	188	204	17	0.0028	0	CL0123
merged.49333_1	EINV_880:30142..30777	TGGGTGAATTAACTCCGTTCACCATTGATATATTCAACGCCGAGCATTTTAATCTTAACAACATTACATTTTCGACAAATTCAAATGACATTTTAATGACAAAAGATATTAAGACGGAGTTATCTTCATCCCAAATAGTTTTGGGTACAATATCAGTTCAACAGTCGTTGAACACCGTTATTTACTTCCAGTTTAAAAAAGGAGGCAGAACACCTTTTCAAGTCTTTATGAAGTATTTAGGAATTTCGGGATTAAATTGTATAACAAAGTCATTTGATGTTGAAGTTTCTCAACCATTTTCTGTTTCAAATCAATTCATCAATGGGTCTGACTCAATACAGTCATTTTCTCTTCTTTATTTTTCATTGAAAAATACTTCAGGAACAACATTAGTAATCG…	GELTPFTIDIFNAEHFNLNNITFSTNSNDILMTKDIKTELSSSQIVLGTISVQQSLNTVI	19	100	14	106	PF09066.5	B2-adapt-app_C	Domain	23	106	114	9.8	0.62	0	No_clan
merged.49387_1	EINV_878:413093..413742	CAACACGTCACACCAATCCACTGTTTTCAATCCGAAAAGACGGCTAGAAAGTGACGACCAAAGATAGTGAAAGGGAAGATTGTCCAAGCTGGAAATGCGTGTTTTAAATAAAAAGAAATCCAAATTGGGTAAACCAAATATTCACAAAACAAAAAATTTATAAATGAGCAGACAAGTGTGGAACGAACATTCCCAAGAAATTATGTCAAAAACAAGGCACTGTCATCTCATAGTTTATTCGAGTTGATGAGTCGGATCACACAACACCAAACAGTCTGCTCCAGACGACTGAGTAACATCATTCAAGTCAATACAATCGTTCGGAAGAGTGACATTGAGAAGTATTATGACCAAGCCATCGATGATGGTGGAGAGTCTTCATTTAGTTGTGATGCTGAA…	TKYSQNKKFINEQTSVERTFPRNYVKNKALSSHSLFELMSRITQHQTVCSRRLSNIIQVN	1	37	1	49	PF09933.4	DUF2165	Family	27	63	160	11.2	0.2	0	No_clan
merged.49630_1	EINV_880:157319..157842	CTTCCGATCTTGAGACAAATTCAAGGAACTTGTCATACTTGCCATTCTGTCTTGCGATTTCTCCAATTTCCGTCTCAATTGGTATGTACAACAAGTTGATCATTTGGCACATCTCCTGGGCATCGTCTTCATTCTTCGCGTACCTCTTGATGACATCGTCACCACGCTCTTTCAAAGTGACAGTATAATCCCATTTTACGCGTTTATCGGCGTAGCAAACAACGTCAATTTCAGTTAGCACCCCGCTTTGTCGTAAAGGAACGACGTGTTGTCCTATGATCTCACAGATCTCTTTCGAACACCCCAACTTCTCAGCTTCCGTCTGTCCAGTCTTGTCGTGACTTTCTTTTGTTGTCAGCGAGCGCGTCTTTGTGATGTCATGAAGAAGTGATCCAGCGA…	TLLRTTKTSMYVWNHSHKVMAIALEIYDLLCPTLVLDRDLLIAGSLLHDITKTRSLTTKE	13	91	12	152	PF01966.17	HD	Family	2	93	122	27.7	1.9e-06	1	CL0237
merged.49717_1	EINV_880:201175..201724	AGAAAGTGTTATCAAATCACGAACAATCAACGTTTAATTCGCTCAGAAAAAATCAAGAACCTCGTCGGATGTCGACAGGTCAACCCATCTTTCTACCACGTTTTGAAACTGCCAACAACTTTGTGGTCAATAAAGAAGGGTTCTTATTTACAAATCGGAGATCTGTAGTAATTAAAGATGTTCGACTTGCGGAGATAAACCAGCTCTTTCCAATGTTAGAGAGGTTTGGTACTATAATAGGGATCTCACAGTGGAAAGACACTGGGGTTAAAATTGATTATGACAAAGAGAGCAGCGCAAGCGCTTTGTTCGCAAGGGGTAGTATTGAGGTTGGAGGAAAGGTTTGTGTAATTGTCGGGTTGAACGAGAACTATGGAGAAATCCCTCCAAAGGATATGA…	KVLSNHEQSTFNSLRKNQEPRRMSTGQPIFLPRFETANNFVVNKEGFLFTNRRSVVIKDV	37	79	33	104	PF03703.9	DUF304	Domain	9	52	80	12.5	0.1	0	CL0266
merged.49832_1	EINV_880:258155..258671	AAAATTCAATTACAAAGTGACCCGTCATGCTCTGACAGGGGAAGTGAGTCGATAAAACACAATGTGAATGGGACTGTCGCGGTTTTGTGAAACCCAAAATATTCAAGAACTAATGTGAAGAAGTACAAAAACGATATACCTGAACTATTGACTACTTTATCTGAACAATGATGTATAACCGCAATCCTGTTCCATTTTAAAGCTATTTTGAATGGTACATTATTTTTCAAGAGGACTATGATGTGTCCCATCTCATGAACTATACACGACACTAATAATATGAGTAAAGAGTAAACGGGATGTTCAAATAAGTCAGTCAAGTCCGTTTGAAACAAAACGAAGTGGAAAACCAAAACACAACTAAAGTACTTGGGGATGTGTTGATAAATTTTTAATAGT…	CLVLCITFTLIFLYINPIEIVIPIQANENKCYTVELFYLLLKIYQHIPKYFSCVLVFHFV	76	101	75	122	PF02163.17	Peptidase_M50	Family	2	27	192	12.7	0.041	0	CL0126	predicted_active_site[88,88]
merged.50146_1	EINV_881:80810..81527	TCGTTCCATCTATTACGTCTATTACAAATTTTATGAGAGGAAAAACTGGTGTTGATGAAGACAGAGAACTTCCGATATTGAGTTTTAAAAGAGAGACTACAAGAGGTGCTGAATCGAACTCGGAAGTAAACAAAGACAAAAGAATAAATGCTATTCAAAAATTGTACGCAAGAATGTGCGAGGGATACTCGTGGGTGTGTTTGGACGAAACTTTATGGAGAATAGCTACGACGAGTGCGTACGGATGGAGTGAACGTAGAAAGAAGTGCTTTATAACAAAAAGTAAAAGGGGGCTTCGATTGACAAGTGTATGTGCAATAGATGTAAACGGAATGAGTTATTGTGATATTGTTAATGGAATTAACGACAAGCCTTTATTCAACACGTATTTTAAAAGAC…	VPSITSITNFMRGKTGVDEDRELPILSFKRETTRGAESNSEVNKDKRINAIQKLYARMCE	65	203	63	207	PF13358.1	DDE_3	Domain	3	145	146	52.4	4e-14	1	CL0219
merged.50377_1	EINV_882:68780..69391	TATAATTTATTTCCGACATTTTCCCGATTTTACACATAAAACACAAACAATTTGAAATTACAAGTCTTTTTTATATGCTTATGCCCAAATTTCATTGCGACATCTCTCCATAGACGCTATTACTTCAGCCGGTTGAATTGAAATAAATCCATCTTTGATTTTTTCAAGAAGATCGCCAAGGCCAGTCCAAATACATATGTCATTTTCTACACGCCTTTCCCAAAACCCCAAAACAGTTTCGATTGGGTTGAGTTCAGGACTGTAAGCTGTATTATAAACAACTGAATGACGAGTGTTAGTTACTGGTTCCCTCAAATGGATGTGTATAGTACATTCGTCACACCGAAACACTGCTGAATTGTTGTTGTCGTCATAACTTTTTATCAATTCCATGAAATA…	SDEKVFNIYFMELIKSYDDNNNSAVFRCDECTIHIHLREPVTNTRHSVVYNTAYSPELNP	2	74	1	77	PF13358.1	DDE_3	Domain	61	136	146	29	6.6e-07	1	CL0219
merged.50377_1	EINV_882:68780..69391	TATAATTTATTTCCGACATTTTCCCGATTTTACACATAAAACACAAACAATTTGAAATTACAAGTCTTTTTTATATGCTTATGCCCAAATTTCATTGCGACATCTCTCCATAGACGCTATTACTTCAGCCGGTTGAATTGAAATAAATCCATCTTTGATTTTTTCAAGAAGATCGCCAAGGCCAGTCCAAATACATATGTCATTTTCTACACGCCTTTCCCAAAACCCCAAAACAGTTTCGATTGGGTTGAGTTCAGGACTGTAAGCTGTATTATAAACAACTGAATGACGAGTGTTAGTTACTGGTTCCCTCAAATGGATGTGTATAGTACATTCGTCACACCGAAACACTGCTGAATTGTTGTTGTCGTCATAACTTTTTATCAATTCCATGAAATA…	SDEKVFNIYFMELIKSYDDNNNSAVFRCDECTIHIHLREPVTNTRHSVVYNTAYSPELNP	40	89	32	94	PF08662.6	eIF2A	Family	137	186	194	14	0.027	0	CL0186
merged.50560_1	EINV_90:17410..18422	AAATTGTTGATTTTGATGACTCTATTACACACCAACAAATCTTATTTTGATATTTATTTGTGTTTGGGAATGAATAATAAATTCAAAGATCGAGATTGGAGCATCAATTCAAAACAATCATTATTGGTGACCACCAGAGCTGAGTTAAGAGTGGAAAGGGCAATAGAAGATGCATTAAATTTATTCACAGATAACGCCAGAGAACAATTAATGGTAAAGTTGGAAAATACAACAGAAATAACAAAAACTTTTGCAGATACCTGTGAGGCTTCTTTTAGTGAATGGATTCCCAATTTAAAAAAGTGTGGGTTTGCAGTAGATGGTAGAGATCAAAGGGTTAACAACTCTTCAAAAATCGTGGGTGGGAGGCTGTGTTAAAATGGTGTCTTTTTTAGTCAA…	KLLILMTLLHTNKSYFDIYLCLGMNNKFKDRDWSINSKQSLLVTTRAELRVERAIEDALN	9	56	5	96	PF00917.21	MATH	Domain	30	78	117	12.2	0.13	0	CL0389
merged.50560_2	EINV_90:17410..18422	AAATTGTTGATTTTGATGACTCTATTACACACCAACAAATCTTATTTTGATATTTATTTGTGTTTGGGAATGAATAATAAATTCAAAGATCGAGATTGGAGCATCAATTCAAAACAATCATTATTGGTGACCACCAGAGCTGAGTTAAGAGTGGAAAGGGCAATAGAAGATGCATTAAATTTATTCACAGATAACGCCAGAGAACAATTAATGGTAAAGTTGGAAAATACAACAGAAATAACAAAAACTTTTGCAGATACCTGTGAGGCTTCTTTTAGTGAATGGATTCCCAATTTAAAAAAGTGTGGGTTTGCAGTAGATGGTAGAGATCAAAGGGTTAACAACTCTTCAAAAATCGTGGGTGGGAGGCTGTGTTAAAATGGTGTCTTTTTTAGTCAA…	NGVFFSQKINKSALKSEAYCTSLGIVTKLTTCIPASFHDATIFKNFKMWLTQHNEFVLAD	4	138	1	138	PF13359.1	DDE_4	Domain	20	153	153	63.7	1.3e-17	1	CL0219
merged.50878_1	EINV_90:174364..175467	ATACGACGCTTTCAACAATGTGTGGGTTTGATTTAACATTTGGATAGTATTTCTCCAACAACATAATGTAATCATTAAACCCGACTATTTCAAGTTGTTTGGGTTCAACAACAATTGAAACGTGTGTTGAAATTTCATTGAAAAGTTTTGTACAATTTGGTTTAAAAAGTTCAATAGGAATTTTTTTCATGGAGTTAATATAAAGGCTAACAATATGAGTACAAGGGAAACCAGATGTGAAATATACAGAGAATGAACATCCGTTGAAATTTGTCACGTGAGGTAGTGAATCGTAATAATCCATCACATATTTCGATTTAGTTGCATCAATAACATTTAAGACTCTTTTTATTGTAACTGATGTCATCTTTCTAATAACATCTTCATTGAAAAACTGAA…	DSKGHSHCVFFAVMQNRTTSFFELIFNFVKKFVNPKVFICDRCKSQTSALKKVFTNIDIV	5	70	1	71	PF10551.4	MULE	Domain	25	92	93	48.3	7.5e-13	1	CL0219
merged.50889_1	EINV_90:181378..182254	TGCCAATGTTACAACAGTCGAAGAAATCACAGAAATTACACAAGAACAATTTGAACTTGGGTATAATAACAATTCTCCAACTCAAATATCACAAGAAGCATTGGATACAATCGACAAAATGATTCCTTCAATAAGCGCGATTAGAAACTTCATGAAAGGAAAAACTGGTATAGATGAGGACAGAACTCTTCCTGTTTTAAGTTTCAAAAGGGAAACTCCACGAGGCGCAGTTGCAAACACTAACGAAAACAAAGAAAAAAGAATCGCCGCGATTGAAGAATTGGTTGGTCAGATGCACTCAGGAAAAACATGTGTTTGCATTGATGAATTCTCGTGGCGTATTGCTTGCACTGCGGTTTACGGATGGAGTCCAATTGGTGAAAAACTTTTCGTGACAAA…	ANVTTVEEITEITQEQFELGYNNNSPTQISQEALDTIDKMIPSISAIRNFMKGKTGIDED	104	234	103	241	PF13358.1	DDE_3	Domain	2	136	146	67.2	1.1e-18	1	CL0219
merged.50889_1	EINV_90:181378..182254	TGCCAATGTTACAACAGTCGAAGAAATCACAGAAATTACACAAGAACAATTTGAACTTGGGTATAATAACAATTCTCCAACTCAAATATCACAAGAAGCATTGGATACAATCGACAAAATGATTCCTTCAATAAGCGCGATTAGAAACTTCATGAAAGGAAAAACTGGTATAGATGAGGACAGAACTCTTCCTGTTTTAAGTTTCAAAAGGGAAACTCCACGAGGCGCAGTTGCAAACACTAACGAAAACAAAGAAAAAAGAATCGCCGCGATTGAAGAATTGGTTGGTCAGATGCACTCAGGAAAAACATGTGTTTGCATTGATGAATTCTCGTGGCGTATTGCTTGCACTGCGGTTTACGGATGGAGTCCAATTGGTGAAAAACTTTTCGTGACAAA…	ANVTTVEEITEITQEQFELGYNNNSPTQISQEALDTIDKMIPSISAIRNFMKGKTGIDED	199	249	192	254	PF08662.6	eIF2A	Family	136	186	194	15.1	0.012	0	CL0186
merged.51289_1	EINV_901:88898..89576	TTTTTCTAAGAACAATGAAATTATGAAGCTTGAGTGTATGGATTGGCGTTTTGAACTCTTCTTTTCCTCCAATAAATAACCCCAATTACCACAACCACTACAACAACAAATAGCACTACCAGAACTGCTATAACCACCCCAATAACGATCCCGATTGTTTTACTATTACTCTTTGTGTTGTCATCTTCTTGCATTATACCTTTCTCTATCATGAAGTCGCCACTCCTCTTTTCATAATAAACACCATTCACCACACTTTTCTCGATAGTCACATCTTCAAAATGAACTTTTCCTTCACCTCCTATATTGACTTTACTATTTGAAAAAGAAACCCTTTTTATTTTCATTTCTTTTTCAACATTAAATTCTAGATTTGAATCAATAATTGAAGAGTCTTTC…	QYRLLKNSLLFSESNLENVKWKKGATKMLIQNTTFYKTVFADVKFDNVIFTNNSLQISTF	11	89	6	90	PF13599.1	Pentapeptide_4	Repeat	8	77	78	22.1	8.4e-05	0	CL0505
merged.51289_1	EINV_901:88898..89576	TTTTTCTAAGAACAATGAAATTATGAAGCTTGAGTGTATGGATTGGCGTTTTGAACTCTTCTTTTCCTCCAATAAATAACCCCAATTACCACAACCACTACAACAACAAATAGCACTACCAGAACTGCTATAACCACCCCAATAACGATCCCGATTGTTTTACTATTACTCTTTGTGTTGTCATCTTCTTGCATTATACCTTTCTCTATCATGAAGTCGCCACTCCTCTTTTCATAATAAACACCATTCACCACACTTTTCTCGATAGTCACATCTTCAAAATGAACTTTTCCTTCACCTCCTATATTGACTTTACTATTTGAAAAAGAAACCCTTTTTATTTTCATTTCTTTTTCAACATTAAATTCTAGATTTGAATCAATAATTGAAGAGTCTTTC…	QYRLLKNSLLFSESNLENVKWKKGATKMLIQNTTFYKTVFADVKFDNVIFTNNSLQISTF	20	80	14	102	PF09259.6	Fve	Domain	23	83	111	13.8	0.036	0	No_clan
merged.51289_1	EINV_901:88898..89576	TTTTTCTAAGAACAATGAAATTATGAAGCTTGAGTGTATGGATTGGCGTTTTGAACTCTTCTTTTCCTCCAATAAATAACCCCAATTACCACAACCACTACAACAACAAATAGCACTACCAGAACTGCTATAACCACCCCAATAACGATCCCGATTGTTTTACTATTACTCTTTGTGTTGTCATCTTCTTGCATTATACCTTTCTCTATCATGAAGTCGCCACTCCTCTTTTCATAATAAACACCATTCACCACACTTTTCTCGATAGTCACATCTTCAAAATGAACTTTTCCTTCACCTCCTATATTGACTTTACTATTTGAAAAAGAAACCCTTTTTATTTTCATTTCTTTTTCAACATTAAATTCTAGATTTGAATCAATAATTGAAGAGTCTTTC…	QYRLLKNSLLFSESNLENVKWKKGATKMLIQNTTFYKTVFADVKFDNVIFTNNSLQISTF	25	150	6	172	PF13229.1	Beta_helix	Family	31	154	158	13.4	0.044	0	CL0268
merged.51289_1	EINV_901:88898..89576	TTTTTCTAAGAACAATGAAATTATGAAGCTTGAGTGTATGGATTGGCGTTTTGAACTCTTCTTTTCCTCCAATAAATAACCCCAATTACCACAACCACTACAACAACAAATAGCACTACCAGAACTGCTATAACCACCCCAATAACGATCCCGATTGTTTTACTATTACTCTTTGTGTTGTCATCTTCTTGCATTATACCTTTCTCTATCATGAAGTCGCCACTCCTCTTTTCATAATAAACACCATTCACCACACTTTTCTCGATAGTCACATCTTCAAAATGAACTTTTCCTTCACCTCCTATATTGACTTTACTATTTGAAAAAGAAACCCTTTTTATTTTCATTTCTTTTTCAACATTAAATTCTAGATTTGAATCAATAATTGAAGAGTCTTTC…	QYRLLKNSLLFSESNLENVKWKKGATKMLIQNTTFYKTVFADVKFDNVIFTNNSLQISTF	37	201	8	208	PF02009.11	Rifin_STEVOR	Family	159	288	299	10.3	0.35	0	No_clan
merged.51289_1	EINV_901:88898..89576	TTTTTCTAAGAACAATGAAATTATGAAGCTTGAGTGTATGGATTGGCGTTTTGAACTCTTCTTTTCCTCCAATAAATAACCCCAATTACCACAACCACTACAACAACAAATAGCACTACCAGAACTGCTATAACCACCCCAATAACGATCCCGATTGTTTTACTATTACTCTTTGTGTTGTCATCTTCTTGCATTATACCTTTCTCTATCATGAAGTCGCCACTCCTCTTTTCATAATAAACACCATTCACCACACTTTTCTCGATAGTCACATCTTCAAAATGAACTTTTCCTTCACCTCCTATATTGACTTTACTATTTGAAAAAGAAACCCTTTTTATTTTCATTTCTTTTTCAACATTAAATTCTAGATTTGAATCAATAATTGAAGAGTCTTTC…	QYRLLKNSLLFSESNLENVKWKKGATKMLIQNTTFYKTVFADVKFDNVIFTNNSLQISTF	128	200	71	206	PF06697.7	DUF1191	Family	167	245	278	10	0.25	0	No_clan
merged.51289_1	EINV_901:88898..89576	TTTTTCTAAGAACAATGAAATTATGAAGCTTGAGTGTATGGATTGGCGTTTTGAACTCTTCTTTTCCTCCAATAAATAACCCCAATTACCACAACCACTACAACAACAAATAGCACTACCAGAACTGCTATAACCACCCCAATAACGATCCCGATTGTTTTACTATTACTCTTTGTGTTGTCATCTTCTTGCATTATACCTTTCTCTATCATGAAGTCGCCACTCCTCTTTTCATAATAAACACCATTCACCACACTTTTCTCGATAGTCACATCTTCAAAATGAACTTTTCCTTCACCTCCTATATTGACTTTACTATTTGAAAAAGAAACCCTTTTTATTTTCATTTCTTTTTCAACATTAAATTCTAGATTTGAATCAATAATTGAAGAGTCTTTC…	QYRLLKNSLLFSESNLENVKWKKGATKMLIQNTTFYKTVFADVKFDNVIFTNNSLQISTF	151	191	138	209	PF08374.6	Protocadherin	Family	22	61	221	14.7	0.016	0	No_clan
merged.51289_1	EINV_901:88898..89576	TTTTTCTAAGAACAATGAAATTATGAAGCTTGAGTGTATGGATTGGCGTTTTGAACTCTTCTTTTCCTCCAATAAATAACCCCAATTACCACAACCACTACAACAACAAATAGCACTACCAGAACTGCTATAACCACCCCAATAACGATCCCGATTGTTTTACTATTACTCTTTGTGTTGTCATCTTCTTGCATTATACCTTTCTCTATCATGAAGTCGCCACTCCTCTTTTCATAATAAACACCATTCACCACACTTTTCTCGATAGTCACATCTTCAAAATGAACTTTTCCTTCACCTCCTATATTGACTTTACTATTTGAAAAAGAAACCCTTTTTATTTTCATTTCTTTTTCAACATTAAATTCTAGATTTGAATCAATAATTGAAGAGTCTTTC…	QYRLLKNSLLFSESNLENVKWKKGATKMLIQNTTFYKTVFADVKFDNVIFTNNSLQISTF	151	190	124	207	PF06024.7	DUF912	Family	46	87	101	13.6	0.048	0	No_clan
merged.51289_1	EINV_901:88898..89576	TTTTTCTAAGAACAATGAAATTATGAAGCTTGAGTGTATGGATTGGCGTTTTGAACTCTTCTTTTCCTCCAATAAATAACCCCAATTACCACAACCACTACAACAACAAATAGCACTACCAGAACTGCTATAACCACCCCAATAACGATCCCGATTGTTTTACTATTACTCTTTGTGTTGTCATCTTCTTGCATTATACCTTTCTCTATCATGAAGTCGCCACTCCTCTTTTCATAATAAACACCATTCACCACACTTTTCTCGATAGTCACATCTTCAAAATGAACTTTTCCTTCACCTCCTATATTGACTTTACTATTTGAAAAAGAAACCCTTTTTATTTTCATTTCTTTTTCAACATTAAATTCTAGATTTGAATCAATAATTGAAGAGTCTTTC…	QYRLLKNSLLFSESNLENVKWKKGATKMLIQNTTFYKTVFADVKFDNVIFTNNSLQISTF	151	201	126	210	PF12768.2	Rax2	Family	205	258	281	12	0.078	0	No_clan
merged.51289_1	EINV_901:88898..89576	TTTTTCTAAGAACAATGAAATTATGAAGCTTGAGTGTATGGATTGGCGTTTTGAACTCTTCTTTTCCTCCAATAAATAACCCCAATTACCACAACCACTACAACAACAAATAGCACTACCAGAACTGCTATAACCACCCCAATAACGATCCCGATTGTTTTACTATTACTCTTTGTGTTGTCATCTTCTTGCATTATACCTTTCTCTATCATGAAGTCGCCACTCCTCTTTTCATAATAAACACCATTCACCACACTTTTCTCGATAGTCACATCTTCAAAATGAACTTTTCCTTCACCTCCTATATTGACTTTACTATTTGAAAAAGAAACCCTTTTTATTTTCATTTCTTTTTCAACATTAAATTCTAGATTTGAATCAATAATTGAAGAGTCTTTC…	QYRLLKNSLLFSESNLENVKWKKGATKMLIQNTTFYKTVFADVKFDNVIFTNNSLQISTF	154	200	136	203	PF13273.1	DUF4064	Family	38	84	100	15.6	0.011	0	CL0347
merged.51289_1	EINV_901:88898..89576	TTTTTCTAAGAACAATGAAATTATGAAGCTTGAGTGTATGGATTGGCGTTTTGAACTCTTCTTTTCCTCCAATAAATAACCCCAATTACCACAACCACTACAACAACAAATAGCACTACCAGAACTGCTATAACCACCCCAATAACGATCCCGATTGTTTTACTATTACTCTTTGTGTTGTCATCTTCTTGCATTATACCTTTCTCTATCATGAAGTCGCCACTCCTCTTTTCATAATAAACACCATTCACCACACTTTTCTCGATAGTCACATCTTCAAAATGAACTTTTCCTTCACCTCCTATATTGACTTTACTATTTGAAAAAGAAACCCTTTTTATTTTCATTTCTTTTTCAACATTAAATTCTAGATTTGAATCAATAATTGAAGAGTCTTTC…	QYRLLKNSLLFSESNLENVKWKKGATKMLIQNTTFYKTVFADVKFDNVIFTNNSLQISTF	158	202	143	210	PF02480.11	Herpes_gE	Family	342	386	439	12.4	0.03	0	CL0011
merged.51289_1	EINV_901:88898..89576	TTTTTCTAAGAACAATGAAATTATGAAGCTTGAGTGTATGGATTGGCGTTTTGAACTCTTCTTTTCCTCCAATAAATAACCCCAATTACCACAACCACTACAACAACAAATAGCACTACCAGAACTGCTATAACCACCCCAATAACGATCCCGATTGTTTTACTATTACTCTTTGTGTTGTCATCTTCTTGCATTATACCTTTCTCTATCATGAAGTCGCCACTCCTCTTTTCATAATAAACACCATTCACCACACTTTTCTCGATAGTCACATCTTCAAAATGAACTTTTCCTTCACCTCCTATATTGACTTTACTATTTGAAAAAGAAACCCTTTTTATTTTCATTTCTTTTTCAACATTAAATTCTAGATTTGAATCAATAATTGAAGAGTCTTTC…	QYRLLKNSLLFSESNLENVKWKKGATKMLIQNTTFYKTVFADVKFDNVIFTNNSLQISTF	165	196	142	196	PF14257.1	DUF4349	Family	231	262	262	12.6	0.053	0	No_clan
merged.51289_1	EINV_901:88898..89576	TTTTTCTAAGAACAATGAAATTATGAAGCTTGAGTGTATGGATTGGCGTTTTGAACTCTTCTTTTCCTCCAATAAATAACCCCAATTACCACAACCACTACAACAACAAATAGCACTACCAGAACTGCTATAACCACCCCAATAACGATCCCGATTGTTTTACTATTACTCTTTGTGTTGTCATCTTCTTGCATTATACCTTTCTCTATCATGAAGTCGCCACTCCTCTTTTCATAATAAACACCATTCACCACACTTTTCTCGATAGTCACATCTTCAAAATGAACTTTTCCTTCACCTCCTATATTGACTTTACTATTTGAAAAAGAAACCCTTTTTATTTTCATTTCTTTTTCAACATTAAATTCTAGATTTGAATCAATAATTGAAGAGTCTTTC…	QYRLLKNSLLFSESNLENVKWKKGATKMLIQNTTFYKTVFADVKFDNVIFTNNSLQISTF	165	194	142	210	PF13908.1	Shisa	Family	70	99	179	12.2	0.13	0	No_clan
merged.51289_1	EINV_901:88898..89576	TTTTTCTAAGAACAATGAAATTATGAAGCTTGAGTGTATGGATTGGCGTTTTGAACTCTTCTTTTCCTCCAATAAATAACCCCAATTACCACAACCACTACAACAACAAATAGCACTACCAGAACTGCTATAACCACCCCAATAACGATCCCGATTGTTTTACTATTACTCTTTGTGTTGTCATCTTCTTGCATTATACCTTTCTCTATCATGAAGTCGCCACTCCTCTTTTCATAATAAACACCATTCACCACACTTTTCTCGATAGTCACATCTTCAAAATGAACTTTTCCTTCACCTCCTATATTGACTTTACTATTTGAAAAAGAAACCCTTTTTATTTTCATTTCTTTTTCAACATTAAATTCTAGATTTGAATCAATAATTGAAGAGTCTTTC…	QYRLLKNSLLFSESNLENVKWKKGATKMLIQNTTFYKTVFADVKFDNVIFTNNSLQISTF	169	198	165	208	PF06143.6	Baculo_11_kDa	Family	39	68	84	9.2	0.66	0	No_clan
merged.51289_1	EINV_901:88898..89576	TTTTTCTAAGAACAATGAAATTATGAAGCTTGAGTGTATGGATTGGCGTTTTGAACTCTTCTTTTCCTCCAATAAATAACCCCAATTACCACAACCACTACAACAACAAATAGCACTACCAGAACTGCTATAACCACCCCAATAACGATCCCGATTGTTTTACTATTACTCTTTGTGTTGTCATCTTCTTGCATTATACCTTTCTCTATCATGAAGTCGCCACTCCTCTTTTCATAATAAACACCATTCACCACACTTTTCTCGATAGTCACATCTTCAAAATGAACTTTTCCTTCACCTCCTATATTGACTTTACTATTTGAAAAAGAAACCCTTTTTATTTTCATTTCTTTTTCAACATTAAATTCTAGATTTGAATCAATAATTGAAGAGTCTTTC…	QYRLLKNSLLFSESNLENVKWKKGATKMLIQNTTFYKTVFADVKFDNVIFTNNSLQISTF	173	203	168	203	PF13400.1	Tad	Domain	7	37	48	11.4	0.23	0	CL0496
merged.51289_1	EINV_901:88898..89576	TTTTTCTAAGAACAATGAAATTATGAAGCTTGAGTGTATGGATTGGCGTTTTGAACTCTTCTTTTCCTCCAATAAATAACCCCAATTACCACAACCACTACAACAACAAATAGCACTACCAGAACTGCTATAACCACCCCAATAACGATCCCGATTGTTTTACTATTACTCTTTGTGTTGTCATCTTCTTGCATTATACCTTTCTCTATCATGAAGTCGCCACTCCTCTTTTCATAATAAACACCATTCACCACACTTTTCTCGATAGTCACATCTTCAAAATGAACTTTTCCTTCACCTCCTATATTGACTTTACTATTTGAAAAAGAAACCCTTTTTATTTTCATTTCTTTTTCAACATTAAATTCTAGATTTGAATCAATAATTGAAGAGTCTTTC…	QYRLLKNSLLFSESNLENVKWKKGATKMLIQNTTFYKTVFADVKFDNVIFTNNSLQISTF	176	207	167	210	PF05961.6	Chordopox_A13L	Family	5	36	68	11.1	0.26	0	No_clan
merged.51609_1	EINV_891:86..1075	AGGGAAACTGATAATAGGCGGCGATTGATCGTACTCATAACCGCAACAGGTCTCCAAGAATAATAATCTTTAGTTGAATAGAAGAACGTAGGTAAGGGAAGTCGGCAAAACAGCTCTGTAAGTTAGCGAGAAAGAGTAGCTCTGATGAAGACCAGTAATGGTAAGAATTTTGATCAGAACTTTTAAGATTAGGGGAATCCGACTGTTTAATAAAAACATAGCATTGTGAGAAATAGGAAATGTTCATAACACAATGTGATTTCTGCCCAGTGCTCTGAATGTCAAGGTAATGAAATTTACTTAAGCGCGGGTTAACGGCGGGAGTAACTATGACTCTCTTAAGGTAGCCAAATGCCTCGTCATCTAATTAGTGACGCGCATGAATGGATCACCGTGATT…	LDDEAFGYLKRVIVTPAVNPRLSKFHYLDIQSTGQKSHCVMNISYFSQCYVFIKQSDSPN	1	22	1	26	PF14212.1	DUF4324	Family	70	91	95	11.1	0.26	0	No_clan
merged.51710_1	EINV_903:36910..37622	GAAACATTAACACAACTATTTTATCATGACGTTTATAATAATACAACAAAAACCAAAGCAAATTGTTTTAATTTTTAAAACAAGAACGCAATGATAAATGCAAGGAATGCAAAGATCTCAAATGCACTTGCAGAATAAGTGTAGTAAATATCAGTATTGGTTAAACATTTTTCAAGTTCAAAAACTTGGGCTTCTTGAGTGGTATCAGCATCTCCAGTGCAGTCTTCTGTTTTATATGGTGTCATTGTTAACTTGTCGTCTTTTATTTCTGCCTTGTAAGAAGCAAAATAGTTCGACTTTTTAACGCATTGTGGATATAACGTTTCATAAGGATGACCATTACTTTCACTGATTTTACAGTCACTCAAATCAAAATAATTATATTTAACAAAATAATAC…	HMFTLLLITLASANYIIDTNYDGSYLVIKLGQCYSEGSSAYIKIEEDGDNLILYGSKKCG	83	170	71	177	PF11912.3	DUF3430	Family	23	121	212	17.3	0.0029	0	No_clan
merged.51710_1	EINV_903:36910..37622	GAAACATTAACACAACTATTTTATCATGACGTTTATAATAATACAACAAAAACCAAAGCAAATTGTTTTAATTTTTAAAACAAGAACGCAATGATAAATGCAAGGAATGCAAAGATCTCAAATGCACTTGCAGAATAAGTGTAGTAAATATCAGTATTGGTTAAACATTTTTCAAGTTCAAAAACTTGGGCTTCTTGAGTGGTATCAGCATCTCCAGTGCAGTCTTCTGTTTTATATGGTGTCATTGTTAACTTGTCGTCTTTTATTTCTGCCTTGTAAGAAGCAAAATAGTTCGACTTTTTAACGCATTGTGGATATAACGTTTCATAAGGATGACCATTACTTTCACTGATTTTACAGTCACTCAAATCAAAATAATTATATTTAACAAAATAATAC…	HMFTLLLITLASANYIIDTNYDGSYLVIKLGQCYSEGSSAYIKIEEDGDNLILYGSKKCG	110	142	103	143	PF12131.3	DUF3586	Family	46	77	78	10	0.61	0	No_clan
merged.51806_1	EINV_905:0..537	AGATGAGTACGACACGAGTGGTGGGGTTGGTTTTGTGTTCAGTTGGGTGTCTTATCTTTCCAACATTTTTTCGACATTTGAACTGTCGAAAATCGAAATTGAAAAATTCACAGACTTTTCAGTTCCGCATTTCAAAAATTATTTGGGGCTTCCAAAACACCTTCAGCGCGCTTTGATTACTTTTCAAATAGAAAGTGACATCAAAGCCTTCAAAGAGAAGAATGAGAGTGTCTGTAATCACTGCAACAAATTAAAAAGTTGCCAACACTTTGTTTGTGGCACCAAATGTGGCCACTTCATTTGCGATGAGTGCGCAACAATAAAGGTCATTAACTGCAACACGACCAAAACAAAATGTTGTTGTGATGTGTGTGGTACCGAATTCACTTTATTTGAGTT…	DEYDTSGGVGFVFSWVSYLSNIFSTFELSKIEIEKFTDFSVPHFKNYLGLPKHLQRALIT	121	167	120	171	PF08274.7	PhnA_Zn_Ribbon	Domain	5	26	30	14.2	0.025	0	CL0167
merged.51806_1	EINV_905:0..537	AGATGAGTACGACACGAGTGGTGGGGTTGGTTTTGTGTTCAGTTGGGTGTCTTATCTTTCCAACATTTTTTCGACATTTGAACTGTCGAAAATCGAAATTGAAAAATTCACAGACTTTTCAGTTCCGCATTTCAAAAATTATTTGGGGCTTCCAAAACACCTTCAGCGCGCTTTGATTACTTTTCAAATAGAAAGTGACATCAAAGCCTTCAAAGAGAAGAATGAGAGTGTCTGTAATCACTGCAACAAATTAAAAAGTTGCCAACACTTTGTTTGTGGCACCAAATGTGGCCACTTCATTTGCGATGAGTGCGCAACAATAAAGGTCATTAACTGCAACACGACCAAAACAAAATGTTGTTGTGATGTGTGTGGTACCGAATTCACTTTATTTGAGTT…	DEYDTSGGVGFVFSWVSYLSNIFSTFELSKIEIEKFTDFSVPHFKNYLGLPKHLQRALIT	154	168	151	170	PF14446.1	Prok-RING_1	Family	15	29	55	15	0.013	0	CL0229
merged.51833_1	EINV_906:24658..25415	TGAAAATGGAACATCACCACATCGCACACCCATTCAAAGATGTTTACTTGCCAACTGAAATAACTTGTTTGACTTCAATGGACTATCTCTCAAATATCTCTTCCAAAAGCGACACAACAAAGAACTTATTAAAAATGCCACAAAACCCAAAACTTTCTAAAAGTGAAAACCCTTCAAAAAATGTCAAACATAAAAAGCGTTATTCACAAAAATTCAAAGAAGACAGACAATGCGAAAAAACAGGGAAAAAAATATCTCTTAGAAAAGGTTCTACGATAGTTTGCACCTCTCTAATTTCACACCATAATGAAGACTTTTCAGAAACTGAAATCGATGACAACGACATCACAAAAACTTCAAGAGATCTGCAGATCTCAAAAATTAACAAGTCAACAGTCA…	KMEHHHIAHPFKDVYLPTEITCLTSMDYLSNISSKSDTTKNLLKMPQNPKLSKSENPSKN	114	172	58	176	PF12862.2	Apc5	Domain	36	90	94	13.5	0.044	0	CL0020
merged.51860_1	EINV_906:51140..51717	CGTGGATGTGTTTTTGGAAATAATCGTGTTGGGCGTGAACGTCTATTACAACGGTTGTGTTATGACATGTTTTTGAGTTGTTGTATTAGTTCAATTGATGATCACAAATCTCACAAACTAATAAAATATCAAGACAAAACTTTTGATGTGATGTTATTTAAAATGTTCCATGTACACACACTGAATCAAGAGTTGTGCATCAAACAATCAAATTTTTATATCATTGCTTATGCAATAAATGACGCTGAATCCTTTGAAGATGTGTGGAAATACAGAAAAGATATTTACAAAGTTTTGGAATTGGATGATCATGAAGAAATACCTTTAATTCTCTGTGCTACGAAATTGGAATTGGAACCAAGTGTTTCTTCTCATGAAGAAATCAAAATGATGAAAAAG…	RGCVFGNNRVGRERLLQRLCYDMFLSCCISSIDDHKSHKLIKYQDKTFDVMLFKMFHVHT	4	152	2	162	PF00071.17	Ras	Domain	4	152	162	49.3	3.1e-13	1	CL0023
merged.52022_1	EINV_908:65877..67006	GAGGTGTTTCAATTGATGAAACTGTGGAAAGTCAAATTGAAGTCACAAGAGAAATTATTGAAGCTTTTATAAACAATGGTTGTGAGGTGTACAATTGTGACGAAAATGGTTTGTTTATAAATCCAAAAATAGATAAAACGGTAACCAAATAAAAAAGACCAAAAGGAATTAAAGCAGACAATGGTAAAATAACAATCATGCCACTTTGTAACATTCTAAAAACAGAGAAAAAGTTGATAATGATTGGGAAAACAAAATTGCACCTTTAATTGATGAAATTGTTTAGTACTAAAAAGACAACGCATGGATGGACACAACTATGTTTCAACTTTTTGAGTTTTTTGAATGACAAAATTGAAAGTGAAAACAACGAATTACATACATTAATCAAACCAATAT…	GIIKSFKNKYTDKIENIKLNEIGIVENETDVSNGLFTFNLNKQRWTQIFESINSSWNEVT	1	68	1	68	PF03184.14	DDE_1	Family	161	217	217	21.9	7.1e-05	1	CL0219
merged.52038_1	EINV_908:90894..91901	AACAGTTTGTTAAATAATTTTAATTCACGTCATTTTAATTGTAAATGCAAAAATTACATAAAGGCAAATTTCTTGGCAGGTCTTGTCATCGGCATTGTTACACTAAGGTCGTTTGATAATTTCATTGGACTTTACCGTAATACTTATCTTGGCGCATCAGGATACTCTATTGGAATTTCTTTTATCAACCTGTTTTTAGCTCTCTCATTTGTACTATCAGTTGTTTATTTCATCGTTACCAACACTGTTAAAAAAAGAGTTTTATTTGTATTAAACGGAAGTATTGTTTTCTTTTTCATACTTACTGTTGTTTTGTTTATACTAATTTTTGCAACTAAATTCAACGATTTTGTATTGGAAACAAAAGACATACCAAAATGGGAAACTGATCATCATTGT…	NSLLNNFNSRHFNCKCKNYIKANFLAGLVIGIVTLRSFDNFIGLYRNTYLGASGYSIGIS	66	139	55	209	PF06762.9	LMF1	Family	108	173	384	10.5	0.17	0	CL0131
merged.52044_1	EINV_908:92645..93327	AAAATGGACTAACTGTGTGCTTATTTCTGATGAAAGCATTTTTTCAATGCATTCTGATGGCACCTTTTTATGGAGAAAGAAAGGTATGCATAACAAAGAAGTGTTCCAGGAGACACCTAAATATGATAAAAAGGCAATGGTTTGGGCTGCTATAGCCAAAAATTTCATAAGTAGTTTGATCTTTTGTCCAAAACGATTGAACCGAACATCTTACCTTGAAATGATAATGTCTTCTTAGGTGTTTAAAAGTGCACAAGAAAAATGGGGTAAAACACACTTTGTTTTTCAACAAGACGGAGCACCGTGCCACACGGCACTATCAGTCAAAGAAGCATTGAAAAAGAATGGAATTAATCTGCTGAAAGGGTGGCCACCAAATTCACCGGATTTAAGTCCGAT…	VFKSAQEKWGKTHFVFQQDGAPCHTALSVKEALKKNGINLLKGWPPNSPDLSPIEHLWSI	7	79	1	79	PF13358.1	DDE_3	Domain	78	146	146	51	1.1e-13	1	CL0219
merged.52044_1	EINV_908:92645..93327	AAAATGGACTAACTGTGTGCTTATTTCTGATGAAAGCATTTTTTCAATGCATTCTGATGGCACCTTTTTATGGAGAAAGAAAGGTATGCATAACAAAGAAGTGTTCCAGGAGACACCTAAATATGATAAAAAGGCAATGGTTTGGGCTGCTATAGCCAAAAATTTCATAAGTAGTTTGATCTTTTGTCCAAAACGATTGAACCGAACATCTTACCTTGAAATGATAATGTCTTCTTAGGTGTTTAAAAGTGCACAAGAAAAATGGGGTAAAACACACTTTGTTTTTCAACAAGACGGAGCACCGTGCCACACGGCACTATCAGTCAAAGAAGCATTGAAAAAGAATGGAATTAATCTGCTGAAAGGGTGGCCACCAAATTCACCGGATTTAAGTCCGAT…	VFKSAQEKWGKTHFVFQQDGAPCHTALSVKEALKKNGINLLKGWPPNSPDLSPIEHLWSI	25	41	24	43	PF03990.9	DUF348	Domain	16	32	43	11.3	0.18	0	No_clan
merged.52315_1	EINV_908:273087..273767	AAACAGTACAATTAATGTTCTGTTCAATTATTTTGTAGAAAACTGTAAATAAACACAGAAGAAAAACGTATTTTTTAATAAAACCTTTGTTATTCGTTGTTTTTTTTTGTTGTAAACTCCTTGATGTTCCAGTTTTATTCTGTCGATATCTGAATGAAGATTGGCTATCTTGGCCTCAGCTTCCTTCTCTTTTTGTGTGTATTCATCCTTTGATGCCAATTGGTTCTTGTCGAGCCAGTCTAGTGTCTCCTTGATAATTGTTTCAATTGCCGCCTTGTCGTCTGGTGAGAGCTTTGTTGCAATTTGCTCGTTGAGTGTGTTTTTCATCGAGTAACAGAAGTTCCCAAGTCCATTCTTCGCCTCGACAAGCTCCTTCATCTTGTCGTCCTCCGCCTTGAG…	LRTRQQERRTRSQTTKGRLSKKRIDKMVADAEKLKAEDDKMKELVEAKNGLGNFCYSMKN	2	145	1	146	PF03234.9	CDC37_N	Domain	31	174	177	9.5	1	0	No_clan
merged.52315_1	EINV_908:273087..273767	AAACAGTACAATTAATGTTCTGTTCAATTATTTTGTAGAAAACTGTAAATAAACACAGAAGAAAAACGTATTTTTTAATAAAACCTTTGTTATTCGTTGTTTTTTTTTGTTGTAAACTCCTTGATGTTCCAGTTTTATTCTGTCGATATCTGAATGAAGATTGGCTATCTTGGCCTCAGCTTCCTTCTCTTTTTGTGTGTATTCATCCTTTGATGCCAATTGGTTCTTGTCGAGCCAGTCTAGTGTCTCCTTGATAATTGTTTCAATTGCCGCCTTGTCGTCTGGTGAGAGCTTTGTTGCAATTTGCTCGTTGAGTGTGTTTTTCATCGAGTAACAGAAGTTCCCAAGTCCATTCTTCGCCTCGACAAGCTCCTTCATCTTGTCGTCCTCCGCCTTGAG…	LRTRQQERRTRSQTTKGRLSKKRIDKMVADAEKLKAEDDKMKELVEAKNGLGNFCYSMKN	6	115	2	120	PF00012.15	HSP70	Family	492	597	602	44.5	4.6e-12	1	CL0108
merged.52315_1	EINV_908:273087..273767	AAACAGTACAATTAATGTTCTGTTCAATTATTTTGTAGAAAACTGTAAATAAACACAGAAGAAAAACGTATTTTTTAATAAAACCTTTGTTATTCGTTGTTTTTTTTTGTTGTAAACTCCTTGATGTTCCAGTTTTATTCTGTCGATATCTGAATGAAGATTGGCTATCTTGGCCTCAGCTTCCTTCTCTTTTTGTGTGTATTCATCCTTTGATGCCAATTGGTTCTTGTCGAGCCAGTCTAGTGTCTCCTTGATAATTGTTTCAATTGCCGCCTTGTCGTCTGGTGAGAGCTTTGTTGCAATTTGCTCGTTGAGTGTGTTTTTCATCGAGTAACAGAAGTTCCCAAGTCCATTCTTCGCCTCGACAAGCTCCTTCATCTTGTCGTCCTCCGCCTTGAG…	LRTRQQERRTRSQTTKGRLSKKRIDKMVADAEKLKAEDDKMKELVEAKNGLGNFCYSMKN	21	134	21	147	PF03105.14	SPX	Domain	26	145	275	10.3	0.38	0	No_clan
merged.52315_1	EINV_908:273087..273767	AAACAGTACAATTAATGTTCTGTTCAATTATTTTGTAGAAAACTGTAAATAAACACAGAAGAAAAACGTATTTTTTAATAAAACCTTTGTTATTCGTTGTTTTTTTTTGTTGTAAACTCCTTGATGTTCCAGTTTTATTCTGTCGATATCTGAATGAAGATTGGCTATCTTGGCCTCAGCTTCCTTCTCTTTTTGTGTGTATTCATCCTTTGATGCCAATTGGTTCTTGTCGAGCCAGTCTAGTGTCTCCTTGATAATTGTTTCAATTGCCGCCTTGTCGTCTGGTGAGAGCTTTGTTGCAATTTGCTCGTTGAGTGTGTTTTTCATCGAGTAACAGAAGTTCCCAAGTCCATTCTTCGCCTCGACAAGCTCCTTCATCTTGTCGTCCTCCGCCTTGAG…	LRTRQQERRTRSQTTKGRLSKKRIDKMVADAEKLKAEDDKMKELVEAKNGLGNFCYSMKN	62	115	50	134	PF03480.8	SBP_bac_7	Family	211	264	286	12.9	0.04	0	CL0177
merged.52345_1	EINV_909:528..1194	TTATCATGCGTTTTACAATGATGTTGTTCTTATTTGCTCTACTTTCTTGTGTCAAATCAGATAATTTTGTTACGACTGTAAGAGACAAAATCTCCCAACAGAGACAACTGAGTCAAGCTTCTTTAAATATATTTGAAGTGCTTTTAAGAAGAGACAAAAACTTTGCTCATAATGTTAAGCGTTTTTCTGAAGTTAAGTTTGTTGAACAAAGAATTTTTTCTGATAATGATTTCAATCAAATCTTTACTGATCTCTTAAATTTGACGAAGCCTTTTTTGATAAGTCCAAAGAAGTCAATGATGAGTATACAAAAACAAAACATATTAATTTGTTCACAGCTGAACAATATTTGAAAGCAATGACTCAAGTGTTTCAGATTTCTGAATTGAGACAAAAATT…	IMRFTMMLFLFALLSCVKSDNFVTTVRDKISQQRQLSQASLNIFEVLLRRDKNFAHNVKR	8	88	3	108	PF13482.1	RNase_H_2	Domain	17	95	164	13.6	0.039	0	CL0219
merged.52345_2	EINV_909:528..1194	TTATCATGCGTTTTACAATGATGTTGTTCTTATTTGCTCTACTTTCTTGTGTCAAATCAGATAATTTTGTTACGACTGTAAGAGACAAAATCTCCCAACAGAGACAACTGAGTCAAGCTTCTTTAAATATATTTGAAGTGCTTTTAAGAAGAGACAAAAACTTTGCTCATAATGTTAAGCGTTTTTCTGAAGTTAAGTTTGTTGAACAAAGAATTTTTTCTGATAATGATTTCAATCAAATCTTTACTGATCTCTTAAATTTGACGAAGCCTTTTTTGATAAGTCCAAAGAAGTCAATGATGAGTATACAAAAACAAAACATATTAATTTGTTCACAGCTGAACAATATTTGAAAGCAATGACTCAAGTGTTTCAGATTTCTGAATTGAGACAAAAATT…	SLKFDEAFFDKSKEVNDEYTKTKHINLFTAEQYLKAMTQVFQISELRQKLALFASKYNEI	18	45	10	63	PF11116.3	DUF2624	Family	41	68	84	9.8	1	0	No_clan
merged.52345_2	EINV_909:528..1194	TTATCATGCGTTTTACAATGATGTTGTTCTTATTTGCTCTACTTTCTTGTGTCAAATCAGATAATTTTGTTACGACTGTAAGAGACAAAATCTCCCAACAGAGACAACTGAGTCAAGCTTCTTTAAATATATTTGAAGTGCTTTTAAGAAGAGACAAAAACTTTGCTCATAATGTTAAGCGTTTTTCTGAAGTTAAGTTTGTTGAACAAAGAATTTTTTCTGATAATGATTTCAATCAAATCTTTACTGATCTCTTAAATTTGACGAAGCCTTTTTTGATAAGTCCAAAGAAGTCAATGATGAGTATACAAAAACAAAACATATTAATTTGTTCACAGCTGAACAATATTTGAAAGCAATGACTCAAGTGTTTCAGATTTCTGAATTGAGACAAAAATT…	SLKFDEAFFDKSKEVNDEYTKTKHINLFTAEQYLKAMTQVFQISELRQKLALFASKYNEI	30	73	8	79	PF03440.9	APT	Domain	34	77	83	14.3	0.021	0	CL0056
merged.52537_1	EINV_917:139365..140004	TTTTATTATAGTAAATAATAAATTGATGTAAGTTGGGATTGAAAAAGACAGAAAGAAACCTTTCTTGAAGGAGGAAAATAAGGGAAGAGGCAATATGGAAAAGAAGACAACCTCACCAGTTAATGACTACGAAGAAACTAAAATGAAGTACAGAAATCTGAAAAAAGAGGTAAAAACACTCGACAAGAAGTCGAAAAGTTTGAAAAAGACACAGGCAACAGATGAAGAAAAGGAAACTATCACCCAGATTCTTAACACAAAGAAGCACGAACTGGACGAGGCAAAGACGCTCTATCACGAGAAGAGGTCTGAGAAATGGAAGCAGAAATTTCACAGGGCCAATTAGCTCACCCTCGTACTATTGAGTAATAAATTTTGACTACTGTCTTTTGGCATTAA…	VGIEKDRKKPFLKEENKGRGNMEKKTTSPVNDYEETKMKYRNLKKEVKTLDKKSKSLKKT	11	92	5	101	PF03874.11	RNA_pol_Rpb4	Family	10	97	116	9.9	0.62	0	CL0426
merged.52537_1	EINV_917:139365..140004	TTTTATTATAGTAAATAATAAATTGATGTAAGTTGGGATTGAAAAAGACAGAAAGAAACCTTTCTTGAAGGAGGAAAATAAGGGAAGAGGCAATATGGAAAAGAAGACAACCTCACCAGTTAATGACTACGAAGAAACTAAAATGAAGTACAGAAATCTGAAAAAAGAGGTAAAAACACTCGACAAGAAGTCGAAAAGTTTGAAAAAGACACAGGCAACAGATGAAGAAAAGGAAACTATCACCCAGATTCTTAACACAAAGAAGCACGAACTGGACGAGGCAAAGACGCTCTATCACGAGAAGAGGTCTGAGAAATGGAAGCAGAAATTTCACAGGGCCAATTAGCTCACCCTCGTACTATTGAGTAATAAATTTTGACTACTGTCTTTTGGCATTAA…	VGIEKDRKKPFLKEENKGRGNMEKKTTSPVNDYEETKMKYRNLKKEVKTLDKKSKSLKKT	22	88	2	103	PF01496.14	V_ATPase_I	Family	58	119	759	7.4	0.77	0	No_clan
merged.52537_1	EINV_917:139365..140004	TTTTATTATAGTAAATAATAAATTGATGTAAGTTGGGATTGAAAAAGACAGAAAGAAACCTTTCTTGAAGGAGGAAAATAAGGGAAGAGGCAATATGGAAAAGAAGACAACCTCACCAGTTAATGACTACGAAGAAACTAAAATGAAGTACAGAAATCTGAAAAAAGAGGTAAAAACACTCGACAAGAAGTCGAAAAGTTTGAAAAAGACACAGGCAACAGATGAAGAAAAGGAAACTATCACCCAGATTCTTAACACAAAGAAGCACGAACTGGACGAGGCAAAGACGCTCTATCACGAGAAGAGGTCTGAGAAATGGAAGCAGAAATTTCACAGGGCCAATTAGCTCACCCTCGTACTATTGAGTAATAAATTTTGACTACTGTCTTTTGGCATTAA…	VGIEKDRKKPFLKEENKGRGNMEKKTTSPVNDYEETKMKYRNLKKEVKTLDKKSKSLKKT	35	95	20	102	PF08065.7	K167R	Repeat	23	89	112	9.7	0.77	0	No_clan
merged.52537_1	EINV_917:139365..140004	TTTTATTATAGTAAATAATAAATTGATGTAAGTTGGGATTGAAAAAGACAGAAAGAAACCTTTCTTGAAGGAGGAAAATAAGGGAAGAGGCAATATGGAAAAGAAGACAACCTCACCAGTTAATGACTACGAAGAAACTAAAATGAAGTACAGAAATCTGAAAAAAGAGGTAAAAACACTCGACAAGAAGTCGAAAAGTTTGAAAAAGACACAGGCAACAGATGAAGAAAAGGAAACTATCACCCAGATTCTTAACACAAAGAAGCACGAACTGGACGAGGCAAAGACGCTCTATCACGAGAAGAGGTCTGAGAAATGGAAGCAGAAATTTCACAGGGCCAATTAGCTCACCCTCGTACTATTGAGTAATAAATTTTGACTACTGTCTTTTGGCATTAA…	VGIEKDRKKPFLKEENKGRGNMEKKTTSPVNDYEETKMKYRNLKKEVKTLDKKSKSLKKT	37	76	19	99	PF14282.1	FlxA	Family	18	58	106	10.7	0.33	0	No_clan
merged.52537_1	EINV_917:139365..140004	TTTTATTATAGTAAATAATAAATTGATGTAAGTTGGGATTGAAAAAGACAGAAAGAAACCTTTCTTGAAGGAGGAAAATAAGGGAAGAGGCAATATGGAAAAGAAGACAACCTCACCAGTTAATGACTACGAAGAAACTAAAATGAAGTACAGAAATCTGAAAAAAGAGGTAAAAACACTCGACAAGAAGTCGAAAAGTTTGAAAAAGACACAGGCAACAGATGAAGAAAAGGAAACTATCACCCAGATTCTTAACACAAAGAAGCACGAACTGGACGAGGCAAAGACGCTCTATCACGAGAAGAGGTCTGAGAAATGGAAGCAGAAATTTCACAGGGCCAATTAGCTCACCCTCGTACTATTGAGTAATAAATTTTGACTACTGTCTTTTGGCATTAA…	VGIEKDRKKPFLKEENKGRGNMEKKTTSPVNDYEETKMKYRNLKKEVKTLDKKSKSLKKT	39	70	33	89	PF08656.5	DASH_Dad3	Family	11	39	78	11.9	0.12	0	No_clan
merged.52537_1	EINV_917:139365..140004	TTTTATTATAGTAAATAATAAATTGATGTAAGTTGGGATTGAAAAAGACAGAAAGAAACCTTTCTTGAAGGAGGAAAATAAGGGAAGAGGCAATATGGAAAAGAAGACAACCTCACCAGTTAATGACTACGAAGAAACTAAAATGAAGTACAGAAATCTGAAAAAAGAGGTAAAAACACTCGACAAGAAGTCGAAAAGTTTGAAAAAGACACAGGCAACAGATGAAGAAAAGGAAACTATCACCCAGATTCTTAACACAAAGAAGCACGAACTGGACGAGGCAAAGACGCTCTATCACGAGAAGAGGTCTGAGAAATGGAAGCAGAAATTTCACAGGGCCAATTAGCTCACCCTCGTACTATTGAGTAATAAATTTTGACTACTGTCTTTTGGCATTAA…	VGIEKDRKKPFLKEENKGRGNMEKKTTSPVNDYEETKMKYRNLKKEVKTLDKKSKSLKKT	57	98	42	102	PF06260.7	DUF1024	Family	33	77	82	13.6	0.049	0	No_clan
merged.52537_1	EINV_917:139365..140004	TTTTATTATAGTAAATAATAAATTGATGTAAGTTGGGATTGAAAAAGACAGAAAGAAACCTTTCTTGAAGGAGGAAAATAAGGGAAGAGGCAATATGGAAAAGAAGACAACCTCACCAGTTAATGACTACGAAGAAACTAAAATGAAGTACAGAAATCTGAAAAAAGAGGTAAAAACACTCGACAAGAAGTCGAAAAGTTTGAAAAAGACACAGGCAACAGATGAAGAAAAGGAAACTATCACCCAGATTCTTAACACAAAGAAGCACGAACTGGACGAGGCAAAGACGCTCTATCACGAGAAGAGGTCTGAGAAATGGAAGCAGAAATTTCACAGGGCCAATTAGCTCACCCTCGTACTATTGAGTAATAAATTTTGACTACTGTCTTTTGGCATTAA…	VGIEKDRKKPFLKEENKGRGNMEKKTTSPVNDYEETKMKYRNLKKEVKTLDKKSKSLKKT	64	92	38	97	PF09435.5	DUF2015	Family	84	112	128	13.6	0.038	0	No_clan
merged.52631_1	EINV_917:182647..183884	TTCGGACAAAAGTTGTCAAATGTGTGAATTTGGGTATGGACTTGACACAACAGGGCGTTGTAAGAAATGTTCTGTGACGAAGTGTTCTGATTGTGTTTTTAAAAACATTTGTACTTTGTGTAGTGAAAATTATATATTAAAGAATAACACATGCGTTACGTTTGTTACTCTCCCATATTGTATTGAATATTCATATGACTACATCGACTGTATTAGCTGCCAAAATGGATACAAAATTGAGAACGGGAGGTGCACAAAATGTCCTGCAAATTGTGAGCAATGCGGGAAAACTTGTGATCGATGTGATTTAGGGTATTACTTGGACACCAATGAAAACAGTGCAATACAAAATGTGAGATGTGTGAAATGTCCATTACTCAAAAATTGCAAATATTGTTT…	SDKSCQMCEFGYGLDTTGRCKKCSVTKCSDCVFKNICTLCSENYILKNNTCVTFVTLPYC	66	115	53	124	PF03302.8	VSP	Family	268	320	397	14.6	0.0085	0	No_clan
merged.52631_1	EINV_917:182647..183884	TTCGGACAAAAGTTGTCAAATGTGTGAATTTGGGTATGGACTTGACACAACAGGGCGTTGTAAGAAATGTTCTGTGACGAAGTGTTCTGATTGTGTTTTTAAAAACATTTGTACTTTGTGTAGTGAAAATTATATATTAAAGAATAACACATGCGTTACGTTTGTTACTCTCCCATATTGTATTGAATATTCATATGACTACATCGACTGTATTAGCTGCCAAAATGGATACAAAATTGAGAACGGGAGGTGCACAAAATGTCCTGCAAATTGTGAGCAATGCGGGAAAACTTGTGATCGATGTGATTTAGGGTATTACTTGGACACCAATGAAAACAGTGCAATACAAAATGTGAGATGTGTGAAATGTCCATTACTCAAAAATTGCAAATATTGTTT…	SDKSCQMCEFGYGLDTTGRCKKCSVTKCSDCVFKNICTLCSENYILKNNTCVTFVTLPYC	161	267	159	269	PF03302.8	VSP	Family	233	339	397	17.5	0.0012	0	No_clan
merged.52647_1	EINV_917:192428..193190	CTTTATCTGACGATGAGTTGGTTGAAGTTCCGTTTTCTGTTGAAAATGCTGACCAAAACGAAACAAAGGAAAAAGCCGTGAATCTAGAGTGTTTTTTGCCCTACGAATTTGGGAACAAAACCCCAACCACAAGTAGTTTAGACAATAAAAAAGAAGACCTAATTTCTGTAGTAAATCAGTGTAGGTCAGAAATTCAAAAAATGAAAGACGAAAACGAACAACTGAAAAAGCGAATTGATGTTCTTGAGGTTTGGTTTCACTTTGATCAACAAAACGAATTAACTCACAGCATTCGACATTTAAAAGACAGGTCGAATATCCGTTCTCAGCAGAAAGAAAAGCAACTCCTGAAATGAAGAGGAAGTCAAAACGATCGATCTCGATTGATGACAACAAAAT…	LSDDELVEVPFSVENADQNETKEKAVNLECFLPYEFGNKTPTTSSLDNKKEDLISVVNQC	7	100	2	109	PF04661.7	Pox_I3	Family	117	205	263	14.6	0.0094	0	No_clan
merged.52647_1	EINV_917:192428..193190	CTTTATCTGACGATGAGTTGGTTGAAGTTCCGTTTTCTGTTGAAAATGCTGACCAAAACGAAACAAAGGAAAAAGCCGTGAATCTAGAGTGTTTTTTGCCCTACGAATTTGGGAACAAAACCCCAACCACAAGTAGTTTAGACAATAAAAAAGAAGACCTAATTTCTGTAGTAAATCAGTGTAGGTCAGAAATTCAAAAAATGAAAGACGAAAACGAACAACTGAAAAAGCGAATTGATGTTCTTGAGGTTTGGTTTCACTTTGATCAACAAAACGAATTAACTCACAGCATTCGACATTTAAAAGACAGGTCGAATATCCGTTCTCAGCAGAAAGAAAAGCAACTCCTGAAATGAAGAGGAAGTCAAAACGATCGATCTCGATTGATGACAACAAAAT…	LSDDELVEVPFSVENADQNETKEKAVNLECFLPYEFGNKTPTTSSLDNKKEDLISVVNQC	14	83	8	85	PF11315.3	Med30	Domain	69	138	150	13.5	0.052	0	No_clan
merged.52647_1	EINV_917:192428..193190	CTTTATCTGACGATGAGTTGGTTGAAGTTCCGTTTTCTGTTGAAAATGCTGACCAAAACGAAACAAAGGAAAAAGCCGTGAATCTAGAGTGTTTTTTGCCCTACGAATTTGGGAACAAAACCCCAACCACAAGTAGTTTAGACAATAAAAAAGAAGACCTAATTTCTGTAGTAAATCAGTGTAGGTCAGAAATTCAAAAAATGAAAGACGAAAACGAACAACTGAAAAAGCGAATTGATGTTCTTGAGGTTTGGTTTCACTTTGATCAACAAAACGAATTAACTCACAGCATTCGACATTTAAAAGACAGGTCGAATATCCGTTCTCAGCAGAAAGAAAAGCAACTCCTGAAATGAAGAGGAAGTCAAAACGATCGATCTCGATTGATGACAACAAAAT…	LSDDELVEVPFSVENADQNETKEKAVNLECFLPYEFGNKTPTTSSLDNKKEDLISVVNQC	38	111	6	116	PF01496.14	V_ATPase_I	Family	58	133	759	10	0.13	0	No_clan
merged.52647_1	EINV_917:192428..193190	CTTTATCTGACGATGAGTTGGTTGAAGTTCCGTTTTCTGTTGAAAATGCTGACCAAAACGAAACAAAGGAAAAAGCCGTGAATCTAGAGTGTTTTTTGCCCTACGAATTTGGGAACAAAACCCCAACCACAAGTAGTTTAGACAATAAAAAAGAAGACCTAATTTCTGTAGTAAATCAGTGTAGGTCAGAAATTCAAAAAATGAAAGACGAAAACGAACAACTGAAAAAGCGAATTGATGTTCTTGAGGTTTGGTTTCACTTTGATCAACAAAACGAATTAACTCACAGCATTCGACATTTAAAAGACAGGTCGAATATCCGTTCTCAGCAGAAAGAAAAGCAACTCCTGAAATGAAGAGGAAGTCAAAACGATCGATCTCGATTGATGACAACAAAAT…	LSDDELVEVPFSVENADQNETKEKAVNLECFLPYEFGNKTPTTSSLDNKKEDLISVVNQC	40	103	39	115	PF06657.8	Cep57_MT_bd	Domain	2	65	79	14.7	0.02	0	No_clan
merged.52647_1	EINV_917:192428..193190	CTTTATCTGACGATGAGTTGGTTGAAGTTCCGTTTTCTGTTGAAAATGCTGACCAAAACGAAACAAAGGAAAAAGCCGTGAATCTAGAGTGTTTTTTGCCCTACGAATTTGGGAACAAAACCCCAACCACAAGTAGTTTAGACAATAAAAAAGAAGACCTAATTTCTGTAGTAAATCAGTGTAGGTCAGAAATTCAAAAAATGAAAGACGAAAACGAACAACTGAAAAAGCGAATTGATGTTCTTGAGGTTTGGTTTCACTTTGATCAACAAAACGAATTAACTCACAGCATTCGACATTTAAAAGACAGGTCGAATATCCGTTCTCAGCAGAAAGAAAAGCAACTCCTGAAATGAAGAGGAAGTCAAAACGATCGATCTCGATTGATGACAACAAAAT…	LSDDELVEVPFSVENADQNETKEKAVNLECFLPYEFGNKTPTTSSLDNKKEDLISVVNQC	41	78	35	81	PF01920.15	Prefoldin_2	Family	62	99	106	13.9	0.031	0	CL0200
merged.52647_1	EINV_917:192428..193190	CTTTATCTGACGATGAGTTGGTTGAAGTTCCGTTTTCTGTTGAAAATGCTGACCAAAACGAAACAAAGGAAAAAGCCGTGAATCTAGAGTGTTTTTTGCCCTACGAATTTGGGAACAAAACCCCAACCACAAGTAGTTTAGACAATAAAAAAGAAGACCTAATTTCTGTAGTAAATCAGTGTAGGTCAGAAATTCAAAAAATGAAAGACGAAAACGAACAACTGAAAAAGCGAATTGATGTTCTTGAGGTTTGGTTTCACTTTGATCAACAAAACGAATTAACTCACAGCATTCGACATTTAAAAGACAGGTCGAATATCCGTTCTCAGCAGAAAGAAAAGCAACTCCTGAAATGAAGAGGAAGTCAAAACGATCGATCTCGATTGATGACAACAAAAT…	LSDDELVEVPFSVENADQNETKEKAVNLECFLPYEFGNKTPTTSSLDNKKEDLISVVNQC	43	79	40	113	PF05384.6	DegS	Family	8	44	159	13.6	0.026	0	No_clan
merged.52647_1	EINV_917:192428..193190	CTTTATCTGACGATGAGTTGGTTGAAGTTCCGTTTTCTGTTGAAAATGCTGACCAAAACGAAACAAAGGAAAAAGCCGTGAATCTAGAGTGTTTTTTGCCCTACGAATTTGGGAACAAAACCCCAACCACAAGTAGTTTAGACAATAAAAAAGAAGACCTAATTTCTGTAGTAAATCAGTGTAGGTCAGAAATTCAAAAAATGAAAGACGAAAACGAACAACTGAAAAAGCGAATTGATGTTCTTGAGGTTTGGTTTCACTTTGATCAACAAAACGAATTAACTCACAGCATTCGACATTTAAAAGACAGGTCGAATATCCGTTCTCAGCAGAAAGAAAAGCAACTCCTGAAATGAAGAGGAAGTCAAAACGATCGATCTCGATTGATGACAACAAAAT…	LSDDELVEVPFSVENADQNETKEKAVNLECFLPYEFGNKTPTTSSLDNKKEDLISVVNQC	55	83	44	91	PF06667.7	PspB	Family	35	63	75	10.2	0.49	0	No_clan
merged.52647_1	EINV_917:192428..193190	CTTTATCTGACGATGAGTTGGTTGAAGTTCCGTTTTCTGTTGAAAATGCTGACCAAAACGAAACAAAGGAAAAAGCCGTGAATCTAGAGTGTTTTTTGCCCTACGAATTTGGGAACAAAACCCCAACCACAAGTAGTTTAGACAATAAAAAAGAAGACCTAATTTCTGTAGTAAATCAGTGTAGGTCAGAAATTCAAAAAATGAAAGACGAAAACGAACAACTGAAAAAGCGAATTGATGTTCTTGAGGTTTGGTTTCACTTTGATCAACAAAACGAATTAACTCACAGCATTCGACATTTAAAAGACAGGTCGAATATCCGTTCTCAGCAGAAAGAAAAGCAACTCCTGAAATGAAGAGGAAGTCAAAACGATCGATCTCGATTGATGACAACAAAAT…	LSDDELVEVPFSVENADQNETKEKAVNLECFLPYEFGNKTPTTSSLDNKKEDLISVVNQC	57	81	45	83	PF04977.10	DivIC	Family	19	43	80	12	0.099	0	CL0225
merged.52647_1	EINV_917:192428..193190	CTTTATCTGACGATGAGTTGGTTGAAGTTCCGTTTTCTGTTGAAAATGCTGACCAAAACGAAACAAAGGAAAAAGCCGTGAATCTAGAGTGTTTTTTGCCCTACGAATTTGGGAACAAAACCCCAACCACAAGTAGTTTAGACAATAAAAAAGAAGACCTAATTTCTGTAGTAAATCAGTGTAGGTCAGAAATTCAAAAAATGAAAGACGAAAACGAACAACTGAAAAAGCGAATTGATGTTCTTGAGGTTTGGTTTCACTTTGATCAACAAAACGAATTAACTCACAGCATTCGACATTTAAAAGACAGGTCGAATATCCGTTCTCAGCAGAAAGAAAAGCAACTCCTGAAATGAAGAGGAAGTCAAAACGATCGATCTCGATTGATGACAACAAAAT…	LSDDELVEVPFSVENADQNETKEKAVNLECFLPYEFGNKTPTTSSLDNKKEDLISVVNQC	58	86	26	110	PF00133.17	tRNA-synt_1	Family	462	490	601	12.7	0.021	0	CL0039
merged.52647_1	EINV_917:192428..193190	CTTTATCTGACGATGAGTTGGTTGAAGTTCCGTTTTCTGTTGAAAATGCTGACCAAAACGAAACAAAGGAAAAAGCCGTGAATCTAGAGTGTTTTTTGCCCTACGAATTTGGGAACAAAACCCCAACCACAAGTAGTTTAGACAATAAAAAAGAAGACCTAATTTCTGTAGTAAATCAGTGTAGGTCAGAAATTCAAAAAATGAAAGACGAAAACGAACAACTGAAAAAGCGAATTGATGTTCTTGAGGTTTGGTTTCACTTTGATCAACAAAACGAATTAACTCACAGCATTCGACATTTAAAAGACAGGTCGAATATCCGTTCTCAGCAGAAAGAAAAGCAACTCCTGAAATGAAGAGGAAGTCAAAACGATCGATCTCGATTGATGACAACAAAAT…	LSDDELVEVPFSVENADQNETKEKAVNLECFLPYEFGNKTPTTSSLDNKKEDLISVVNQC	61	82	57	84	PF07716.10	bZIP_2	Family	31	52	54	13.7	0.037	0	CL0018
merged.52647_2	EINV_917:192428..193190	CTTTATCTGACGATGAGTTGGTTGAAGTTCCGTTTTCTGTTGAAAATGCTGACCAAAACGAAACAAAGGAAAAAGCCGTGAATCTAGAGTGTTTTTTGCCCTACGAATTTGGGAACAAAACCCCAACCACAAGTAGTTTAGACAATAAAAAAGAAGACCTAATTTCTGTAGTAAATCAGTGTAGGTCAGAAATTCAAAAAATGAAAGACGAAAACGAACAACTGAAAAAGCGAATTGATGTTCTTGAGGTTTGGTTTCACTTTGATCAACAAAACGAATTAACTCACAGCATTCGACATTTAAAAGACAGGTCGAATATCCGTTCTCAGCAGAAAGAAAAGCAACTCCTGAAATGAAGAGGAAGTCAAAACGATCGATCTCGATTGATGACAACAAAAT…	ILLSSIEIDRFDFLFISGVAFLSAENGYSTCLLNVECCELIRFVDQSETKPQEHQFAFSV	19	89	3	114	PF04922.7	DIE2_ALG10	Family	59	131	380	12.3	0.054	0	CL0111
merged.52647_2	EINV_917:192428..193190	CTTTATCTGACGATGAGTTGGTTGAAGTTCCGTTTTCTGTTGAAAATGCTGACCAAAACGAAACAAAGGAAAAAGCCGTGAATCTAGAGTGTTTTTTGCCCTACGAATTTGGGAACAAAACCCCAACCACAAGTAGTTTAGACAATAAAAAAGAAGACCTAATTTCTGTAGTAAATCAGTGTAGGTCAGAAATTCAAAAAATGAAAGACGAAAACGAACAACTGAAAAAGCGAATTGATGTTCTTGAGGTTTGGTTTCACTTTGATCAACAAAACGAATTAACTCACAGCATTCGACATTTAAAAGACAGGTCGAATATCCGTTCTCAGCAGAAAGAAAAGCAACTCCTGAAATGAAGAGGAAGTCAAAACGATCGATCTCGATTGATGACAACAAAAT…	ILLSSIEIDRFDFLFISGVAFLSAENGYSTCLLNVECCELIRFVDQSETKPQEHQFAFSV	80	105	50	125	PF05393.6	Hum_adeno_E3A	Family	40	65	94	11.6	0.15	0	No_clan
merged.53521_1	EINV_938:2205..2742	AGAGAGTTAACACTAGCTCCCTGTTTTTTTAAAACAAAAATATGGAAACGCCTGATTGTGGGTACAAGTCAAGAACAAAACAATAACGGAAACGTTTTGCCGACAGTGCTATTCAACTCAGAGCAGATTTATGGGAAAACAAGAGACATGTGTCGGGTGCACTAACGCTGCTTGCCCCTACTCTCTTCCAAGCACAATGGTAATGCATTGTTTGAAGTGTTCGAGAACAAAGATTGGTATCTACACACTCAATCCACTCGACAAGAAGAGTCGAATTGTGTGTGATAGTTGCTTCGATGAGGGGTACTTCACTGATGATTTTGGACAAGCGACCTTATCGGCACGTACCTATTTGTCTCAAGGAAACGGGCCAAAGTTGCGTTTGCATTATATCAATGG…	LWVQVKNKTITETFCRQCYSTQSRFMGKQETCVGCTNAACPYSLPSTMVMHCLKCSRTKI	13	82	4	84	PF01363.16	FYVE	Domain	10	66	69	14.5	0.022	0	CL0390
merged.53551_1	EINV_938:33889..34426	AAAGACGCAAAAAAGGACGACAAAAATCAGTTCATCCCAACAAAAGACCAAATCGTACAATTCACCATCGACCGCCTTAAAGACACAGAAAAGAAACACATCGACGACTATAATACAGTAAGACAAAATAATGACGCCAAGAAAAGTACTATTAAGATACTAAAATCGGAAATAAAAGGTATGACAATGGAAACTATTAAGGAAACCAATAAGGAAACTAAAAAGGAAACTAAAGAAGATAAAAAAGACGAGATACAAGAAAACCATCTTACAATTAAACAAAACGAAGAAAAAACAGAAAAAATCGTTGAAATACCACAAATACCACAAGCAAAAAAAGAAATCCAAATTCCATCAATTTCTGTTTTTTATGATGAAGGAAATATTTGTAATGAAACA…	KDAKKDDKNQFIPTKDQIVQFTIDRLKDTEKKHIDDYNTVRQNNDAKKSTIKILKSEIKG	22	77	19	110	PF02465.13	FliD_N	Family	9	63	99	10.8	0.42	0	No_clan
merged.53551_1	EINV_938:33889..34426	AAAGACGCAAAAAAGGACGACAAAAATCAGTTCATCCCAACAAAAGACCAAATCGTACAATTCACCATCGACCGCCTTAAAGACACAGAAAAGAAACACATCGACGACTATAATACAGTAAGACAAAATAATGACGCCAAGAAAAGTACTATTAAGATACTAAAATCGGAAATAAAAGGTATGACAATGGAAACTATTAAGGAAACCAATAAGGAAACTAAAAAGGAAACTAAAGAAGATAAAAAAGACGAGATACAAGAAAACCATCTTACAATTAAACAAAACGAAGAAAAAACAGAAAAAATCGTTGAAATACCACAAATACCACAAGCAAAAAAAGAAATCCAAATTCCATCAATTTCTGTTTTTTATGATGAAGGAAATATTTGTAATGAAACA…	KDAKKDDKNQFIPTKDQIVQFTIDRLKDTEKKHIDDYNTVRQNNDAKKSTIKILKSEIKG	25	148	10	166	PF00798.13	Arena_glycoprot	Family	116	236	487	10.8	0.1	0	No_clan
merged.53740_1	EINV_946:11403..11956	TTAAAATGTTTAAATTGAACAAATCAACACATCTGAACAACAATGAGTCTTTTAGCCCTCAACTCTTTGTTTTCGTTTAATCCTGATGTGTCTCTACCAAAATTGAAGTAATTAGTTTCACATGAATAAGCACCAAAGTTGGGTTGTTTTGAATCGGTTTCTCTGATTAAAGTCATATCAAATTCCCCGAAGCGGAAAACATTACAGTCCAAATCATTTCCAAGTGTAAAGAACGCATCATTATTTCCAAAGTATTGTTTTGCGGTTATTGTCCCATTTGATTTTACAAGTGATGCTAAAAATAAGTCAGAACCCAACACATAGCTTTTTTCCGTTTCAGATATTTTTGGCTTCACAAAGCCACACACAACACAATCGTTTGCTGTGATAATGATGTAA…	EEEEKSNYLITKLKEWSSCQETNIIYDSDLQFIQGKDCNFCEMVLNKENLYYIIITANDC	11	59	5	70	PF05825.6	PSP94	Domain	34	82	94	12.4	0.13	0	CL0451
merged.53740_1	EINV_946:11403..11956	TTAAAATGTTTAAATTGAACAAATCAACACATCTGAACAACAATGAGTCTTTTAGCCCTCAACTCTTTGTTTTCGTTTAATCCTGATGTGTCTCTACCAAAATTGAAGTAATTAGTTTCACATGAATAAGCACCAAAGTTGGGTTGTTTTGAATCGGTTTCTCTGATTAAAGTCATATCAAATTCCCCGAAGCGGAAAACATTACAGTCCAAATCATTTCCAAGTGTAAAGAACGCATCATTATTTCCAAAGTATTGTTTTGCGGTTATTGTCCCATTTGATTTTACAAGTGATGCTAAAAATAAGTCAGAACCCAACACATAGCTTTTTTCCGTTTCAGATATTTTTGGCTTCACAAAGCCACACACAACACAATCGTTTGCTGTGATAATGATGTAA…	EEEEKSNYLITKLKEWSSCQETNIIYDSDLQFIQGKDCNFCEMVLNKENLYYIIITANDC	40	122	34	167	PF07534.11	TLD	Domain	15	90	139	13.6	0.044	0	No_clan
merged.53740_1	EINV_946:11403..11956	TTAAAATGTTTAAATTGAACAAATCAACACATCTGAACAACAATGAGTCTTTTAGCCCTCAACTCTTTGTTTTCGTTTAATCCTGATGTGTCTCTACCAAAATTGAAGTAATTAGTTTCACATGAATAAGCACCAAAGTTGGGTTGTTTTGAATCGGTTTCTCTGATTAAAGTCATATCAAATTCCCCGAAGCGGAAAACATTACAGTCCAAATCATTTCCAAGTGTAAAGAACGCATCATTATTTCCAAAGTATTGTTTTGCGGTTATTGTCCCATTTGATTTTACAAGTGATGCTAAAAATAAGTCAGAACCCAACACATAGCTTTTTTCCGTTTCAGATATTTTTGGCTTCACAAAGCCACACACAACACAATCGTTTGCTGTGATAATGATGTAA…	EEEEKSNYLITKLKEWSSCQETNIIYDSDLQFIQGKDCNFCEMVLNKENLYYIIITANDC	57	104	52	121	PF14459.1	Prok-E2_C	Family	66	113	131	11.6	0.2	0	CL0208
merged.53761_1	EINV_946:39637..40342	GTATTAAATCATTGTTTGGTTGGCTCTTCAATGGTCTGAAACAAGTTCCATTCGAGACACACTGTTTGTCGCCAACTTCAGAATTAACCTTGTGTTAACCGTGTCCACCTTCATATTGGATTTTCTTGAATATTTGAAATGAGAAAATACAGATTCGACGCAGGAAGATGTGGGGATGAGACATAACATAATTTTGACCAATTGGGATATAATAGGAAAATCGACTTTGTCAAATATCTGTATGGCTTCCAATAACGTGAAATTTTTCTTCTCCTGTTCAGTGAACGCCTCTTTCAATGTCTTTTGATTTTCCCAAACCAGATTTTGGAGTACACAAAGCTCTTCATTCAACTGGTCAAATGAGGTCTTGGGAGGCAGTATGTTGTCATAAAGGAATTT…	FVDEVNKIDTYLDDLRKKKELCERGDILPFKSACKYLYFDSPIIINSCERVLGSYLGALE	137	190	132	210	PF05699.9	Dimer_Tnp_hAT	Domain	6	58	84	17.9	0.0015	0	No_clan
merged.53871_1	EINV_946:123995..124699	TGATTGGCTCTATTGGGATTTTCTATGACAATCTCCAGACAACGCCGATAAAGGCTATACCGGAGTTCTACTACTTGCAACAATTCTCAATGAATTTCAATACCATCAACTTTTGGAAAAAAGAAAGATAGAAACACTTTATAGAACATGGAGCTTAAATGTGTGGTCTAAAAATGATGCGAGAAAGTATATTCGAATCAATATTATGGCACTTGAGTCACTGTATTGTAGCAAACATCTGTGCGAATGGATAGAGTTGATCTTTGGTTCAAAGCAACGAAAAAGGCTGCAAAGGAGTTCTGTAAAATATTTCCTCCCAGCACTTATGAGGTGGATTATAGTAAAATGGATGGAAAAATGTCAAAGTTACTTAAGAGTGTGTGAAAAATTTTGGCCTCT…	QSPDNADKGYTGVLLLATILNEFQYHQLLEKRKIETLYRTWSLNVWSKNDARKYIRINIM	35	104	16	121	PF02138.13	Beach	Family	170	238	270	45.3	6.4e-12	1	No_clan
merged.54397_1	EINV_97:63988..64521	ATTAAATCAAACAAATGGAACAAATTAAAAAGGATAGAAATGTTGCGAAAATTGTCGACATTTCAAAATATATTCTTTGTCCAGATGTCCTTGATAACAACACCGTACAGATTGTAGTAGATAAACAAAGTAACAAATATATTGTATGGCAATTTTTCAATGATGGGAATACAAAAGATACAATGAAATGCAAGTTATGTGGTGCTATAATTCCATTTGTTGTAACCACCTTTGACCCCAGAGTGCCAATTTGGAATACAATACAAAATGATGAATTAAATAACACAATGTCTAAAAATGAAAAAAAAACAATGAAAAACACACTTGAAAAATCATTTTCTGAAATACCACAATATTTTAATGATGAACTTAATGGAACACGTTAAAAAAAAGCAGATT…	IKQMEQIKKDRNVAKIVDISKYILCPDVLDNNTVQIVVDKQSNKYIVWQFFNDGNTKDTM	14	85	2	94	PF05129.8	Elf1	Domain	14	72	81	10.7	0.29	0	CL0167
merged.54397_1	EINV_97:63988..64521	ATTAAATCAAACAAATGGAACAAATTAAAAAGGATAGAAATGTTGCGAAAATTGTCGACATTTCAAAATATATTCTTTGTCCAGATGTCCTTGATAACAACACCGTACAGATTGTAGTAGATAAACAAAGTAACAAATATATTGTATGGCAATTTTTCAATGATGGGAATACAAAAGATACAATGAAATGCAAGTTATGTGGTGCTATAATTCCATTTGTTGTAACCACCTTTGACCCCAGAGTGCCAATTTGGAATACAATACAAAATGATGAATTAAATAACACAATGTCTAAAAATGAAAAAAAAACAATGAAAAACACACTTGAAAAATCATTTTCTGAAATACCACAATATTTTAATGATGAACTTAATGGAACACGTTAAAAAAAAGCAGATT…	IKQMEQIKKDRNVAKIVDISKYILCPDVLDNNTVQIVVDKQSNKYIVWQFFNDGNTKDTM	47	69	46	71	PF02892.10	zf-BED	Domain	3	26	45	12.5	0.082	0	CL0361
merged.54508_1	EINV_970:27277..27882	GTGGAAGAAAAAGCATCACAACACTGTCTTTTTGGGGGATTATGTAGATCGTGGGGAGTATTCTTGTGAAGTGTTAATCACAATATTATGTATGAAATACAACAACCCACAAAGTGTCTTCCTACTTCGTGGCAATCATGAAACAGCAGACATGACCTCTCGCTTTGGTTTTAAAAACGAGTGCATTTGGAAATATAACGAACAAATTTATTCACAATTTCTTGACTTGTTCAATTGTTTTCCCTTAGCAATAAAACTGAGTGTATACATGACAAACAAGAATGTTCACTTCTTGTTGTGCCACGGAGGGATCTCTCCCGACTTAAATGTACTTTATGAAATTAATTCGATCAATCGATTTCAAGAGCCACCAGCGAGTGGACTCTTTTGTGACCTTTT…	WKKKHHNTVFLGDYVDRGEYSCEVLITILCMKYNNPQSVFLLRGNHETADMTSRFGFKNE	5	193	1	194	PF00149.23	Metallophos	Domain	32	200	201	74.9	4.8e-21	1	CL0163	predicted_active_site[46]
merged.54664_1	EINV_971:137604..138273	TGGTAATTATTCAAATAATTGTGATAATTGTAATAGTAAATTTTATTTAATTAATGGGTCTTGTTTCCAATGTCCTCCCAATTGCTACCTTTGTACCCCATTAAAATGCTATTCTTGTGAATTTGGTTATTATCTATCAAACAATGTTTGTTACAAATGTCATTCTGAATGTTATACTTGTAATGGTCCTGAAAAAACAAATTGTACTGGGTGTAAAAGTGGGGAATATATTGATAATTCTTACGGAGAATACAACCGTACTTGTCACCAGTGTCCACCAAATTGTGAACGTTGTGATCGTGGTGGTTATTGTTTCAATTGTAAATCCGGGTATTACCCTTTAAACAGTAATGAATGTGTTAGATATGATAATGAATTGTGTTCTTTTGGAACCAACGA…	GNYSNNCDNCNSKFYLINGSCFQCPPNCYLCTPLKCYSCEFGYYLSNNVCYKCHSECYTC	7	76	4	85	PF03302.8	VSP	Family	242	311	397	17.6	0.001	0	No_clan
merged.54664_1	EINV_971:137604..138273	TGGTAATTATTCAAATAATTGTGATAATTGTAATAGTAAATTTTATTTAATTAATGGGTCTTGTTTCCAATGTCCTCCCAATTGCTACCTTTGTACCCCATTAAAATGCTATTCTTGTGAATTTGGTTATTATCTATCAAACAATGTTTGTTACAAATGTCATTCTGAATGTTATACTTGTAATGGTCCTGAAAAAACAAATTGTACTGGGTGTAAAAGTGGGGAATATATTGATAATTCTTACGGAGAATACAACCGTACTTGTCACCAGTGTCCACCAAATTGTGAACGTTGTGATCGTGGTGGTTATTGTTTCAATTGTAAATCCGGGTATTACCCTTTAAACAGTAATGAATGTGTTAGATATGATAATGAATTGTGTTCTTTTGGAACCAACGA…	GNYSNNCDNCNSKFYLINGSCFQCPPNCYLCTPLKCYSCEFGYYLSNNVCYKCHSECYTC	76	141	74	144	PF03302.8	VSP	Family	64	131	397	13.7	0.016	0	No_clan
merged.54664_1	EINV_971:137604..138273	TGGTAATTATTCAAATAATTGTGATAATTGTAATAGTAAATTTTATTTAATTAATGGGTCTTGTTTCCAATGTCCTCCCAATTGCTACCTTTGTACCCCATTAAAATGCTATTCTTGTGAATTTGGTTATTATCTATCAAACAATGTTTGTTACAAATGTCATTCTGAATGTTATACTTGTAATGGTCCTGAAAAAACAAATTGTACTGGGTGTAAAAGTGGGGAATATATTGATAATTCTTACGGAGAATACAACCGTACTTGTCACCAGTGTCCACCAAATTGTGAACGTTGTGATCGTGGTGGTTATTGTTTCAATTGTAAATCCGGGTATTACCCTTTAAACAGTAATGAATGTGTTAGATATGATAATGAATTGTGTTCTTTTGGAACCAACGA…	GNYSNNCDNCNSKFYLINGSCFQCPPNCYLCTPLKCYSCEFGYYLSNNVCYKCHSECYTC	86	100	76	102	PF13008.2	zf-Paramyx-P	Domain	31	45	47	13.5	0.027	0	No_clan
merged.54664_1	EINV_971:137604..138273	TGGTAATTATTCAAATAATTGTGATAATTGTAATAGTAAATTTTATTTAATTAATGGGTCTTGTTTCCAATGTCCTCCCAATTGCTACCTTTGTACCCCATTAAAATGCTATTCTTGTGAATTTGGTTATTATCTATCAAACAATGTTTGTTACAAATGTCATTCTGAATGTTATACTTGTAATGGTCCTGAAAAAACAAATTGTACTGGGTGTAAAAGTGGGGAATATATTGATAATTCTTACGGAGAATACAACCGTACTTGTCACCAGTGTCCACCAAATTGTGAACGTTGTGATCGTGGTGGTTATTGTTTCAATTGTAAATCCGGGTATTACCCTTTAAACAGTAATGAATGTGTTAGATATGATAATGAATTGTGTTCTTTTGGAACCAACGA…	GNYSNNCDNCNSKFYLINGSCFQCPPNCYLCTPLKCYSCEFGYYLSNNVCYKCHSECYTC	141	220	139	222	PF03302.8	VSP	Family	248	324	397	23	2.3e-05	0	No_clan
merged.54865_1	EINV_973:98026..98865	AATATTTTATTGTTTATAGAGTCAGTCTTAAAACGTTATCTAATCTCAAACATTATGGACAAAATAGCTTTAATTTTGTCTAATCATCAGGCAATGACGACATAATTGGGTCGGTGATTTAGTCTACAGCTTCTCCACATGGCATATAATCATTTCTAGTATGTTTAATCATCCAGTTCAATCTTTCTTTAACTACGCCTGCATGATTGTCGAATTCGTTGTAGAATTCGACAATCAGCCCAACTCATAAACATTGTGACAACTCCCCATAGTGGGCTTACTTCACCAGCTTCTTTTCTTTCATTATTCCACTTTGAGGAATAGAAGTATGAGTCTTGTGGATATCTTGCAAGACCGTATTCAAGTTTGGTGTTGAACTTTCTGATGTTATCAAAGTGT…	NDTNNGLIKDETVKQRIRNLVNFLLYRDWKNIIKPDYSIWEEGRDAWTSLSVPPQYYGFT	76	161	65	183	PF01204.13	Trehalase	Family	323	403	512	14.9	0.0067	0	CL0059
merged.55227_1	EINV_980:54980..55643	TATCACCAAACAATGATTCATTCAAAATTCCCATTTTTAAGAAAAACAGTCAAAACCTTTAATGGTTGTTAGACGAATCTACTTTAAAAAATCCACTTAAACTTTTCCAACATTTTATAAATTCTGAGATCATTAATTGTATAGTAGATGGTATTAATCAAAAAGCTTCCGAATATACAAATCGTGAAAAAAATATTCAAACGGATTTTGATGAAGTTTTAAGTTTTCTTGGTGTTTGGATATATCTCGCAAGTTTTAAATGGCAACTACCAATTAAAGAAGTTTTTGGTTCCGAAATAGAGATTAATTTTGTTAAATTTGCATTCACGATGACACGATTTAAAGAATTGTATTCCTATTTTAGATGCGACGATAAAGGAAAAAGAAACGAACTGCTTT…	WLLDESTLKNPLKLFQHFINSEIINCIVDGINQKASEYTNREKNIQTDFDEVLSFLGVWI	10	158	10	162	PF13843.1	DDE_Tnp_1_7	Domain	1	146	351	67.6	8.8e-19	1	CL0219
merged.55227_1	EINV_980:54980..55643	TATCACCAAACAATGATTCATTCAAAATTCCCATTTTTAAGAAAAACAGTCAAAACCTTTAATGGTTGTTAGACGAATCTACTTTAAAAAATCCACTTAAACTTTTCCAACATTTTATAAATTCTGAGATCATTAATTGTATAGTAGATGGTATTAATCAAAAAGCTTCCGAATATACAAATCGTGAAAAAAATATTCAAACGGATTTTGATGAAGTTTTAAGTTTTCTTGGTGTTTGGATATATCTCGCAAGTTTTAAATGGCAACTACCAATTAAAGAAGTTTTTGGTTCCGAAATAGAGATTAATTTTGTTAAATTTGCATTCACGATGACACGATTTAAAGAATTGTATTCCTATTTTAGATGCGACGATAAAGGAAAAAGAAACGAACTGCTTT…	WLLDESTLKNPLKLFQHFINSEIINCIVDGINQKASEYTNREKNIQTDFDEVLSFLGVWI	28	73	26	80	PF05939.8	Phage_min_tail	Family	34	79	109	12	0.14	0	No_clan
merged.55321_1	EINV_99:4978..5539	AGAAAATGGTGTTGACATTGAAAATCAACATCACCACAAAAATTTAAATATCAGAGGAGTTTTTCTGCATGTGATGTGCGACGCAATTGGAAGTGTCGTGGCCGTAATAGTTGCACTTGGGGTGTTGCTTATTGATGGAGATTGGAAATATTACTTGGACCCATCACTCTCACTTGTTGTTGCTTGTGTTGTGATGACATCGGGAATGCCGTTAGTCAAATCGTGCGCCAAAATTTTGATGCAAAGCGCCCCACACGACTTTTCAATTGAAAAAATCCAAAACGAAATTGCATCAATCAAAGGAATTGCACAAATACAGGAAGTCCACGTTTGGCAACTTGCAAACGACAACGAAGTTGCAACGGCAAACATTGAAATTAAAAAGGAAAACAAAGATGA…	ENGVDIENQHHHKNLNIRGVFLHVMCDAIGSVVAVIVALGVLLIDGDWKYYLDPSLSLVV	10	161	5	162	PF01545.16	Cation_efflux	Family	130	282	285	108.8	2.2e-31	1	CL0184
merged.55321_1	EINV_99:4978..5539	AGAAAATGGTGTTGACATTGAAAATCAACATCACCACAAAAATTTAAATATCAGAGGAGTTTTTCTGCATGTGATGTGCGACGCAATTGGAAGTGTCGTGGCCGTAATAGTTGCACTTGGGGTGTTGCTTATTGATGGAGATTGGAAATATTACTTGGACCCATCACTCTCACTTGTTGTTGCTTGTGTTGTGATGACATCGGGAATGCCGTTAGTCAAATCGTGCGCCAAAATTTTGATGCAAAGCGCCCCACACGACTTTTCAATTGAAAAAATCCAAAACGAAATTGCATCAATCAAAGGAATTGCACAAATACAGGAAGTCCACGTTTGGCAACTTGCAAACGACAACGAAGTTGCAACGGCAAACATTGAAATTAAAAAGGAAAACAAAGATGA…	ENGVDIENQHHHKNLNIRGVFLHVMCDAIGSVVAVIVALGVLLIDGDWKYYLDPSLSLVV	114	143	104	156	PF12977.2	DUF3861	Family	14	43	95	17	0.0041	0	No_clan
merged.55321_1	EINV_99:4978..5539	AGAAAATGGTGTTGACATTGAAAATCAACATCACCACAAAAATTTAAATATCAGAGGAGTTTTTCTGCATGTGATGTGCGACGCAATTGGAAGTGTCGTGGCCGTAATAGTTGCACTTGGGGTGTTGCTTATTGATGGAGATTGGAAATATTACTTGGACCCATCACTCTCACTTGTTGTTGCTTGTGTTGTGATGACATCGGGAATGCCGTTAGTCAAATCGTGCGCCAAAATTTTGATGCAAAGCGCCCCACACGACTTTTCAATTGAAAAAATCCAAAACGAAATTGCATCAATCAAAGGAATTGCACAAATACAGGAAGTCCACGTTTGGCAACTTGCAAACGACAACGAAGTTGCAACGGCAAACATTGAAATTAAAAAGGAAAACAAAGATGA…	ENGVDIENQHHHKNLNIRGVFLHVMCDAIGSVVAVIVALGVLLIDGDWKYYLDPSLSLVV	126	158	98	162	PF13797.1	Post_transc_reg	Family	42	74	87	12.1	0.1	0	No_clan
merged.55525_1	EINV_99:138438..139562	ATACACAAATGACACTCCAATCGGCCTCTTAAAAAGAGCATTAAAATGTCTACGTGGAAAAGTTACAGATGACGACTTAATAAAGCTATTAGTAAGGAACAACATAAAGAAAAGAAAATAACTAATGTGATTGAATTTATAAATGGAAAAATCAACTCATATTATTTCGAGAAATGGGAAAAATTAAAAGATGCTGGAGTACTTGCAAAAATGTTGAAACACCAAATGTGTGAGAGAAATATTGTGGGAGCAGCGTGGAAGAATATTAATATAAAACGAAATGCGTTTTTACAGGTAGTAAAAATGCAAGAAAGAGGTGTATATTGTGGACCTAGAAAAGCAGCAATAACAAAGAGGAAAAATGATTCATTCTGTTATTGTTGTAAAAACAAGGTAGCA…	RLNKAISKEQHKEKKITNVIEFINGKINSYYFEKWEKLKDAGVLAKMLKHQMCERNIVGA	2	68	1	115	PF04473.7	DUF553	Domain	6	53	153	13.4	0.031	0	CL0125
merged.55525_1	EINV_99:138438..139562	ATACACAAATGACACTCCAATCGGCCTCTTAAAAAGAGCATTAAAATGTCTACGTGGAAAAGTTACAGATGACGACTTAATAAAGCTATTAGTAAGGAACAACATAAAGAAAAGAAAATAACTAATGTGATTGAATTTATAAATGGAAAAATCAACTCATATTATTTCGAGAAATGGGAAAAATTAAAAGATGCTGGAGTACTTGCAAAAATGTTGAAACACCAAATGTGTGAGAGAAATATTGTGGGAGCAGCGTGGAAGAATATTAATATAAAACGAAATGCGTTTTTACAGGTAGTAAAAATGCAAGAAAGAGGTGTATATTGTGGACCTAGAAAAGCAGCAATAACAAAGAGGAAAAATGATTCATTCTGTTATTGTTGTAAAAACAAGGTAGCA…	RLNKAISKEQHKEKKITNVIEFINGKINSYYFEKWEKLKDAGVLAKMLKHQMCERNIVGA	21	79	3	91	PF00714.12	IFN-gamma	Domain	52	108	138	15.8	0.0085	0	CL0053
merged.55525_1	EINV_99:138438..139562	ATACACAAATGACACTCCAATCGGCCTCTTAAAAAGAGCATTAAAATGTCTACGTGGAAAAGTTACAGATGACGACTTAATAAAGCTATTAGTAAGGAACAACATAAAGAAAAGAAAATAACTAATGTGATTGAATTTATAAATGGAAAAATCAACTCATATTATTTCGAGAAATGGGAAAAATTAAAAGATGCTGGAGTACTTGCAAAAATGTTGAAACACCAAATGTGTGAGAGAAATATTGTGGGAGCAGCGTGGAAGAATATTAATATAAAACGAAATGCGTTTTTACAGGTAGTAAAAATGCAAGAAAGAGGTGTATATTGTGGACCTAGAAAAGCAGCAATAACAAAGAGGAAAAATGATTCATTCTGTTATTGTTGTAAAAACAAGGTAGCA…	RLNKAISKEQHKEKKITNVIEFINGKINSYYFEKWEKLKDAGVLAKMLKHQMCERNIVGA	93	124	45	125	PF13966.1	zf-RVT	Domain	54	85	86	20.1	0.00053	0	No_clan
merged.55525_3	EINV_99:138438..139562	ATACACAAATGACACTCCAATCGGCCTCTTAAAAAGAGCATTAAAATGTCTACGTGGAAAAGTTACAGATGACGACTTAATAAAGCTATTAGTAAGGAACAACATAAAGAAAAGAAAATAACTAATGTGATTGAATTTATAAATGGAAAAATCAACTCATATTATTTCGAGAAATGGGAAAAATTAAAAGATGCTGGAGTACTTGCAAAAATGTTGAAACACCAAATGTGTGAGAGAAATATTGTGGGAGCAGCGTGGAAGAATATTAATATAAAACGAAATGCGTTTTTACAGGTAGTAAAAATGCAAGAAAGAGGTGTATATTGTGGACCTAGAAAAGCAGCAATAACAAAGAGGAAAAATGATTCATTCTGTTATTGTTGTAAAAACAAGGTAGCA…	KIRNGRNMKSVTTIPVVLTTSGLINKLSVERLEKLLKIKLNYSKILRDVTVSCIKDLISY	30	86	12	92	PF03571.10	Peptidase_M49	Family	443	499	551	13.2	0.016	0	No_clan
merged.55725_1	EINV_993:62519..63039	ACCAAAGTTGATGAGATACAGAATTTCATCGCATTGAAAAGACAACAACAAGAAAAATTGAAAGAAATGCAAAGAATAAAGCGCGAACACATCACACTCGGAGAAAAAGATGGGCTTGAAAAGTTGACGGGAATGAAAATAAAAAGTGTTGTGTTTGACTCCGACAAAGATGACTGGTCGCAAAACACGTCTGTCTTTGGTGCTAAAATTATGAACAAAAGCAACTTGTGCTTTTTGATAGAAGACACAAATCACAACAAGTTTGGTGGCGTGTTTACTGGCACCATTGACGATGTTGGAAAATGGCTCAACAGTGGCAGTTCTTACATCTTTTCACTTGTGAGAAGCGGCGCTTTGAATCCAAGAAAGTTTGAAAAGACCGGCAATCACCCCGATTTG…	TKVDEIQNFIALKRQQQEKLKEMQRIKREHITLGEKDGLEKLTGMKIKSVVFDSDKDDWS	51	161	50	172	PF07534.11	TLD	Domain	2	102	139	25.6	8.9e-06	1	No_clan
merged.5680_1	EINV_1128:81203..83270	ATTTCTCAACTCAAAGCGAAAAAATGAAAAAGGCGTCCGCAACAAAGCTTGAGGGTGGTATGTTTTCTTTGTTTGTTACTTTTAGTAGTCACTGTAAAGGTCCCAGTCAATTTTTCAAGTGTGTATTCACAAGCTGTCCATGTAGATTGACTCTTGTTCTATCTCGTGACAAGAAACGAGTAAATGAAATACAAATTAACCATTTACATAATCACAATTTCCATAAACTTCCCGATAGAGTTTATCCATATTTTACAGAAAGTGAAATGGAAGAAATGAGAGCAAAGTACAAATTGGGAGTTACTCCTGAAAACATAAAAAGAGAATTAAAATTGTCATTTGACTCCAAAATGATTGGAAATATTTTAAGAAAAGATAGAGATGCAAATGGCAGAAATC…	FSTQSEKMKKASATKLEGGMFSLFVTFSSHCKGPSQFFKCVFTSCPCRLTLVLSRDKKRV	32	72	29	73	PF03106.10	WRKY	Domain	19	59	60	13.4	0.047	0	CL0274
merged.5680_1	EINV_1128:81203..83270	ATTTCTCAACTCAAAGCGAAAAAATGAAAAAGGCGTCCGCAACAAAGCTTGAGGGTGGTATGTTTTCTTTGTTTGTTACTTTTAGTAGTCACTGTAAAGGTCCCAGTCAATTTTTCAAGTGTGTATTCACAAGCTGTCCATGTAGATTGACTCTTGTTCTATCTCGTGACAAGAAACGAGTAAATGAAATACAAATTAACCATTTACATAATCACAATTTCCATAAACTTCCCGATAGAGTTTATCCATATTTTACAGAAAGTGAAATGGAAGAAATGAGAGCAAAGTACAAATTGGGAGTTACTCCTGAAAACATAAAAAGAGAATTAAAATTGTCATTTGACTCCAAAATGATTGGAAATATTTTAAGAAAAGATAGAGATGCAAATGGCAGAAATC…	FSTQSEKMKKASATKLEGGMFSLFVTFSSHCKGPSQFFKCVFTSCPCRLTLVLSRDKKRV	70	114	52	118	PF08928.5	DUF1910	Domain	36	79	129	11.3	0.21	0	No_clan
merged.5680_2	EINV_1128:81203..83270	ATTTCTCAACTCAAAGCGAAAAAATGAAAAAGGCGTCCGCAACAAAGCTTGAGGGTGGTATGTTTTCTTTGTTTGTTACTTTTAGTAGTCACTGTAAAGGTCCCAGTCAATTTTTCAAGTGTGTATTCACAAGCTGTCCATGTAGATTGACTCTTGTTCTATCTCGTGACAAGAAACGAGTAAATGAAATACAAATTAACCATTTACATAATCACAATTTCCATAAACTTCCCGATAGAGTTTATCCATATTTTACAGAAAGTGAAATGGAAGAAATGAGAGCAAAGTACAAATTGGGAGTTACTCCTGAAAACATAAAAAGAGAATTAAAATTGTCATTTGACTCCAAAATGATTGGAAATATTTTAAGAAAAGATAGAGATGCAAATGGCAGAAATC…	FCQKFVNPKVFICDRCKSQTFALKKVFTNIDIVYCVRHIKRNLITAFGRNHPIVGLFKKV	6	43	1	44	PF10551.4	MULE	Domain	56	92	93	29.5	5.5e-07	1	CL0219
merged.5680_2	EINV_1128:81203..83270	ATTTCTCAACTCAAAGCGAAAAAATGAAAAAGGCGTCCGCAACAAAGCTTGAGGGTGGTATGTTTTCTTTGTTTGTTACTTTTAGTAGTCACTGTAAAGGTCCCAGTCAATTTTTCAAGTGTGTATTCACAAGCTGTCCATGTAGATTGACTCTTGTTCTATCTCGTGACAAGAAACGAGTAAATGAAATACAAATTAACCATTTACATAATCACAATTTCCATAAACTTCCCGATAGAGTTTATCCATATTTTACAGAAAGTGAAATGGAAGAAATGAGAGCAAAGTACAAATTGGGAGTTACTCCTGAAAACATAAAAAGAGAATTAAAATTGTCATTTGACTCCAAAATGATTGGAAATATTTTAAGAAAAGATAGAGATGCAAATGGCAGAAATC…	FCQKFVNPKVFICDRCKSQTFALKKVFTNIDIVYCVRHIKRNLITAFGRNHPIVGLFKKV	77	154	69	177	PF08389.7	Xpo1	Family	55	126	148	21.7	0.00014	1	CL0020
merged.5680_2	EINV_1128:81203..83270	ATTTCTCAACTCAAAGCGAAAAAATGAAAAAGGCGTCCGCAACAAAGCTTGAGGGTGGTATGTTTTCTTTGTTTGTTACTTTTAGTAGTCACTGTAAAGGTCCCAGTCAATTTTTCAAGTGTGTATTCACAAGCTGTCCATGTAGATTGACTCTTGTTCTATCTCGTGACAAGAAACGAGTAAATGAAATACAAATTAACCATTTACATAATCACAATTTCCATAAACTTCCCGATAGAGTTTATCCATATTTTACAGAAAGTGAAATGGAAGAAATGAGAGCAAAGTACAAATTGGGAGTTACTCCTGAAAACATAAAAAGAGAATTAAAATTGTCATTTGACTCCAAAATGATTGGAAATATTTTAAGAAAAGATAGAGATGCAAATGGCAGAAATC…	FCQKFVNPKVFICDRCKSQTFALKKVFTNIDIVYCVRHIKRNLITAFGRNHPIVGLFKKV	251	275	242	277	PF04434.12	SWIM	Domain	13	37	40	18.2	0.0011	0	No_clan
merged.5680_3	EINV_1128:81203..83270	ATTTCTCAACTCAAAGCGAAAAAATGAAAAAGGCGTCCGCAACAAAGCTTGAGGGTGGTATGTTTTCTTTGTTTGTTACTTTTAGTAGTCACTGTAAAGGTCCCAGTCAATTTTTCAAGTGTGTATTCACAAGCTGTCCATGTAGATTGACTCTTGTTCTATCTCGTGACAAGAAACGAGTAAATGAAATACAAATTAACCATTTACATAATCACAATTTCCATAAACTTCCCGATAGAGTTTATCCATATTTTACAGAAAGTGAAATGGAAGAAATGAGAGCAAAGTACAAATTGGGAGTTACTCCTGAAAACATAAAAAGAGAATTAAAATTGTCATTTGACTCCAAAATGATTGGAAATATTTTAAGAAAAGATAGAGATGCAAATGGCAGAAATC…	KKIPIELFKPNCTKLFNEISTHVSIVVEPKQLEIVRFNDYIMLLEKYYPNVKSNPHIVES	130	169	72	169	PF01485.16	IBR	Family	27	64	64	12.1	0.12	0	No_clan
merged.5680_3	EINV_1128:81203..83270	ATTTCTCAACTCAAAGCGAAAAAATGAAAAAGGCGTCCGCAACAAAGCTTGAGGGTGGTATGTTTTCTTTGTTTGTTACTTTTAGTAGTCACTGTAAAGGTCCCAGTCAATTTTTCAAGTGTGTATTCACAAGCTGTCCATGTAGATTGACTCTTGTTCTATCTCGTGACAAGAAACGAGTAAATGAAATACAAATTAACCATTTACATAATCACAATTTCCATAAACTTCCCGATAGAGTTTATCCATATTTTACAGAAAGTGAAATGGAAGAAATGAGAGCAAAGTACAAATTGGGAGTTACTCCTGAAAACATAAAAAGAGAATTAAAATTGTCATTTGACTCCAAAATGATTGGAAATATTTTAAGAAAAGATAGAGATGCAAATGGCAGAAATC…	KKIPIELFKPNCTKLFNEISTHVSIVVEPKQLEIVRFNDYIMLLEKYYPNVKSNPHIVES	134	169	23	172	PF04885.8	Stig1	Family	66	101	137	10.7	0.4	0	No_clan
merged.5680_3	EINV_1128:81203..83270	ATTTCTCAACTCAAAGCGAAAAAATGAAAAAGGCGTCCGCAACAAAGCTTGAGGGTGGTATGTTTTCTTTGTTTGTTACTTTTAGTAGTCACTGTAAAGGTCCCAGTCAATTTTTCAAGTGTGTATTCACAAGCTGTCCATGTAGATTGACTCTTGTTCTATCTCGTGACAAGAAACGAGTAAATGAAATACAAATTAACCATTTACATAATCACAATTTCCATAAACTTCCCGATAGAGTTTATCCATATTTTACAGAAAGTGAAATGGAAGAAATGAGAGCAAAGTACAAATTGGGAGTTACTCCTGAAAACATAAAAAGAGAATTAAAATTGTCATTTGACTCCAAAATGATTGGAAATATTTTAAGAAAAGATAGAGATGCAAATGGCAGAAATC…	KKIPIELFKPNCTKLFNEISTHVSIVVEPKQLEIVRFNDYIMLLEKYYPNVKSNPHIVES	155	171	154	171	PF00098.18	zf-CCHC	Domain	2	18	18	23	4.4e-05	1	CL0511
merged.6188_1	EINV_1144:24790..26325	TAATTTTTTTGAGTCAGTTCGAATAACTTTGCAAAGATAAGTGAATTACATCAGTCGACCTCCTCGATCTTCACCCCTTTGTGTCGCTCTTATTTGTGCCCAATTGTTGTGCACCTGACATGTTACCAGCTGCATACTGTTGATAATTTTAGTGAAGATGGGCTGGATCTTAGCCTCAGCTTCCTTCTGTTTCTGTGTGTATTCATCCTTTCATGCCGATTGGTTCTTGTCGAGCCAGTCGAGTGTCTCCATTGATGGTTGCTTCAATTGCCGCCTTGTCATCTGGTGAGAGCTTTGTTGTAATTTGTTCGTTGAGTGTGTTTTTCATCGAGTAGCAGAAATTCTCGTGTCCATTTTTCCCCTCGATACGTTCCTTCATCTTGTCGTCCTCTGCCTTGA…	LLVHCLKCFLVLSLELGNEVVDHSVIKVFATKVCVAVCCLHFKDAIVNSKKRHIKCSTTK	11	106	5	106	PF10712.4	NAD-GH	Family	334	427	576	86.8	9.5e-25	1	No_clan
merged.6188_1	EINV_1144:24790..26325	TAATTTTTTTGAGTCAGTTCGAATAACTTTGCAAAGATAAGTGAATTACATCAGTCGACCTCCTCGATCTTCACCCCTTTGTGTCGCTCTTATTTGTGCCCAATTGTTGTGCACCTGACATGTTACCAGCTGCATACTGTTGATAATTTTAGTGAAGATGGGCTGGATCTTAGCCTCAGCTTCCTTCTGTTTCTGTGTGTATTCATCCTTTCATGCCGATTGGTTCTTGTCGAGCCAGTCGAGTGTCTCCATTGATGGTTGCTTCAATTGCCGCCTTGTCATCTGGTGAGAGCTTTGTTGTAATTTGTTCGTTGAGTGTGTTTTTCATCGAGTAGCAGAAATTCTCGTGTCCATTTTTCCCCTCGATACGTTCCTTCATCTTGTCGTCCTCTGCCTTGA…	LLVHCLKCFLVLSLELGNEVVDHSVIKVFATKVCVAVCCLHFKDAIVNSKKRHIKCSTTK	43	89	32	95	PF04969.11	CS	Domain	25	70	78	12.5	0.15	0	CL0190
merged.6188_3	EINV_1144:24790..26325	TAATTTTTTTGAGTCAGTTCGAATAACTTTGCAAAGATAAGTGAATTACATCAGTCGACCTCCTCGATCTTCACCCCTTTGTGTCGCTCTTATTTGTGCCCAATTGTTGTGCACCTGACATGTTACCAGCTGCATACTGTTGATAATTTTAGTGAAGATGGGCTGGATCTTAGCCTCAGCTTCCTTCTGTTTCTGTGTGTATTCATCCTTTCATGCCGATTGGTTCTTGTCGAGCCAGTCGAGTGTCTCCATTGATGGTTGCTTCAATTGCCGCCTTGTCATCTGGTGAGAGCTTTGTTGTAATTTGTTCGTTGAGTGTGTTTTTCATCGAGTAGCAGAAATTCTCGTGTCCATTTTTCCCCTCGATACGTTCCTTCATCTTGTCGTCCTCTGCCTTGA…	AVITCPAYFNDSQRQATKEAGTIAGINVLRIINEPTAAAIAYGLDKKTEREKNSLIFDLG	1	116	1	170	PF00012.15	HSP70	Family	138	252	602	203.9	2.5e-60	1	CL0108
merged.6188_3	EINV_1144:24790..26325	TAATTTTTTTGAGTCAGTTCGAATAACTTTGCAAAGATAAGTGAATTACATCAGTCGACCTCCTCGATCTTCACCCCTTTGTGTCGCTCTTATTTGTGCCCAATTGTTGTGCACCTGACATGTTACCAGCTGCATACTGTTGATAATTTTAGTGAAGATGGGCTGGATCTTAGCCTCAGCTTCCTTCTGTTTCTGTGTGTATTCATCCTTTCATGCCGATTGGTTCTTGTCGAGCCAGTCGAGTGTCTCCATTGATGGTTGCTTCAATTGCCGCCTTGTCATCTGGTGAGAGCTTTGTTGTAATTTGTTCGTTGAGTGTGTTTTTCATCGAGTAGCAGAAATTCTCGTGTCCATTTTTCCCCTCGATACGTTCCTTCATCTTGTCGTCCTCTGCCTTGA…	AVITCPAYFNDSQRQATKEAGTIAGINVLRIINEPTAAAIAYGLDKKTEREKNSLIFDLG	114	166	56	172	PF05808.6	Podoplanin	Family	69	119	162	12.9	0.053	0	No_clan
merged.6188_4	EINV_1144:24790..26325	TAATTTTTTTGAGTCAGTTCGAATAACTTTGCAAAGATAAGTGAATTACATCAGTCGACCTCCTCGATCTTCACCCCTTTGTGTCGCTCTTATTTGTGCCCAATTGTTGTGCACCTGACATGTTACCAGCTGCATACTGTTGATAATTTTAGTGAAGATGGGCTGGATCTTAGCCTCAGCTTCCTTCTGTTTCTGTGTGTATTCATCCTTTCATGCCGATTGGTTCTTGTCGAGCCAGTCGAGTGTCTCCATTGATGGTTGCTTCAATTGCCGCCTTGTCATCTGGTGAGAGCTTTGTTGTAATTTGTTCGTTGAGTGTGTTTTTCATCGAGTAGCAGAAATTCTCGTGTCCATTTTTCCCCTCGATACGTTCCTTCATCTTGTCGTCCTCTGCCTTGA…	QNGQPLHCRVQEKVQENISGNARAVRRLRTSCERAKRTLSSAATANIEVDQLYEGIDFYT	11	99	6	100	PF00012.15	HSP70	Family	241	332	602	80.2	7.1e-23	1	CL0108
merged.6188_5	EINV_1144:24790..26325	TAATTTTTTTGAGTCAGTTCGAATAACTTTGCAAAGATAAGTGAATTACATCAGTCGACCTCCTCGATCTTCACCCCTTTGTGTCGCTCTTATTTGTGCCCAATTGTTGTGCACCTGACATGTTACCAGCTGCATACTGTTGATAATTTTAGTGAAGATGGGCTGGATCTTAGCCTCAGCTTCCTTCTGTTTCTGTGTGTATTCATCCTTTCATGCCGATTGGTTCTTGTCGAGCCAGTCGAGTGTCTCCATTGATGGTTGCTTCAATTGCCGCCTTGTCATCTGGTGAGAGCTTTGTTGTAATTTGTTCGTTGAGTGTGTTTTTCATCGAGTAGCAGAAATTCTCGTGTCCATTTTTCCCCTCGATACGTTCCTTCATCTTGTCGTCCTCTGCCTTGA…	RRVLIGGSTRIPNVVQILQDFFNGKEINKSMNPDEAVAYGAAVQAAILTGKAAENVLLLD	3	82	2	100	PF00012.15	HSP70	Family	333	412	602	98.9	1.6e-28	1	CL0108
merged.6188_6	EINV_1144:24790..26325	TAATTTTTTTGAGTCAGTTCGAATAACTTTGCAAAGATAAGTGAATTACATCAGTCGACCTCCTCGATCTTCACCCCTTTGTGTCGCTCTTATTTGTGCCCAATTGTTGTGCACCTGACATGTTACCAGCTGCATACTGTTGATAATTTTAGTGAAGATGGGCTGGATCTTAGCCTCAGCTTCCTTCTGTTTCTGTGTGTATTCATCCTTTCATGCCGATTGGTTCTTGTCGAGCCAGTCGAGTGTCTCCATTGATGGTTGCTTCAATTGCCGCCTTGTCATCTGGTGAGAGCTTTGTTGTAATTTGTTCGTTGAGTGTGTTTTTCATCGAGTAGCAGAAATTCTCGTGTCCATTTTTCCCCTCGATACGTTCCTTCATCTTGTCGTCCTCTGCCTTGA…	VEWHPASTMWSHIVEVTFDIDANKILNVSAEDKTTGKKNKITITNDKGRLSKEQIDKMIA	12	114	3	123	PF00012.15	HSP70	Family	467	568	602	88.6	2.1e-25	1	CL0108
merged.6197_1	EINV_1145:8565..9491	TTTGCACTTTATATTGCAATTCTTCAAAATTTTGGAGTTTAACTTGGCCTCAGCTTTCTTCTGTTTCTGTGTGTATTCATCCTTTGATGCCGATTGGTTCTTGTCAAGCCAGTCGAGTGTCTCCTTGATAATTACTTCAATTGCCGCCTTGTCGTCTGGTGAGAGCTTTGCTGCAATATGCTCATTGAGTATATTTTTCATCAAGTAGCAGAAAGTTTAAGTCCGTTCTTCGTTTTGACAAGCTCCTTCATCTATTCGTCCTCCGTTTTGAACTTCTCTGCTTCTGCAACCATCTTGTCGATATGCTCATTTGAGAGTCTTCCCTTGTCGTTAGTGATTGTGATCTTGTTCTTCTTTCCTGTTGTCTTGTCTTCCTGACACATTCAGAACCCCTTCTCG…	AVITCPAYFNDSQRQATKDAGTIAGINVLRIINEPTAIAIAYGLDKKIEREKNVLIFDLG	1	178	1	180	PF00012.15	HSP70	Family	138	317	602	261.8	7.4e-78	1	CL0108
merged.6197_1	EINV_1145:8565..9491	TTTGCACTTTATATTGCAATTCTTCAAAATTTTGGAGTTTAACTTGGCCTCAGCTTTCTTCTGTTTCTGTGTGTATTCATCCTTTGATGCCGATTGGTTCTTGTCAAGCCAGTCGAGTGTCTCCTTGATAATTACTTCAATTGCCGCCTTGTCGTCTGGTGAGAGCTTTGCTGCAATATGCTCATTGAGTATATTTTTCATCAAGTAGCAGAAAGTTTAAGTCCGTTCTTCGTTTTGACAAGCTCCTTCATCTATTCGTCCTCCGTTTTGAACTTCTCTGCTTCTGCAACCATCTTGTCGATATGCTCATTTGAGAGTCTTCCCTTGTCGTTAGTGATTGTGATCTTGTTCTTCTTTCCTGTTGTCTTGTCTTCCTGACACATTCAGAACCCCTTCTCG…	AVITCPAYFNDSQRQATKDAGTIAGINVLRIINEPTAIAIAYGLDKKIEREKNVLIFDLG	58	123	35	151	PF08378.6	NERD	Family	30	91	109	12.1	0.16	0	CL0236
merged.6197_2	EINV_1145:8565..9491	TTTGCACTTTATATTGCAATTCTTCAAAATTTTGGAGTTTAACTTGGCCTCAGCTTTCTTCTGTTTCTGTGTGTATTCATCCTTTGATGCCGATTGGTTCTTGTCAAGCCAGTCGAGTGTCTCCTTGATAATTACTTCAATTGCCGCCTTGTCGTCTGGTGAGAGCTTTGCTGCAATATGCTCATTGAGTATATTTTTCATCAAGTAGCAGAAAGTTTAAGTCCGTTCTTCGTTTTGACAAGCTCCTTCATCTATTCGTCCTCCGTTTTGAACTTCTCTGCTTCTGCAACCATCTTGTCGATATGCTCATTTGAGAGTCTTCCCTTGTCGTTAGTGATTGTGATCTTGTTCTTCTTTCCTGTTGTCTTGTCTTCCTGACACATTCAGAACCCCTTCTCG…	KQQTATHTSVPKNLITEWSTTSLLRSRKSTRKTFQEMHEQLEDSEHHVNGQSEHCHLQQQ	34	118	20	127	PF02085.11	Cytochrom_CIII	Domain	16	93	102	11.1	0.28	0	CL0317
merged.6757_1	EINV_137:189981..190506	ACTGTAAGTTATTCAAGATGGTGACTTTCCAGCAACTCATAGAAAACCTAAAGGTTTGGTTCGAAGATTTCGAGTTGACTGAGTATCACATCTACGCTCTTTGTGTCGCTGCAGTTCTGATTATAGCTTTAATGATATACATTGTAATTCGCAGAATAAAACACCAAAACGAAGTCCTCAAATGGGAACAACAAACACACGGACCAACAACTACAATGTCGAACCTGTCATCAGTCTCGTCCGCGTCAACTATCCGGAGACTCTCCACACAAAAAGAGAAGACACTTTCTATTGTGAGTTGCCCATCAGACGGGAAGATCATTCCACCATCACAACTCCCGTCAGTCAAGTCCCGACTTTTTGAAGAGGAAAGAACTTACTCGGGCTCCCTGGCCTCTC…	CKLFKMVTFQQLIENLKVWFEDFELTEYHIYALCVAAVLIIALMIYIVIRRIKHQNEVLK	4	65	1	91	PF01741.13	MscL	Domain	47	108	128	12.8	0.089	0	No_clan
merged.6757_1	EINV_137:189981..190506	ACTGTAAGTTATTCAAGATGGTGACTTTCCAGCAACTCATAGAAAACCTAAAGGTTTGGTTCGAAGATTTCGAGTTGACTGAGTATCACATCTACGCTCTTTGTGTCGCTGCAGTTCTGATTATAGCTTTAATGATATACATTGTAATTCGCAGAATAAAACACCAAAACGAAGTCCTCAAATGGGAACAACAAACACACGGACCAACAACTACAATGTCGAACCTGTCATCAGTCTCGTCCGCGTCAACTATCCGGAGACTCTCCACACAAAAAGAGAAGACACTTTCTATTGTGAGTTGCCCATCAGACGGGAAGATCATTCCACCATCACAACTCCCGTCAGTCAAGTCCCGACTTTTTGAAGAGGAAAGAACTTACTCGGGCTCCCTGGCCTCTC…	CKLFKMVTFQQLIENLKVWFEDFELTEYHIYALCVAAVLIIALMIYIVIRRIKHQNEVLK	7	80	5	140	PF04145.10	Ctr	Family	3	76	144	14.8	0.02	0	No_clan
merged.6757_1	EINV_137:189981..190506	ACTGTAAGTTATTCAAGATGGTGACTTTCCAGCAACTCATAGAAAACCTAAAGGTTTGGTTCGAAGATTTCGAGTTGACTGAGTATCACATCTACGCTCTTTGTGTCGCTGCAGTTCTGATTATAGCTTTAATGATATACATTGTAATTCGCAGAATAAAACACCAAAACGAAGTCCTCAAATGGGAACAACAAACACACGGACCAACAACTACAATGTCGAACCTGTCATCAGTCTCGTCCGCGTCAACTATCCGGAGACTCTCCACACAAAAAGAGAAGACACTTTCTATTGTGAGTTGCCCATCAGACGGGAAGATCATTCCACCATCACAACTCCCGTCAGTCAAGTCCCGACTTTTTGAAGAGGAAAGAACTTACTCGGGCTCCCTGGCCTCTC…	CKLFKMVTFQQLIENLKVWFEDFELTEYHIYALCVAAVLIIALMIYIVIRRIKHQNEVLK	13	57	5	84	PF10192.4	GpcrRhopsn4	Family	10	55	257	12.5	0.053	0	CL0192
merged.6757_1	EINV_137:189981..190506	ACTGTAAGTTATTCAAGATGGTGACTTTCCAGCAACTCATAGAAAACCTAAAGGTTTGGTTCGAAGATTTCGAGTTGACTGAGTATCACATCTACGCTCTTTGTGTCGCTGCAGTTCTGATTATAGCTTTAATGATATACATTGTAATTCGCAGAATAAAACACCAAAACGAAGTCCTCAAATGGGAACAACAAACACACGGACCAACAACTACAATGTCGAACCTGTCATCAGTCTCGTCCGCGTCAACTATCCGGAGACTCTCCACACAAAAAGAGAAGACACTTTCTATTGTGAGTTGCCCATCAGACGGGAAGATCATTCCACCATCACAACTCCCGTCAGTCAAGTCCCGACTTTTTGAAGAGGAAAGAACTTACTCGGGCTCCCTGGCCTCTC…	CKLFKMVTFQQLIENLKVWFEDFELTEYHIYALCVAAVLIIALMIYIVIRRIKHQNEVLK	16	95	3	106	PF04535.7	DUF588	Domain	40	121	150	12.1	0.096	0	CL0396
merged.6757_1	EINV_137:189981..190506	ACTGTAAGTTATTCAAGATGGTGACTTTCCAGCAACTCATAGAAAACCTAAAGGTTTGGTTCGAAGATTTCGAGTTGACTGAGTATCACATCTACGCTCTTTGTGTCGCTGCAGTTCTGATTATAGCTTTAATGATATACATTGTAATTCGCAGAATAAAACACCAAAACGAAGTCCTCAAATGGGAACAACAAACACACGGACCAACAACTACAATGTCGAACCTGTCATCAGTCTCGTCCGCGTCAACTATCCGGAGACTCTCCACACAAAAAGAGAAGACACTTTCTATTGTGAGTTGCCCATCAGACGGGAAGATCATTCCACCATCACAACTCCCGTCAGTCAAGTCCCGACTTTTTGAAGAGGAAAGAACTTACTCGGGCTCCCTGGCCTCTC…	CKLFKMVTFQQLIENLKVWFEDFELTEYHIYALCVAAVLIIALMIYIVIRRIKHQNEVLK	16	50	4	94	PF05131.9	Pep3_Vps18	Family	32	66	147	11.1	0.18	0	No_clan
merged.6757_1	EINV_137:189981..190506	ACTGTAAGTTATTCAAGATGGTGACTTTCCAGCAACTCATAGAAAACCTAAAGGTTTGGTTCGAAGATTTCGAGTTGACTGAGTATCACATCTACGCTCTTTGTGTCGCTGCAGTTCTGATTATAGCTTTAATGATATACATTGTAATTCGCAGAATAAAACACCAAAACGAAGTCCTCAAATGGGAACAACAAACACACGGACCAACAACTACAATGTCGAACCTGTCATCAGTCTCGTCCGCGTCAACTATCCGGAGACTCTCCACACAAAAAGAGAAGACACTTTCTATTGTGAGTTGCCCATCAGACGGGAAGATCATTCCACCATCACAACTCCCGTCAGTCAAGTCCCGACTTTTTGAAGAGGAAAGAACTTACTCGGGCTCCCTGGCCTCTC…	CKLFKMVTFQQLIENLKVWFEDFELTEYHIYALCVAAVLIIALMIYIVIRRIKHQNEVLK	38	112	29	118	PF07431.7	DUF1512	Family	5	80	356	11.7	0.069	0	No_clan
merged.7236_1	EINV_137:415498..416030	TTTTTCTTTCAATTTTCATCTCCAAAATCTTCATTTTTTCTTTTTCTTTTCTTTGTTTTATGATGAGTTCTTCTTTCGTTTTTTTCTCCATTTCGAGTTCTCGACGAGGAGAACCTCTGTTCGTTGTTCTCTGAATATCAAACGGATTTTTTATGACTTTGAAGGCAGAGAGTGAACTCAACTCATATTGTTTAAAATTTTTTTCCTCAGAGTAAGTCGTTTCGGGGTATTCTCTAATCTCTTCTTCTGTGATCGATTGTGAAGAATCGTCAACCCTTTCTTCGTCTTTTTTATCGTCTAAAGCGTTGTTAGATTTATCATGATTTGATTCTAAAGAGTCGTTTAATACTCTTCTTTCTGGTTTATATATACTAAAGTAATCAACGAAAGGATGGGTTA…	KWEGSNRKLIKRQNLENTEMTNKDNSIVREFQENYPQKAITHPFVDYFSIYKPERRVLND	33	86	21	135	PF12628.2	Inhibitor_I71	Family	69	122	173	11.4	0.17	0	No_clan
merged.8082_1	EINV_137:810115..812693	TAAATTTAAGAACAGTGATTCAATTTGCATGATTTGTTAATACCAACGACACATTCTTCGTTGAATTGCTCGCCTGAAATACAGTTTGAGTATTGGTTTAAGTAAATTTTTACTTGTGAAACCCCCTGTTCCGATTGTATTTCCGAAGCGGGAATTGACATGAGCTTCTGTGCTAAAATTATCAACGTATGGTACTTTTGGGGGGTTGTTAATTTTAAATATTTCCAGAATTCCATTGGGTTTTGAAAGTCAGCTAAATCGAATTGATTTGACAAATAATAATTGAGTTCATTCTCTTCGTTTTCCAAGCAATTGACATACCCCATTAAATTCATCCTAGTGTTGTTAATTTCCCATGCACTTGTATCTTTTTTATACACAACTTGATGTTTTACAGTG…	VIVKIKSHSVEFKQPIIPISAILSITTFLFATLSNKSKTVSKRVSPRSTHFVCLQNFIFS	17	71	3	88	PF06417.7	DUF1077	Family	56	109	126	11.6	0.12	0	No_clan
merged.8082_2	EINV_137:810115..812693	TAAATTTAAGAACAGTGATTCAATTTGCATGATTTGTTAATACCAACGACACATTCTTCGTTGAATTGCTCGCCTGAAATACAGTTTGAGTATTGGTTTAAGTAAATTTTTACTTGTGAAACCCCCTGTTCCGATTGTATTTCCGAAGCGGGAATTGACATGAGCTTCTGTGCTAAAATTATCAACGTATGGTACTTTTGGGGGGTTGTTAATTTTAAATATTTCCAGAATTCCATTGGGTTTTGAAAGTCAGCTAAATCGAATTGATTTGACAAATAATAATTGAGTTCATTCTCTTCGTTTTCCAAGCAATTGACATACCCCATTAAATTCATCCTAGTGTTGTTAATTTCCCATGCACTTGTATCTTTTTTATACACAACTTGATGTTTTACAGTG…	CFLLLSPYHPSIVKCFESEVLRQFTILDFSILNNSFNDSLTSSGRSGINVLFVIKLNISS	6	45	3	60	PF06336.6	Corona_5a	Family	5	44	65	11.8	0.15	0	No_clan
merged.8082_5	EINV_137:810115..812693	TAAATTTAAGAACAGTGATTCAATTTGCATGATTTGTTAATACCAACGACACATTCTTCGTTGAATTGCTCGCCTGAAATACAGTTTGAGTATTGGTTTAAGTAAATTTTTACTTGTGAAACCCCCTGTTCCGATTGTATTTCCGAAGCGGGAATTGACATGAGCTTCTGTGCTAAAATTATCAACGTATGGTACTTTTGGGGGGTTGTTAATTTTAAATATTTCCAGAATTCCATTGGGTTTTGAAAGTCAGCTAAATCGAATTGATTTGACAAATAATAATTGAGTTCATTCTCTTCGTTTTCCAAGCAATTGACATACCCCATTAAATTCATCCTAGTGTTGTTAATTTCCCATGCACTTGTATCTTTTTTATACACAACTTGATGTTTTACAGTG…	SFEETVNEDDFDTKDEECIFDGIFNDNFEDSTTEMEKIKFCKQTKCVLRGETRFDTVFDL	297	367	297	373	PF05699.9	Dimer_Tnp_hAT	Domain	1	69	84	24.4	1.4e-05	1	No_clan
merged.855_1	EINV_1018:89881..91180	TATAAAATACATTTCAATCCAATTTATTCAAATATAAATTCATTCTCATTCTTAAAAACTTTTCTTTTTCCTCATACGAATAACAAAACGCAAAGGTCTGGTAGGCGACATCTAACATACTGTTTTGAATATACAAATAAAACATCCCCACGCCGACCTCATAAATATATCTACATAGTGTGATGTCTTGTATAACTCCCCAGAAGTGCACTTTCTCTTTGTTGAGGGTTTCAAACGTCTTTTTTCCTTTCAGACTCCCTAGACGTATTTCCTCTAAGAACGTTCTTATCTTCCTCATGAGAAGTGCGTTCCTCTTGATTTCATAAGAAACTGCAGTACTCTGCATGAGTACGTCTACTATTTTCTGTGTATTATAAAGTCCAATAACAGTTAATATCC…	KFPETPNLKKSRKKKNFLQIRKFFELDQTLKNQKTPTKQKTKSLRLQKSPLMKFHVIKRS	30	68	7	80	PF00668.15	Condensation	Family	95	138	301	9.3	0.41	0	CL0149
merged.8862_1	EINV_137:1198001..1198673	ATGCAGACAACCAACCAGGCGTCCTCATCCAAGTCTTTGAAGGCGAGGCATCCATGACATCACACTGCAACCTGCTTGGCAAGTTTGAGTTGAGTGGCATCCCACCCGCACCACGTGATGTCCCACAAGTAGAAATCATATTTGACACAAATGCAAATGGGATTCTAAATGTCTCAGCTGAGGACAAGACAACAGGAAAGAAGAACAAGATCACAATCACAAACGACGAGGGAAGATTCTCAAAGGAGCAGATTGACAAGACGGTTGCAGACGCAGAGAAGTTCAAGGCGGAGGACGACAAGATGAAGGAGCTTGTCGAGGCGAAAAATGGACTTGGGAACTTCTGCTACTCGATGAAAAACACACTCAACGAGCAAGTTGAAGCAAAGCTCTCACCAG…	ADNQPGVLIQVFEGEASMTSHCNLLGKFELSGIPPAPRDVPQVEIIFDTNANGILNVSAE	1	174	1	177	PF00012.15	HSP70	Family	427	599	602	152.8	7.4e-45	1	CL0108
merged.8862_1	EINV_137:1198001..1198673	ATGCAGACAACCAACCAGGCGTCCTCATCCAAGTCTTTGAAGGCGAGGCATCCATGACATCACACTGCAACCTGCTTGGCAAGTTTGAGTTGAGTGGCATCCCACCCGCACCACGTGATGTCCCACAAGTAGAAATCATATTTGACACAAATGCAAATGGGATTCTAAATGTCTCAGCTGAGGACAAGACAACAGGAAAGAAGAACAAGATCACAATCACAAACGACGAGGGAAGATTCTCAAAGGAGCAGATTGACAAGACGGTTGCAGACGCAGAGAAGTTCAAGGCGGAGGACGACAAGATGAAGGAGCTTGTCGAGGCGAAAAATGGACTTGGGAACTTCTGCTACTCGATGAAAAACACACTCAACGAGCAAGTTGAAGCAAAGCTCTCACCAG…	ADNQPGVLIQVFEGEASMTSHCNLLGKFELSGIPPAPRDVPQVEIIFDTNANGILNVSAE	86	124	54	130	PF05633.6	DUF793	Family	328	366	389	11	0.12	0	CL0133
merged.921_1	EINV_1020:69809..70413	AATCTTTTCTTTCATATGCTTTTGCCCAAATATCATTGCGACATCTCTCCATAGACGCTATTACTTCAGCCGGTTGAATTGAAATAAGTCCATCTTTGATTTTTTCAAGAAGTTCGCAAAGGCCAGTCCAAATACGTATGTCATTTTCTACAAGCCTTTTCCAAAACCCAAATACAGTTTCGATTGGGTTGAGTTCAGGACTGTAAGCTGCATTATAAACAATTGAATGGTGAGTGTTAGTTACAAGTTTCCTCAAATGGTTGTGTATAGTACATTTGTCACACCGAACCACTGCTGAATTGTTGTTGTCGTTATAACTTTTTATCAATTCCATGAAATATCTACTGAAGACCTCTTCATCACTTTTTCCTGCAACCAAAAAAGTTGTTCCCATTCCTG…	NENKEKRIAAIEELVGQMHSGKTWVCIDEFSWLIACTAVYGWNPIGEKLFVTKAKNGQRL	25	154	23	161	PF13358.1	DDE_3	Domain	3	136	146	63	2.3e-17	1	CL0219
merged.927_2	EINV_1020:70491..71084	TTTTCCTTTCATGAAGTTTCTAATCGCGCTTATTGAAGGAATCATTTTGTCGATTGTATCCAATGCTTCTTGTGATATTCGAGTTGGAGAATTGTTGTTATACCCCAATTCAAATTGTTCTTGTGTAATTTCTGTGACTTCTTCAACTGTTGTTACATTGGCATTTACCAACACTTTTTGGATGTTTGATCGGATACAATTGAATGAAGATGTTGAGTCTTTTTCAATTAATTTCTTTACCAAATGCTGAAAAGGAATTACTCTGCTTTTTTTCTTGTAATGGTTTTTGGTAAAATTGAATTACCATTTCGAATTTGACTAACATATTTTTGACAGCCTTGATTTTAATACCAAGTTCTCCACTGTAAAACACATCATCTTTAGTATCCGCATTAACTA…	FNFTKNHYKKKSRVIPFQHLVKKLIEKDSTSSFNCIRSNIQKVLVNANVTTVEEVTEITQ	19	89	2	98	PF00851.13	Peptidase_C6	Family	112	182	453	11.1	0.1	0	CL0125
merged.927_2	EINV_1020:70491..71084	TTTTCCTTTCATGAAGTTTCTAATCGCGCTTATTGAAGGAATCATTTTGTCGATTGTATCCAATGCTTCTTGTGATATTCGAGTTGGAGAATTGTTGTTATACCCCAATTCAAATTGTTCTTGTGTAATTTCTGTGACTTCTTCAACTGTTGTTACATTGGCATTTACCAACACTTTTTGGATGTTTGATCGGATACAATTGAATGAAGATGTTGAGTCTTTTTCAATTAATTTCTTTACCAAATGCTGAAAAGGAATTACTCTGCTTTTTTTCTTGTAATGGTTTTTGGTAAAATTGAATTACCATTTCGAATTTGACTAACATATTTTTGACAGCCTTGATTTTAATACCAAGTTCTCCACTGTAAAACACATCATCTTTAGTATCCGCATTAACTA…	FNFTKNHYKKKSRVIPFQHLVKKLIEKDSTSSFNCIRSNIQKVLVNANVTTVEEVTEITQ	34	68	21	72	PF10826.3	DUF2551	Family	10	44	83	13.4	0.047	0	No_clan
merged.9394_4	EINV_137:1139378..1141198	AATAGAGACTCAATTAAGACCCTCCCAGTCACTGTCATCGAGCTCAAAGGTTTCCAACGAGTTTGGTTGGAAATTGTAATGGGGGAACAGTCTCATAGGTTCATTAGAATGGGGTTGTTCTCCGTATAATCTTACTATTCTTGAAAGAATGGGTTCGTTTAAAGTTTCGTTGGATGGATCGAGGACAATGGACTCTGCCATTGCTTTGATGTGGCAGACCTTTGTTTTGTTTGTCATCCTTTTTTGCTTTGGGTCAAGGTCTGCGATGTTAATGACATTAACGTCGTTGTTGGGAGCTGTGAGTTTTGTCATTGTTGTTTGGTTGGGAAATACTGTTGTCTGGAAAAAAGTCTGAAACTCTTCAACAAGTCTAGAAGCACTTTTTATATCAATGAAAAG…	EESLLSQTTGRRTKMGRPTFLDKRTKFVADTFVKYCNNQKIALTFAAFSKLVERTTGTTF	148	223	115	235	PF03184.14	DDE_1	Family	40	120	217	15.5	0.0063	0	CL0219
merged.9394_4	EINV_137:1139378..1141198	AATAGAGACTCAATTAAGACCCTCCCAGTCACTGTCATCGAGCTCAAAGGTTTCCAACGAGTTTGGTTGGAAATTGTAATGGGGGAACAGTCTCATAGGTTCATTAGAATGGGGTTGTTCTCCGTATAATCTTACTATTCTTGAAAGAATGGGTTCGTTTAAAGTTTCGTTGGATGGATCGAGGACAATGGACTCTGCCATTGCTTTGATGTGGCAGACCTTTGTTTTGTTTGTCATCCTTTTTTGCTTTGGGTCAAGGTCTGCGATGTTAATGACATTAACGTCGTTGTTGGGAGCTGTGAGTTTTGTCATTGTTGTTTGGTTGGGAAATACTGTTGTCTGGAAAAAAGTCTGAAACTCTTCAACAAGTCTAGAAGCACTTTTTATATCAATGAAAAG…	EESLLSQTTGRRTKMGRPTFLDKRTKFVADTFVKYCNNQKIALTFAAFSKLVERTTGTTF	149	211	130	219	PF10268.4	Tmemb_161AB	Family	163	229	486	11.4	0.073	0	No_clan
merged.9662_2	EINV_16:6732..7234	ATGACAGTGTTCGCTTTGCCCTTTCACATGATGTTCTGAGTCTTCTGACTGCTCGTGCATTGACTGAAATGTCTTTCTTGTACTTTCTCTTGAACTCGGCAATGAAGTGGTTGACCATTCTGTTATCAAAGTCTTCACCACCAAGGTGTGTGTTGCCGTTTGTTGCCTTCACTTCAAAGACGCCATCGTCAATAGCAAGAAGTGAGACATCAAATGTTCCACCACCAAGATCAAAGATCAAGACGTTCTTTTCTCTCTCCGTCTTCTTGTCAAGTCCATATGCTATTGCTGCTGCTGTTGGCTCATTGATGATTCTGAGCACATTGATGCCTGCAATTGTGCCTGCTTCCTTTGTTGCCTGTCGCTGTGAATCGTTAAAATAGGCTGGACATGTGATGA…	GETKKFTPEEISSMVLTKMKETAEAFVGGKVNNAVITCPAYFNDSQRQATKEAGTIAGIN	1	167	1	167	PF00012.15	HSP70	Family	105	270	602	293	2.6e-87	1	CL0108
merged.9696_1	EINV_16:6104..6612	ACTTCGAATAACTTTGCAAAAATAAGTGAATCACATAAGTCGACCTCTTCTATCTTTGATCCCTTTGTGTCGCTCTTCTTTGCGTACTGGTGTTGTGCACCGGGAATGTTACCAGCTGCTGCATTCTGTTGATACATTTTAGTGAAGATTGGCTTGATCTTATCCTCAGCTTCTTCTGTTTCTGTGTGTGTTCATCCTTTGATGCCGATTGGTTCTTGTCGAGCCAGTCGAGTGTCTCCTTGATGGTTGCTTCAATTGCTGCCTTGTCGTATGGTGAGAGCTTTGCTGCAATTTGCTTGTTGAGTGTGTTTTTCATCGAGTAGCAGAAGTTTTCAAGTCCATTCTTCGCCTCGACAAGCTCCTTCATCTTGTCGTCCTCCGCCTTGAACTTCTCTGCGT…	RQWKTFKSTYDKVVADAEKFKAEDDKMKELVEAKNGLENFCYSMKNTLNKQIAAKLSPYD	7	98	2	110	PF00012.15	HSP70	Family	506	594	602	37.7	5.2e-10	1	CL0108
merged.9696_1	EINV_16:6104..6612	ACTTCGAATAACTTTGCAAAAATAAGTGAATCACATAAGTCGACCTCTTCTATCTTTGATCCCTTTGTGTCGCTCTTCTTTGCGTACTGGTGTTGTGCACCGGGAATGTTACCAGCTGCTGCATTCTGTTGATACATTTTAGTGAAGATTGGCTTGATCTTATCCTCAGCTTCTTCTGTTTCTGTGTGTGTTCATCCTTTGATGCCGATTGGTTCTTGTCGAGCCAGTCGAGTGTCTCCTTGATGGTTGCTTCAATTGCTGCCTTGTCGTATGGTGAGAGCTTTGCTGCAATTTGCTTGTTGAGTGTGTTTTTCATCGAGTAGCAGAAGTTTTCAAGTCCATTCTTCGCCTCGACAAGCTCCTTCATCTTGTCGTCCTCCGCCTTGAACTTCTCTGCGT…	RQWKTFKSTYDKVVADAEKFKAEDDKMKELVEAKNGLENFCYSMKNTLNKQIAAKLSPYD	27	74	16	98	PF07531.9	TAFH	Family	34	81	97	12.8	0.059	0	No_clan
