# Supplementary material for: The genome and transcriptome of the enteric parasite Entamoeba invadens, a model for encystation
Source: Genome Biol. 2013 Jul 26;14(7):R77. doi: 10.1186/gb-2013-14-7-r77 (PMC4053983; doi:10.1186/gb-2013-14-7-r77)
Supplement: Additional File 7 — Validation of annotated introns by transcriptome mapping. Table recording the status of all 5,894 annotated introns. Predicted introns validated by transcriptome mapping, as well as those where only the 5' or 3' end were validated, are shown. In addition to this, reads mapped entirely within an intron are counted to infer incorrect introns (or incompletely spliced introns). [file gb-2013-14-7-r77-S7.XLSX]

## Sheet: introns
			2470	35	17	276	308			1345	19	11			1771	23	10			1536	21	12			811	15	5			1027	9	6			1229	12	6			666	5	2
										troph	troph	troph	troph		8h	8h	8h	8h		24h	24h	24h	24h		48h	48h	48h	48h		72h	72h	72h	72h		2h_ex	2h_ex	2h_ex	2h_ex		8h_ex	8h_ex	8h_ex	8h_ex
Intron	Sequence	Type	Confirmed	5'-only	3'-only	putative_retained_intron (intron supported AND >5reads map within intron)	putative_incorrect_intron (intron unsupported AND >5 reads map within intron)	total_reads_mapped_within_intron		5'-3'_confirmed	5'-match	3'-match	reads_in_intron		5'-3'_confirmed	5'-match	3'-match	reads_in_intron		5'-3'_confirmed	5'-match	3'-match	reads_in_intron		5'-3'_confirmed	5'-match	3'-match	reads_in_intron		5'-3'_confirmed	5'-match	3'-match	reads_in_intron		5'-3'_confirmed	5'-match	3'-match	reads_in_intron		5'-3'_confirmed	5'-match	3'-match	reads_in_intron
EIN_000230_intron1	GTTAAGTACTGCCATGAAAAATCGATTTACAGAGATCTAGAG	GTAG	0	0	0	0	0	0		0	0	0	0		0	0	0	0		0	0	0	0		0	0	0	0		0	0	0	0		0	0	0	0		0	0	0	0
EIN_000360_intron1	GTGTTGTATTTTTTGATGATATTGATTGAGTCTATAATATGAGTTTGTTGCAAATAATAGAAGGAGTAAAAAACATCATTGCTTATATTCAAAACGAGAACTTAATAAGACAACATGTAAGTTTAAAAATTCAAGGGATGCATTATCTATAAATGAAAAAATGAAGTAGAATATTGCAAAAGTATTATATCGAAGTCATAGAG	GTAG	0	0	0	0	0	0		0	0	0	0		0	0	0	0		0	0	0	0		0	0	0	0		0	0	0	0		0	0	0	0		0	0	0	0
EIN_000360_intron2	GTTGTGGGAATAAACGAAAATTACAATTAG	GTAG	0	0	0	0	0	0		0	0	0	0		0	0	0	0		0	0	0	0		0	0	0	0		0	0	0	0		0	0	0	0		0	0	0	0
EIN_000360_intron3	GTGTGATGCTTAGAAATTTACATTTGACATATCAAACACTTACAAACGACTTGTTTGCCAG	GTAG	0	0	0	0	0	0		0	0	0	0		0	0	0	0		0	0	0	0		0	0	0	0		0	0	0	0		0	0	0	0		0	0	0	0
EIN_000360_intron4	GTTAATTACATACCAAACAACCCACTCGATTATTTGAAGTACTTAAAATATGGGAAAAGGTGTGGAAAAATGACGTCGAG	GTAG	0	0	0	0	0	0		0	0	0	0		0	0	0	0		0	0	0	0		0	0	0	0		0	0	0	0		0	0	0	0		0	0	0	0
EIN_000360_intron5	GTTATACATATGAAAAAATTTATTGACGTTGCCACAAATATAAAAGGTAAAGATGTTGATACCGTTATAAGACTTTTTAGTTAATTTTCATTTTGTAATACAAGTCATAAATAG	GTAG	0	0	0	0	0	0		0	0	0	0		0	0	0	0		0	0	0	0		0	0	0	0		0	0	0	0		0	0	0	0		0	0	0	0
EIN_000370_intron1	GTGTTGGTCAATATTATTCGAGAGATGTAG	GTAG	0	0	0	0	0	0		0	0	0	0		0	0	0	0		0	0	0	0		0	0	0	0		0	0	0	0		0	0	0	0		0	0	0	0
EIN_000370_intron2	GTGATCTCGTTGTTGCTTCATTTGACTGCTACACTCAAAAACGCAGAAGATGAAAAAAAAGAAAGATTATAGAG	GTAG	0	0	0	0	0	0		0	0	0	0		0	0	0	0		0	0	0	0		0	0	0	0		0	0	0	0		0	0	0	0		0	0	0	0
EIN_000380_intron1	GTATGTTTCTTTACAAGAAGAAATGAATGTGGTATTATATTCATTTCTCTACTTCTATAATACAGAAGTAGAGATGTTGGCATTTGAAGAGTTGGGATAAAACGACGGAGAGTCTAAATGAAGGTCAACTAATTCTCGATACAATGTCTTTGTATCGAGAATTAAAAAAGACATAGACAG	GTAG	0	0	0	0	0	0		0	0	0	0		0	0	0	0		0	0	0	0		0	0	0	0		0	0	0	0		0	0	0	0		0	0	0	0
EIN_000930_intron1	GTGTGGTTTAATGTTGATTTTGAAACTGTTGACAGAAACAAAAG	GTAG	0	0	0	0	0	0		0	0	0	0		0	0	0	0		0	0	0	0		0	0	0	0		0	0	0	0		0	0	0	0		0	0	0	0
EIN_000930_intron2	GTTACTTACACTCAAAATGATAG	GTAG	0	0	0	0	0	0		0	0	0	0		0	0	0	0		0	0	0	0		0	0	0	0		0	0	0	0		0	0	0	0		0	0	0	0
EIN_001500_intron1	GTTTGTTTTAAGTAATTATTAATAAAAATATTATAACTATTTTACTCTAATTATATACTATATTTATTATTATAAATTTAATAAAATATTATAATTTATATTAAAACTAATAAGTGCTAGTTTTATAATTACAAACTCTTATAATTTAATAATTAATATATAACTATAATTGTAATATATGTTCATTTAATAGATTTAAACCATTTTAATAAATTATATTATTTATATCATTATAAATTATAGTATAAATAACAATAAG	GTAG	0	0	0	0	0	0		0	0	0	0		0	0	0	0		0	0	0	0		0	0	0	0		0	0	0	0		0	0	0	0		0	0	0	0
EIN_001580_intron1	GTTTGTTATTTTTATCTTTTAATTGTATTAATATATAATATTTTATTATATATTATAATTATAATTATAATTTAATATATAACTTTATCACAAGTTGAAATAATTGTTTTATTATAGTATTTATAATTATTAAAAATAGTATTATCATTTGGTTTTATTATAGTTGTTTTTATATACTTGATATAGTATTATTTATAGTTTGGTAAGTTGTATTTAATGGTAAATAATATAGTTTAAATACAATAATAATACAATAAAAATTAATTAATAATAATTTGTAATTTAATGTATAATTTAATTATAATATGACTGATTGAAAAAATTATAAATAATATAGTTTTAATACTATAAAAATACAACTAAAATAAAAACACTATGATGCTTTGTTTTATTATAATA…	GTAG	0	0	0	0	0	0		0	0	0	0		0	0	0	0		0	0	0	0		0	0	0	0		0	0	0	0		0	0	0	0		0	0	0	0
EIN_001860_intron1	GTTGGTGTCACAGAAGACTTACAGACAACGTGTTTTGGGACGAGTTTTGTAGCAG	GTAG	0	0	0	0	0	0		0	0	0	0		0	0	0	0		0	0	0	0		0	0	0	0		0	0	0	0		0	0	0	0		0	0	0	0
EIN_001860_intron2	NNNNNNNNNNNNNNNNNNNNNNNNNNNNNNNNNNNNNNNNNNNNNNNNNNNNNNNNNNNNNNNNNNNNNNNNNNNNNNNNNNNNNNNNNNNNNNNN	N	0	0	0	0	0	0		0	0	0	0		0	0	0	0		0	0	0	0		0	0	0	0		0	0	0	0		0	0	0	0		0	0	0	0
EIN_002450_intron1	GTACGCCATTGTTGATAAAATAG	GTAG	0	0	0	0	0	0		0	0	0	0		0	0	0	0		0	0	0	0		0	0	0	0		0	0	0	0		0	0	0	0		0	0	0	0
EIN_002450_intron2	GTTTGTTGTTAAATAATGATATCTATTGTTATGGTATAGTATAGTATTATAATAATAGAATAATAGAATTATACTTACATTAAG	GTAG	0	0	0	0	0	0		0	0	0	0		0	0	0	0		0	0	0	0		0	0	0	0		0	0	0	0		0	0	0	0		0	0	0	0
EIN_002450_intron3	GTTTGTTCTTCTGATACAAAAGTTGTATTACATTTAACAATAATAAACAAACTATTATTTGTCTTATTTCAATGTAATAATAAATAATAATAAACTCAATTGTAG	GTAG	0	0	0	0	0	0		0	0	0	0		0	0	0	0		0	0	0	0		0	0	0	0		0	0	0	0		0	0	0	0		0	0	0	0
EIN_002650_intron1	GTGTCTGACTATGATATTGGCTGCATTTTAGAACAGAAAG	GTAG	0	0	0	0	0	0		0	0	0	0		0	0	0	0		0	0	0	0		0	0	0	0		0	0	0	0		0	0	0	0		0	0	0	0
EIN_002650_intron2	NNNNNNNNNNNNNNNNNNNNNNNNNNNNNNNNNNNNNNNNNNNNNNNNNNNNNNNNNNNNNNNNNNNNNNNNNNNNNNNNNNNNNNNNNNNNNNNN	N	0	0	0	0	0	0		0	0	0	0		0	0	0	0		0	0	0	0		0	0	0	0		0	0	0	0		0	0	0	0		0	0	0	0
EIN_002650_intron3	GTCTTTTAGAGGAAATATCGTCGCCATCAAAAAGATGAAAGAAAATTTACACAACAACACTTAAAAAGAGTTTGAAAATGAAGTGAATATGTTGGACAAATTTCGAAG	GTAG	0	0	0	0	0	0		0	0	0	0		0	0	0	0		0	0	0	0		0	0	0	0		0	0	0	0		0	0	0	0		0	0	0	0
EIN_002760_intron1	GTTTCAATGAAAG	GTAG	0	0	0	0	0	0		0	0	0	0		0	0	0	0		0	0	0	0		0	0	0	0		0	0	0	0		0	0	0	0		0	0	0	0
EIN_002760_intron2	GTCTTTTTAACTCCCCATTGTACACTCAGTTTGGAAGACANNNNNNNNNNNNNNNNNNNNNNNNNNNNNNNNNNNNNNNNNNNNNNNNNNNNNNNNNNNNNNNNNNNNNNNNNNNNNNNNNNNNNNNNNNNNNNNNNNNNGTATATGGCGCCTGAAGTGTTAAACAAAG	GTNAG	0	0	0	0	0	0		0	0	0	0		0	0	0	0		0	0	0	0		0	0	0	0		0	0	0	0		0	0	0	0		0	0	0	0
EIN_002990_intron1	GTTTAGTTCAACTTAGATGAAGCAAATAACACCAAAGAAAAATTGACTAAAAAGCGAATGACTTGACAGTCCAAGTTGATCAACTCACGGACGAGAAG	GTAG	0	0	0	0	0	0		0	0	0	0		0	0	0	0		0	0	0	0		0	0	0	0		0	0	0	0		0	0	0	0		0	0	0	0
EIN_003100_intron1	GTTAATTTATTACATGAGACGTGTGATATGTTAATGTCAG	GTAG	0	0	0	0	0	0		0	0	0	0		0	0	0	0		0	0	0	0		0	0	0	0		0	0	0	0		0	0	0	0		0	0	0	0
EIN_003100_intron2	GTGTGTCGTGTGCAAAAAATACTTTAGGATAG	GTAG	0	0	0	0	0	0		0	0	0	0		0	0	0	0		0	0	0	0		0	0	0	0		0	0	0	0		0	0	0	0		0	0	0	0
EIN_003610_intron1	GTGTTTAATAACATTGAATGATGCATTTGTGATTATTGAAGTGATAAAGACTTTAAAATTAAAAGGCTTGCGAAATGCATTTTTAG	GTAG	0	0	0	0	0	0		0	0	0	0		0	0	0	0		0	0	0	0		0	0	0	0		0	0	0	0		0	0	0	0		0	0	0	0
EIN_003830_intron1	GTATGGCCGTGTCCAAATATCATGATGTTTAATAGGGAGGAATTTAG	GTAG	0	0	0	0	0	0		0	0	0	0		0	0	0	0		0	0	0	0		0	0	0	0		0	0	0	0		0	0	0	0		0	0	0	0
EIN_003860_intron1	GTTAGAGCAAGGAAATGCACCACAGCACGATGAAATGAACAACAAGGAGACTTTTGACTATGTAAAAAAGTCTAACAAAG	GTAG	0	0	0	0	0	0		0	0	0	0		0	0	0	0		0	0	0	0		0	0	0	0		0	0	0	0		0	0	0	0		0	0	0	0
EIN_003860_intron2	GTCTGAAATGAGAGAGGAAATGTTTAAAGACATTAAACCATCTCAAGACTAAAGACCCACGGGCTGGGCAATTTTCTCTAAAAGAGTTTTTCATTGCTCACCTTCGGTTTAAAGAATAGTAAAAACAATAGAAAAATAAATTAAAATTTTTACTATAACAAAG	GTAG	0	0	0	0	0	4		0	0	0	2		0	0	0	0		0	0	0	0		0	0	0	2		0	0	0	0		0	0	0	0		0	0	0	0
EIN_003870_intron1	GTATTTTCATATACTGGTTTATCTGATCATTCTTATTCTACAG	GTAG	0	0	0	0	0	0		0	0	0	0		0	0	0	0		0	0	0	0		0	0	0	0		0	0	0	0		0	0	0	0		0	0	0	0
EIN_003880_intron1	GTTAGCATCTACACATGCTTGTAATGCTAGAAAAAAAGCCGGAATAAAG	GTAG	0	0	0	0	0	0		0	0	0	0		0	0	0	0		0	0	0	0		0	0	0	0		0	0	0	0		0	0	0	0		0	0	0	0
EIN_004210_intron1	GTTTGTTCTATTTTTACCAAATGAGTTTTATTTATGAAGTCAAAAATGACGGATAGTTATTATTGGTTTGACATGAATGATCAAATTTAATAATTTAATTATTTGTTTATTTGAGTTATTTATAGTTTTCTAACTTGTAAATGTGTGCTGACTGTGAG	GTAG	0	0	0	0	0	0		0	0	0	0		0	0	0	0		0	0	0	0		0	0	0	0		0	0	0	0		0	0	0	0		0	0	0	0
EIN_004220_intron1	GTTGGTGTCATAATAAAAATGAGAGACTTTCTATATCCAAAATAGAATACAGATTAAATTTGGAATTAAACAAACAAATAATTTGATTTGTGTGATTCTATTTTGGGGTTAACTTGAAGATTGGATTTGAAAATAAAATGCAATAAAAATAAAAGATTATAATTCTGAG	GTAG	0	0	0	0	0	0		0	0	0	0		0	0	0	0		0	0	0	0		0	0	0	0		0	0	0	0		0	0	0	0		0	0	0	0
EIN_004410_intron1	GTTCGTTGAGAAACTGAACTAGATGGGTATTGCAAAG	GTAG	0	0	0	0	0	0		0	0	0	0		0	0	0	0		0	0	0	0		0	0	0	0		0	0	0	0		0	0	0	0		0	0	0	0
EIN_004430_intron1	GTTTGTGTCAATACAANNNNNNNNNNNNNNNNNNNNNNNNNNNNNNNNNNNNNNNNNNNNNNNNNNNNNNNNNNNNNNNNNNNNNNNNNNNNNNNNNNNNNNNNNNNNNNNNNNNNCATTATAG	GTNAG	0	0	0	0	0	0		0	0	0	0		0	0	0	0		0	0	0	0		0	0	0	0		0	0	0	0		0	0	0	0		0	0	0	0
EIN_004430_intron2	GTAAGATTATACAGTGTGTCACAAAAAGACAG	GTAG	0	0	0	0	0	0		0	0	0	0		0	0	0	0		0	0	0	0		0	0	0	0		0	0	0	0		0	0	0	0		0	0	0	0
EIN_004500_intron1	GTCTCTAATCAATGACTTTGTTAATCTTTTTTTCACCATTGATTGCACTTTTGGTTTAACAGTCGTTATTTTGTTTATTAACTATAATTAATAATAACTCAAATAATAAAG	GTAG	0	0	0	0	0	0		0	0	0	0		0	0	0	0		0	0	0	0		0	0	0	0		0	0	0	0		0	0	0	0		0	0	0	0
EIN_004500_intron2	GTTTGAAATACTATATGTTAGTAGTAAATAAACAATACTTAATAGTTAAATAATTAG	GTAG	0	0	0	0	0	0		0	0	0	0		0	0	0	0		0	0	0	0		0	0	0	0		0	0	0	0		0	0	0	0		0	0	0	0
EIN_004540_intron1	GTTTGTTTGTGATTTTTAGTTCGACGTTTCACGTCTCTCGAAGACATCATTTGAAGTGGTGACATTTCTTGATGTCTGGAAGTTTAAATGTACAAATTATAAATTTTACTAATGAAAAAGAGTTAAATAGCCATCGGATTAACTAGAAG	GTAG	1	0	0	1	0	19		1	0	0	0		1	0	0	0		1	0	0	0		0	0	0	0		0	0	0	0		0	0	0	6		1	0	0	13
EIN_004560_intron1	GTTTGTTGATATTCTTTGACAACTTCCACTGGTGGACGATAAAGTTAATGACTTTTAG	GTAG	1	0	0	1	0	78		1	0	0	47		0	0	0	25		0	0	0	0		0	0	0	0		1	0	0	0		0	0	0	4		0	0	0	2
EIN_004570_intron1	GTTTGTTATTATACTCTTGTGTTTTTGAAAACTATTCATACCTTTTTTGTTCTGAGTTATTTATAATAATTAATAG	GTAG	1	0	0	1	0	30		1	0	0	1		1	0	0	12		1	0	0	17		1	0	0	0		1	0	0	0		1	0	0	0		0	0	0	0
EIN_004640_intron1	GTTTGTTTAACTTTGTTGTTGAAAAATATAAATAGTACTCATCGAAAG	GTAG	0	0	0	0	0	0		0	0	0	0		0	0	0	0		0	0	0	0		0	0	0	0		0	0	0	0		0	0	0	0		0	0	0	0
EIN_004670_intron1	GTTTGCAATACAGAAGTGAAGACTGTGTACTGCAAAG	GTAG	0	0	0	0	0	0		0	0	0	0		0	0	0	0		0	0	0	0		0	0	0	0		0	0	0	0		0	0	0	0		0	0	0	0
EIN_004670_intron2	GTTATGACGGGTATTATCTAATTGGTACTGAATGTCTTCAATGTGACAAGAAG	GTAG	0	0	0	0	0	0		0	0	0	0		0	0	0	0		0	0	0	0		0	0	0	0		0	0	0	0		0	0	0	0		0	0	0	0
EIN_004670_intron3	GTTGCAATGTGTGAAATGGAATTCAATTGCAATAGTAAATCGTATGATTTAAAAACACGACAATGCAGTGAGTACAGTGTAAG	GTAG	0	0	0	0	0	0		0	0	0	0		0	0	0	0		0	0	0	0		0	0	0	0		0	0	0	0		0	0	0	0		0	0	0	0
EIN_004670_intron4	GTTGTTATTATAACAATAAGTTGTATACTTTTTACATATTCATTACAGAAAAGAAGAGAAGTTAAG	GTAG	0	0	0	0	0	0		0	0	0	0		0	0	0	0		0	0	0	0		0	0	0	0		0	0	0	0		0	0	0	0		0	0	0	0
EIN_004710_intron1	GTTTGTTGTTATATTAGTAATATTTATAATAATATTTATAATAATATATATAATAATAATAACAAACAG	GTAG	1	0	0	0	0	0		0	0	0	0		1	0	0	0		1	0	0	0		0	0	0	0		0	0	0	0		0	0	0	0		0	0	0	0
EIN_004730_intron1	GTCTGAATAATATAGTTATACCATAAAGTGTCATAACAATTGGCAAAG	GTAG	0	0	0	0	0	0		0	0	0	0		0	0	0	0		0	0	0	0		0	0	0	0		0	0	0	0		0	0	0	0		0	0	0	0
EIN_005140_intron1	GTATGTGAGATTGCAAAATATTACTTTGTTCAGATCAAATTTCGCAAACAATCAATATATTTGCGATTCGAATTCTTTTGATTGTTTTGGAACAGAG	GTAG	0	0	0	0	0	0		0	0	0	0		0	0	0	0		0	0	0	0		0	0	0	0		0	0	0	0		0	0	0	0		0	0	0	0
EIN_006060_intron1	GTATGTAAGAAATATGATTTGACTATGTCTAAGTTTCATTACAAACCAATTACTCTTACTCGAAGTAAACTGATTTTTTTTGAAAATTTAGAGACTTTAATTCTATGGCCATAAAACAATTTTTTAG	GTAG	0	0	0	0	1	17		0	0	0	17		0	0	0	0		0	0	0	0		0	0	0	0		0	0	0	0		0	0	0	0		0	0	0	0
EIN_006060_intron2	GTATTCCGAAAACAAATTCTAATCAATCAAAGACACTCATGTTCGAATGCACTCTATTATTTTCAAAAATATAATTTACACAAAAAGACAG	GTAG	0	0	0	0	1	25		0	0	0	25		0	0	0	0		0	0	0	0		0	0	0	0		0	0	0	0		0	0	0	0		0	0	0	0
EIN_006060_intron3	GTTCCTGAGACATTTAAAACCTTCTATAAACAATTAATTGGAGCTTTCTAAGACTGTCAAAACTTAAGTTGGATAAATTTGCCAAG	GTAG	0	0	0	0	1	7		0	0	0	6		0	0	0	0		0	0	0	0		0	0	0	0		0	0	0	0		0	0	0	1		0	0	0	0
EIN_006060_intron4	GTATGTGTTTTTCCAATTGTAAATCTCTTTCAAAATAG	GTAG	0	0	0	0	0	0		0	0	0	0		0	0	0	0		0	0	0	0		0	0	0	0		0	0	0	0		0	0	0	0		0	0	0	0
EIN_006060_intron5	GTTGTGATGTCAAAGTCACATATCACATTAAACAG	GTAG	0	0	0	0	0	0		0	0	0	0		0	0	0	0		0	0	0	0		0	0	0	0		0	0	0	0		0	0	0	0		0	0	0	0
EIN_006170_intron1	GTTTGTTTTTCATTGTATTATTACAAGTCTATTATTAAAAAGAAAAATTTTTAATTGATTACTATAAATTGAATAAAAACATTTAAACAGTAATTTTACAAATTAAAATAATTAAAAAAAATAATTATATTGTTATTTATTAATAATTATAATAAATTTTGTTATTATATTATAATAATATATATTATAATATAATTAATATTATATTACTTTATATTAATATTATTATATATATTAATATAAAGTACTATTGGATAAAAACTATAGTTTTTAAACTAAAAAGTGCTAGTTTTATAATTACAAACTCTTATAATTCAATAATTAATATATAACTATAATTGTAATATATGTTTATATAATAAATTTAAACTATTTTAATAAGAAACTAATATTATTATA…	GTAG	0	0	0	0	0	0		0	0	0	0		0	0	0	0		0	0	0	0		0	0	0	0		0	0	0	0		0	0	0	0		0	0	0	0
EIN_006280_intron1	GTTTGTGTCACAAGTAAAATGAGTTTAGTCACTGAATTTGCTGAATGTGGAAG	GTAG	0	0	0	0	0	0		0	0	0	0		0	0	0	0		0	0	0	0		0	0	0	0		0	0	0	0		0	0	0	0		0	0	0	0
EIN_006300_intron1	GTGTGCACTATTCGTAAATACCAAAG	GTAG	0	0	0	0	0	0		0	0	0	0		0	0	0	0		0	0	0	0		0	0	0	0		0	0	0	0		0	0	0	0		0	0	0	0
EIN_006300_intron2	GTTATAAACTCAGTGGTGACAAACTTGAATGCAG	GTAG	0	0	0	0	0	0		0	0	0	0		0	0	0	0		0	0	0	0		0	0	0	0		0	0	0	0		0	0	0	0		0	0	0	0
EIN_006830_intron1	GTTTTTTTGAGAAAAAATAAGGAAATAGGAG	GTAG	0	0	0	0	0	0		0	0	0	0		0	0	0	0		0	0	0	0		0	0	0	0		0	0	0	0		0	0	0	0		0	0	0	0
EIN_007050_intron1	GTCGCCAGGNNNNNNNNNNNNNNNNNNNNNNNNNNNNNNNNNNNNNNNNNNNNNNNNNNNNNNNNNNNNNNNNNNNNNNNNNNNNNNNNNNNNNNNNNNNNNNNNNNNNCAAAG	GTNAG	0	0	0	0	0	0		0	0	0	0		0	0	0	0		0	0	0	0		0	0	0	0		0	0	0	0		0	0	0	0		0	0	0	0
EIN_007050_intron2	GTTGTCATTGAGAGACTACAAACGTTGTTTGATCAATTGTAACGTATATATATCAATTGATAATTTCTGTGTTATTCTCTGTTATATTTTGAATGATGACTTTGTTTTTTAACCATAAAATCATATTGTTAGTTGTATCAACCTTTTGTGGATTATTTCTAAAATTGCTTTAATTATGTAAACAATAAACCAATATATTATTTTTTATCTTCAAATGGATATAGAGTTAG	GTAG	0	0	0	0	0	0		0	0	0	0		0	0	0	0		0	0	0	0		0	0	0	0		0	0	0	0		0	0	0	0		0	0	0	0
EIN_007050_intron3	GTTGGCGGCTGGATAATAATTGTATATCTATAATTTTGTTATAATAAAATTATTTTTATAG	GTAG	0	0	0	0	0	0		0	0	0	0		0	0	0	0		0	0	0	0		0	0	0	0		0	0	0	0		0	0	0	0		0	0	0	0
EIN_007050_intron4	GTTTTGCTATACCGTATAGTTAAATACAATTAATTTACTATAATTTCGGTTTTCACTACAGCTTTTTTTCGTTACTATAATGAAATATATTTATAATTAAATGATTGAGTGTTAATCAAACAACACATGTTATTATTAATTCTTTTAACACTTTAAATAACATTGAACATAATTCAAGTGGTCTAAAAAACAGGAAATTTCGAGTTTATTAAATAAATTTCCGTTTTTTTAGAGATTGTATTAAGTGGATAAACAATACACAAG	GTAG	0	0	0	0	0	0		0	0	0	0		0	0	0	0		0	0	0	0		0	0	0	0		0	0	0	0		0	0	0	0		0	0	0	0
EIN_007260_intron1	GTTGTGGACTTAAAGAAATTAATATACCAAATACAATAGAAG	GTAG	0	0	0	0	0	0		0	0	0	0		0	0	0	0		0	0	0	0		0	0	0	0		0	0	0	0		0	0	0	0		0	0	0	0
EIN_007820_intron1	GTGTTGTTGGAGTCAATATTGGCAAG	GTAG	0	0	0	0	0	0		0	0	0	0		0	0	0	0		0	0	0	0		0	0	0	0		0	0	0	0		0	0	0	0		0	0	0	0
EIN_008120_intron1	GTATGTGTAAAAATGGATATTATCATAAGAATGCGTCAACAGTGATTGATTGTGAAAAAATAAATTCTCTTGAATGATGTATTGAGAG	GTAG	0	0	0	0	0	0		0	0	0	0		0	0	0	0		0	0	0	0		0	0	0	0		0	0	0	0		0	0	0	0		0	0	0	0
EIN_008120_intron2	GTGTGTGTCCAACAGGAACTTATTTGAAATGATGAAAAGTGCCCCGAAAAATGTGCAACTTGTGTTTTGGAAAATGATAAAACAGAAGTGACTTGTAAG	GTAG	0	0	0	0	0	0		0	0	0	0		0	0	0	0		0	0	0	0		0	0	0	0		0	0	0	0		0	0	0	0		0	0	0	0
EIN_008120_intron3	GTGTTTAACATGTAGTTCAACTGCTTACACTCAATGTAAAG	GTAG	0	0	0	0	0	0		0	0	0	0		0	0	0	0		0	0	0	0		0	0	0	0		0	0	0	0		0	0	0	0		0	0	0	0
EIN_008120_intron4	GTGTGTTGATGAATTAAGAGAACCAACAACAAATTGTACTATATGTAAAG	GTAG	0	0	0	0	0	4		0	0	0	2		0	0	0	2		0	0	0	0		0	0	0	0		0	0	0	0		0	0	0	0		0	0	0	0
EIN_009410_intron1	GTGATAAAAAATTGCATCATTGAACTCGGAGAAAGACGAATTAG	GTAG	0	0	0	0	0	0		0	0	0	0		0	0	0	0		0	0	0	0		0	0	0	0		0	0	0	0		0	0	0	0		0	0	0	0
EIN_009410_intron2	GTCCAACTTGCAAAGTGACAAAGACAAGACAGAAAAGGATAGGAAGAAGTTGGATAACGACTTGAAGAAAAACTTCCAGAAGTTGGCAGACATCACTGCCGAACTTGAGAAGAACAAAGCTGCTAATAAGGAACTCCAAGCCAAACTTGATGAGACTGCTGATAACAAAGACAAGCTTGAAGCTGATGCTGAGAACATGAATAGAAAGAAAGATGATCAATATAAGCAACTGGACTAATTGAAG	GTAG	0	0	0	0	1	13		0	0	0	3		0	0	0	7		0	0	0	0		0	0	0	1		0	0	0	2		0	0	0	0		0	0	0	0
EIN_009410_intron3	GTTTGGAAAAAAGTTTAAGACCTTGAAGAGAGACTAGTTGGGGTATCAAATGTCGCCCAAACTGAGGTCATCAAGAGAGACACCCAAATTGCTGATTTGGAAAAGGCAGTTGCTGCGTTGAAAGATTAGAACACTTAATATGACGCTGTTAAGAAG	GTAG	0	0	0	0	0	2		0	0	0	2		0	0	0	0		0	0	0	0		0	0	0	0		0	0	0	0		0	0	0	0		0	0	0	0
EIN_009410_intron4	GTCACTTAAAGTCCAAATCAGTGCACCGGCTTCTGTTGCTCAAGAAG	GTAG	0	0	0	0	1	7		0	0	0	0		0	0	0	3		0	0	0	1		0	0	0	0		0	0	0	3		0	0	0	0		0	0	0	0
EIN_009420_intron1	GTTAGAAGTACAAGAAACAAGTTAAGAGTGTACACCGAAAAATTCAAATTTGGTAAGATCAAGTTTTTCTTCAAAATTGGTGTTCGTGCTGAAATCAAAGAGAGGAGAAGAGTCAATGAAGAACCGCAGCTAAGGAATAAGAAATTGAAG	GTAG	0	0	0	0	0	0		0	0	0	0		0	0	0	0		0	0	0	0		0	0	0	0		0	0	0	0		0	0	0	0		0	0	0	0
EIN_009430_intron1	GTTGGGTTGAAAGCTAAGACTATGGTCGAAAAAGTTGAAG	GTAG	0	0	0	0	0	0		0	0	0	0		0	0	0	0		0	0	0	0		0	0	0	0		0	0	0	0		0	0	0	0		0	0	0	0
EIN_009850_intron1	GTGTGCAAACGGGTATTATAAATATTATAATTTGTGTTTAAAATGTAGTGAAAATTGTTCGACATGTTATGATAGAGAAG	GTAG	0	0	0	0	0	0		0	0	0	0		0	0	0	0		0	0	0	0		0	0	0	0		0	0	0	0		0	0	0	0		0	0	0	0
EIN_010470_intron1	GTGTTTCTTCAGCTGCGAATTTTTAAAAG	GTAG	0	0	0	0	0	0		0	0	0	0		0	0	0	0		0	0	0	0		0	0	0	0		0	0	0	0		0	0	0	0		0	0	0	0
EIN_010600_intron1	GTTTGTGTTTTACTATAATAAGTTATCAACAAAGTATAACTTAATTATTATAAATTATATTAATAAAAATATAATAAATATTATATTATTTTAATTAATGTATTATAAGTATATAATTTAATAGATATGACATAAAG	GTAG	1	0	0	0	0	0		0	0	0	0		1	0	0	0		0	0	0	0		0	0	0	0		0	0	0	0		0	0	0	0		0	0	0	0
EIN_010630_intron1	GTTTCTTCTGATTGGACTATTGATACAATTGGTCACAATTTTGATACTGAGACATACGCTTCTAATACTGCAAAAGTAGTTGGATTTTACAATTATAAAGTATCGTTTTATTACGGTGCCAG	GTAG	0	0	0	0	0	0		0	0	0	0		0	0	0	0		0	0	0	0		0	0	0	0		0	0	0	0		0	0	0	0		0	0	0	0
EIN_010640_intron1	GTTTGATAATTTTCAAATTTCGTGTTTTGAGTATTAAACGATTATCTACTAAAAATTTGAATTTTGAATATTACGAATTATTTTTAAGTTGTAAACTTCAAAAAAGTCACAACATGACCTCATTTTAAACCAAAAAATCATTGTTTTATAATGTAAAAAATAGTAATCTGTTGAGCAATTTTAATAAAAGCGGATTACTATGACTGAAATCGGATTGGCCAATTATATAAACAACTTTTTGAATAAACGAATTCAGTAAAACAAAATGAAAG	GTAG	0	0	0	0	0	1		0	0	0	0		0	0	0	1		0	0	0	0		0	0	0	0		0	0	0	0		0	0	0	0		0	0	0	0
EIN_010660_intron1	GTGTGTTCTATCAAACGAATATTTGTGTTTACATTGCAGTGAAG	GTAG	0	0	0	0	0	0		0	0	0	0		0	0	0	0		0	0	0	0		0	0	0	0		0	0	0	0		0	0	0	0		0	0	0	0
EIN_010670_intron1	GTTTCATAATGTTTTTTAACTACATAAGTTATATAATAAATTATAAAG	GTAG	0	0	0	0	0	0		0	0	0	0		0	0	0	0		0	0	0	0		0	0	0	0		0	0	0	0		0	0	0	0		0	0	0	0
EIN_010690_intron1	GTGGTTTGAAAGATGTCTTAAACCAAAACTAAACAGAGAAG	GTAG	0	0	0	0	0	0		0	0	0	0		0	0	0	0		0	0	0	0		0	0	0	0		0	0	0	0		0	0	0	0		0	0	0	0
EIN_010690_intron2	GTTTTTTTATTATGAAAGAACTCAATGAAATGATCTTGTTATACAAAGCTGGTATAAGTATTGTTACTGTTGTTGTATTTCTTTTATTGTTATAAACTGATAGAGAACAGTGGGTACTTCGATATTGTCTCGGTTTTTTGGTATCAAGTACCCCATTGGTATTTTGTCTCAAAGGGATGATAATGCAAATTATATCAAAAAGGCTACAAAGCGAAG	GTAG	0	0	0	0	0	0		0	0	0	0		0	0	0	0		0	0	0	0		0	0	0	0		0	0	0	0		0	0	0	0		0	0	0	0
EIN_010690_intron3	GTATGGTCACAATAACAGTTTTTATAATGATCCAATTGTTCAAATTTGCAAGTGTAAACAACAACACCTCGGCCTTTCACATGTGAGGTTAAGTTAAAAAG	GTAG	0	0	0	0	0	0		0	0	0	0		0	0	0	0		0	0	0	0		0	0	0	0		0	0	0	0		0	0	0	0		0	0	0	0
EIN_010690_intron4	GTTTTGTTTATTTTTGGAATATTTCTGAATAATTTTAATTTAAATTGTGCTGACTTGTAAGAATAAG	GTAG	0	0	0	0	0	0		0	0	0	0		0	0	0	0		0	0	0	0		0	0	0	0		0	0	0	0		0	0	0	0		0	0	0	0
EIN_011120_intron1	GTTTGATTTTTAGTTTGAAAACTAATAGATACCATTCTGATTATTTAACAAATGAAAAATTTCAACAAAG	GTAG	0	0	0	0	0	0		0	0	0	0		0	0	0	0		0	0	0	0		0	0	0	0		0	0	0	0		0	0	0	0		0	0	0	0
EIN_011120_intron2	GTTTACATTTTCTAAAATTTGGTATTTTTCATTGACTGTTCTTACTACAAATTGCAATGTAATTGACTGATTTTGGTGAAACACGTTGAGTTAAATAAGTGGTGTTAAAAAGTCTGTTTAATGATTTTGGAAAATAGAACAAAACAACAACGGTTTAATAAGACATTGTGAATTGACGACAAATCATTTTAATATGTAAAAGCTATGTTTATTTCGTTTTATTTTTTTTGCACTTGGTAAATAATTGATTATTTTGATAATTTATTAATATGGTTCATTTTACTATATATAAATTATAAAAATAATAAGTGGTCAATTCCCGAAATATTAAATGAGTATTTGAATACACTTTTAACAGGAAGTGTTTTCAAG	GTAG	0	0	0	0	0	0		0	0	0	0		0	0	0	0		0	0	0	0		0	0	0	0		0	0	0	0		0	0	0	0		0	0	0	0
EIN_011120_intron3	NNNNNNNNNNNNNNNNNNNNNNNNNNNNNNNNNNNNNNNNNNNNNNNNNNNNNNNNNNNNNNNNNNNNNNNNNNNNNNNNNNNNNNNNNNNNNNNN	N	0	0	0	0	0	0		0	0	0	0		0	0	0	0		0	0	0	0		0	0	0	0		0	0	0	0		0	0	0	0		0	0	0	0
EIN_011120_intron4	GTTTCCCATCAAACACTATAGTTCATCAAAGCAAATGAGATTATTTAATAATATTTCATTTTTTGTTTATTAAAAATTAATACAATTGAAAAAGTTGAATTAAATTTTAG	GTAG	0	0	0	0	0	0		0	0	0	0		0	0	0	0		0	0	0	0		0	0	0	0		0	0	0	0		0	0	0	0		0	0	0	0
EIN_011420_intron1	GTATGTTAGTTATATTTGTAATCTTTTTCATATTAACTTTTACTCTGAAG	GTAG	0	0	0	0	0	0		0	0	0	0		0	0	0	0		0	0	0	0		0	0	0	0		0	0	0	0		0	0	0	0		0	0	0	0
EIN_011420_intron2	GTTTGTTGTTCTGTTAATAATTTATGTGTATATATTCAAACAATAATAATTCATTGTCTATGTATACTTAAAAATGCACGTGAAACGACTGACTGATAG	GTAG	0	0	0	0	0	0		0	0	0	0		0	0	0	0		0	0	0	0		0	0	0	0		0	0	0	0		0	0	0	0		0	0	0	0
EIN_011530_intron1	GTTTGTTTATAAACTATATTTTTATAACAATTAAATTATTATTGATAATAATTATTCTATAATACTATAATAAAACAACTCATGTGAAGTAG	GTAG	0	0	0	0	0	0		0	0	0	0		0	0	0	0		0	0	0	0		0	0	0	0		0	0	0	0		0	0	0	0		0	0	0	0
EIN_011930_intron1	GTGTGCCAACTTTTGTGAACCATAG	GTAG	0	0	0	0	0	0		0	0	0	0		0	0	0	0		0	0	0	0		0	0	0	0		0	0	0	0		0	0	0	0		0	0	0	0
EIN_011940_intron1	GTTTGATCCCAAAGGACGCAATTTAACTGAAGTTGAGTGTTTTAGGTTGTTTTTTGTGAAG	GTAG	0	0	0	0	0	0		0	0	0	0		0	0	0	0		0	0	0	0		0	0	0	0		0	0	0	0		0	0	0	0		0	0	0	0
EIN_012290_intron1	GTGGTTGATAAAGCAAAAAATGGAAAAAAAGATGAAACAATTACGAAGAAGGTAAAATAGAAAAAAGTGTACATTGTTTATTGCTGATGAG	GTAG	0	0	0	0	0	0		0	0	0	0		0	0	0	0		0	0	0	0		0	0	0	0		0	0	0	0		0	0	0	0		0	0	0	0
EIN_012290_intron2	GTTTTTTTATTTTTCTTTTATTACAAATCACACATAAAAAAATAAAGAAATTAAACAATTTATATTATTTTAATATTTTATCAAACTATTTCTAAAATTGTTGAAAATATTGTTATTCTTTGAAAAACTGTTTTACTAAG	GTAG	0	0	0	0	0	0		0	0	0	0		0	0	0	0		0	0	0	0		0	0	0	0		0	0	0	0		0	0	0	0		0	0	0	0
EIN_012290_intron3	GTTTTAAATTATTAATAACATTGAAAATCAAAATTTTATCAAGATATTAACAAACAAATGTTTTACAAAGAAATTATAATTTATAATCAATTAAATTTTATTTAATTAATTTAAAAAAACATCGTCATCAAAAACTTTGAATCCAATTAAAATTAATATGAATAAACAGCACAAAAATAAAAACACGAGAAATTTAATCATTAG	GTAG	0	0	0	0	0	0		0	0	0	0		0	0	0	0		0	0	0	0		0	0	0	0		0	0	0	0		0	0	0	0		0	0	0	0
EIN_012390_intron1	GTTATTATCTCCACATGATTTATTGTTACAAATGTGCAG	GTAG	0	0	0	0	0	0		0	0	0	0		0	0	0	0		0	0	0	0		0	0	0	0		0	0	0	0		0	0	0	0		0	0	0	0
EIN_012720_intron1	GTTTGTTTATTTTATTATTATTAAATAAATATAGACTAATTTGTAG	GTAG	0	0	0	0	0	0		0	0	0	0		0	0	0	0		0	0	0	0		0	0	0	0		0	0	0	0		0	0	0	0		0	0	0	0
EIN_013100_intron1	GTTTGTTTTATATGATAATAAAGAGCAATGTAACAATAAG	GTAG	1	0	0	0	0	0		1	0	0	0		1	0	0	0		1	0	0	0		0	0	0	0		1	0	0	0		0	0	0	0		0	0	0	0
EIN_013110_intron1	GTTTGTTCGACCTCCTCTTGATATAAGAAGAATAACACACAG	GTAG	0	0	0	0	0	0		0	0	0	0		0	0	0	0		0	0	0	0		0	0	0	0		0	0	0	0		0	0	0	0		0	0	0	0
EIN_013120_intron1	GTTTGTTAATCTTCTTCTTAAGTTTTGTATTATTACTATTTGAAACTATACTAAATAGTTAAAATAAAACACATTGAATACATCATGTTTACTCGTTTAAACATCAAATGAGTTTTATTTAAATACAAAATTCATACAAAGAAATTGAATGATAG	GTAG	1	0	0	0	0	0		0	0	0	0		1	0	0	0		1	0	0	0		0	0	0	0		0	0	0	0		0	0	0	0		0	0	0	0
EIN_013120_intron2	GTTTGTCCTCATAATATAATATAATATTATATTATATAATATTATATTATATAATATCATACTATATTATATATAAAATATATTATATTTTTTCTATTATAGCAATTAACTAAAAG	GTAG	1	0	0	0	0	0		0	0	0	0		1	0	0	0		1	0	0	0		0	0	0	0		0	0	0	0		0	0	0	0		0	0	0	0
EIN_013130_intron1	GTTTGTCTTCTTTATCAACACATATATCTTATTGTAAGTCTTTTATAATTGCTTTATATAGAGTTACATAATATTATTATACTATGATTATACTATGATTATACTATTACTAGAATATCTATATAATTCATATAATAACAAGGAG	GTAG	1	0	0	0	0	0		0	0	0	0		0	0	0	0		1	0	0	0		0	0	0	0		0	0	0	0		0	0	0	0		0	0	0	0
EIN_013180_intron1	GTTTGTTTCTAATAATTATTTATAATATTATTTATTATTTATAATATATTATAATATATTATAGTTTGATATTTATTATATATTTATTATATATTTATTAATAG	GTAG	1	0	0	0	0	0		0	0	0	0		1	0	0	0		0	0	0	0		0	0	0	0		0	0	0	0		1	0	0	0		0	0	0	0
EIN_013180_intron2	GTTTGTTCATTCCTTTCTAAATCGATAGCAAACAATATCAAACACTCACAAGTAG	GTAG	1	0	0	0	0	0		0	0	0	0		1	0	0	0		0	0	0	0		1	0	0	0		0	0	0	0		1	0	0	0		0	0	0	0
EIN_013200_intron1	NNNNNNNNNNNNNNNNNNNNNNNNNNNNNNNNNNNNNNNNNNNNNNNNNNNNNNNNNNNNNNNNNNNNNNNNNNNNNNNNNNNNNNNNNNNNNNNN	N	0	0	0	0	0	0		0	0	0	0		0	0	0	0		0	0	0	0		0	0	0	0		0	0	0	0		0	0	0	0		0	0	0	0
EIN_013200_intron2	GTTTGTTTCCATTCATTTTACACTTGAAATTGCACGTGGAAATCAACCTTCACGTGTTTATTTTTACTATACTTTATATATATAAATATATAATATATACTATATACTATATAAATATATATAAATTTAATATATATGAAAGTTATAAATAATAATAAAATAACTATAAATGACGTTAAG	GTAG	1	0	0	0	0	0		0	0	0	0		0	0	0	0		1	0	0	0		0	0	0	0		0	0	0	0		0	0	0	0		0	0	0	0
EIN_013230_intron1	GTTTGTCGGAAATAACAAGTAAATGTCCACACAATGACGTATAG	GTAG	1	0	0	0	0	0		1	0	0	0		1	0	0	0		1	0	0	0		1	0	0	0		1	0	0	0		0	0	0	0		0	0	0	0
EIN_013230_intron2	GTTTGTATATCAATCAATTACGTTATGGTTTAACTCTAATAATACTCTAGTATATTTTTACTATAATTATACTATATTTTATTTATAGTTATATAGTATAACTATTATAGTAAATATTTGTAATATAATAAACTATTCAATTATTAATCACTAG	GTAG	1	0	0	0	0	0		1	0	0	0		1	0	0	0		1	0	0	0		1	0	0	0		1	0	0	0		0	0	0	0		1	0	0	0
EIN_013230_intron3	GTTTGTGAGTGAAGACTCTTTATTATTTTAAGTCACACATATGACATACAG	GTAG	1	0	0	0	0	1		1	0	0	0		1	0	0	0		1	0	0	0		1	0	0	0		1	0	0	0		1	0	0	1		1	0	0	0
EIN_013240_intron1	GTTTGTTCTTTATATTTTAAAAGAAACAAACTGACAACGTAG	GTAG	1	0	0	0	0	1		1	0	0	0		0	0	0	0		0	0	0	0		1	0	0	0		1	0	0	0		1	0	0	0		0	0	0	1
EIN_013270_intron1	GTTAAGAAAGAAAAGAGAAGAAGAAGCTGCGAAAGAG	GTAG	0	0	0	0	0	1		0	0	0	0		0	0	0	0		0	0	0	0		0	0	0	1		0	0	0	0		0	0	0	0		0	0	0	0
EIN_013310_intron1	GTTCGTTTTTGTTTGTAATTAAAAAACACGACAACTCATTTCATAG	GTAG	0	0	0	0	0	0		0	0	0	0		0	0	0	0		0	0	0	0		0	0	0	0		0	0	0	0		0	0	0	0		0	0	0	0
EIN_013330_intron1	GTTTGTTAGTGTTTGTTTAACTAACAACTTTATAAAGAATCAATTAATAATAATAATATTAATTATTATTAATTATTAATAGTAATTAGTTATGATTCTAACTGGTAG	GTAG	1	0	0	0	0	0		0	0	0	0		1	0	0	0		1	0	0	0		0	0	0	0		0	0	0	0		0	0	0	0		0	0	0	0
EIN_013380_intron1	GTTTGTTTATTGATTACCTTCACCGTATTTAAACACTTGAAATGCAGTGGAAGTGACTGATAG	GTAG	1	0	0	0	0	0		1	0	0	0		1	0	0	0		1	0	0	0		0	0	0	0		0	0	0	0		1	0	0	0		0	0	0	0
EIN_013380_intron2	GTTCGTTCTTTTGATATGTTATTCATATAATTAGTAACTCTAATATAATATACTATAAGTATAGTACATTTATACTCATCATGTAG	GTAG	1	0	0	0	0	0		1	0	0	0		1	0	0	0		1	0	0	0		0	0	0	0		1	0	0	0		0	0	0	0		1	0	0	0
EIN_013450_intron1	GTTTGTTTTACTATACTTTACTATTCTTTTTACCAGTCGACACAAAATAGATCTATAACAAAATCAACTATATTTTATAGAATTTGTTTTATATATATAGTATAGTTTAAAGTATAATAAAAAACTATACAACAGACTGAAGAAAAG	GTAG	1	0	0	0	0	0		0	0	0	0		0	0	0	0		0	0	0	0		1	0	0	0		1	0	0	0		1	0	0	0		0	0	0	0
EIN_013460_intron1	GTTTGTTCTTTTGTTTTGTGAAAAATGTTGACAAGAAG	GTAG	0	0	0	0	0	0		0	0	0	0		0	0	0	0		0	0	0	0		0	0	0	0		0	0	0	0		0	0	0	0		0	0	0	0
EIN_013460_intron2	GTTTGTTTTTCATTTATGATTTTGTCGTTGAATGTCATCAATTAATTCCAAG	GTAG	0	0	0	0	0	0		0	0	0	0		0	0	0	0		0	0	0	0		0	0	0	0		0	0	0	0		0	0	0	0		0	0	0	0
EIN_013480_intron1	GTTTCTCATTTCTAGACGTTTTGTATTTCTCTACTTATTTAATTAGAGACAACAAGCTTGATATTAACTTATAG	GTAG	0	0	0	0	0	0		0	0	0	0		0	0	0	0		0	0	0	0		0	0	0	0		0	0	0	0		0	0	0	0		0	0	0	0
EIN_013500_intron1	GTTTGTTCTTAATTTGTTACTTTCAGTTGAAATGAAACACTCACAAATAG	GTAG	0	0	0	0	0	0		0	0	0	0		0	0	0	0		0	0	0	0		0	0	0	0		0	0	0	0		0	0	0	0		0	0	0	0
EIN_013500_intron2	GTTTGTTTTCGACTACTTTTACACTAAAAGAGTATCATGTTATTCATTCGACTTACGAATCTATAAATGAAATACTAGAGAAGATTTATAATACCAGTAAAACTATAAATTTACTATTAAAATAGTTTTAATATCTTGTAACACAATAACAAGCAG	GTAG	0	0	0	0	0	0		0	0	0	0		0	0	0	0		0	0	0	0		0	0	0	0		0	0	0	0		0	0	0	0		0	0	0	0
EIN_013550_intron1	GTTTGTTGATTGAATAATTATCATAGAGTGACGACTTAAAGTAATAAATTTGATGTGACAAGAAATAACACCGTAG	GTAG	0	0	0	0	0	0		0	0	0	0		0	0	0	0		0	0	0	0		0	0	0	0		0	0	0	0		0	0	0	0		0	0	0	0
EIN_013580_intron1	GTTTGTTAACTAGTTTCGAATATTATTCTGATAGTATAATGACCTCCAATAGAATAACACGCAG	GTAG	0	0	0	0	0	0		0	0	0	0		0	0	0	0		0	0	0	0		0	0	0	0		0	0	0	0		0	0	0	0		0	0	0	0
EIN_013610_intron1	NNNNNNNNNNNNNNNNNNNNNNNNNNNNNNNNNNNNNNNNNNNNNNNNNNNNNNNNNNNNNNNNNNNNNNNNNNNNNNNNNNNNNNNNNNNNNNNN	N	0	0	0	0	0	0		0	0	0	0		0	0	0	0		0	0	0	0		0	0	0	0		0	0	0	0		0	0	0	0		0	0	0	0
EIN_013820_intron1	GTGTGTGGACAAATACGAGCTAATTAATGGGGTGTGTACAATCTGTGGTGCTGGCACGTTCTTCAACACAACAAATAAAAAGTGTGAAAAATGTTCGAAAGGAAAG	GTAG	0	0	0	0	0	0		0	0	0	0		0	0	0	0		0	0	0	0		0	0	0	0		0	0	0	0		0	0	0	0		0	0	0	0
EIN_013820_intron2	GTTCGACTTGTGACAAGACAAATGGAAAG	GTAG	0	0	0	0	0	0		0	0	0	0		0	0	0	0		0	0	0	0		0	0	0	0		0	0	0	0		0	0	0	0		0	0	0	0
EIN_013850_intron1	GTTATGTTGTGTATTATCAAAAG	GTAG	0	0	0	0	0	0		0	0	0	0		0	0	0	0		0	0	0	0		0	0	0	0		0	0	0	0		0	0	0	0		0	0	0	0
EIN_013870_intron1	GTTGTTGGCGNNNNNNNNNNNNNNNNNNNNNNNNNNNNNNNNNNNNNNNNNNNNNNNNNNNNNNNNNNNNNNNNNNNNNNNNNNNNNNNNNNNNNNNNNNNNNNNNNNNNAACCTTTGTTATTTAG	GTNAG	0	0	0	0	0	0		0	0	0	0		0	0	0	0		0	0	0	0		0	0	0	0		0	0	0	0		0	0	0	0		0	0	0	0
EIN_013900_intron1	GTGTTTTTGAAGATTGTGTCAAACAATCGGAAACGCGTTTTGAAAACAATGTAAATGTCGTCCCACTTGACAGACTGTCGTTTCGCCATTTTAATTATACAAATGTAAAAACAGGTGTTGTAGTACGTGTTAATAGATGTGTTCTTGAGTTCCGTGAACGCACATTGAG	GTAG	0	0	0	0	1	87		0	0	0	0		0	0	0	0		0	0	0	0		0	0	0	0		0	0	0	87		0	0	0	0		0	0	0	0
EIN_013930_intron1	GTTTGTTTTAGTTAAATTACATTCATATTACCACAAAAACAAAACTGATATTGTTTTTGATTGTTAAATAACACTTTAAAACAAAAACTTACAAAAAG	GTAG	0	0	0	0	0	0		0	0	0	0		0	0	0	0		0	0	0	0		0	0	0	0		0	0	0	0		0	0	0	0		0	0	0	0
EIN_013940_intron1	GTACGCATNNNNNNNNNNNNNNNNNNNNNNNNNNNNNNNNNNNNNNNNNNNNNNNNNNNNNNNNNNNNNNNNNNNNNNNNNNNNNNNNNNNNNNNNNNNNNNNNNNNNGAAG	GTNAG	0	0	0	0	0	0		0	0	0	0		0	0	0	0		0	0	0	0		0	0	0	0		0	0	0	0		0	0	0	0		0	0	0	0
EIN_013950_intron1	GTTTGTTTTATTATATAATGTTTGGTTCAAAGCGAAAACTTATAACTAG	GTAG	0	0	0	0	0	0		0	0	0	0		0	0	0	0		0	0	0	0		0	0	0	0		0	0	0	0		0	0	0	0		0	0	0	0
EIN_013960_intron1	GTTTGTTACTCAATATATTATAATTATAATTGATATATTATAGTTTAGAGTATATTCTATCGAATTACAGTTAATAGTTTCGAATTGAACTATTAACACACCAG	GTAG	0	0	0	0	0	0		0	0	0	0		0	0	0	0		0	0	0	0		0	0	0	0		0	0	0	0		0	0	0	0		0	0	0	0
EIN_013960_intron2	GTTTGTTAACTCTATAAAACTATATATAATATAATATATTATACTATATTAAATACTATATTGTATTTAATATAGTACTATATTAATTAACTATATTTAATAAGAATATTATAATACTAACAACTAG	GTAG	0	0	0	0	0	0		0	0	0	0		0	0	0	0		0	0	0	0		0	0	0	0		0	0	0	0		0	0	0	0		0	0	0	0
EIN_013960_intron3	GTTTGTTATTTTTGTATGAATCGTTGTGTCAATACTTCAGGACTTTTTTACTTTAAGTCAAAAGGAGTTTAAAGTCTTTTTATAGGATTCTTATTATATTATAATTATTGTAATTATATAATATTATTATATTATAATAATATATATTTTTAAATATAAATAATAACAAAAAG	GTAG	1	0	0	0	0	0		1	0	0	0		0	0	0	0		1	0	0	0		0	0	0	0		1	0	0	0		0	0	0	0		0	0	0	0
EIN_013970_intron1	GTTTGTCTAGTTCTTTTATAGTATAAATATAACTTATTCTATTTAATTGGATACATACTAATTTGTAG	GTAG	1	0	0	0	0	0		0	0	0	0		1	0	0	0		0	0	0	0		0	0	0	0		1	0	0	0		1	0	0	0		0	0	0	0
EIN_013980_intron1	GTTTGTTTTTTTACTATAATTTATTAATTATAATATAATAATATAATAATATATTATTATATAATATAGAAATGTTCTTAGCAAATAG	GTAG	1	0	0	0	0	0		0	0	0	0		1	0	0	0		0	0	0	0		0	0	0	0		0	0	0	0		1	0	0	0		0	0	0	0
EIN_014010_intron1	GTTTGCTTTGTTATGTTTTTAACTGTATGAATAAGAGTTTATCTCGGACTCACAATTTAG	GTAG	1	0	0	0	0	2		0	0	0	0		0	0	0	0		0	0	0	2		0	0	0	0		0	0	0	0		1	0	0	0		0	0	0	0
EIN_014010_intron2	GTTTGTTTTTAGTGCAGTTTTGTGCATTTAATTGTGTAGTGACATTTAG	GTAG	1	0	0	0	0	0		0	0	0	0		0	0	0	0		0	0	0	0		0	0	0	0		0	0	0	0		1	0	0	0		0	0	0	0
EIN_014020_intron1	GTTTGTTCTTCCTTATTCAGAATCTTATAATTTACGTTTAGATACCAATGATAG	GTAG	0	0	0	0	0	0		0	0	0	0		0	0	0	0		0	0	0	0		0	0	0	0		0	0	0	0		0	0	0	0		0	0	0	0
EIN_014030_intron1	GTTTGAGTCTTTGCTTTTTACTCAGAGTTGATAGTAATTTTATTATTTAAAAACTATAATTTTTGGAATGGTATTAAAAACATAG	GTAG	1	0	0	1	0	6		1	0	0	0		1	0	0	0		0	0	0	6		1	0	0	0		0	0	0	0		1	0	0	0		0	0	0	0
EIN_014120_intron1	GTTTGTTTCTTCTTACAATTAACCAAATGAGCCAAAAAATTGACTCTTAAG	GTAG	0	0	0	0	0	0		0	0	0	0		0	0	0	0		0	0	0	0		0	0	0	0		0	0	0	0		0	0	0	0		0	0	0	0
EIN_014130_intron1	GTTTGTTTTTTACAAGACATAATTGTAAATTAAAATAACATCAAG	GTAG	1	0	0	0	0	0		0	0	0	0		1	0	0	0		0	0	0	0		0	0	0	0		1	0	0	0		1	0	0	0		0	0	0	0
EIN_014150_intron1	GTTTGCTCTTTTTTACTCTCATTAATTATCCACACAAGTCTTTTAAGCACACCAATCGTATAATTAACTCCATATCGTTGTGAATCTCATAGAAGTACTAATTTGCTAG	GTAG	1	0	0	0	0	1		1	0	0	0		1	0	0	0		1	0	0	0		1	0	0	0		1	0	0	0		1	0	0	0		0	0	0	1
EIN_014210_intron1	GTTTGCTTTACACTACACACAACATATGATCTGTCAATAATCAATGTTTAAGAATGTATTTGTACTCCACAGAATGACACAAAG	GTAG	1	0	0	0	0	2		1	0	0	0		1	0	0	0		1	0	0	0		1	0	0	0		1	0	0	0		1	0	0	2		0	0	0	0
EIN_014210_intron2	GTTTGTTATTTAGATATAGTATCGAAACTATAATTATTTGATGTATAAATAATATGTATGATTTAATAATGAAACTAAAGAACAG	GTAG	1	0	0	0	0	0		1	0	0	0		1	0	0	0		1	0	0	0		1	0	0	0		1	0	0	0		1	0	0	0		1	0	0	0
EIN_014300_intron1	GTTTGTTATATTCCCATTAGTAAATTTCTCACAAGTAG	GTAG	0	0	0	0	0	0		0	0	0	0		0	0	0	0		0	0	0	0		0	0	0	0		0	0	0	0		0	0	0	0		0	0	0	0
EIN_014300_intron2	GTTTGCCATGTTTAAAACCTTTTTGTCTTCAAATAGTAACAAGAAG	GTAG	1	0	0	0	0	0		0	0	0	0		1	0	0	0		0	0	0	0		0	0	0	0		0	0	0	0		0	0	0	0		0	0	0	0
EIN_014320_intron1	GTTTGTTTTATAGTTATATATAGTAATATATAGTAAGAACACAAACTAATAGAATAGTTTGTGTTCTACTAGTTTAACAATACAATGCTTACGAATAG	GTAG	1	0	0	0	0	2		1	0	0	0		1	0	0	0		1	0	0	0		1	0	0	0		1	0	0	0		1	0	0	1		1	0	0	1
EIN_014350_intron1	GTTTGTTGTTTATTACTAATTCCAAACTATTAATTTACCATTATGATACTATAACAATAAGAAGAAGGTTTTTATATTCAAACGAACAACTTCAAGACTAATATAATGTACTGACTCTAAG	GTAG	0	0	0	0	0	3		0	0	0	0		0	0	0	0		0	0	0	0		0	0	0	0		0	0	0	0		0	0	0	3		0	0	0	0
EIN_014380_intron1	GTTTGTTCTATTTTCAACCCAGACAACAGTTCTCGTAGCTTTTTGATCGCCACATCGTTCTGTTGTCAATCTATTAGACCCTTGATGGGTTCAACCATTTTACTATAAATGTCTAATATTAAAACCATTTGAAATAGTTTAACGAAGAAG	GTAG	0	0	0	0	0	0		0	0	0	0		0	0	0	0		0	0	0	0		0	0	0	0		0	0	0	0		0	0	0	0		0	0	0	0
EIN_014380_intron2	GTTTGTTATTTTTATAGTTTTATAAACTATATGATATAGTAAATTGTATTTGTAATAACACAACAG	GTAG	1	0	0	0	0	0		1	0	0	0		1	0	0	0		0	0	0	0		1	0	0	0		1	0	0	0		1	0	0	0		1	0	0	0
EIN_014390_intron1	GTTTGTTAACTTTGCACTGTTTATTGAAATAAATATTGACGAAAAG	GTAG	1	0	0	0	0	0		1	0	0	0		1	0	0	0		0	0	0	0		0	0	0	0		1	0	0	0		1	0	0	0		1	0	0	0
EIN_014420_intron1	GTTTGTTATTCTGTTTATTAGTTTTAGTAATAAATAATAATAATAATATTTTACTATAAAACATGATATCTGACAATCAG	GTAG	0	0	0	0	0	0		0	0	0	0		0	0	0	0		0	0	0	0		0	0	0	0		0	0	0	0		0	0	0	0		0	0	0	0
EIN_014450_intron1	GTTTGTTAGTGTGTCTTATTTGAATTAGGAAGTGACCACAAG	GTAG	0	0	0	0	0	0		0	0	0	0		0	0	0	0		0	0	0	0		0	0	0	0		0	0	0	0		0	0	0	0		0	0	0	0
EIN_014450_intron2	GTTTGTCAACTCGTTGCTTTCTCTCTACAAATATTCATTTGACTTTTAGAAG	GTAG	1	0	0	1	0	50		0	0	0	0		1	0	0	0		0	0	0	0		0	0	0	0		1	0	0	0		1	0	0	40		0	0	0	10
EIN_014470_intron1	GTTTGAGGGTTTTCAATCAAATTTTTTATAAAGGAATTAGAGGAAAATATAGCACTCAGGAATTGTATAACAACTAG	GTAG	1	0	0	1	0	10		1	0	0	10		1	0	0	0		0	0	0	0		1	0	0	0		0	0	0	0		0	0	0	0		0	0	0	0
EIN_014540_intron1	GTTTGTCAAGACCGGAGTACGACGACCACACCTNNNNNNNNNNNNNNNNNNNNNNNNNNNNNNNNNNNNNNNNNNNNNNNNNNNNNNNNNNNNNNNNNNNNNNNNNNNNNNNNNNNNNNNNNNNNNNNNNNNNTTATAAG	GTNAG	0	0	0	0	0	0		0	0	0	0		0	0	0	0		0	0	0	0		0	0	0	0		0	0	0	0		0	0	0	0		0	0	0	0
EIN_014550_intron1	GTTTGTTCTTCTCTTCTTTTAATTTAAATTATAGGTTTTTATTATACTCTTATAGTTTTTGGTTTGCATTGGACTGTATCTTTTCTTTGGCGCGTTGAAAAACAATAAAGTGACTCGTAG	GTAG	1	0	0	0	0	0		1	0	0	0		0	0	0	0		1	0	0	0		1	0	0	0		1	0	0	0		1	0	0	0		0	0	0	0
EIN_014570_intron1	GTTTGTTTTGTTGTTGGTGTATAGGTCCAAAGAAACTCATAGAAAG	GTAG	1	0	0	0	0	4		0	0	0	0		1	0	0	3		1	0	0	1		0	0	0	0		0	0	0	0		1	0	0	0		0	0	0	0
EIN_014610_intron1	GTTTGTGTTTTTCTCATAATCTAAAAATAGAATTCACTTCAAG	GTAG	1	0	0	0	0	0		0	0	0	0		0	0	0	0		1	0	0	0		0	0	0	0		0	0	0	0		0	0	0	0		0	0	0	0
EIN_014620_intron1	GTTTGTTTTTGTGAATTACATTAAACTTTATAATACAACACATTATACACAAGTATTCTATAAGTTAATAGTTAATTCAAGTCATGTATAATAACATACAG	GTAG	1	0	0	0	0	0		0	0	0	0		0	0	0	0		1	0	0	0		1	0	0	0		0	0	0	0		1	0	0	0		1	0	0	0
EIN_014640_intron1	GTTTGTATTCTTATCGTTTTATTATTATAGAAATAACAGAATAG	GTAG	1	0	0	0	0	4		1	0	0	0		1	0	0	0		1	0	0	0		1	0	0	1		1	0	0	0		1	0	0	1		1	0	0	2
EIN_014660_intron1	GTTTGTTCTCCTCGTTAGTCAG	GTAG	0	0	0	0	0	0		0	0	0	0		0	0	0	0		0	0	0	0		0	0	0	0		0	0	0	0		0	0	0	0		0	0	0	0
EIN_014660_intron2	GTTTGTTGTTGATTGGTATTGGTATTACTGAAAACAAAGAGTAATGATGTAG	GTAG	1	0	0	0	0	0		0	0	0	0		0	0	0	0		0	0	0	0		0	0	0	0		0	0	0	0		1	0	0	0		1	0	0	0
EIN_014660_intron3	NNNNNNNNNNNNNNNNNNNNNNNNNNNNNNNNNNNNNNNNNNNNNNNNNNNNNNNNNNNNNNNNNNNNNNNNNNNNNNNNNNNNNNNNNNNNNNNN	N	0	0	0	0	0	0		0	0	0	0		0	0	0	0		0	0	0	0		0	0	0	0		0	0	0	0		0	0	0	0		0	0	0	0
EIN_014700_intron1	GTTTCAAATATTTTCTACATCATACCTAATGCCCGATGTTTACATCAAATTAAAGCTATTTTTTGTTCACTAGATAACGTTTAAAGACTGATTCTATAATTTATTTATTTTTAATGTAACAAGACAAATATGAAAAAAAAGTTACCTTTCTGTATAAAAAGAAATGAAACAAAATAATAATATGTTTTATATAAAG	GTAG	0	0	0	0	0	0		0	0	0	0		0	0	0	0		0	0	0	0		0	0	0	0		0	0	0	0		0	0	0	0		0	0	0	0
EIN_014700_intron2	GTTTTGTCTGTCCAGTATTTTGTCGAACGGTCTGCAATGAAATCATTAGAGGCAAAGGTAACAACTTTTAATATGGAACGATCGAACGTGAAATTTGTGAGTCTTCATGGTGGNNNNNNNNNNNNNNNNNNNNNNNNNNNNNNNNNNNNNNNNNNNNNNNNNNNNNNNNNNNNNNNNNNNNNNNNNNNNNNNNNNNNNNNNNNNNNNNNNNNNGCGTCTTGATCCAACTTTCTTGAAGAAGAG	GTNAG	0	0	0	0	1	21		0	0	0	1		0	0	0	0		0	0	0	1		0	0	0	0		0	0	0	19		0	0	0	0		0	0	0	0
EIN_014720_intron1	GTTTGTTCTATTTTTACCAAATGAGTTTTATTTATGAAGTCAAAAATGACGGATAGTTATTATTGGTTTGACATGTATGATCAAATTTAATAATTTAATTATTTGTTTATTTGAGTTATTTATAGTTTTCTAACTTGTAG	GTAG	0	0	0	0	0	0		0	0	0	0		0	0	0	0		0	0	0	0		0	0	0	0		0	0	0	0		0	0	0	0		0	0	0	0
EIN_014730_intron1	GTGTCGATTTGATCGTCAGAAAG	GTAG	0	0	0	0	0	0		0	0	0	0		0	0	0	0		0	0	0	0		0	0	0	0		0	0	0	0		0	0	0	0		0	0	0	0
EIN_014730_intron2	GTGTCTTGAGATTGTTGGACTAAAAG	GTAG	0	0	0	0	0	0		0	0	0	0		0	0	0	0		0	0	0	0		0	0	0	0		0	0	0	0		0	0	0	0		0	0	0	0
EIN_014740_intron1	GTTTGTTAATACATATCAAACCCCAATACCACAATTAATAACTGAAAG	GTAG	1	0	0	1	0	24		1	0	0	0		1	0	0	12		1	0	0	7		1	0	0	0		1	0	0	5		1	0	0	0		0	0	0	0
EIN_014820_intron1	GTACGTCAGAATCCTCTCGACGATCAACAGAGAGTTGTTGAAACCAG	GTAG	0	0	0	0	1	60		0	0	0	42		0	0	0	15		0	0	0	1		0	0	0	0		0	0	0	0		0	0	0	1		0	0	0	1
EIN_014860_intron1	GTTTGTTAATAACATTATTACAATTGATGTATAATATAATATAATATGTATAATGATATTCTGATGTATAG	GTAG	1	0	0	0	0	0		1	0	0	0		0	0	0	0		0	0	0	0		0	0	0	0		0	0	0	0		0	0	0	0		0	0	0	0
EIN_014860_intron2	GTTTGTTTTCTAGAGAAAATTTTGTATAGATAAAGAGTAACACGCAG	GTAG	1	0	0	0	0	0		1	0	0	0		0	0	0	0		0	0	0	0		0	0	0	0		0	0	0	0		0	0	0	0		0	0	0	0
EIN_014860_intron3	GTTTGTTATTCATCGTTTTAAACACACAAAAATTGTTATTAAAGACACGTGTTAACACTTAG	GTAG	1	0	0	0	0	0		1	0	0	0		0	0	0	0		0	0	0	0		0	0	0	0		0	0	0	0		0	0	0	0		0	0	0	0
EIN_014860_intron4	GTTTGTCGTCTCTCTATTTTAATACCAATAGAATATTGCATATAGTAATATATAGTTATATATAAATTATATGGTTTTATATATAACGGCATATGAAAATGGAATAACACGAAG	GTAG	1	0	0	0	0	0		1	0	0	0		0	0	0	0		0	0	0	0		0	0	0	0		0	0	0	0		1	0	0	0		1	0	0	0
EIN_014860_intron5	GTTTGACGAAACGTGTTGAGAGCTCATGTGGATTGAAGAATAGTTGAACACAAAAATAACAAATAG	GTAG	1	0	0	1	0	8		0	0	0	0		0	0	0	0		1	0	0	0		0	0	0	0		0	0	0	0		1	0	0	0		1	0	0	8
EIN_014880_intron1	GTTACCGGAAGCTGAAAAATTTGAAGAGACGAAGTNNNNNNNNNNNNNNNNNNNNNNNNNNNNNNNNNNNNNNNNNNNNNNNNNNNNNNNNNNNNNNNNNNNNNNNNNNNNNNNNNNNNNNNNNNNNNNNNNNNNTTATAATATTATAATCTTATTATTATATATTATTATATATTATTATTATATTATTTTAATAATATTATAATATTTTTATACTAAAATATTATTATATTATTCGATTTCTTTATTTCACTGTTGTATTGTATTCTATTGAAACGTCTGAAAGAGAATATATGAATGACATATAGAAAG	GTNAG	0	0	0	0	0	0		0	0	0	0		0	0	0	0		0	0	0	0		0	0	0	0		0	0	0	0		0	0	0	0		0	0	0	0
EIN_014880_intron2	GTTTGTATTATTTTGTATAATTATTCTTATTATATAATTATATATTATTTCTATAGATTGAAAGAGACTTATCGAGTCTTTGTTATGTAAAGTTTAACTTTTAG	GTAG	1	0	0	0	0	0		1	0	0	0		1	0	0	0		1	0	0	0		1	0	0	0		0	0	0	0		1	0	0	0		0	0	0	0
EIN_014910_intron1	GTTTGTTCTCTAGTAACAGATGTTAAAACATTTTATTGAATGGTGTAACTAATGTCGTGACTTACACAATAG	GTAG	1	0	0	0	0	0		0	0	0	0		1	0	0	0		0	0	0	0		0	0	0	0		0	0	0	0		0	0	0	0		0	0	0	0
EIN_014910_intron2	GTTTGTTAATTAATTAATATATTAATTAATTGAATAGTAATAGAATAATAAAATAATAGAATAATAGAATATACAAAAATAACAGAGAAG	GTAG	1	0	0	0	0	0		0	0	0	0		1	0	0	0		1	0	0	0		1	0	0	0		0	0	0	0		1	0	0	0		0	0	0	0
EIN_014910_intron3	GTTTGTTAATAATATAATTATAATAAAATTATAATATATAATACGACCAATTTGAATTGAAGTAACACAAGAG	GTAG	1	0	0	0	0	0		0	0	0	0		1	0	0	0		1	0	0	0		1	0	0	0		0	0	0	0		0	0	0	0		0	0	0	0
EIN_014910_intron4	GTTTGTTAACTTTAATTATTAGTAATTTTAATTAGAAAGTATTATAGTAATGAAAGTAATAACTTAATAG	GTAG	1	0	0	0	0	0		1	0	0	0		1	0	0	0		1	0	0	0		1	0	0	0		0	0	0	0		0	0	0	0		0	0	0	0
EIN_014940_intron1	GTTTGTGATTTTTCAACATAAATTTTTATTATTATTACTACAATTTACTATCATTAACTTTCATTAACTCTACAG	GTAG	1	0	0	0	0	0		0	0	0	0		1	0	0	0		0	0	0	0		0	0	0	0		0	0	0	0		0	0	0	0		0	0	0	0
EIN_014940_intron2	GTTTGTTCCTTCCATTGTTTGTACTAAAAGTATCATTTGAGTGACAAACCCACATATAG	GTAG	1	0	0	1	0	365		0	0	0	33		1	0	0	0		1	0	0	317		0	0	0	15		0	0	0	0		1	0	0	0		0	0	0	0
EIN_014960_intron1	GTTTGTTTCGTTGGTTTGTGGTCAATTAAAGAGGCTCATCAATAG	GTAG	0	0	0	0	0	0		0	0	0	0		0	0	0	0		0	0	0	0		0	0	0	0		0	0	0	0		0	0	0	0		0	0	0	0
EIN_014970_intron1	GTTTTTTGTAGGCTTTCTGATGTGTCGTTGACTTTCTTTTTCAATGTTTTGGTATCAAATAAAGTGAATGATAAAATTATTAATTATCTTGAAG	GTAG	0	0	0	0	0	2		0	0	0	0		0	0	0	2		0	0	0	0		0	0	0	0		0	0	0	0		0	0	0	0		0	0	0	0
EIN_014980_intron1	GTTTGTTTACTCTGTTTACCTTTTTATCTCTCCGATTTTCATTTTTATAAGCAAACAACAATAACCTGATAG	GTAG	0	0	0	0	0	0		0	0	0	0		0	0	0	0		0	0	0	0		0	0	0	0		0	0	0	0		0	0	0	0		0	0	0	0
EIN_014990_intron1	GTTTGTACTCTTTAGATTCAATTTATTAATAACTTATAATGTAG	GTAG	0	0	0	0	0	0		0	0	0	0		0	0	0	0		0	0	0	0		0	0	0	0		0	0	0	0		0	0	0	0		0	0	0	0
EIN_014990_intron2	GTTTGTTTCATTGCTTTAAAATCACAGAAGAAGTACTCACTTGCTAG	GTAG	0	0	0	0	0	0		0	0	0	0		0	0	0	0		0	0	0	0		0	0	0	0		0	0	0	0		0	0	0	0		0	0	0	0
EIN_015140_intron1	GTTTGTGTTGTATATCTTTCATTTGTGTTTAATCAAAGGAGATGAATATATAAATTCTTAATCTGAATGACTAACACGTAG	GTAG	1	0	0	0	0	0		0	0	0	0		0	0	0	0		1	0	0	0		0	0	0	0		1	0	0	0		1	0	0	0		0	0	0	0
EIN_015180_intron1	GTTTGTTATCAACTAATTTTTATTTAGAATCGACTCTATTCAACAACCATCTAAAATTGTTCTAATGTAAATAATAAAGAAGTTCTTACAAAGAG	GTAG	0	0	0	0	0	0		0	0	0	0		0	0	0	0		0	0	0	0		0	0	0	0		0	0	0	0		0	0	0	0		0	0	0	0
EIN_015210_intron1	GTTTGTTCGTTAGTCTATTTAGTATAATTAGTATAATTATAGTTAATAATATTATAAATAGTAGTATTATTATTTAAGTAAATAATATAGTATATTACAATTAAAAGAATAACAAAAAG	GTAG	1	0	0	0	0	0		0	0	0	0		1	0	0	0		0	0	0	0		0	0	0	0		0	0	0	0		0	0	0	0		0	0	0	0
EIN_015260_intron1	GTTTGTTAAAAATTCAATTGTATTATTATTACTAATTCAAGTGTTCTATAAAAGGTACAAATATATCGACACACAG	GTAG	1	0	0	0	0	0		1	0	0	0		1	0	0	0		0	0	0	0		0	0	0	0		0	0	0	0		0	0	0	0		0	0	0	0
EIN_015280_intron1	GTTTGTTCGTTCGATCAAATGCGTTACAAATTCGTTCTTATCTGTAG	GTAG	1	0	0	0	0	0		0	0	0	0		0	0	0	0		1	0	0	0		1	0	0	0		1	0	0	0		1	0	0	0		1	0	0	0
EIN_015300_intron1	GTTTGATTTTCTTTCAATTGATAACGAATTAATTAAGAACTGATTGTAAG	GTAG	0	0	0	0	0	0		0	0	0	0		0	0	0	0		0	0	0	0		0	0	0	0		0	0	0	0		0	0	0	0		0	0	0	0
EIN_015300_intron2	GTTTGTTTTTAACTATATTTTATTATAATTGATACTATTGGTAATAATGAGAAATGACTTACATGGTAG	GTAG	0	0	0	0	0	0		0	0	0	0		0	0	0	0		0	0	0	0		0	0	0	0		0	0	0	0		0	0	0	0		0	0	0	0
EIN_015310_intron1	GTTTGAGATTTGTTTTCGTTGAATGTTCTTCAAATATTTTATACAATATTATAATTATAATTATAAGTATACTATATTAATTGAAAATAATAAACAG	GTAG	1	0	0	0	0	0		0	0	0	0		1	0	0	0		0	0	0	0		0	0	0	0		0	0	0	0		0	0	0	0		1	0	0	0
EIN_015310_intron2	GTTTGTTTATTTCTACTTCAGTTCAGTGCTTTAAACAATAAAATGAAATGTTAAGAGGTAG	GTAG	1	0	0	0	0	0		0	0	0	0		1	0	0	0		0	0	0	0		0	0	0	0		0	0	0	0		0	0	0	0		0	0	0	0
EIN_015320_intron1	GTTTGTTTACTATATATTAATAATATAATTACTATTAATTAATAAGAATGCAAGATGTATAACCGACAG	GTAG	0	0	0	0	0	0		0	0	0	0		0	0	0	0		0	0	0	0		0	0	0	0		0	0	0	0		0	0	0	0		0	0	0	0
EIN_015390_intron1	GTTTCAGCTTTCAAACAATCAG	GTAG	0	0	0	0	0	0		0	0	0	0		0	0	0	0		0	0	0	0		0	0	0	0		0	0	0	0		0	0	0	0		0	0	0	0
EIN_015390_intron2	GTTTGTTTCTTTATATTTAATTTATAGTTTTTTGTTATAAAGAATAATATTTATTTATAG	GTAG	1	0	0	0	0	0		0	0	0	0		0	0	0	0		0	0	0	0		0	0	0	0		1	0	0	0		1	0	0	0		0	0	0	0
EIN_015410_intron1	GTTTGTTCTATTACCTTATGATATACAATTAAGCCACTAATATATAG	GTAG	0	0	0	0	0	0		0	0	0	0		0	0	0	0		0	0	0	0		0	0	0	0		0	0	0	0		0	0	0	0		0	0	0	0
EIN_015420_intron1	GTTTGTTTCTCCGTTTTTTCGTCATTTTTACGCATTAAATGTTGTGCCGTTCTGTATTTCTCATTCTCAAGTTGTCATATCTGAAAAAACAGAACGTCACAACATTTAATGCGAAAATTTTAAAGGAAGAACTTGTTGACAAATAG	GTAG	1	0	0	0	0	0		0	0	0	0		1	0	0	0		1	0	0	0		1	0	0	0		1	0	0	0		1	0	0	0		0	0	0	0
EIN_015460_intron1	GTTTGTTATACTTTAATACTTTTTTATAATTGTTAAATAAATAAGTTCTCAGAAATAG	GTAG	0	0	0	0	0	0		0	0	0	0		0	0	0	0		0	0	0	0		0	0	0	0		0	0	0	0		0	0	0	0		0	0	0	0
EIN_015460_intron2	GTTTGTTATTTGTACTATATTCTTTCTATTACTTAATAGTTTAATTAATTGCTAGTTTAAAATATTAATAACAAATTAATAATAATAGAG	GTAG	0	0	0	0	0	0		0	0	0	0		0	0	0	0		0	0	0	0		0	0	0	0		0	0	0	0		0	0	0	0		0	0	0	0
EIN_015460_intron3	GTTATTATTATTTAAATACTATTTTAATTACTAAAATAAACTCTTTTCAATTGTCTTCTTACTTTTCAATGCTCAACTTTTTAAATACATAACGAAGGCAATGAATGCTATATCACAAAAGTACTTATATTTAAATGAACAACTGACAG	GTAG	0	0	0	0	0	0		0	0	0	0		0	0	0	0		0	0	0	0		0	0	0	0		0	0	0	0		0	0	0	0		0	0	0	0
EIN_015490_intron1	GTTCGTTATACTTATAAACTATACTTGTATTGTATAATAACTATCACTAAACTAAACTGAATGACTAAGTTGTAG	GTAG	1	0	0	1	0	44		1	0	0	0		1	0	0	0		1	0	0	0		1	0	0	0		1	0	0	43		1	0	0	0		0	0	0	1
EIN_015510_intron1	GTGTTTTGTGTGTTTAATTTATATATTTAGTCAACTTATAG	GTAG	0	0	0	0	0	0		0	0	0	0		0	0	0	0		0	0	0	0		0	0	0	0		0	0	0	0		0	0	0	0		0	0	0	0
EIN_015630_intron1	NNNNNNNNNNNNNNNNNNNNNNNNNNNNNNNNNNNNNNNNNNNNNNNNNNNNNNNNNNNNNNNNNNNNNNNNNNNNNNNNNNNNNNNNNNNNNNNN	N	0	0	0	0	0	0		0	0	0	0		0	0	0	0		0	0	0	0		0	0	0	0		0	0	0	0		0	0	0	0		0	0	0	0
EIN_015640_intron1	GTTTGTTTCTCATATTAATAGCTCATTTAATTATTCTTTTTTATAATGTTATTAAACTATAATTAAAAACAATATCAAATTATCCATGAAACCATTTGAAGGTTGACTTCCTCATTATTTATTGGATTCATATTGCTCATACTGACTGCAAG	GTAG	1	0	0	0	0	0		1	0	0	0		1	0	0	0		0	0	0	0		1	0	0	0		1	0	0	0		0	0	0	0		0	0	0	0
EIN_015640_intron2	GTTTGTTATATTATATATTATTATATTATTATATTATTATATTATTATGTTATTATAGTATAATATAATTTATAATTATATGTATTATTATAATATTAACAAAAAAG	GTAG	1	0	0	0	0	0		1	0	0	0		1	0	0	0		1	0	0	0		1	0	0	0		1	0	0	0		0	0	0	0		1	0	0	0
EIN_015650_intron1	GTTTGTTCTATTTAATGTAGTTAAATGAATAAATAAATTAACAATATAGAAG	GTAG	0	0	0	0	0	0		0	0	0	0		0	0	0	0		0	0	0	0		0	0	0	0		0	0	0	0		0	0	0	0		0	0	0	0
EIN_015650_intron2	GTTTGTTTTAATTGCAGTTTATATTGAAAACTAGTCAGAAAAGTGACATAAAG	GTAG	0	0	0	0	0	0		0	0	0	0		0	0	0	0		0	0	0	0		0	0	0	0		0	0	0	0		0	0	0	0		0	0	0	0
EIN_015650_intron3	GTTTGTTATTACAATAAATATCAAAATATGATAAAATGATACTTACAAAACAGTGTGACTCGACAACTAATTGCAATGAATTTTGTTTGTGTGCAAAAGGATATATTTCCAATAACTTTATGTGTGAAAAAAAG	GTAG	0	0	0	0	0	0		0	0	0	0		0	0	0	0		0	0	0	0		0	0	0	0		0	0	0	0		0	0	0	0		0	0	0	0
EIN_015700_intron1	GTTTGTTGTGTGAATGTACAACCATTTACTTGTTGGGTATTTGAATGAATTTCCGTTGACGGGAGAATTTAGTGGACTTGAGAACATCGATAAGAGATACGTGTGGTTCAATAAAAG	GTAG	0	0	0	0	0	0		0	0	0	0		0	0	0	0		0	0	0	0		0	0	0	0		0	0	0	0		0	0	0	0		0	0	0	0
EIN_015740_intron1	GTTTGTTCACTTTGTACTTCTTATCTATTAATATGACGTAATAACACATAG	GTAG	1	0	0	0	0	0		1	0	0	0		1	0	0	0		1	0	0	0		0	0	0	0		1	0	0	0		1	0	0	0		1	0	0	0
EIN_015770_intron1	GTTTGTCATTTTAAGTAACAAATAAGTGCTACAATAGGCTAAATGCATAG	GTAG	1	0	0	0	0	3		1	0	0	0		1	0	0	0		1	0	0	0		0	0	0	0		1	0	0	0		1	0	0	1		0	0	0	2
EIN_015790_intron1	GTTTGTTTTTTCTATATTTACTATATCTTTCTATTTAATATACTATAAAGGATAGTATATGTATTTTCAAAGCAATTTGATGACTTCTGGCGAATTTGGTCGAAAAGTTTTAACCACATCGATACCAATTGGAAGTCTCAATAAAACTATTAAAATGTTAATTTAAACTATAATTTAATAGTAAGTTGATCTGAAATGAATTAACTTCAAG	GTAG	0	0	0	0	0	0		0	0	0	0		0	0	0	0		0	0	0	0		0	0	0	0		0	0	0	0		0	0	0	0		0	0	0	0
EIN_015790_intron2	GTTTGTTTGACTATTATTATTATTATTATTATTATTAGTATTAGTATTAGTATTATTATATTATATATAGTATTTAGTATAATTGTAGTATAGTAAAATTAATTAATATAAATGGAAAATAGTGAAACATGCTTACAGACAG	GTAG	1	0	0	0	0	0		0	0	0	0		0	0	0	0		0	0	0	0		0	0	0	0		0	0	0	0		1	0	0	0		1	0	0	0
EIN_015830_intron1	GTTTGTGTTACTAGACAAAGAGTAATTAGTGTAATTGAATAAATATATAATAACCGCTAG	GTAG	0	0	0	0	0	0		0	0	0	0		0	0	0	0		0	0	0	0		0	0	0	0		0	0	0	0		0	0	0	0		0	0	0	0
EIN_015870_intron1	GTTTCTTTTTATTTAACTTGACTCTAATAAACTTTTCTTTTCTTATAGAATTTATTAGTAACTATTTCTGAGTCGTAATAACATCTAG	GTAG	1	0	0	0	0	0		0	0	0	0		0	0	0	0		0	0	0	0		0	0	0	0		1	0	0	0		0	0	0	0		0	0	0	0
EIN_015920_intron1	GTTTGTTATTATTATTATTATTATTATTATTATTATTATTATTATTATTATTATTATTATTATTATTATTATTATTATTATTATTATTATTATTATATTTATTTATAG	GTAG	1	0	0	0	0	0		1	0	0	0		0	0	0	0		0	0	0	0		0	0	0	0		0	0	0	0		0	0	0	0		0	0	0	0
EIN_015970_intron1	GTTTGTTTTAAATAGTTTCAATTACTAATAACTAATCTAAAG	GTAG	0	0	0	0	0	0		0	0	0	0		0	0	0	0		0	0	0	0		0	0	0	0		0	0	0	0		0	0	0	0		0	0	0	0
EIN_016000_intron1	GTTTGTTTTATTATTTAATAATAATAATATATTATTATAATGATAGTAATATTATAATTATAATTATAGTAATATTAATATTATAG	GTAG	1	0	0	0	0	0		0	0	0	0		1	0	0	0		1	0	0	0		0	0	0	0		0	0	0	0		0	0	0	0		0	0	0	0
EIN_016070_intron1	GTTTGTTAACTATACATATATAGCAACTTTATTATAATAAATAATACTCTAATAAGTAG	GTAG	1	0	0	0	0	0		0	0	0	0		0	0	0	0		0	0	0	0		0	0	0	0		0	0	0	0		1	0	0	0		0	0	0	0
EIN_016070_intron2	GTTACAAGACGAATACCAAAGAAGAATCAATGGAGATATAGTTAG	GTAG	0	0	0	0	0	2		0	0	0	0		0	0	0	0		0	0	0	0		0	0	0	0		0	0	0	0		0	0	0	2		0	0	0	0
EIN_016070_intron3	GTTTGTTATTTTCGAGTGGATTGGAGTTCAATTCAGAGTCGTGTCATATTCATTAATAG	GTAG	1	0	0	0	0	0		0	0	0	0		1	0	0	0		0	0	0	0		0	0	0	0		0	0	0	0		0	0	0	0		0	0	0	0
EIN_016070_intron4	GTTTGTTTTACAGCATTCTATCTATTTCTTAATCTATTCATCTAATTCAAATTAATAAGTAACACTCTAG	GTAG	1	0	0	0	0	0		0	0	0	0		1	0	0	0		0	0	0	0		0	0	0	0		0	0	0	0		0	0	0	0		0	0	0	0
EIN_016070_intron5	GTTTGTTATATATTATAATATTATAATATTATAATATTATAATATTATATTATTATATTATAATTTAAATGGTAAATAGTTTCTTATAAATTAACAAATAG	GTAG	1	0	0	0	0	0		1	0	0	0		0	0	0	0		0	0	0	0		0	0	0	0		0	0	0	0		1	0	0	0		0	0	0	0
EIN_016140_intron1	GTTTGTGGTAATTATATATTAATAGATTTATTACTAGACAATTATAATTTGTGTTTTTCACTGTATTTCATAACAAAGCACTAACGACGCAG	GTAG	1	0	0	0	0	0		1	0	0	0		1	0	0	0		0	0	0	0		0	0	0	0		1	0	0	0		0	0	0	0		0	0	0	0
EIN_016210_intron1	GTTTGTTCATTTCTTATATAAATATATATAAATATTCGCTTACAAATAG	GTAG	1	0	0	0	0	0		1	0	0	0		1	0	0	0		1	0	0	0		1	0	0	0		1	0	0	0		1	0	0	0		0	0	0	0
EIN_016250_intron1	NNNNNNNNNNNNNNNNNNNNNNNNNNNNNNNNNNNNNNNNNNNNNNNNNNNNNNNNNNNNNNNNNNNNNNNNNNNNNNNNNNNNNNNNNNNNNNNN	N	0	0	0	0	0	0		0	0	0	0		0	0	0	0		0	0	0	0		0	0	0	0		0	0	0	0		0	0	0	0		0	0	0	0
EIN_016270_intron1	GTTTGTGGTTTTGTTACATCATTTATAAATAAAAGCTTTTAATAGTTAATTATTAAATAAAATTCAATATAATGCAGTTTAGTTTATTTAATTAATAATTACTAATATTAAAATAATACAGACAAATACTCAGGAATAG	GTAG	1	0	0	0	0	0		1	0	0	0		1	0	0	0		0	0	0	0		1	0	0	0		1	0	0	0		1	0	0	0		1	0	0	0
EIN_016270_intron2	GTTTGTTTTTACTGTACTATATATTATAATATTGTTATTTATTCAAATCAGTATCAATTGTTGTATTAATAAATATAATTTATTATAATATATGTATTATATCATTATTTGCTGTACTAGAAGTAACATAAAATTAACTATAAG	GTAG	1	0	0	0	0	0		1	0	0	0		1	0	0	0		1	0	0	0		1	0	0	0		1	0	0	0		1	0	0	0		1	0	0	0
EIN_016280_intron1	GTTTGTTTGAACTATACTTAATACTAGTCTTTTTACTATAAAATAGCGTCGATGGTACAGACAAACAGACTCATGGCACAG	GTAG	1	0	0	1	0	17		1	0	0	0		1	0	0	5		1	0	0	0		1	0	0	0		0	0	0	0		1	0	0	5		1	0	0	7
EIN_016290_intron1	GTTTGTTTATTTAATTATATTTAATTAATTCATTTTACTATATATATATCTAGTAATATATAACTATATATATTAATAATATATAGTTATTAAATAATTCTATTATTTATTTATAAGAAAACTAAGAGACAG	GTAG	1	0	0	0	0	0		0	0	0	0		0	0	0	0		0	0	0	0		0	0	0	0		1	0	0	0		0	0	0	0		0	0	0	0
EIN_016300_intron1	GTTTGTTCTATTCTTTTAATATATTGAGTACAAAAAAGATTGACAAATAG	GTAG	0	0	0	0	0	0		0	0	0	0		0	0	0	0		0	0	0	0		0	0	0	0		0	0	0	0		0	0	0	0		0	0	0	0
EIN_016310_intron1	GTTTGTATTTTATTGATAACAAAACAGTAACAGCTTAAAAAATGCTAACAGCAAG	GTAG	0	0	0	0	0	0		0	0	0	0		0	0	0	0		0	0	0	0		0	0	0	0		0	0	0	0		0	0	0	0		0	0	0	0
EIN_016310_intron2	GTTTGTTTACTTTTGTATTATTTCGTTTAAGTGGCACTCATCTTATAG	GTAG	0	0	0	0	0	0		0	0	0	0		0	0	0	0		0	0	0	0		0	0	0	0		0	0	0	0		0	0	0	0		0	0	0	0
EIN_016310_intron3	GTTTGTTTACTTTCATGGTATTAAAAAAATCAGACTAACATAGAG	GTAG	0	0	0	0	0	0		0	0	0	0		0	0	0	0		0	0	0	0		0	0	0	0		0	0	0	0		0	0	0	0		0	0	0	0
EIN_016390_intron1	GTCTCTGTGACACAAGTACCTGTCTAAAG	GTAG	0	0	0	0	0	0		0	0	0	0		0	0	0	0		0	0	0	0		0	0	0	0		0	0	0	0		0	0	0	0		0	0	0	0
EIN_016390_intron2	GTTTTCAACACAAATTATTGCATTTCATGTAATTGTTGTTTTTATCTGAGTACTGACATGTCATGCAAATCACTTGGTGCATTACAAG	GTAG	0	0	0	0	0	0		0	0	0	0		0	0	0	0		0	0	0	0		0	0	0	0		0	0	0	0		0	0	0	0		0	0	0	0
EIN_016390_intron3	NNNNNNNNNNNNNNNNNNNNNNNNNNNNNNNNNNNNNNNNNNNNNNNNNNNNNNNNNNNNNNNNNNNNNNNNNNNNNNNNNNNNNNNNNNNNNNNN	N	0	0	0	0	0	0		0	0	0	0		0	0	0	0		0	0	0	0		0	0	0	0		0	0	0	0		0	0	0	0		0	0	0	0
EIN_016390_intron4	GTTGTGTTCCAATAAGAATGTATTATAATTTGACATAGATTCAGACGCTCTTATTACAGTGGATGAAAAATCGCACGACTTGATATGTATTGGAAACCTCGGAAAAAATACCACTTAAAAGTTTAATTTAG	GTAG	0	0	0	0	0	0		0	0	0	0		0	0	0	0		0	0	0	0		0	0	0	0		0	0	0	0		0	0	0	0		0	0	0	0
EIN_016510_intron1	GTTTGTTTTTCTGTTGCTTAGACCGGTTTTAAATATAATAAATATACCTCTCCATTATGTAAAATTAAACAAAAAATTATATTTTGTATTTGAAACATAACAATAAG	GTAG	1	0	0	0	0	0		0	0	0	0		0	0	0	0		0	0	0	0		0	0	0	0		0	0	0	0		1	0	0	0		0	0	0	0
EIN_016510_intron2	GTTTGTTCTTTGTTTGCTTTAAATTTGAAAGTTAAACAACAAAAATAACATATAG	GTAG	0	0	0	0	0	0		0	0	0	0		0	0	0	0		0	0	0	0		0	0	0	0		0	0	0	0		0	0	0	0		0	0	0	0
EIN_016520_intron1	GTTGAATTTTCAATGGCACTTCGTCGGCTTTCAACAAAGCGATGTCAATAGAAATCAACCAAGGATTATACTTTATTGGTGAACCAAAAGAAAACAACAATTTGGAAAATGACAAGGAG	GTAG	0	0	0	0	0	0		0	0	0	0		0	0	0	0		0	0	0	0		0	0	0	0		0	0	0	0		0	0	0	0		0	0	0	0
EIN_016530_intron1	GTTTGTTTTTTTATTGATATTTGGATACAACTCATACACAG	GTAG	1	0	0	0	0	0		0	0	0	0		1	0	0	0		0	0	0	0		0	0	0	0		0	0	0	0		0	0	0	0		0	0	0	0
EIN_016560_intron1	GTTTGTCTTTTTAAGGGTTTTGTTCATCACTTTTTATAAAACCCGATAATTTCTTCATACCAAGACTTATTTTTAG	GTAG	0	0	0	0	0	0		0	0	0	0		0	0	0	0		0	0	0	0		0	0	0	0		0	0	0	0		0	0	0	0		0	0	0	0
EIN_016570_intron1	GTTTGTTATATTTTAATGGTACAATCATAACTCATTCTATGCTCTCATATTTAATATCTCATTATTTAG	GTAG	1	0	0	0	0	1		1	0	0	0		1	0	0	0		0	0	0	1		0	0	0	0		0	0	0	0		0	0	0	0		0	0	0	0
EIN_016590_intron1	GTTTGTGGTTTCATTCAATAGTAGACTTCAATCACATCCAG	GTAG	1	0	0	0	0	0		1	0	0	0		1	0	0	0		1	0	0	0		0	0	0	0		0	0	0	0		1	0	0	0		0	0	0	0
EIN_016590_intron2	GTTTGTCTTTGAATAACTATAAAAAACTATAATTGTATTATAATATATAAATAATATATTAAACAAGTAG	GTAG	1	0	0	0	0	0		1	0	0	0		1	0	0	0		1	0	0	0		0	0	0	0		0	0	0	0		1	0	0	0		1	0	0	0
EIN_016610_intron1	GTTTGTCTGTATTCATACTCTTGAATGGTAGAGAATAGTATAATATAGTATCAAATAGTATTAAATAGTAAAAGTATAACAAAAAG	GTAG	1	0	0	0	0	0		0	0	0	0		1	0	0	0		1	0	0	0		0	0	0	0		1	0	0	0		0	0	0	0		0	0	0	0
EIN_016610_intron2	GTTTGTTGTTGGAGTTATTTGCAGGGATAGTAGAGTAAACAGTAACGAATAG	GTAG	1	0	0	0	0	0		0	0	0	0		1	0	0	0		1	0	0	0		0	0	0	0		1	0	0	0		1	0	0	0		0	0	0	0
EIN_016620_intron1	GTTTGTTACGTATTACTGTCTGATACTAGATAGTGTAGAATATAATACTATACCACTCTAGTAAAATGATATAATACAATAATAGTAAAATAATAACAAAATACTAGTAATACTGAACTGTAG	GTAG	0	0	0	0	0	0		0	0	0	0		0	0	0	0		0	0	0	0		0	0	0	0		0	0	0	0		0	0	0	0		0	0	0	0
EIN_016620_intron2	GTTTGTTAGATTACTCGATACATTGAGATCTATAGATACGTCAAAGGCAGTGATAACAATAAG	GTAG	1	0	0	0	0	0		0	0	0	0		0	0	0	0		1	0	0	0		0	0	0	0		0	0	0	0		0	0	0	0		0	0	0	0
EIN_016630_intron1	GTTTGCTATTAATACTTTTATTATAAATAATTAACTTAATAATCAATATTAATTAATAATAAATTATTATAATTACTAATTTATACAAACTTACAACAAACGCACTGACAGACAG	GTAG	1	0	0	0	0	0		1	0	0	0		1	0	0	0		1	0	0	0		1	0	0	0		1	0	0	0		1	0	0	0		0	0	0	0
EIN_016740_intron1	GTTTGTTATCTTCTATCGAATTTACTATTTAACGATATACAACGTAACTAATTAATAG	GTAG	1	0	0	0	0	0		0	0	0	0		0	0	0	0		1	0	0	0		0	0	0	0		0	0	0	0		0	0	0	0		0	0	0	0
EIN_016740_intron2	GTTTGTTATATTCTAATAGTACTTTTACTATATAGTATTATACTAATTATTATAATTTGATTATAATAGAATATACTATATTGTGACATATTAATTGTATAG	GTAG	0	0	0	0	0	0		0	0	0	0		0	0	0	0		0	0	0	0		0	0	0	0		0	0	0	0		0	0	0	0		0	0	0	0
EIN_016770_intron1	GTTTGTTCTCTCTATTTTAGACTTTATTTCCCTAAGATGTTATTTTATTTTCTGTCCATCTAAGTCAACTTTTTCTTGTTAATTAATTAAAAAAATCTATACACATTTGTATTAGATACTTTGGTATATTTTACTATTCAATTTACTATAACAATTATTGCTTTTTAACTTCAATATTTATAAGTTAATATTATTAATTATTATTAATTATTATTAATAATAAAATTAATAATTGCTTTTACCTATATCATTTTCCAATAAAATAAACTGATTAACAATAGTACATATTTTAATTAATTCATTTATGTTAATAACACTTGAACGTTAGAAGTATTTTTTTAAGTTAAATAACGTGCAG	GTAG	1	0	0	0	0	2		1	0	0	0		1	0	0	0		1	0	0	0		1	0	0	2		1	0	0	0		0	0	0	0		0	0	0	0
EIN_016790_intron1	GTGTGTTGATATACAATCAAAATCACAAAAAAACTGCTATAAATTACTTAAATTGAATTATAAATAATAAACATTGACACACAG	GTAG	1	0	0	0	0	0		0	0	0	0		1	0	0	0		1	0	0	0		1	0	0	0		0	0	0	0		1	0	0	0		0	0	0	0
EIN_016790_intron2	GTTTGTTATTATATATTATAGTATTATTTTTTTATAGTATAATACTACTCTATTACTATTCTATTTATTAATAACATATTAATAATATATTAAAAATATAG	GTAG	1	0	0	0	0	0		1	0	0	0		1	0	0	0		1	0	0	0		1	0	0	0		1	0	0	0		1	0	0	0		0	0	0	0
EIN_016800_intron1	GTGTTCCAACTGTTTNNNNNNNNNNNNNNNNNNNNNNNNNNNNNNNNNNNNNNNNNNNNNNNNNNNNNNNNNNNNNNNNNNNNNNNNNNNNNNNNNNNNNNNNNNNNNNNNNNNNGAAAGTTCAAGAGTGACTCTGAGACTATTGAG	GTNAG	0	0	0	0	0	0		0	0	0	0		0	0	0	0		0	0	0	0		0	0	0	0		0	0	0	0		0	0	0	0		0	0	0	0
EIN_016810_intron1	GTTTGTTGTTATTATTATATTATTATTATATATTATTATTACTATATTATTATATTATTATATTATTAATTTATTATATTATTATTACTATAATTATTAAAATTACGATAATTACTATTATTATCTCTAGTTGAAACAATATTGAAATAATAATATATTAATAAATAG	GTAG	1	0	0	0	0	0		0	0	0	0		0	0	0	0		1	0	0	0		0	0	0	0		0	0	0	0		0	0	0	0		0	0	0	0
EIN_016870_intron1	GTCATTTGTATGCCTACCAACTTAGAGGTACTCCACGTCGAATTGAAAGAAACGACCGTTTTGAAAAAG	GTAG	0	0	0	0	1	32		0	0	0	0		0	0	0	0		0	0	0	21		0	0	0	0		0	0	0	0		0	0	0	11		0	0	0	0
EIN_016880_intron1	GTTATATTATAATGGCATCTTGTGGGGATTTGATCATTCAAAAG	GTAG	0	0	0	0	1	19		0	0	0	2		0	0	0	15		0	0	0	1		0	0	0	0		0	0	0	1		0	0	0	0		0	0	0	0
EIN_016890_intron1	GTTTGTTTTATATTTTAGTTGTTGAATACCAATGAAATAAAACATAG	GTAG	1	0	0	0	0	0		1	0	0	0		1	0	0	0		0	0	0	0		0	0	0	0		0	0	0	0		0	0	0	0		1	0	0	0
EIN_016900_intron1	GTTTGTAATATTTCTATTCTATTAAGAAATTTATAGTATGACGAATCCATCCATTTGATTTGAATAGTTTATAGTTTTGAATCCAAAGTTTGGGTAAGATATATTATTATGTATTATTATAAGATAATAACACATAG	GTAG	1	0	0	0	0	0		1	0	0	0		1	0	0	0		1	0	0	0		0	0	0	0		0	0	0	0		1	0	0	0		1	0	0	0
EIN_016910_intron1	GTTTGTGACTCACTTCTCCTATTCAAACTTAAAATTTATTAATAATAAATAG	GTAG	0	0	0	0	0	0		0	0	0	0		0	0	0	0		0	0	0	0		0	0	0	0		0	0	0	0		0	0	0	0		0	0	0	0
EIN_016940_intron1	GTTTGTCTTCTTGTTGTGTTCATTCTCTTTGATAAACTATACATGAATAACAAAAATATTATATTTTATAGTTTCAATACCATATTCACAGACAG	GTAG	1	0	0	0	0	0		0	0	0	0		1	0	0	0		1	0	0	0		0	0	0	0		0	0	0	0		1	0	0	0		1	0	0	0
EIN_016960_intron1	GTTTGTTTTTAAATGGTTTATTCGAGTCCTACATCAGTGGTAATAACATTATATGACTTTAAG	GTAG	1	0	0	0	0	2		1	0	0	0		1	0	0	0		1	0	0	0		1	0	0	0		0	0	0	0		1	0	0	2		0	0	0	0
EIN_016970_intron1	GTTTGTTTTTATCTAGTTTAATTCTACTATATTTACTATAATTTTACTCTATAATTGTTTAAGGTCTAACAATAACATTTTTAG	GTAG	1	0	0	0	0	0		1	0	0	0		1	0	0	0		0	0	0	0		1	0	0	0		1	0	0	0		1	0	0	0		0	0	0	0
EIN_016980_intron1	GTTTGTTCTTCGCCTATTTATAAAGCTCAAATCAACTCATTTTCAAG	GTAG	1	0	0	0	0	0		0	0	0	0		1	0	0	0		0	0	0	0		0	0	0	0		0	0	0	0		0	0	0	0		0	0	0	0
EIN_017020_intron1	GTTTGTTTTGTTACTACAACTTTTCATGTTATTTAAAGTTTTTACCCATTTTTCTATTGTGTAATAACAGTTTAG	GTAG	0	0	0	0	0	1		0	0	0	0		0	0	0	0		0	0	0	0		0	0	0	0		0	0	0	0		0	0	0	0		0	0	0	1
EIN_017020_intron2	GTTTGTTTCAAGACTTCAAATTAGTTTCTATAGAATTAACAATAAG	GTAG	0	0	0	0	0	0		0	0	0	0		0	0	0	0		0	0	0	0		0	0	0	0		0	0	0	0		0	0	0	0		0	0	0	0
EIN_017060_intron1	GTTTGTTTTTTATACATTTAACAATTGTTTTCTCTTCAATTCAAACCGAATGATGAAAAAAGAAACCCTTATTAATTGTTTTGGGCATTATATAGTTTTCAACCACTCTACAAAGGACTCACAACAGAG	GTAG	0	0	0	0	0	0		0	0	0	0		0	0	0	0		0	0	0	0		0	0	0	0		0	0	0	0		0	0	0	0		0	0	0	0
EIN_017060_intron2	GTTTGTTTCACAACTGCAAAACGATGGAATAGTGACGCGTAG	GTAG	1	0	0	0	0	0		0	0	0	0		1	0	0	0		1	0	0	0		0	0	0	0		0	0	0	0		0	0	0	0		0	0	0	0
EIN_017060_intron3	GTTTGCATCTATTTATTTCTTTTTTGTCTTTGACGTGAATTTGTGATCTAATTGCATGAAAGACTCATTCACAG	GTAG	1	0	0	1	0	58		1	0	0	0		1	0	0	0		1	0	0	0		0	0	0	0		0	0	0	0		1	0	0	12		1	0	0	46
EIN_017120_intron1	GTTTGTTTTTCTCAATATGTTAAGTTGCATTTTTCTCAGTAAAAG	GTAG	1	0	0	0	0	0		1	0	0	0		1	0	0	0		1	0	0	0		0	0	0	0		1	0	0	0		0	0	0	0		0	0	0	0
EIN_017140_intron1	GTTTGTCTATTTTTTGTTATAATTCACCAGAGTGTTCCCCAGCATCGAATGACATGCAG	GTAG	0	0	0	0	1	33		0	0	0	0		0	0	0	0		0	0	0	0		0	0	0	22		0	0	0	0		0	0	0	8		0	0	0	3
EIN_017200_intron1	GTTTGTTGGCATCAATTTGTGACAAATAAATAACAGAAAG	GTAG	0	0	0	0	0	0		0	0	0	0		0	0	0	0		0	0	0	0		0	0	0	0		0	0	0	0		0	0	0	0		0	0	0	0
EIN_017220_intron1	GTTTGTATAGTTTTATGAATCGATTAAATAGGAAAGGCAATTGTGTTTGTGGCAATTAAATAACAAGAAG	GTAG	1	0	0	0	0	0		0	0	0	0		0	0	0	0		1	0	0	0		0	0	0	0		0	0	0	0		0	0	0	0		0	0	0	0
EIN_017280_intron1	GTTTGTACAGTCTTTTAGTATACCATTTTTGACATCTCTGAATGAATGTATTGGATGTACTAATTATTTACTCTATATAAACTATATATAATGATTACTTATTTAGATGTATTAACATCGAGAGCTATGAACAAAAAAACAATAAAAACAAATATAAACTTCAAATCTGTTTGTTCTTCATTGGTATTTATGTGTTTGAATGAGCACTTGAACTGACAAAATAG	GTAG	0	0	1	0	1	102		0	0	1	21		0	0	1	30		0	0	1	20		0	0	1	7		0	0	1	20		0	0	1	2		0	0	0	2
EIN_017280_intron2	GTTTGTTTCTTATTTATTCATATGGAGTCTTTTACAGATCTCCAAGTAAGTAGTTACCGATTAATGAAAGATTCACATCTAG	GTAG	1	0	0	1	0	6		1	0	0	0		1	0	0	5		1	0	0	0		1	0	0	0		1	0	0	0		1	0	0	0		0	0	0	1
EIN_017370_intron1	GTTTGTTATTTTGTTATAAGGTTAACATTTAAACGTGTGAATTAATGTTTATAATTAAGCAAATTGATTAACAACTAG	GTAG	1	0	0	0	0	0		0	0	0	0		1	0	0	0		0	0	0	0		0	0	0	0		0	0	0	0		1	0	0	0		0	0	0	0
EIN_017380_intron1	GTTGTCGAAGGTGGAATACAANNNNNNNNNNNNNNNNNNNNNNNNNNNNNNNNNNNNNNNNNNNNNNNNNNNNNNNNNNNNNNNNNNNNNNNNNNNNNNNNNNNNNNNNNNNNNNNNNNNNTAGATATTACAAACTTGAG	GTNAG	0	0	0	0	0	0		0	0	0	0		0	0	0	0		0	0	0	0		0	0	0	0		0	0	0	0		0	0	0	0		0	0	0	0
EIN_017410_intron1	GTTTGTTGTTGGTACGTCAGTAATATAAAAATGATAATGAGTAG	GTAG	1	0	0	0	0	0		1	0	0	0		1	0	0	0		0	0	0	0		0	0	0	0		0	0	0	0		0	0	0	0		0	0	0	0
EIN_017420_intron1	GTTTGTTTCTCTATTTACTCAATTAAATTTTAGGTGACATGATGTGACGTACAG	GTAG	1	0	0	0	0	0		1	0	0	0		1	0	0	0		1	0	0	0		0	0	0	0		0	0	0	0		0	0	0	0		0	0	0	0
EIN_017460_intron1	GTTTGTTATTATCACTTCTTACAACCATTTTAATCGATAAATTGCATGTCTTGCTTCGTATTTGGATTGACTTGGAG	GTAG	0	0	0	0	0	0		0	0	0	0		0	0	0	0		0	0	0	0		0	0	0	0		0	0	0	0		0	0	0	0		0	0	0	0
EIN_017470_intron1	GTTTGTTATATAGTATGTATAGGCATAAGGAGTAGACATATAACATACTAATGAGTAG	GTAG	1	0	0	0	0	0		1	0	0	0		1	0	0	0		1	0	0	0		1	0	0	0		0	0	0	0		0	0	0	0		0	0	0	0
EIN_017490_intron1	GTTTGTCGTTGACCTTTCACATGTTTTGATAAACTCAAACAGATTCTAACGCCCAG	GTAG	1	0	0	0	0	1		1	0	0	0		1	0	0	1		1	0	0	0		0	0	0	0		0	0	0	0		0	0	0	0		0	0	0	0
EIN_017500_intron1	GTTTGGAACTCAAAAATTCAAAG	GTAG	0	0	0	0	0	0		0	0	0	0		0	0	0	0		0	0	0	0		0	0	0	0		0	0	0	0		0	0	0	0		0	0	0	0
EIN_017530_intron1	GTTTGTTTATATTAATTATCGTGTTCCAAAGAAGATTGAACAGTTGCAAAGCGACCAATAAAATAAGATGACAATAAG	GTAG	1	0	0	1	0	11		0	0	0	0		1	0	0	0		1	0	0	11		0	0	0	0		1	0	0	0		0	0	0	0		0	0	0	0
EIN_017530_intron2	GTTTGTGATTAATTTTACTAGTATTATACTATACCATTACCAAGGTGGTTTATTTATAGAACATTAACTTCTTATGAATTTCATTGGAATGATAAATAG	GTAG	1	0	0	0	0	1		0	0	0	0		1	0	0	0		1	0	0	0		0	0	0	0		1	0	0	0		0	0	0	1		0	0	0	0
EIN_017540_intron1	GTTTGTTTTTTATTTTTTTTTCAAAGGTTCCTCACACCAAAGTATCTTGTGAGTAACAGAGAAATAATGGGTAG	GTAG	1	0	0	1	0	10		1	0	0	0		1	0	0	9		1	0	0	0		1	0	0	0		1	0	0	0		1	0	0	0		0	0	0	1
EIN_017550_intron1	GTTTGTTTCTTGAAATATGTAAGTTATGAACAATATATTTATAGTATAG	GTAG	1	0	0	0	0	0		1	0	0	0		1	0	0	0		1	0	0	0		1	0	0	0		1	0	0	0		1	0	0	0		1	0	0	0
EIN_017560_intron1	GTTTGTATTTTCTTTGTTGCGATTTTCTGTAACTCTGTGAAAAAGAATAACATAAAG	GTAG	1	0	0	0	0	0		0	0	0	0		0	0	0	0		1	0	0	0		0	0	0	0		0	0	0	0		0	0	0	0		1	0	0	0
EIN_017560_intron2	GTTTGTGTTATTAAGTTATTATCACTTTCATATAATTTAAATTACAAAACCGAAAAGTGAATGAGAAAATGAGGGTAAG	GTAG	1	0	0	0	0	0		0	0	0	0		1	0	0	0		1	0	0	0		0	0	0	0		0	0	0	0		0	0	0	0		1	0	0	0
EIN_017590_intron1	GTTTGTTGATCTTACCATCACTGCTGGAAAGTTCGTCATAATTTTGTTCTCAATTTTATGATTAACGAGCTCTTTTGTCGCACCAAACACATATTGACTTTTAG	GTAG	1	0	0	1	0	103		0	0	0	0		1	0	0	2		0	0	0	37		0	0	0	64		0	0	0	0		0	0	0	0		0	0	0	0
EIN_017600_intron1	GTTTGTTAATATAAGGCCGAATTATAATTACTGGTAAACATACTAACGCAAAG	GTAG	1	0	0	0	0	2		1	0	0	0		1	0	0	1		1	0	0	1		1	0	0	0		1	0	0	0		0	0	0	0		0	0	0	0
EIN_017600_intron2	GTTTGTTTATTATAAAGATAATTATAAACGTTGCAAATAACAAATAG	GTAG	1	0	0	1	0	7		1	0	0	0		1	0	0	0		1	0	0	0		1	0	0	0		1	0	0	0		1	0	0	3		1	0	0	4
EIN_017620_intron1	GTTTGTTTAATGGTTAGCCAGGTCTTAACAAAGAATAATATATAG	GTAG	1	0	0	0	0	0		0	0	0	0		1	0	0	0		0	0	0	0		0	0	0	0		0	0	0	0		0	0	0	0		0	0	0	0
EIN_017650_intron1	NNNNNNNNNNNNNNNNNNNNNNNNNNNNNNNNNNNNNNNNNNNNNNNNNNNNNNNNNNNNNNNNNNNNNNNNNNNNNNNNNNNNNNNNNNNNNNNN	N	0	0	0	0	0	0		0	0	0	0		0	0	0	0		0	0	0	0		0	0	0	0		0	0	0	0		0	0	0	0		0	0	0	0
EIN_017670_intron1	GTATTGAATCTTACTTCTTAGGTAAGAAAACTTATTGAGATAAATTATCTAATGAGAAGAATGAAGTCGCTCATCATCTTAGATTAAAAGGTATTCCAAATAATTTATTAAATTGTCAATATGAAGAATTGACAATTTAATTATATAAGAATTAAATTGTCTTATAAGAATTTATAAGAAAATTTAG	GTAG	0	0	0	0	0	0		0	0	0	0		0	0	0	0		0	0	0	0		0	0	0	0		0	0	0	0		0	0	0	0		0	0	0	0
EIN_017670_intron2	GTTATCATGAAATTAACAAATATTAAAATACACCTAAATCAAAAGATAAACAAATAATTCAATCTACAGAATTAG	GTAG	0	0	0	0	0	0		0	0	0	0		0	0	0	0		0	0	0	0		0	0	0	0		0	0	0	0		0	0	0	0		0	0	0	0
EIN_017690_intron1	GTTTGTTTTGTATATATTATACAAATAATGTACATAACACAAAAATAGACTCATTTTAAAG	GTAG	0	0	0	0	0	0		0	0	0	0		0	0	0	0		0	0	0	0		0	0	0	0		0	0	0	0		0	0	0	0		0	0	0	0
EIN_018420_intron1	GTGTGTGTTGAATTAACTTCTCATTGTAATTTTTTTTAACAATGACAATTCTTGTTTTGAATGTGAAATTGGATATTTTTAAAAAAGTAAATTTGAG	GTAG	0	0	0	0	0	0		0	0	0	0		0	0	0	0		0	0	0	0		0	0	0	0		0	0	0	0		0	0	0	0		0	0	0	0
EIN_018420_intron2	GTTGCGATCAAGAAGATAAAAGATTTCAACAACACAGAAACGTCAATTGACGAATTTTAAAAGGAAGTACATATGTTGGACAAG	GTAG	0	0	0	0	0	0		0	0	0	0		0	0	0	0		0	0	0	0		0	0	0	0		0	0	0	0		0	0	0	0		0	0	0	0
EIN_018440_intron1	GTCTCATCATTTAAAGTCCAAATCAGTGCACCGGCTTCTGTTTCTCAAGAAGAAGAGAAGAACGAGTTGAATGCAAGAATAACTTAAATATAAGCCCAACTAGATGAAGAAAGACAGAAGGCTGACAGTGCAGATGTGCTCGAAAGGCTGCTGATAGCAAATTACAGGAAGTCCAGTTCAACTTAGATGAAGCAATAACACTGAAGAAAAATTGACTAAAATGCGAATGACTTGACAG	GTAG	0	0	0	0	1	10		0	0	0	0		0	0	0	0		0	0	0	0		0	0	0	0		0	0	0	0		0	0	0	5		0	0	0	5
EIN_018440_intron2	GTCGACAAGGCACAGAGACAACTTGACACTGCAAATGATGATAAAGATGGCAATGAAGCGATGAAACAGAAATACCAAGACGAAGAACGTTAGAACTGAACTTGATCAAG	GTAG	0	0	0	0	1	20		0	0	0	8		0	0	0	5		0	0	0	0		0	0	0	2		0	0	0	0		0	0	0	5		0	0	0	0
EIN_018450_intron1	GTTGATATCAAGAGAGGAAAGGAAGACTTGAGCAAGTTAACCACTGAGTACAAGTAACTTGAAGCTGATAATCAAAGACTCCAAGACGGAATTACCGAACACAAAGCCACTATTTTTTAG	GTAG	0	0	0	0	0	4		0	0	0	2		0	0	0	0		0	0	0	0		0	0	0	1		0	0	0	0		0	0	0	1		0	0	0	0
EIN_018450_intron2	GTTTGAATGATATTAAAGACGATCTTGCCAGTACCAAAAATGATTTGAAAAAGACTCAATTGGCTCTTGACGATACCGAGAAGAAACTCGACAAACAAGTTGCTCGAACAAG	GTAG	0	0	0	0	0	1		0	0	0	0		0	0	0	0		0	0	0	1		0	0	0	0		0	0	0	0		0	0	0	0		0	0	0	0
EIN_018450_intron3	GTGCTAAATCGAATATGAACCAAAAAGACGTTGAATTAAATAACTTGAATGAACAACTTGCCTAAACTACTAATAAGAAAGACAAGCTTGAAGCTGATGCCGAGAACACGAATAGAAAAAAGATGCCCAAGAGAAGCGGCCGGCTCAATTGAAGGCTGACAATGACAATTTGACTAAAGCCAAATCTATTGTCGATGCCAAATTAGAAGACGCTGAATGAGAAAAAG	GTAG	0	0	0	0	1	46		0	0	0	3		0	0	0	11		0	0	0	5		0	0	0	4		0	0	0	15		0	0	0	7		0	0	0	1
EIN_018450_intron4	GTGAAGAACTTAGCGAATGACAAAGACCAACTTTCTTCTGAAAAGAAGAAGCTTAAAAACCAATATGACCAACTCAATAACTTGGTTTCAGCACACGAAGATGAGACCAACAATCTGAATGGTTCAATCAAAAAGTTACAAAGAGACTTAGAAGCAAACAACACTGAGTTGACTGAATTTAGAGACAGAACGGCTAAGGACAAG	GTAG	0	0	0	0	1	42		0	0	0	7		0	0	0	18		0	0	0	3		0	0	0	3		0	0	0	5		0	0	0	6		0	0	0	0
EIN_018490_intron1	GTTTATTGTGTAGCAAAGGACGCATCTGTAATTTTAGTCAATTCAAATTTATCACTACAAGGAAAGAG	GTAG	0	0	0	0	0	0		0	0	0	0		0	0	0	0		0	0	0	0		0	0	0	0		0	0	0	0		0	0	0	0		0	0	0	0
EIN_018800_intron1	GTTGAAAATGTGATGATACTTATTATTTTGATGAGTCAACAAACCCAATGTGAAAGTGTGATTCCAAGTTGTTTGACTTGTGTGAACTTTCAACAAAATGTCTCAG	GTAG	0	0	0	0	0	0		0	0	0	0		0	0	0	0		0	0	0	0		0	0	0	0		0	0	0	0		0	0	0	0		0	0	0	0
EIN_018800_intron2	GTTGGGTGTGCTGTGAATGTCACACAAAGTGGGTGTTTAAAGTGTCAAGATGGGTATTATACAGTCAACACAAACGAGTGTTATAAATGTGATTATAACTGTAATACATGCACATTAAACAGAACAAATGCACTTCTTGTGTTGATTCACTTGTGTTACTTGCAAATGGAAG	GTAG	0	0	0	0	0	0		0	0	0	0		0	0	0	0		0	0	0	0		0	0	0	0		0	0	0	0		0	0	0	0		0	0	0	0
EIN_019220_intron1	GTTATGGCAAATGAGTACACAG	GTAG	0	0	0	0	0	0		0	0	0	0		0	0	0	0		0	0	0	0		0	0	0	0		0	0	0	0		0	0	0	0		0	0	0	0
EIN_019220_intron2	GTTTTTTGAAAAATAAAGTTTTTGAGATGATTGAAATCCAAAAAATACACTTCCACAACTCTTTATTTATGGTACATTATTATAAATAAACTATTCGTTATAGTTTTATTTTGAAATAATTTCCACTATCTCTGTGTTAAAAATAAAAAACAGTAAAAAAACGGGAAAAATAGGAATATTTTACTTGAAAACAAATTTGTTATTCTAAATTTTATTAAG	GTAG	0	0	0	0	0	3		0	0	0	0		0	0	0	0		0	0	0	0		0	0	0	0		0	0	0	3		0	0	0	0		0	0	0	0
EIN_019540_intron1	GTTTGTTATGTTATATTTTATAATAAAATTATTATAAAATATAATAAGATATATTAACTCCAAG	GTAG	1	0	0	0	0	0		1	0	0	0		0	0	0	0		0	0	0	0		0	0	0	0		0	0	0	0		0	0	0	0		0	0	0	0
EIN_019550_intron1	GTGTTACAGTCCTCAAATNNNNNNNNNNNNNNNNNNNNNNNNNNNNNNNNNNNNNNNNNNNNNNNNNNNNNNNNNNNNNNNNNNNNNNNNNNNNNNNNNNNNNNNNNNNNNNNNNNNNAAGTCGGTTATTTGAATAATACTAATAGAGGTGATGCTCTTTGTAAATTACATGAAAATATTCTTAAGCCTGTTAG	GTNAG	0	0	0	0	0	0		0	0	0	0		0	0	0	0		0	0	0	0		0	0	0	0		0	0	0	0		0	0	0	0		0	0	0	0
EIN_019970_intron1	GTTTGTTTGTATTGATCATTTATATTATTATTTATACTATTAATTTATACTATATTATACTATATTATACTATTATCTATAGTATAAGAATACATAGTGTACAAATTTAATAAATTAACTATTAACGACTAG	GTAG	1	0	0	0	0	0		0	0	0	0		1	0	0	0		0	0	0	0		0	0	0	0		0	0	0	0		0	0	0	0		0	0	0	0
EIN_019970_intron2	GTTTGTTGTTCTTGAACGGTATCTCTGTGGAATTAGACTATAGAATTAACTTATAG	GTAG	1	0	0	0	0	0		0	0	0	0		1	0	0	0		0	0	0	0		0	0	0	0		0	0	0	0		0	0	0	0		0	0	0	0
EIN_019980_intron1	GTTTGTAGTTCTTTTTTCTATTTTTTTCTTCTCATACACAATAGTATAATTATAGTATAATTATAGTTATATATATAGTATTGGTCTGATGTGCAG	GTAG	1	0	0	0	0	0		0	0	0	0		1	0	0	0		0	0	0	0		0	0	0	0		0	0	0	0		0	0	0	0		0	0	0	0
EIN_019980_intron2	GTTTGCTATTATTTATTAAACTGTATTATACTATATTTATTAATAAAACATTAACTCCTAG	GTAG	1	0	0	0	0	0		0	0	0	0		1	0	0	0		1	0	0	0		0	0	0	0		0	0	0	0		1	0	0	0		1	0	0	0
EIN_019990_intron1	GTTTGTCGTCTTTTTAAGAATCAATATCATCATTTATATATAAATATATATATTCACTACTAG	GTAG	1	0	0	0	0	0		1	0	0	0		1	0	0	0		1	0	0	0		0	0	0	0		0	0	0	0		0	0	0	0		0	0	0	0
EIN_020000_intron1	GTTTATTCTTACTAGTATATTAATTATATTATATCTAGTATAATATAATCAATAAGTATAATTATATTATAATTATAATTATACTCTAATGATTAATAATTAAAAAGAAATAGTAAAAATATAGTACTTAGGCATAG	GTAG	0	0	0	0	0	0		0	0	0	0		0	0	0	0		0	0	0	0		0	0	0	0		0	0	0	0		0	0	0	0		0	0	0	0
EIN_020020_intron1	GTTTGTTATTAATAGATATTAATAGTATATTTAAAGTAAATTATAATATATTATAATATATAGTACATGTACTAACAACAAG	GTAG	1	0	0	0	0	0		1	0	0	0		1	0	0	0		1	0	0	0		1	0	0	0		0	0	0	0		0	0	0	0		0	0	0	0
EIN_020040_intron1	GTTTGTATTTAACAAAATACGTCACATTTACTAACACAATTTTTACTATATTTTTATGATAAATGAATTATAAAATATAGTTCCAAATAATTCGTCACCAATTTTAATATTGTAACTCAATTGTATTGACAACAAG	GTAG	0	0	0	0	0	0		0	0	0	0		0	0	0	0		0	0	0	0		0	0	0	0		0	0	0	0		0	0	0	0		0	0	0	0
EIN_020040_intron2	GTTTGTTCTTATCATATACATACTCTTCTAGTTAAACTATACTATTAAAAAGTTATAATTTACTATTCAATGGCAATTAAAGAATAG	GTAG	1	0	0	0	0	0		0	0	0	0		1	0	0	0		0	0	0	0		0	0	0	0		0	0	0	0		1	0	0	0		0	0	0	0
EIN_020070_intron1	GTTTGTTCTCTCATCTCGTCGAACTAAAAAATCACATAGAACTGAAAAATCCAGTTGAACTGAAAATTCTCATTTTTTAG	GTAG	0	0	0	0	0	0		0	0	0	0		0	0	0	0		0	0	0	0		0	0	0	0		0	0	0	0		0	0	0	0		0	0	0	0
EIN_020070_intron2	GTTTGTCACTCTATTTTTATATTTATTATTATTAACAATTTAACCATTATTTTATTTAGTATATTAACTATTAATTTAACTATTAATTTATTATTTAATTATAATATATAATTATTATTATAACTAATTATTTAATCTATTATTTAATTTATTATTTAATTGTAATATATAATTTAACTAGTTATTTAACTATTACTAATCTAATAATTATTACAATTCTAACGTATAG	GTAG	1	0	0	0	0	0		0	0	0	0		0	0	0	0		1	0	0	0		0	0	0	0		0	0	0	0		1	0	0	0		1	0	0	0
EIN_020080_intron1	GTTCGTTTTTCAGAGATTAATGCCCCATTTTTTTAAGCATATATAGTCGCATAACACTCATATATAG	GTAG	1	0	0	0	0	1		1	0	0	0		0	0	0	0		1	0	0	0		1	0	0	0		0	0	0	0		0	0	0	1		1	0	0	0
EIN_020080_intron2	GTTGTTTCGTTGAGTTTCATTGATTTGAGTAAACAAG	GTAG	0	0	0	0	1	16		0	0	0	0		0	0	0	0		0	0	0	2		0	0	0	8		0	0	0	0		0	0	0	5		0	0	0	1
EIN_020080_intron3	NNNNNNNNNNNNNNNNNNNNNNNNNNNNNNNNNNNNNNNNNNNNNNNNNNNNNNNNNNNNNNNNNNNNNNNNNNNNNNNNNNNNNNNNNNNNNNNN	N	0	0	0	0	0	0		0	0	0	0		0	0	0	0		0	0	0	0		0	0	0	0		0	0	0	0		0	0	0	0		0	0	0	0
EIN_020080_intron4	GTTTGTTCTTTTTCAAGCAATAACAATAACTCACAAGAAG	GTAG	1	0	0	0	0	1		1	0	0	0		1	0	0	0		1	0	0	0		1	0	0	0		0	0	0	0		1	0	0	1		1	0	0	0
EIN_020100_intron1	GTGTGTTGAACTCTTCTTACTCCTCGTAATTAATAATATACTATATAAAACTAATAAATATAGTACTCTCTCGAGTATACTATTTTATATTATAATATATTATAATATATAGTAAAAAAATGAGAAAGAAATAACATGAAG	GTAG	1	0	0	0	0	1		1	0	0	0		0	0	0	0		0	0	0	1		0	0	0	0		0	0	0	0		0	0	0	0		0	0	0	0
EIN_020140_intron1	GTTTGTTTTGTTCATATTTCGACATACAAGTTGTTGAACTATATAATTTTACTAAATTTCCATTATGAAACTATAGAGAAATGATACAATTAAATCAACGAAAATTTGTTTGATTTAAAGAATCGGTTTATTTTCTCACTTTTTGAAAACATTGAAATAGAAAAATTCACAAAACAG	GTAG	1	0	0	1	0	46		1	0	0	0		1	0	0	0		0	0	0	33		0	0	0	6		1	0	0	5		1	0	0	2		0	0	0	0
EIN_020140_intron2	GTTTGTTTCTCTTTTATCTCTATTTTTTGTGCTGAAGTGTTTGATCGTTCTGCCATCTCTTTTGTGAGTGATTTGGATTGAGAAGTTTGGAACGAACAAGTTTTTAAGCACAACAAGTGAAGGTCAAAACGAAATAACAAAAAG	GTAG	1	0	0	1	0	47		1	0	0	0		1	0	0	0		1	0	0	0		1	0	0	0		1	0	0	39		1	0	0	5		1	0	0	3
EIN_020170_intron1	GTTTGTTTTTTTATTGGTTTAATTACAACAATTTTACCGCTTATCTGTTTTTTCATTCCGCCAACACAATCTTCTCTCATTTTTTGTTTATTTGATAGTTTATTTATTATAAATTGTTATTTATTTACCACCAG	GTAG	1	0	0	0	0	0		0	0	0	0		1	0	0	0		0	0	0	0		0	0	0	0		1	0	0	0		0	0	0	0		0	0	0	0
EIN_020180_intron1	GTTTGTGAGACATATCGACATAAATATAATTCATTCAGCAAGATCTGACTGAGAAG	GTAG	0	0	0	0	0	0		0	0	0	0		0	0	0	0		0	0	0	0		0	0	0	0		0	0	0	0		0	0	0	0		0	0	0	0
EIN_020180_intron2	GTTTGTTTGTTGTAATTGTCCTTTCTGGTGTCTTAAAAGAAACGAAATAACATCATAG	GTAG	1	0	0	1	0	22		0	0	0	0		1	0	0	0		1	0	0	17		0	0	0	5		1	0	0	0		1	0	0	0		0	0	0	0
EIN_020190_intron1	GTTTGTCTGTATAATAAATACTATTGGCAATTAACTGAAAG	GTAG	1	0	0	0	0	0		0	0	0	0		0	0	0	0		1	0	0	0		0	0	0	0		0	0	0	0		0	0	0	0		0	0	0	0
EIN_020200_intron1	GTTTGTTTTTACTGTACTATTCATTATAGTTTTAATTGGTTGAGTATGGTACAGTTTTAACACTTAG	GTAG	1	0	0	0	0	0		0	0	0	0		1	0	0	0		0	0	0	0		0	0	0	0		1	0	0	0		1	0	0	0		1	0	0	0
EIN_020280_intron1	GTTTGTTTTTGTAATAATAAAACAACTCATACAATAAGAAGATTTGGTCATGAATTAACTCTATAAATATATCAACATATAAATATATAAATATCAATACCATGAATGACATAACATGAATATTATTTCAAACATATAAATGCAATTAACGAACAG	GTAG	0	0	0	0	0	0		0	0	0	0		0	0	0	0		0	0	0	0		0	0	0	0		0	0	0	0		0	0	0	0		0	0	0	0
EIN_020280_intron2	GTTTGTTTTTACAATTACAATTCTTATATACAAATCAATACTAATTCATTATACGATTTTATGTTGAACACCTCTAAAAACAACAAGAAGTGATAAAAAATAACACACAG	GTAG	0	0	0	0	0	0		0	0	0	0		0	0	0	0		0	0	0	0		0	0	0	0		0	0	0	0		0	0	0	0		0	0	0	0
EIN_020280_intron3	GTTTGTTTAGTTCATGATTCTATTCGTATTCTATTTCATTAATACTAGTTATTAATAATATTAATACTATTGATTAATAATATTACTACTAATACTAATGGTAGTATTATTATAAATAATAATAGTATTTCAGTATAATGACAAATAG	GTAG	1	0	0	0	0	0		0	0	0	0		0	0	0	0		0	0	0	0		0	0	0	0		0	0	0	0		0	0	0	0		1	0	0	0
EIN_020290_intron1	GTTTGTTTAATTATTATAATAAATAAAATACTAATTAAAATTAATATGGAAAATGACGAACAATTTTTCAAGAAAATTCTGACGATTAG	GTAG	1	0	0	0	0	0		0	0	0	0		0	0	0	0		1	0	0	0		1	0	0	0		0	0	0	0		0	0	0	0		0	0	0	0
EIN_020290_intron2	GTTTGTTGTTTATTATAAATATAGTTTTATTATAATATCATTATTAGGTTATTTCTATTTATTAGTATTTCATTAATTATTTCAATAATTTAACAGTTAAAGAATGAGATTGACATTTAG	GTAG	1	0	0	0	0	0		1	0	0	0		0	0	0	0		1	0	0	0		1	0	0	0		0	0	0	0		0	0	0	0		0	0	0	0
EIN_020290_intron3	GTTTGTTCTCAAACACGTCAGATGTATAGTTTAGCAATAGAAAAAGTTACTATTTATTACCCCTTTCGATTATAGTATTTAATATAGTTAATATTACCATACTTACTAGTAACTTATCTTACAG	GTAG	1	0	0	0	0	0		1	0	0	0		0	0	0	0		1	0	0	0		1	0	0	0		0	0	0	0		0	0	0	0		0	0	0	0
EIN_020310_intron1	GTCTAAGGAGCCGAAAGTGAAGAAGGAAAAGGCACCCAAAGANNNNNNNNNNNNNNNNNNNNNNNNNNNNNNNNNNNNNNNNNNNNNNNNNNNNNNNNNNNNNNNNNNNNNNNNNNNNNNNNNNNNNNNNNNNNNNNNNNNNATTATTTCAAACCCGAAACCAAAGCCCAAAG	GTNAG	0	0	0	0	0	1		0	0	0	1		0	0	0	0		0	0	0	0		0	0	0	0		0	0	0	0		0	0	0	0		0	0	0	0
EIN_020350_intron1	GTTTGTTTCTTCAAAAAGAATAATAACTTAATTAACATGTAG	GTAG	0	0	0	0	0	0		0	0	0	0		0	0	0	0		0	0	0	0		0	0	0	0		0	0	0	0		0	0	0	0		0	0	0	0
EIN_020420_intron1	GTTTGTTTTTTATAAGACTTTGTGTCTTTTTTCCTCATTTTTTCCCCCTTAAATGTTACTTTCTTTCCAAAAAGAACAATCTCACATTGTCTTTTGATACTTTGACGTATTGTGCATTTCAAGATTCAAAACTGAGAATAACTGAAAG	GTAG	1	0	0	1	0	23		1	0	0	0		1	0	0	0		0	0	0	20		0	0	0	0		0	0	0	0		0	0	0	3		0	0	0	0
EIN_020430_intron1	GTTTGTTATAGATTACAATAGTTAGTATTACTTGTATTAATCAACAG	GTAG	1	0	0	0	0	3		1	0	0	0		1	0	0	2		1	0	0	0		1	0	0	0		1	0	0	0		1	0	0	1		0	0	0	0
EIN_020430_intron2	GTTTGTTATAACAAATCGATTCTAATAATTACAGGTGGAAAATAAACCACTTGGTATTCAATATGAACTATTTGATTGTATTTAAAAAGTAATAACTCATTAATACGTCGTTTGGAAAACATTTGTAACTTGTAG	GTAG	1	0	0	1	0	199		1	0	0	108		1	0	0	88		1	0	0	0		1	0	0	0		1	0	0	0		1	0	0	2		0	0	0	1
EIN_020450_intron1	GTTTGTTTATTAATATTAATAATAATAACTCTTTTCAAAGTAAGTAACACAAGAG	GTAG	1	0	0	0	0	0		0	0	0	0		1	0	0	0		0	0	0	0		0	0	0	0		0	0	0	0		0	0	0	0		0	0	0	0
EIN_020500_intron1	GTTTGTTTTACTGGTTCCCCCATAACACAAGCGTTCTCTGTGTCTTCTTCATTTAAAATTGGTAGTAATGAATAG	GTAG	1	0	0	1	0	27		1	0	0	8		1	0	0	6		1	0	0	12		0	0	0	0		0	0	0	1		1	0	0	0		0	0	0	0
EIN_020500_intron2	GTTTGTTATTATAAAATGTTATTATATTTATAGTTAATAGTAACTATTATTTTATTAATAGTTAATTAATAATTAATCTATTAATTAATCTATTATAAATATAGAAATACTCAAATACAG	GTAG	1	0	0	0	0	0		1	0	0	0		1	0	0	0		1	0	0	0		0	0	0	0		0	0	0	0		0	0	0	0		0	0	0	0
EIN_020530_intron1	GTTTGTTTTTTGTTCTTTGAATACAATCAATTACAAAAAG	GTAG	0	0	0	0	0	0		0	0	0	0		0	0	0	0		0	0	0	0		0	0	0	0		0	0	0	0		0	0	0	0		0	0	0	0
EIN_020560_intron1	GTTTGTATAATAAACGTATTTAAGACATTAACACATTTTTTATACAAAACAATGACTTATAG	GTAG	0	0	0	0	0	0		0	0	0	0		0	0	0	0		0	0	0	0		0	0	0	0		0	0	0	0		0	0	0	0		0	0	0	0
EIN_020570_intron1	GTTGTTCAGTTAACACAGTCACTTGGTCCTGGAGTGCTGTCACCTTTTTATCAATTTCCTTTAAAATGTATTATCCATACTTTGTTTTTCACTCTCCATATNNNNNNNNNNNNNNNNNNNNNNNNNNNNNNNNNNNNNNNNNNNNNNNNNNNNNNNNNNNNNNNNNNNNNNNNNNNNNNNNNNNNNNNNNNNNNNNNNNNNAG	GTNAG	0	0	0	0	0	0		0	0	0	0		0	0	0	0		0	0	0	0		0	0	0	0		0	0	0	0		0	0	0	0		0	0	0	0
EIN_020610_intron1	GTTTGCAGTTATAACCCTTTCTCCCATCAGAAATAACACATTAG	GTAG	1	0	0	0	0	0		1	0	0	0		1	0	0	0		0	0	0	0		0	0	0	0		1	0	0	0		1	0	0	0		0	0	0	0
EIN_020610_intron2	GTTTGTTTTTCTTTAAATCGCACATTTCAACATCTCCTCACGTCCAG	GTAG	1	0	0	0	0	0		1	0	0	0		1	0	0	0		1	0	0	0		0	0	0	0		1	0	0	0		0	0	0	0		0	0	0	0
EIN_020630_intron1	GTTACAATGCATTAAAAGCGCCAAAAATGACGACTAAAAAACAATAGAAATTCAAAAATAAAAG	GTAG	0	0	0	0	0	0		0	0	0	0		0	0	0	0		0	0	0	0		0	0	0	0		0	0	0	0		0	0	0	0		0	0	0	0
EIN_020660_intron1	GTGGCAATCCATATTTAAAACGCGTAATTCAATCGGTCACATCAAACGGTCTTGAAAGCTCTCGTTCTTGTTGGTAG	GTAG	0	0	0	0	0	0		0	0	0	0		0	0	0	0		0	0	0	0		0	0	0	0		0	0	0	0		0	0	0	0		0	0	0	0
EIN_020670_intron1	GTATGTTTCTTATATCACTTTTCAAGTAATTATGTAAATAACTAACTTCAAG	GTAG	1	0	0	0	0	0		0	0	0	0		1	0	0	0		1	0	0	0		1	0	0	0		1	0	0	0		1	0	0	0		0	0	0	0
EIN_020705_intron1	GTTTGTTTTCTATTTTTATCTGCCACATTTGTCTGTGTTTCATAAGTTTGGTGTCATTGAAATAACAAATAG	GTAG	0	0	0	0	0	0		0	0	0	0		0	0	0	0		0	0	0	0		0	0	0	0		0	0	0	0		0	0	0	0		0	0	0	0
EIN_020710_intron1	NNNNNNNNNNNNNNNNNNNNNNNNNNNNNNNNNNNNNNNNNNNNNNNNNNNNNNNNNNNNNNNNNNNNNNNNNNNNNNNNNNNNNNNNNNNNNNNN	N	0	0	0	0	0	0		0	0	0	0		0	0	0	0		0	0	0	0		0	0	0	0		0	0	0	0		0	0	0	0		0	0	0	0
EIN_020710_intron2	GTTTGTTGTGTACCTTTTCTTTGTTTTGTTAACGAATTCACAAGAAG	GTAG	0	0	0	0	0	0		0	0	0	0		0	0	0	0		0	0	0	0		0	0	0	0		0	0	0	0		0	0	0	0		0	0	0	0
EIN_020720_intron1	GTTTGTTGGATTTATTGTAATAAGTTCTTAATGAAGTTGGTGTACTGATGCACAG	GTAG	1	0	0	0	0	0		1	0	0	0		1	0	0	0		0	0	0	0		0	0	0	0		0	0	0	0		0	0	0	0		0	0	0	0
EIN_020730_intron1	GTTTGTTGTTTCAAAGTAGTCTTATTTGTTGTGACTTTAATAATATAAATAGAATATCAATGGAATAGATGATGGGACTCAAATATAG	GTAG	0	0	0	0	0	0		0	0	0	0		0	0	0	0		0	0	0	0		0	0	0	0		0	0	0	0		0	0	0	0		0	0	0	0
EIN_020750_intron1	GTTTGTTTCTTCACACTCCATTTTTCACTCTTATTATTCAATATAATACTATTAATGAATATAATTAATAGTATAAACTGAAAATAACGTTTAG	GTAG	1	0	0	0	0	0		1	0	0	0		1	0	0	0		0	0	0	0		0	0	0	0		0	0	0	0		0	0	0	0		0	0	0	0
EIN_020760_intron1	NNNNNNNNNNNNNNNNNNNNNNNNNNNNNNNNNNNNNNNNNNNNNNNNNNNNNNNNNNNNNNNNNNNNNNNNNNNNNNNNNNNNNNNNNNNNNNNN	N	0	0	0	0	0	0		0	0	0	0		0	0	0	0		0	0	0	0		0	0	0	0		0	0	0	0		0	0	0	0		0	0	0	0
EIN_020770_intron1	GTTTGTCATTTTCATATTTCAAGTGAATGTTTGAATGAGACTCACAGATAG	GTAG	1	0	0	0	0	0		1	0	0	0		1	0	0	0		1	0	0	0		0	0	0	0		0	0	0	0		1	0	0	0		1	0	0	0
EIN_020780_intron1	GTTTGTTTATTACAATTCAATGAGAACAACTCACGTGTAG	GTAG	1	0	0	0	0	0		0	0	0	0		0	0	0	0		0	0	0	0		0	0	0	0		0	0	0	0		1	0	0	0		1	0	0	0
EIN_020810_intron1	GTTTGCTGGTTTTGTATTGTTAATAATATTTATTATTATAAATAACATCCATTGGAAATCATTGCTCACAAATAG	GTAG	1	0	0	0	0	0		0	0	0	0		0	0	0	0		1	0	0	0		0	0	0	0		0	0	0	0		0	0	0	0		0	0	0	0
EIN_020830_intron1	GTTTGTTTTGCTCTTGAGAGTCAACGTATTAAAATATAG	GTAG	0	0	0	0	0	2		0	0	0	0		0	0	0	2		0	0	0	0		0	0	0	0		0	0	0	0		0	0	0	0		0	0	0	0
EIN_020840_intron1	GTTTGTTATAACTCTATTTTGTATATTACCTGATAGATTTATAGATGTAACTAGGTGTTGTTCGATACTTACTAAACAG	GTAG	1	0	0	0	0	0		0	0	0	0		0	0	0	0		1	0	0	0		0	0	0	0		1	0	0	0		0	0	0	0		0	0	0	0
EIN_020840_intron2	GTTTGTTCTTCCTCACATTCTATTGTAGTTTTAATATAATAAAAGTATCTAAAAAGATAAGACTTAAGAGTAG	GTAG	1	0	0	0	0	0		0	0	0	0		0	0	0	0		1	0	0	0		0	0	0	0		1	0	0	0		1	0	0	0		0	0	0	0
EIN_020850_intron1	GTTTGTCTTCAAAACCCTTTTTTCTTATTGAAAAAGCAATTACTGACTCAAAG	GTAG	0	0	0	0	0	0		0	0	0	0		0	0	0	0		0	0	0	0		0	0	0	0		0	0	0	0		0	0	0	0		0	0	0	0
EIN_020850_intron2	GTTTGTTTAATTCCGTTTATTATGTCCAAGTCTCTACACCAACACAAATTGACATCAAG	GTAG	1	0	0	0	0	0		0	0	0	0		0	0	0	0		1	0	0	0		0	0	0	0		0	0	0	0		1	0	0	0		1	0	0	0
EIN_020860_intron1	GTTTGTTAAATGTGTTAACCATTTGAATGTGTTTGACGTCTAG	GTAG	0	0	0	0	0	0		0	0	0	0		0	0	0	0		0	0	0	0		0	0	0	0		0	0	0	0		0	0	0	0		0	0	0	0
EIN_020860_intron2	GTTCGCAAAATCACACGAAACACACAGCACCCAAAGTAG	GTAG	0	0	0	0	0	0		0	0	0	0		0	0	0	0		0	0	0	0		0	0	0	0		0	0	0	0		0	0	0	0		0	0	0	0
EIN_020920_intron1	GTTTGTCTATTGCTGAAAACAACTAATAATAACATACAG	GTAG	0	0	0	0	0	0		0	0	0	0		0	0	0	0		0	0	0	0		0	0	0	0		0	0	0	0		0	0	0	0		0	0	0	0
EIN_020940_intron1	GTTTGTTCGAACACACTTTACCGCATTTGTGATACGACGGAAACAGTGACAGAAAG	GTAG	0	0	0	0	0	0		0	0	0	0		0	0	0	0		0	0	0	0		0	0	0	0		0	0	0	0		0	0	0	0		0	0	0	0
EIN_020940_intron2	GTTTGTTTGTGTGTTAGATATGTTTATGTAAGAAAGTAGGAAGTGCATTAATACTCACAACAAG	GTAG	1	0	0	0	0	0		0	0	0	0		1	0	0	0		0	0	0	0		0	0	0	0		0	0	0	0		0	0	0	0		0	0	0	0
EIN_020940_intron3	GTTTGTTGTAACATGTTTAAAAGATGAAGGATGTAACACACAG	GTAG	0	0	0	0	0	0		0	0	0	0		0	0	0	0		0	0	0	0		0	0	0	0		0	0	0	0		0	0	0	0		0	0	0	0
EIN_020960_intron1	GTTTTGTTTAATACCACAACATTACATTCACTGGTAG	GTAG	0	0	0	0	0	0		0	0	0	0		0	0	0	0		0	0	0	0		0	0	0	0		0	0	0	0		0	0	0	0		0	0	0	0
EIN_020990_intron1	GTTTGTTTAGCTTAAAAATAACAGCTCTAAACACAAG	GTAG	0	0	0	0	0	0		0	0	0	0		0	0	0	0		0	0	0	0		0	0	0	0		0	0	0	0		0	0	0	0		0	0	0	0
EIN_020990_intron2	GTTTGTTCTACATAAAATTGGACCAACTCACACAAAGGAG	GTAG	0	0	0	0	0	0		0	0	0	0		0	0	0	0		0	0	0	0		0	0	0	0		0	0	0	0		0	0	0	0		0	0	0	0
EIN_020990_intron3	GTTTGTCTTTCACAACACAAAGGAACAAAAATGTGACAACCAG	GTAG	0	0	0	0	0	0		0	0	0	0		0	0	0	0		0	0	0	0		0	0	0	0		0	0	0	0		0	0	0	0		0	0	0	0
EIN_020990_intron4	GTTTGTTTTCTCACTTCCGTAGCCTACACCTTTTGATACCTCTTTTGTATTTGAATTCAAAATGAATCTTTGAAATACTCAATGGAAGAGAAGGATTACATTGACCATTGTACCAATTATCTCAATGATGATCCTCTTGGCGCCTTTGGGAAATGTGTGAATTGTAGTCTTGGCTATGGGCTTTCTCAAGACGGGTCTTCTTGTCTTCGTTTGTTTATTTCACTCCCAAAAGGGATATACTAATCGACAG	GTAG	0	0	0	0	0	0		0	0	0	0		0	0	0	0		0	0	0	0		0	0	0	0		0	0	0	0		0	0	0	0		0	0	0	0
EIN_021030_intron1	GTTTGTTTGCAGGAGAATGATACTGCAAGACTCTCATTGTTGAGTCCAATCGCAAACTCACAACGATCGGACAAAAG	GTAG	0	0	0	0	0	0		0	0	0	0		0	0	0	0		0	0	0	0		0	0	0	0		0	0	0	0		0	0	0	0		0	0	0	0
EIN_021050_intron1	GTTTGTTTCTTTTCACTTTATAAATCAAATCCAAATTAAAGTGACACAAAG	GTAG	0	0	0	0	0	0		0	0	0	0		0	0	0	0		0	0	0	0		0	0	0	0		0	0	0	0		0	0	0	0		0	0	0	0
EIN_021070_intron1	GTTTGTCTTATTTGTGTTTGACTAACAAAATAATTAACACACAG	GTAG	1	0	0	0	0	0		1	0	0	0		1	0	0	0		1	0	0	0		1	0	0	0		0	0	0	0		0	0	0	0		0	0	0	0
EIN_021070_intron2	GTTTGTTTTTTTTTTCAAATACACCAATAACTCACTTGAAG	GTAG	1	0	0	0	0	0		1	0	0	0		1	0	0	0		1	0	0	0		1	0	0	0		0	0	0	0		1	0	0	0		0	0	0	0
EIN_021090_intron1	GTTTGTTTTTTTATGTCTTCGTGAATATATGATTTACTAATTATTTAG	GTAG	1	0	0	0	0	0		0	0	0	0		1	0	0	0		0	0	0	0		0	0	0	0		0	0	0	0		0	0	0	0		0	0	0	0
EIN_021120_intron1	GTTTGTTTTTTATATCTTTTAAGCAAAAAATGACTTGAAG	GTAG	0	0	0	0	0	0		0	0	0	0		0	0	0	0		0	0	0	0		0	0	0	0		0	0	0	0		0	0	0	0		0	0	0	0
EIN_021120_intron2	GTTTGTTATTTATTTCGACTGTTTAGTAATTATTTTTTATCAAAATGTTACAACTTCGAGAAACACCTTAAAAAGTATTGCTCACAATATAAAAGGCAAAACGCACAAATGTGGATTTTCCAAACATCAAAAGTGACCAACAG	GTAG	0	0	0	0	0	0		0	0	0	0		0	0	0	0		0	0	0	0		0	0	0	0		0	0	0	0		0	0	0	0		0	0	0	0
EIN_021140_intron1	GTTTGTTTTTTGTTTTTGTCATTTAAAAATGCTTTTAAATTCAACCAATGAGCACAGCGATAAACGATTAAATAATTAATTGGTAG	GTAG	0	0	0	0	0	0		0	0	0	0		0	0	0	0		0	0	0	0		0	0	0	0		0	0	0	0		0	0	0	0		0	0	0	0
EIN_021150_intron1	GTTTCTAGGAAAGAAATAGAGTGATTATCATGAAG	GTAG	0	0	0	0	0	0		0	0	0	0		0	0	0	0		0	0	0	0		0	0	0	0		0	0	0	0		0	0	0	0		0	0	0	0
EIN_021150_intron2	NNNNNNNNNNNNNNNNNNNNNNNNNNNNNNNNNNNNNNNNNNNNNNNNNNNNNNNNNNNNNNNNNNNNNNNNNNNNNNNNNNNNNNNNNNNNNNNN	N	0	0	0	0	0	0		0	0	0	0		0	0	0	0		0	0	0	0		0	0	0	0		0	0	0	0		0	0	0	0		0	0	0	0
EIN_021680_intron1	GTGTCTTAATTCGTTTAAAGAGACCNNNNNNNNNNNNNNNNNNNNNNNNNNNNNNNNNNNNNNNNNNNNNNNNNNNNNNNNNNNNNNNNNNNNNNNNNNNNNNNNNNNNNNNNNNNNNNNNNNNNCACATTCACTTTTTGAAAAGTTGTTGAG	GTNAG	0	0	0	0	0	0		0	0	0	0		0	0	0	0		0	0	0	0		0	0	0	0		0	0	0	0		0	0	0	0		0	0	0	0
EIN_022010_intron1	GTATCTATACTATCTATACCAACTAAAAAGGTTAAGAAAATTTTATTGGGATGGAGCGCCTAATTGGCATATTTGTTGATCCCACTGTTACAATAAGTTCTCTGATATAACAAAACTTGAAAACAAATTTGAAATACCAAATTGTGTGACTCAAATCAATGAAAATGCACTGCAG	GTAG	0	0	0	0	0	2		0	0	0	0		0	0	0	1		0	0	0	1		0	0	0	0		0	0	0	0		0	0	0	0		0	0	0	0
EIN_022020_intron1	NNNNNNNNNNNNNNNNNNNNNNNNNNNNNNNNNNNNNNNNNNNNNNNNNNNNNNNNNNNNNNNNNNNNNNNNNNNNNNNNNNNNNNNNNNNNNNNN	N	0	0	0	0	0	0		0	0	0	0		0	0	0	0		0	0	0	0		0	0	0	0		0	0	0	0		0	0	0	0		0	0	0	0
EIN_022130_intron1	GTTTGTAACCAATGCACTTATGATGCAG	GTAG	0	0	0	0	0	0		0	0	0	0		0	0	0	0		0	0	0	0		0	0	0	0		0	0	0	0		0	0	0	0		0	0	0	0
EIN_022180_intron1	GTTTGTTTTTCCAAATTTCGAATTTTAAATAAAGTTAATAAATAG	GTAG	0	0	0	0	0	0		0	0	0	0		0	0	0	0		0	0	0	0		0	0	0	0		0	0	0	0		0	0	0	0		0	0	0	0
EIN_022200_intron1	GTTTGTGTATGTTTGTTTTCTTTTTATACATATAAAAAAATAACATGAAG	GTAG	0	0	0	0	0	0		0	0	0	0		0	0	0	0		0	0	0	0		0	0	0	0		0	0	0	0		0	0	0	0		0	0	0	0
EIN_022200_intron2	GTTTGTTTTTATTTGTTTAATTTTAATAATTAACGACCAG	GTAG	0	0	0	0	0	0		0	0	0	0		0	0	0	0		0	0	0	0		0	0	0	0		0	0	0	0		0	0	0	0		0	0	0	0
EIN_022200_intron3	GTTTGTAATTTATAAAAACGTTTATATTTTAAATCGTAATAACCCAAAG	GTAG	0	0	0	0	0	0		0	0	0	0		0	0	0	0		0	0	0	0		0	0	0	0		0	0	0	0		0	0	0	0		0	0	0	0
EIN_022230_intron1	GTGATGAGGAAGAAAGTGAAGAAATTATTGACGCACAAAATGAAAAG	GTAG	0	0	0	0	0	1		0	0	0	0		0	0	0	0		0	0	0	1		0	0	0	0		0	0	0	0		0	0	0	0		0	0	0	0
EIN_022230_intron2	GTATTGAATGTGAATATCTATTGTGATCGTTTAAGTTGTTCTGTGGTATTATATTTGTCTGAAAATGATCCATTTTTATTTTTATTAATTCAAATTACAAAAAG	GTAG	0	0	0	0	0	1		0	0	0	0		0	0	0	1		0	0	0	0		0	0	0	0		0	0	0	0		0	0	0	0		0	0	0	0
EIN_022230_intron3	GTTGTTATGATAATAATAAATATTACACATAAAGTTATCATTTAG	GTAG	0	0	0	0	0	0		0	0	0	0		0	0	0	0		0	0	0	0		0	0	0	0		0	0	0	0		0	0	0	0		0	0	0	0
EIN_022230_intron4	GTAATTTTCAACATAATGATTGTATTCAATTGATTTGTATATAAATATAGATATATGAAATAATTAATATTGTATGATAAAAGTAACTTAAAAATAAATATCAAATAAAATTAAATAAATGTTAG	GTAG	0	0	0	0	0	0		0	0	0	0		0	0	0	0		0	0	0	0		0	0	0	0		0	0	0	0		0	0	0	0		0	0	0	0
EIN_022230_intron5	GTTTGTTCAGTCATTCGTTTTTCTAAGACTTGTTATTTTGTACAAATTTAGTGTAATCGCAAAG	GTAG	0	0	0	0	1	8		0	0	0	0		0	0	0	0		0	0	0	8		0	0	0	0		0	0	0	0		0	0	0	0		0	0	0	0
EIN_022690_intron1	GTGTGTGCAACAAACACTTCCAAATGAGACCACCAAAGAAACAATAAAAAAGGAAGACACACAGACAGACAGCCATTGTGAAGTGAGCACCACAAAGGGGTGTCTGAGGTGTTTCAGTGGGTATTACCTCGTAGACCGCACGTGTGAAATGTGAG	GTAG	0	0	0	0	0	0		0	0	0	0		0	0	0	0		0	0	0	0		0	0	0	0		0	0	0	0		0	0	0	0		0	0	0	0
EIN_022690_intron2	GTGTGTGAAGTGTCAAGACACGTGTACACAATGTTATGGCATCAATGAGTGCACTGATTGTGTGAAAGACAATGTACTTGTGTCAGGTGTCTGTTCACATTACACAG	GTAG	0	0	0	0	0	1		0	0	0	0		0	0	0	0		0	0	0	0		0	0	0	0		0	0	0	0		0	0	0	0		0	0	0	1
EIN_023330_intron1	GTTATCTTCAGACAAAACAAATCAAATTACAAGACGGACCCATTAAAACAAATAGATACTTCTGAAATTATTAAAGAAAGAGATACGACACGAAG	GTAG	0	0	0	0	0	0		0	0	0	0		0	0	0	0		0	0	0	0		0	0	0	0		0	0	0	0		0	0	0	0		0	0	0	0
EIN_023330_intron2	GTGGTGAAACTTTATCTGATATTACTTCTAAACATATTATAGCTTTACAGAAG	GTAG	0	0	0	0	0	0		0	0	0	0		0	0	0	0		0	0	0	0		0	0	0	0		0	0	0	0		0	0	0	0		0	0	0	0
EIN_023330_intron3	GTTATNNNNNNNNNNNNNNNNNNNNNNNNNNNNNNNNNNNNNNNNNNNNNNNNNNNNNNNNNNNNNNNNNNNNNNNNNNNNNNNNNNNNNNNNNNNNNNNNNNNNTAATTGTGTCAACCTTCACTATGTAAATTTAGGTTCAAATCAAGTCATTAATTCTTATGCATTTGCTAATCGCAGTTCTCTAAGTCAAGTTGACACTATTAATGGATTAAAAATAG	GTNAG	0	0	0	0	0	0		0	0	0	0		0	0	0	0		0	0	0	0		0	0	0	0		0	0	0	0		0	0	0	0		0	0	0	0
EIN_023440_intron1	GTGATTAAAATGAAATTAAAAAATACTCTTTTGCGCATTCTAAATTACAGACAACAACTTTAAAAATGTAATCGAACACATTGGTACTTACACATTTTATGACTGCGAAG	GTAG	0	0	0	0	0	0		0	0	0	0		0	0	0	0		0	0	0	0		0	0	0	0		0	0	0	0		0	0	0	0		0	0	0	0
EIN_023460_intron1	GTCATTTCAATTGTAAAAATATTTGAAAATGTTAAAATAAAAAACACATCTTTTTTAGACACTTTAG	GTAG	0	0	0	0	0	0		0	0	0	0		0	0	0	0		0	0	0	0		0	0	0	0		0	0	0	0		0	0	0	0		0	0	0	0
EIN_023990_intron1	GTTACAACTGACAAAAATATTTATCAAAATATCGTTTTTGAAATCCAACCGAAACAACCTGTGAATTGGTGCCAAAAAGAGGACATGGGAATTTAAAAAGATTCTTTAAATGTAAAAACATTTGATTCATATTCTTCTCAGGTTGTTCAGAATAAAAATGAAAATATAACACACGAAAAG	GTAG	0	0	0	0	0	0		0	0	0	0		0	0	0	0		0	0	0	0		0	0	0	0		0	0	0	0		0	0	0	0		0	0	0	0
EIN_023990_intron2	GTGATTTCTTGTGACGATTATAATTAATTTCAATTTTTATATTTGTTGTTTATAGAAATACAAAAGATAAATAATATTTTTCATATTTTTATTCGTGGTTTTTGATATTTGTAAAGACTTGTTACAATAAAAGGTATAAAATTTTTAAATAAACACATGTTTTAAATATATGTAAATATATGTTAATGATAATAAAAACAAAAATTAAAAATTATTTATCTAATGAAGTAAATAAAAAAGATATTATAATGATACGTAGTTATACAAAACAATCAAAGATATAGACTTTCAAAATACATTAAATATCATTTAAAACATTGAAAGTTGATGATATAAAAAATTAAAACTTTTTTAATTGGTAACTAATTTTAAATAAATAAAAAATTGCAG	GTAG	0	0	0	0	0	0		0	0	0	0		0	0	0	0		0	0	0	0		0	0	0	0		0	0	0	0		0	0	0	0		0	0	0	0
EIN_024000_intron1	GTTCTTCTGAAGTGGACAGTATTTATGAAAAAATCAAAAG	GTAG	0	0	0	0	0	0		0	0	0	0		0	0	0	0		0	0	0	0		0	0	0	0		0	0	0	0		0	0	0	0		0	0	0	0
EIN_024710_intron1	GTTCGCCAGACTTTTCAGAAAATGTGTGACCTGTGACAGTGGGTATTACCCATCAAATGGAATTTGTGTAGCATGTTCAACAACGTGTCAACAAAATAAGTGCAATACAG	GTAG	0	0	0	0	0	0		0	0	0	0		0	0	0	0		0	0	0	0		0	0	0	0		0	0	0	0		0	0	0	0		0	0	0	0
EIN_024710_intron2	GTTTGCGAATCATGCTCAACTTTTGATGCACATTGTAATAAATGCTCGTCTGCATTTGACAG	GTAG	0	0	0	0	0	0		0	0	0	0		0	0	0	0		0	0	0	0		0	0	0	0		0	0	0	0		0	0	0	0		0	0	0	0
EIN_024720_intron1	GTTATTTCACTTGATATGAATAACAAAGTCAATGCAAAATTGACTGATTTTGGAAGTGCTAG	GTAG	0	0	0	0	0	0		0	0	0	0		0	0	0	0		0	0	0	0		0	0	0	0		0	0	0	0		0	0	0	0		0	0	0	0
EIN_024840_intron1	GTAATTCCACATACTCTCTAAACTTATTGTTTATTATGAATAATAGTTAACAAACTGTGAAATAGTGGCAATTATTTTTGTTTTTAAAAAATTTAATATTAAATATAATGTTTAATAAAATATAATCAAAATACAG	GTAG	0	0	0	0	0	0		0	0	0	0		0	0	0	0		0	0	0	0		0	0	0	0		0	0	0	0		0	0	0	0		0	0	0	0
EIN_025000_intron1	GTTTAGATGGCTGAACAAGAGAATGCTGAGATTTATGAGAGACTATAAAACCGCTTCTGAAGAATAG	GTAG	0	0	0	0	0	4		0	0	0	0		0	0	0	3		0	0	0	0		0	0	0	0		0	0	0	0		0	0	0	1		0	0	0	0
EIN_025010_intron1	GTCTGCAACATACAAGTTGTACTTTGGACACTTTTTGCCAGTCTCCGTTTCTGAGATGGCAGCAAGTGGAGTGACTTCAGACGCCATGCCAGTAGTCAAAGATCTCATGAAACAAATTTGGTAAGATCAAGATTTTCTTCAAAG	GTAG	0	0	0	0	0	0		0	0	0	0		0	0	0	0		0	0	0	0		0	0	0	0		0	0	0	0		0	0	0	0		0	0	0	0
EIN_025010_intron2	GTTTAAAAGCTTAAAGAAGATATTGAGTCAAAAAAGGTTAGCACTTGACGAGGCTGGTATGAAGTCACAAGAAGACCAAAAACACATTGAAGAACTCCAAGGTGATACTAAGAGATTAAAGGAAGACTTGAACAAGTTAACCACTGAGTACAAGAAACTTGAAGCTGATAATTAAGAACTTCAAGATGAAATTACCGAGCACAAAGCGACTGTTGCTAAG	GTAG	0	0	0	0	0	3		0	0	0	3		0	0	0	0		0	0	0	0		0	0	0	0		0	0	0	0		0	0	0	0		0	0	0	0
EIN_025010_intron3	GTTTGAATGATCTTGTCAATACCGAAAATGATTTGAAAAAGACTCAATTGGCTCTTTACGATACTGAGAAAAAACTCGACAAACAAGTTGCTCAGAACAAGAAGGTCTCAGACGAGAGAGATGGATATAACCAACAGTTACAAGCTGAGAAAACCAAGACTGCTGCTTTGACTTTGGACAAGAATGCAAATGATAAAAAGATTTCATCATTGAACTCGGAGAAAGATGAGTTGGAAGATAAAAATAGAAAACTTGATTCTTCTAAAAAGATGCTTAGAGAATAATTTCTGAGTTGACAAAGAGAATTGAAGACGAACTTAATGACTCTGATATGTTGAAAGCACAGAAGGCCGACTACGAAGCTTAAATCCAAGCGTTGAAGGACGACACGGAGAAGAC…	GTAG	0	0	0	0	1	31		0	0	0	10		0	0	0	2		0	0	0	7		0	0	0	8		0	0	0	1		0	0	0	3		0	0	0	0
EIN_025010_intron4	GTTGAAGCCGCAAATGAGAAGTTGAGAATTACTAAAACGATTTGGGAAGAACTAAAGCTGAACTTGATTAACTCCAACAG	GTAG	0	0	0	0	0	0		0	0	0	0		0	0	0	0		0	0	0	0		0	0	0	0		0	0	0	0		0	0	0	0		0	0	0	0
EIN_025010_intron5	NNNNNNNNNNNNNNNNNNNNNNNNNNNNNNNNNNNNNNNNNNNNNNNNNNNNNNNNNNNNNNNNNNNNNNNNNNNNNNNNNNNNNNNNNNNNNNNN	N	0	0	0	0	0	0		0	0	0	0		0	0	0	0		0	0	0	0		0	0	0	0		0	0	0	0		0	0	0	0		0	0	0	0
EIN_025050_intron1	GTTCTTCGAGCACTTACGATACTGCAACTTATTACAAG	GTAG	0	0	0	0	0	0		0	0	0	0		0	0	0	0		0	0	0	0		0	0	0	0		0	0	0	0		0	0	0	0		0	0	0	0
EIN_025060_intron1	GTTTACAGGACTTGATTAATAAGAAAAAATCCAATGAAGTTGAAATGAATTTACGAATAAAATTGATCTTAGATGCTTCAAAGGGATTTTATATTTACATTAAAATGGAATTTTACACAGAG	GTAG	0	0	0	0	0	2		0	0	0	2		0	0	0	0		0	0	0	0		0	0	0	0		0	0	0	0		0	0	0	0		0	0	0	0
EIN_025070_intron1	GTGTGTGATGTGTAACACGGGATATTACCCAAATGAAATTGGTGTATGTGTTCAATGTAACACAATCAACACTAATTGCACTACTTGCAGTCAAACAG	GTAG	0	0	0	0	0	0		0	0	0	0		0	0	0	0		0	0	0	0		0	0	0	0		0	0	0	0		0	0	0	0		0	0	0	0
EIN_025120_intron1	GTTTGTTTGTTAGTGTTTTTGAACGAAAAATTGAAGTGGAATATTTGGTGAGTACATTGAATGAAAAATAG	GTAG	1	0	0	0	0	0		0	0	0	0		1	0	0	0		0	0	0	0		0	0	0	0		0	0	0	0		0	0	0	0		0	0	0	0
EIN_025400_intron1	GTTTGTCAATATCTCTATGACAAG	GTAG	0	0	0	0	0	0		0	0	0	0		0	0	0	0		0	0	0	0		0	0	0	0		0	0	0	0		0	0	0	0		0	0	0	0
EIN_025400_intron2	GTTATAGGTCGTGCAG	GTAG	0	0	0	0	0	0		0	0	0	0		0	0	0	0		0	0	0	0		0	0	0	0		0	0	0	0		0	0	0	0		0	0	0	0
EIN_025400_intron3	GTTGTTTATGGGGAGGAAAAATTCAATCATTGAAAGTTTTGAAGGAAAAGTAAATCTGAAAACACGCAACAAAGTCACATTGAAG	GTAG	0	0	0	0	0	0		0	0	0	0		0	0	0	0		0	0	0	0		0	0	0	0		0	0	0	0		0	0	0	0		0	0	0	0
EIN_025400_intron4	GTGTGAAAGTGTGAGAG	GTAG	0	0	0	0	0	0		0	0	0	0		0	0	0	0		0	0	0	0		0	0	0	0		0	0	0	0		0	0	0	0		0	0	0	0
EIN_025560_intron1	GTCCGAGTGCTTTGTCTTTCTGGGAG	GTAG	0	0	0	0	0	0		0	0	0	0		0	0	0	0		0	0	0	0		0	0	0	0		0	0	0	0		0	0	0	0		0	0	0	0
EIN_025560_intron2	GTCATGTCACACACCCCACACTTGTTCAGAAAAAGCATATTAAAAGAAG	GTAG	0	0	0	0	0	0		0	0	0	0		0	0	0	0		0	0	0	0		0	0	0	0		0	0	0	0		0	0	0	0		0	0	0	0
EIN_025560_intron3	GTTTCTAAGTGAAACTAACAAACAAAGAAAAACCAAATTCAG	GTAG	0	0	0	0	0	0		0	0	0	0		0	0	0	0		0	0	0	0		0	0	0	0		0	0	0	0		0	0	0	0		0	0	0	0
EIN_025800_intron1	GTTTTTGTATTATATTTTTGTTATTTTATTTATTAAATTCATTACATAATTATTAGTGGTTTTGTTGAAATAACTAAAAAAACTGTAAAACTTCCTTTTATTATTTTTCAAAAAGTATATAAATACATTTTATTTTTAATATTTTAAACTCAAATAAGATAACCAG	GTAG	0	0	0	0	0	0		0	0	0	0		0	0	0	0		0	0	0	0		0	0	0	0		0	0	0	0		0	0	0	0		0	0	0	0
EIN_025800_intron2	GTTATTGATAAAAACGGTGTAGTGTTATTAAATAATTTACAAAAAAAAATGTAGTCCAAATTAAG	GTAG	0	0	0	0	0	0		0	0	0	0		0	0	0	0		0	0	0	0		0	0	0	0		0	0	0	0		0	0	0	0		0	0	0	0
EIN_025830_intron1	GTGTGAATCTTCTTGTAATGTTCAAAAG	GTAG	0	0	0	0	0	0		0	0	0	0		0	0	0	0		0	0	0	0		0	0	0	0		0	0	0	0		0	0	0	0		0	0	0	0
EIN_025960_intron1	GTCTTGCACACAATTTTCAATTGAAACTGGCGACAATAAAATTAAAAATGTAACCGTCAGAAATTCTAGTGACATTTTAATCACTGGAATATTTACACAAATTGAAATGTATCAAGAAATTGAGAGTAACAAGATAAACATTCCACAACAATTGAAAAACAAAAAATCAG	GTAG	0	0	0	0	0	0		0	0	0	0		0	0	0	0		0	0	0	0		0	0	0	0		0	0	0	0		0	0	0	0		0	0	0	0
EIN_026070_intron1	GTACGTTGGAATTCAGCTGTCCTTTCATTGTACGCCTCTGGTAG	GTAG	0	0	0	0	0	0		0	0	0	0		0	0	0	0		0	0	0	0		0	0	0	0		0	0	0	0		0	0	0	0		0	0	0	0
EIN_026210_intron1	GTTTGTTTTATATATAAAGCACACAAATTTATCACCATAATAAAGAAGATTTATTTTATAATAACTATAGACAACACAAATTAATGTGTTTTTATTAAATAAAAATGTAATTAATATATATATTAATATATATAGTTTTTATATTTAATTTTATTATTTGTAATAAAAAGAATAATAATATAAAAAAAGATTGTATATTTTTATTTAGAATTTGATAATAAAATTTGTTAAAATTCTTTTAAATTTTTAATGATGTCGATTTACTTCAACAATTCGTTCAAATAAAATAATTAAAAAATATTTTTAAAAAATTTAAAATTAATCAAAGAATAGAAAAAATGACAATCATTTTATCTTGTTCAATACAATTTATATATATTATAAATACACTTTAACATT…	GTAG	0	0	0	0	0	0		0	0	0	0		0	0	0	0		0	0	0	0		0	0	0	0		0	0	0	0		0	0	0	0		0	0	0	0
EIN_026240_intron1	GTTTACTTGGTAAAACATCTGAAGAGTTATATAAAGAGTCGAAAAGTTTATTAAAGATTTTAAAGAAG	GTAG	0	0	0	0	0	0		0	0	0	0		0	0	0	0		0	0	0	0		0	0	0	0		0	0	0	0		0	0	0	0		0	0	0	0
EIN_026250_intron1	GTATGTCACTTTCATAATTTTCATAACACTAATTAACTCAAACGAAAACACCCTTTGAGTAATACAAACATTGAATGACACATAG	GTAG	1	0	0	0	0	0		1	0	0	0		1	0	0	0		1	0	0	0		0	0	0	0		0	0	0	0		0	0	0	0		0	0	0	0
EIN_026250_intron2	GTTTGTTTATTCTTATTTCCATATTATAACACTGAGTAATATCAAG	GTAG	1	0	0	0	0	0		1	0	0	0		1	0	0	0		1	0	0	0		1	0	0	0		0	0	0	0		0	0	0	0		0	0	0	0
EIN_026290_intron1	NNNNNNNNNNNNNNNNNNNNNNNNNNNNNNNNNNNNNNNNNNNNNNNNNNNNNNNNNNNNNNNNNNNNNNNNNNNNNNNNNNNNNNNNNNNNNNNN	N	0	0	0	0	0	0		0	0	0	0		0	0	0	0		0	0	0	0		0	0	0	0		0	0	0	0		0	0	0	0		0	0	0	0
EIN_026290_intron2	GTCTGTGTCTATCAATACAATTTGTGAGTGTATTGTTGGATATAAAAAAGACGATTTCTCTGTGTATTCCATTGACAAAACAAAG	GTAG	0	0	0	0	0	0		0	0	0	0		0	0	0	0		0	0	0	0		0	0	0	0		0	0	0	0		0	0	0	0		0	0	0	0
EIN_026290_intron3	NNNNNNNNNNNNNNNNNNNNNNNNNNNNNNNNNNNNNNNNNNNNNNNNNNNNNNNNNNNNNNNNNNNNNNNNNNNNNNNNNNNNNNNNNNNNNNNN	N	0	0	0	0	0	0		0	0	0	0		0	0	0	0		0	0	0	0		0	0	0	0		0	0	0	0		0	0	0	0		0	0	0	0
EIN_026350_intron1	GTTTGTTATTATTCTTATTAATATATTTATAGTATTCAATAGTTAATATATATTAATTACTATATTTAATTAATTTAATATTAATGAAATAAATTAATGAGAATAACACTAAG	GTAG	1	0	0	0	0	0		0	0	0	0		1	0	0	0		1	0	0	0		0	0	0	0		0	0	0	0		1	0	0	0		0	0	0	0
EIN_026400_intron1	GTTTGTCCCTCTTATTTATTCTTCTATTGTTCATTAGAACTTCATTACAACAACCATCTAACACTAAG	GTAG	1	0	0	0	0	0		0	0	0	0		0	0	0	0		0	0	0	0		0	0	0	0		1	0	0	0		1	0	0	0		0	0	0	0
EIN_026410_intron1	GTTTGTTAATGTTAGTTTTAAATACTATATATTATATACTTCGTTTTTTACTCACAAAAAG	GTAG	1	0	0	0	0	0		1	0	0	0		1	0	0	0		1	0	0	0		0	0	0	0		0	0	0	0		0	0	0	0		1	0	0	0
EIN_026460_intron1	GTTATCGGAGCGCTTCTTAGTGGTCTTCACATGTGTTACATTTGTTTTACACACGGCGCGGAGGTTTCTGTGTCTTCCGACATTAG	GTAG	0	0	0	0	0	0		0	0	0	0		0	0	0	0		0	0	0	0		0	0	0	0		0	0	0	0		0	0	0	0		0	0	0	0
EIN_026480_intron1	GTTTGTCTTCATATGTTCTATATACATACCGACACCTAACTAATAG	GTAG	1	0	0	1	0	7		1	0	0	0		1	0	0	0		0	0	0	0		0	0	0	0		0	0	0	0		0	0	0	3		0	0	0	4
EIN_026520_intron1	GTTTGTGTATTTTATTTGTAGAATGTTATGATAACTTTTAAACAACGGAGAGTGTAATATTTAATATACAG	GTAG	1	0	0	0	0	2		1	0	0	0		1	0	0	1		1	0	0	1		0	0	0	0		1	0	0	0		1	0	0	0		1	0	0	0
EIN_026520_intron2	GTTTGTTACATGTTACACATTATTACACAATAGTCACACCATTATTTCATAATAAAACAATGTATTCTTATATGTGTAGTATATATATATATAAATACACTCTATTTATAGTATATATTATATATACCGTGTAGTTATTCATCATCTCATAGTATTGATTCAGTCATATATCATAATATACTATTATTATGTTATTTTAAAACAAGACTAACTTACAG	GTAG	1	0	0	0	0	0		1	0	0	0		1	0	0	0		1	0	0	0		0	0	0	0		1	0	0	0		1	0	0	0		0	0	0	0
EIN_026520_intron3	GTTTGTTATTCACATGACTCCAATACATTAAATAGACACTAATAAATAG	GTAG	1	0	0	0	0	0		1	0	0	0		1	0	0	0		1	0	0	0		0	0	0	0		1	0	0	0		1	0	0	0		0	0	0	0
EIN_026540_intron1	GTTTGTCTTACGATTGGAAACGATCGAACACAACACTAAAAGAACAG	GTAG	0	0	0	0	0	0		0	0	0	0		0	0	0	0		0	0	0	0		0	0	0	0		0	0	0	0		0	0	0	0		0	0	0	0
EIN_026540_intron2	GTTTGTTCTAAGTGCTTCAAAGATGATTCTTAGAGTTATACAAGTGACCTCACGACAAG	GTAG	1	0	0	0	0	1		1	0	0	0		1	0	0	0		0	0	0	0		0	0	0	0		0	0	0	0		1	0	0	0		0	0	0	1
EIN_026540_intron3	GTTTGGTCCTTCTTGTTTCCCTTTACAAGTGATGATGGAACGAATCAAAGTAATAGGTAG	GTAG	1	0	0	0	0	0		1	0	0	0		1	0	0	0		0	0	0	0		0	0	0	0		0	0	0	0		1	0	0	0		1	0	0	0
EIN_026540_intron4	GTTTGTTGGTGTCATAAGCATTGAAAGGTACTGTTTTCTACAGACAATGTATTGACTAATAG	GTAG	1	0	0	0	0	1		1	0	0	0		1	0	0	0		0	0	0	0		0	0	0	0		0	0	0	0		1	0	0	0		0	0	0	1
EIN_026540_intron5	GTTTGTGCCTTTTTGCAACATCTCTATCATTTGTACAATATTAATTAGTATTTATCGGCATATAGAAAGTACTCAATAACAG	GTAG	1	0	0	0	0	0		1	0	0	0		1	0	0	0		0	0	0	0		1	0	0	0		1	0	0	0		1	0	0	0		0	0	0	0
EIN_026550_intron1	GTTTGTTGTTTTTAACGCTCTCCAAGTTGCATGTACTTATTAGTAG	GTAG	1	0	0	0	0	0		0	0	0	0		1	0	0	0		0	0	0	0		0	0	0	0		0	0	0	0		0	0	0	0		0	0	0	0
EIN_026560_intron1	GTTTGTTGATTACTAATTTTTATAATAATTTTACTATAAATGTAACTATCTCATTTCCTATGATTCAATGAATTTTATTTGTTAATAAAACACATTTATAAGGTACTACATAACAAAATATACAATACTCATTTGTTAG	GTAG	1	0	0	0	0	0		0	0	0	0		1	0	0	0		1	0	0	0		0	0	0	0		1	0	0	0		0	0	0	0		0	0	0	0
EIN_026560_intron2	GTTTGTTGTACTCCATTTTTTGATCACATATCTTCACTCTCTATTACTAAAACGGCTTGTGTTTGGTATCAAACAATCATCGGCTGACTCCTAG	GTAG	1	0	0	1	0	44		1	0	0	0		1	0	0	19		1	0	0	0		1	0	0	0		1	0	0	0		1	0	0	9		1	0	0	16
EIN_026610_intron1	NNNNNNNNNNNNNNNNNNNNNNNNNNNNNNNNNNNNNNNNNNNNNNNNNNNNNNNNNNNNNNNNNNNNNNNNNNNNNNNNNNNNNNNNNNNNNNNN	N	0	0	0	0	0	0		0	0	0	0		0	0	0	0		0	0	0	0		0	0	0	0		0	0	0	0		0	0	0	0		0	0	0	0
EIN_026650_intron1	GTTTGTCATTTTTAACATCTTAAATAACAAAGAAATATATTGATTGGTGCTCAGAGATAG	GTAG	1	0	0	0	0	0		1	0	0	0		0	0	0	0		0	0	0	0		0	0	0	0		0	0	0	0		0	0	0	0		0	0	0	0
EIN_026660_intron1	GTTTGTTTCTTATTAATATATTATGTTTCTAATTCGAACTCAATGGAATAATTTAAAATAAGTTGAACACTTCTATTAATAGATTTCATGGTGAAATGGCACTTTATTAGGTACATATATCTATGGAGAACATTGAACACTTGATTGACTAATAG	GTAG	1	0	0	0	0	0		0	0	0	0		1	0	0	0		1	0	0	0		0	0	0	0		1	0	0	0		1	0	0	0		0	0	0	0
EIN_026690_intron1	GTTTGTTCTACTCCATCACTTCGTTTTGTCATCGACTGACATAACACGTTTTAATATTTAGCTGACACGCAG	GTAG	1	0	0	1	0	18		0	0	0	3		1	0	0	0		1	0	0	0		0	0	0	15		1	0	0	0		1	0	0	0		0	0	0	0
EIN_026740_intron1	GTTTGTTCTCTACTTTACTCTATAGATTATAACAGAAGAGGTGCTCATGATACTCATAAATAG	GTAG	1	0	0	0	0	1		1	0	0	0		1	0	0	1		1	0	0	0		1	0	0	0		1	0	0	0		1	0	0	0		1	0	0	0
EIN_026870_intron1	GTTTGTTATTTTTAAACCTTCTATTAAGCGTGTTTTAGAGAGAAACAATGTATTTGTATTTTGTTTTACATGCCAAACAATAAAAGTCTCAAATCGATTTTGTTGTATAAAATGAGATCATAACAGTTATGCATTTGAGTAATATGTGAAACACTTTTAATGTCTTGTTTCGGGATTTGTACTTTGATTCTTTGTTGTTCATCATCGAGAAACTTCAACTTTGGACTTTTTCCTTATTCGGTAAACTAACTCGTAG	GTAG	1	0	0	1	0	43		1	0	0	1		1	0	0	23		1	0	0	9		0	0	0	0		0	0	0	0		0	0	0	10		1	0	0	0
EIN_026870_intron2	GTTTGTTCTTTTATTTCTTTTTACCGCGTTGAATGTACAATGAGTGAATAAAATTGAGAAATAG	GTAG	1	0	0	1	0	6		1	0	0	0		1	0	0	0		1	0	0	1		0	0	0	0		0	0	0	3		0	0	0	2		0	0	0	0
EIN_026880_intron1	GTTTGTTGTTTAATCCATCAAAATCAAATGAGTTGTTGTGGAACGATGAAACATTTAAGGCTGAAATAACAAGAAG	GTAG	1	0	0	0	0	0		1	0	0	0		0	0	0	0		1	0	0	0		0	0	0	0		1	0	0	0		1	0	0	0		0	0	0	0
EIN_026920_intron1	GTTTGTTTCTTTCAAACAGTCAATAAATGAGTTCTGCTCATTATTTGACTAATAATAATAATAATTATTATTATTATTCTCACTACACATGAGAAGAACTCAATTACTTCAATGAAAAAGGAATAACACATAG	GTAG	1	0	0	0	0	0		1	0	0	0		1	0	0	0		1	0	0	0		1	0	0	0		1	0	0	0		0	0	0	0		0	0	0	0
EIN_026920_intron2	GTTTGTTTTGTACAATGCTTGATATAGTTTAGTAATAATATTATTTTACTATATAAATATCATATTTGTATTTTTGAATAATAATAGAAGAGTTGTTTTATTAATAAATAATATAATACTAATAATTTCTATTAGTATTATAAGTTATTATTTATTTTAATTAAAATATTGTTATTAATTTATTGTAAATAACGAGTTTTTTTATATAACGAAAAACGTTTTTATAACCAAAAGTTTTTATATTAAATAATACAATTTATAATTATTTATAATTATTTATTATTAAAATTAATGTTAATACAAAAGTTTTTTTAACAATAAAAAACTCGTTAATTTTTCATTGATAAAACAAGATTGTGATTTGTGGAATGACACGAAG	GTAG	1	0	0	0	0	0		1	0	0	0		1	0	0	0		1	0	0	0		1	0	0	0		1	0	0	0		1	0	0	0		1	0	0	0
EIN_026980_intron1	GTATTTATGCAAAACACAACGCAACTTGATTTTATTAAAAAATACACTTTTACTTCTAAATTTAAAGAACAAAATGAAAACTTAATTTATATTAACAACTCTTCAAAAAATGGCGAAAACATTGAAATCTCACAAATGAGTAAGAAGTGGATTTTAGGTTCTAAATTTGGGTTTACTACTACAACAAAATTATCAAAAAG	GTAG	0	0	0	0	0	0		0	0	0	0		0	0	0	0		0	0	0	0		0	0	0	0		0	0	0	0		0	0	0	0		0	0	0	0
EIN_027200_intron1	GTGTTCCAAAATTATCACTAATAGCTTTTTTGAATTGAGAAAAGTTACACGAAATATACTTAG	GTAG	0	0	0	0	0	0		0	0	0	0		0	0	0	0		0	0	0	0		0	0	0	0		0	0	0	0		0	0	0	0		0	0	0	0
EIN_027220_intron1	GTTTGACTTTGAGTGACACGTTTAACTAATTTGATACACACAATTTAGAACTGACGTGGTGAAAGAGATAATCAAATACACTCCTTTTCATCTCGCCATAAAAACAAAAG	GTAG	0	0	0	0	0	0		0	0	0	0		0	0	0	0		0	0	0	0		0	0	0	0		0	0	0	0		0	0	0	0		0	0	0	0
EIN_027220_intron2	GTTCTCAAAAACACAATTTTAAACGAAATTTATAAAG	GTAG	0	0	0	0	0	0		0	0	0	0		0	0	0	0		0	0	0	0		0	0	0	0		0	0	0	0		0	0	0	0		0	0	0	0
EIN_027570_intron1	GTGTTTTGAGTAATCAATTTTTGCGTAATATTTTTATTGACTATGAATAACACAATAAACAACATTAATGTATTAGGAGACTTTTTTATTAATTTTGTTATAAAAACAACAATTATTTTGTTGATTTATTAATTAGAAAACATAATATATTTATTTATTTAATTTGTTTTATAATATATAATACTATCAAG	GTAG	0	0	0	0	0	0		0	0	0	0		0	0	0	0		0	0	0	0		0	0	0	0		0	0	0	0		0	0	0	0		0	0	0	0
EIN_027570_intron2	GTTTTTATAAATCAGTTTTTAATAATTGTTTGTTTATAATGTTAGTGTTTATTAG	GTAG	0	0	0	0	0	0		0	0	0	0		0	0	0	0		0	0	0	0		0	0	0	0		0	0	0	0		0	0	0	0		0	0	0	0
EIN_027930_intron1	GTTTTTAAGATTAAAATATTGAAAAAAAAACGCCTAACTGTGGTTATGCATTTCAATTATCAAAAAGTTCTATTTTTGTTTTTGTAACAAAGTTAATATAACGTATAAATTGTATATTTATTGTTATTATTTTTAAAATATCACGTAG	GTAG	0	0	0	0	0	0		0	0	0	0		0	0	0	0		0	0	0	0		0	0	0	0		0	0	0	0		0	0	0	0		0	0	0	0
EIN_027930_intron2	GTCTTTATAATAAAAATATTTGGTCTGGTTTAAATTGGTTTACAATAATTGTTTAATTATTTTTATTATAAATTTTTGGTAAANNNNNNNNNNNNNNNNNNNNNNNNNNNNNNNNNNNNNNNNNNNNNNNNNNNNNNNNNNNNNNNNNNNNNNNNNNNNNNNNNNNNNNNNNNNNNNNNNNNNTAG	GTNAG	0	0	0	0	0	0		0	0	0	0		0	0	0	0		0	0	0	0		0	0	0	0		0	0	0	0		0	0	0	0		0	0	0	0
EIN_027930_intron3	GTTATGATTGTTTCCCATTTGATACAATAATTCATCGAAGCGAATGAGATAATTTATTTATTTCAGAATTAGTTAAATATGATAAAAAAGACAATAAATCAAAAGTTGAG	GTAG	0	0	0	0	0	1		0	0	0	0		0	0	0	1		0	0	0	0		0	0	0	0		0	0	0	0		0	0	0	0		0	0	0	0
EIN_028530_intron1	GTTTGGAACCAATGATGAATTACACGAATTGGTCAACAAAG	GTAG	0	0	0	0	0	0		0	0	0	0		0	0	0	0		0	0	0	0		0	0	0	0		0	0	0	0		0	0	0	0		0	0	0	0
EIN_028690_intron1	GTTTGATTATAATATTTTATTAATACTGTGTAATTATACAAACTCACAGACAG	GTAG	1	0	0	1	0	96		1	0	0	0		1	0	0	51		1	0	0	21		0	0	0	21		1	0	0	1		1	0	0	2		1	0	0	0
EIN_028700_intron1	GTTTGTTTTAGCATTTGCGTGTTATGACAAAACGCCATTATAATCAAAAAAATAACAATATAG	GTAG	1	0	0	1	0	8		1	0	0	0		0	0	0	1		1	0	0	0		0	0	0	0		0	0	0	7		0	0	0	0		0	0	0	0
EIN_028730_intron1	GTTTGTATAATATATTTGTTATAATATATTTATAATAAAATCTTAGATATATATTATATAATTGGTTTTTATTATAATATATCATTATTTATACTATAATTTGTAATTTAACGGAAAG	GTAG	1	0	0	0	0	0		0	0	0	0		0	0	0	0		1	0	0	0		0	0	0	0		0	0	0	0		0	0	0	0		0	0	0	0
EIN_028740_intron1	GTTTGTATATTTCGACCATATCGATTGGATGTTATTGGATATAACAATCAATTACGTCCCGCAATGTTATCCCCAATAAAG	GTAG	0	0	0	0	0	0		0	0	0	0		0	0	0	0		0	0	0	0		0	0	0	0		0	0	0	0		0	0	0	0		0	0	0	0
EIN_028750_intron1	NNNNNNNNNNNNNNNNNNNNNNNNNNNNNNNNNNNNNNNNNNNNNNNNNNNNNNNNNNNNNNNNNNNNNNNNNNNNNNNNNNNNNNNNNNNNNNNN	N	0	0	0	0	0	0		0	0	0	0		0	0	0	0		0	0	0	0		0	0	0	0		0	0	0	0		0	0	0	0		0	0	0	0
EIN_028750_intron2	GTTCGTTACAAAACTTAACACTTCCGGAAATCAAAAG	GTAG	0	0	0	0	0	5		0	0	0	5		0	0	0	0		0	0	0	0		0	0	0	0		0	0	0	0		0	0	0	0		0	0	0	0
EIN_028820_intron1	GTTTGTTAAATACCTTGATACATTCAAATGAATGTAAAACTCACACTTAG	GTAG	1	0	0	0	0	0		1	0	0	0		1	0	0	0		1	0	0	0		1	0	0	0		1	0	0	0		1	0	0	0		0	0	0	0
EIN_028830_intron1	GTTTGTACAGCTTTGGACAAATTTTATATTTATAATACATATTAACTATTTTAATAAAAAATGTCTTTTATCCAATGACGTTTTTTTTTGATTATTCTTCGACCTTTATTCCGATGCAATAAATGTTACTGATTAACAG	GTAG	1	0	0	0	0	0		1	0	0	0		1	0	0	0		1	0	0	0		0	0	0	0		0	0	0	0		0	0	0	0		0	0	0	0
EIN_028830_intron2	GTTTGTTATCTGTTTATTATTAAGAAGAAGCTACAAAAGAATAACAGTCAG	GTAG	1	0	0	0	0	0		1	0	0	0		1	0	0	0		1	0	0	0		0	0	0	0		0	0	0	0		1	0	0	0		1	0	0	0
EIN_028850_intron1	GTTTGTTCTAATGATTATCATCTTGATTTAACTAGTAAATTAAACTAATTATTAACTAATAG	GTAG	1	0	0	0	0	0		1	0	0	0		1	0	0	0		1	0	0	0		1	0	0	0		1	0	0	0		1	0	0	0		1	0	0	0
EIN_028860_intron1	NNNNNNNNNNNNNNNNNNNNNNNNNNNNNNNNNNNNNNNNNNNNNNNNNNNNNNNNNNNNNNNNNNNNNNNNNNNNNNNNNNNNNNNNNNNNNNNN	N	0	0	0	0	0	0		0	0	0	0		0	0	0	0		0	0	0	0		0	0	0	0		0	0	0	0		0	0	0	0		0	0	0	0
EIN_028920_intron1	GTTTGTATTTAATGGTATTTCTATAACACTTTATATAACAAAACACATTAATAAATATATAAGTATTCCTGTATTTTCAAACACAATACGTTGACATATAG	GTAG	1	0	0	0	0	0		1	0	0	0		1	0	0	0		0	0	0	0		0	0	0	0		0	0	0	0		0	0	0	0		0	0	0	0
EIN_028920_intron2	GTTTGTTTGTAATGTCATTAGTATATAGAAATGACATATAG	GTAG	1	0	0	0	0	0		1	0	0	0		1	0	0	0		0	0	0	0		0	0	0	0		0	0	0	0		0	0	0	0		0	0	0	0
EIN_028930_intron1	GTGTACTAATAGCGTTGTTTTAGAGTATTTAGTGACATGCCCTATTTGCCAAAAG	GTAG	0	0	0	0	0	0		0	0	0	0		0	0	0	0		0	0	0	0		0	0	0	0		0	0	0	0		0	0	0	0		0	0	0	0
EIN_028940_intron1	GTTTGTTTTCTTCTGTAATATATTTGAAAGAAGAGAAAGTGATGGACAG	GTAG	1	0	0	0	0	0		1	0	0	0		1	0	0	0		1	0	0	0		1	0	0	0		1	0	0	0		1	0	0	0		1	0	0	0
EIN_028950_intron1	GTTTGTTTTTTGATATAACTTCAACTGCCTTTAAACCATTTTTCAAATGGAATAGAACGTTTTTACAAGAAG	GTAG	1	0	0	0	0	0		0	0	0	0		0	0	0	0		0	0	0	0		1	0	0	0		0	0	0	0		0	0	0	0		0	0	0	0
EIN_028960_intron1	GTTTGTTATTTGAATGCTTTTTTGATATTCTTGCCTGTCACTAAACATTTCAAAATGTTGTGTGGTAGAATTATTACTTTTAATAAAACTTCTAAATTAGTAATAATAATTTACAAATAG	GTAG	0	0	0	0	0	0		0	0	0	0		0	0	0	0		0	0	0	0		0	0	0	0		0	0	0	0		0	0	0	0		0	0	0	0
EIN_028960_intron2	GTAAAGGGTACGCGTACTGTCCAGCCGAGTCAGTAG	GTAG	0	0	0	0	0	0		0	0	0	0		0	0	0	0		0	0	0	0		0	0	0	0		0	0	0	0		0	0	0	0		0	0	0	0
EIN_028960_intron3	GTTTGTTTTGCCATTTTGAATTGACTCATTTTGAGTATAAATTAAAAATAATAATAACAAAAAG	GTAG	0	0	0	0	0	0		0	0	0	0		0	0	0	0		0	0	0	0		0	0	0	0		0	0	0	0		0	0	0	0		0	0	0	0
EIN_028970_intron1	GTTTGTTCTTTTATCACATTTTATAGAACTTTTTCAACTGTCTATTACGACCAATTAACTGGTTTTTGGTCGAATGACCGTTTGTATTAATAGCACATTTCATTGCTATTAAGTAACACATGAAATACTCACTGCAAG	GTAG	0	0	0	0	0	0		0	0	0	0		0	0	0	0		0	0	0	0		0	0	0	0		0	0	0	0		0	0	0	0		0	0	0	0
EIN_028990_intron1	GTTTAGTTACTCAAAGAAGACACTTTTGGCCACCTCATCTCATTTGAAAAATAAAAATTTTGAACAATGGACAAGTGATGATGAGAAAAAGATGACATCTTTGGTTAAAAACGTGAAGAGGCGGTTGCACAACAATATCACAATTAAAACGATGCTGCCAG	GTAG	0	0	0	0	0	0		0	0	0	0		0	0	0	0		0	0	0	0		0	0	0	0		0	0	0	0		0	0	0	0		0	0	0	0
EIN_029000_intron1	GTTTGTTATTTAAAAGTGTTTATTACAACAATGTAATCTTCTGATCATTTTATTAATCAAAATAGTAAATTTTATTAATAATTTATTATAATTACTAATACGTAG	GTAG	1	0	0	0	0	0		0	0	0	0		1	0	0	0		1	0	0	0		1	0	0	0		0	0	0	0		0	0	0	0		0	0	0	0
EIN_029000_intron2	GTTTGTTCTTATTATATACCAACAATAATACTATTACTATGATTTAATAATATAATACATATTATTATTGTAAATATATCAATTGGGTAACACCATAG	GTAG	1	0	0	0	0	0		1	0	0	0		1	0	0	0		1	0	0	0		0	0	0	0		1	0	0	0		1	0	0	0		1	0	0	0
EIN_029030_intron1	GTTCCGATACGGCTTTTCTGGTAATGCGTCGTTGTGTTCATACAGAG	GTAG	0	0	0	0	0	5		0	0	0	1		0	0	0	0		0	0	0	1		0	0	0	2		0	0	0	0		0	0	0	1		0	0	0	0
EIN_029040_intron1	GTTTGTTGTGTTATTTAATTGTATCGTTCAATGGAAATGACAATGAAG	GTAG	0	0	0	0	0	2		0	0	0	0		0	0	0	2		0	0	0	0		0	0	0	0		0	0	0	0		0	0	0	0		0	0	0	0
EIN_029060_intron1	GTTTGGTGTGTGACAAATTTGATAAGAAG	GTAG	0	0	0	0	0	0		0	0	0	0		0	0	0	0		0	0	0	0		0	0	0	0		0	0	0	0		0	0	0	0		0	0	0	0
EIN_029130_intron1	GTTTGTTATGTATTTGATTATAGTATTGAAATAATAAAATTATAGTAAAACACTTTACTATTAATTTGGGACAGAATTGATCAGTAG	GTAG	0	0	0	0	0	0		0	0	0	0		0	0	0	0		0	0	0	0		0	0	0	0		0	0	0	0		0	0	0	0		0	0	0	0
EIN_029130_intron2	GTACAAACTATATTTTATAATAGTTTTATTATAAAATATAGAATTTGTTATTAATAATGAAGTCTCTTGACTAACGACTAG	GTAG	0	0	0	0	0	0		0	0	0	0		0	0	0	0		0	0	0	0		0	0	0	0		0	0	0	0		0	0	0	0		0	0	0	0
EIN_029150_intron1	GTTTGTTTTTTCATTAGAACTGCCAAGAGGAAATGACCACTAG	GTAG	1	0	0	0	0	0		1	0	0	0		1	0	0	0		1	0	0	0		0	0	0	0		1	0	0	0		1	0	0	0		0	0	0	0
EIN_029160_intron1	GTTTGCCGTCCTTAAATCAATAATTTTATTAAATTGATATCAAAATGACACCGTTTATTGACAACAAG	GTAG	1	0	0	0	0	0		0	0	0	0		1	0	0	0		1	0	0	0		0	0	0	0		1	0	0	0		1	0	0	0		0	0	0	0
EIN_029160_intron2	GTTTGTTTCTTATAACTCAAAATTTTGTTGTGAACACATTACGAGTTATTCATGTTATTCAGAATATATTTTGTGATGTTTTTAATCTATTTTTTCGACTGAATTAAATGGCCACCACATTTTTAACATTTTAAAAGATAACAAATTATTTAATAAAAAAAACAAAGGAATTTATCACTAG	GTAG	1	0	0	0	0	0		0	0	0	0		1	0	0	0		1	0	0	0		0	0	0	0		1	0	0	0		1	0	0	0		0	0	0	0
EIN_029160_intron3	GTATGTTTTATTCTCTCTTCGTTTGATGCCATATAAGTACTCTTCTGTGTAGTATATCAAGTTACAAATAG	GTAG	1	0	0	1	0	30		1	0	0	0		1	0	0	22		1	0	0	0		0	0	0	0		1	0	0	0		1	0	0	2		0	0	0	6
EIN_029180_intron1	GTTTGATACTTATAAAAGTCTTTTTTTGTATTAAAAGATAG	GTAG	0	0	0	0	0	0		0	0	0	0		0	0	0	0		0	0	0	0		0	0	0	0		0	0	0	0		0	0	0	0		0	0	0	0
EIN_029210_intron1	GTTTGTTTACCCACATTATACCTTTTTTAATTAAAGAGTAACCATTAATTGTATAG	GTAG	1	0	0	0	0	0		1	0	0	0		1	0	0	0		1	0	0	0		0	0	0	0		1	0	0	0		1	0	0	0		1	0	0	0
EIN_029260_intron1	GTTTGTTGATTTTCATCAAAAATGTTTTACAAAATGTTATTAAAATTACTCGACTGTTCTATATAACACATTCACGTGAAG	GTAG	1	0	0	0	0	0		0	0	0	0		1	0	0	0		1	0	0	0		0	0	0	0		0	0	0	0		0	0	0	0		0	0	0	0
EIN_029260_intron2	GTTTGTTGCTCATTGTTTTGATTCAATGAACAAATGGAATAACAAAGAG	GTAG	1	0	0	0	0	0		0	0	0	0		1	0	0	0		1	0	0	0		1	0	0	0		0	0	0	0		1	0	0	0		0	0	0	0
EIN_029300_intron1	NNNNNNNNNNNNNNNNNNNNNNNNNNNNNNNNNNNNNNNNNNNNNNNNNNNNNNNNNNNNNNNNNNNNNNNNNNNNNNNNNNNNNNNNNNNNNNNN	N	0	0	0	0	0	0		0	0	0	0		0	0	0	0		0	0	0	0		0	0	0	0		0	0	0	0		0	0	0	0		0	0	0	0
EIN_029360_intron1	GTTTGGTCTTGTTAACATCGTTGACACATTAATGAGTTATAGTTTACATAGTAATATATTATAGATTGGATTCATGGGTAG	GTAG	1	0	0	1	0	8		1	0	0	0		1	0	0	2		1	0	0	6		0	0	0	0		1	0	0	0		0	0	0	0		0	0	0	0
EIN_029360_intron2	GTTTGTTTTATAATATATTTATTATAATTGTATAATAATGTTCTATTTATGGATCAACATTAACTGACTCCAAG	GTAG	1	0	0	0	0	0		1	0	0	0		1	0	0	0		1	0	0	0		0	0	0	0		1	0	0	0		1	0	0	0		1	0	0	0
EIN_029410_intron1	GTTTGTTCACTATATGTTCTAGTTTAATTTATAATAAAATAACTATAAAATATAGTTTATGATTTATAGAGTGAAACGACACTGATGAGTAG	GTAG	1	0	0	0	0	0		1	0	0	0		1	0	0	0		0	0	0	0		0	0	0	0		0	0	0	0		1	0	0	0		1	0	0	0
EIN_029410_intron2	GTTTGTTTTTTACTGTATTACTCTTAATAGGAAGTTGTATTATAATGTGTAATACATCGTTTTCTCATCACACACAAAAGAAAGGTATTATTAGAATAACTAATACATGTGGTAGATTGAAAATAACGGAATAG	GTAG	1	0	0	0	0	0		1	0	0	0		1	0	0	0		0	0	0	0		0	0	0	0		0	0	0	0		0	0	0	0		0	0	0	0
EIN_029430_intron1	GTTTGTTAGATTTAATTTTTATTAAATCACAATTACTAACAAATGAACAGTTTATAAACTATTATTTATTACATACTCAAAAATAG	GTAG	1	0	0	0	0	0		0	0	0	0		1	0	0	0		0	0	0	0		1	0	0	0		0	0	0	0		0	0	0	0		0	0	0	0
EIN_029470_intron1	GTTTGTTATTAATTACAATAACTATAATTTTAATACAGTGTTTCAATGTACTAATACATACTATAATTGTATCATATATTAACTATACATTCATCCTAAAG	GTAG	1	0	0	1	0	7		1	0	0	0		1	0	0	7		1	0	0	0		1	0	0	0		1	0	0	0		0	0	0	0		1	0	0	0
EIN_029480_intron1	GTTTGTTTCTCGTCTTATTCATAATATTTTATTTACTTACAAATGACTCACACAAAG	GTAG	1	0	0	0	0	0		0	0	0	0		0	0	0	0		1	0	0	0		0	0	0	0		0	0	0	0		0	0	0	0		0	0	0	0
EIN_029490_intron1	GTTTGTTTGCATTTTTGTCAACTTTTGTGCCCATTTTTCTTTCAAAGATAATAATTGTATTTTTAGAATATTACCGATATATTCTGTTGATTCGGTGTTTTTCTTTTCGTTCAAAATCCACACCAAGTGACATGCAG	GTAG	0	0	0	0	1	508		0	0	0	0		0	0	0	0		0	0	0	124		0	0	0	320		0	0	0	3		0	0	0	60		0	0	0	1
EIN_029510_intron1	GTTTGTTATCACACGCTACTTTTTACATGTTCAATTTTGGACTTTGAATACTCACAACAAG	GTAG	1	0	0	0	0	0		0	0	0	0		1	0	0	0		1	0	0	0		1	0	0	0		0	0	0	0		0	0	0	0		1	0	0	0
EIN_030080_intron1	GTCACAGTTGACAAAGTTGTCTCCACACTTGGTGNNNNNNNNNNNNNNNNNNNNNNNNNNNNNNNNNNNNNNNNNNNNNNNNNNNNNNNNNNNNNNNNNNNNNNNNNNNNNNNNNNNNNNNNNNNNNNNNNNNN	GTN	0	0	0	0	0	0		0	0	0	0		0	0	0	0		0	0	0	0		0	0	0	0		0	0	0	0		0	0	0	0		0	0	0	0
EIN_030080_intron2	GTCACAACACTCACAGAAAAGTCGTTTTATAG	GTAG	0	0	0	0	0	0		0	0	0	0		0	0	0	0		0	0	0	0		0	0	0	0		0	0	0	0		0	0	0	0		0	0	0	0
EIN_030500_intron1	GTTATCATATTGGTTGTTATATTGTTTGTGAAAATATTCAATCATTTAAAACATAAAANNNNNNNNNNNNNNNNNNNNNNNNNNNNNNNNNNNNNNNNNNNNNNNNNNNNNNNNNNNNNNNNNNNNNNNNNNNNNNNNNNNNNNNNNNNNNNNNNNNNTATTAAAACAAG	GTNAG	0	0	0	0	0	0		0	0	0	0		0	0	0	0		0	0	0	0		0	0	0	0		0	0	0	0		0	0	0	0		0	0	0	0
EIN_031010_intron1	GTTTTTTGAATTGAAAACAACTTTTTTATTTATTTAATATTAATAATTTATTATTATTTAATTGTTTGTTTGTTATAAATAAGAATGTTAAAAAAATGTCAATGAG	GTAG	0	0	0	0	0	0		0	0	0	0		0	0	0	0		0	0	0	0		0	0	0	0		0	0	0	0		0	0	0	0		0	0	0	0
EIN_031010_intron2	GTTTCAATTGGGAGCGTCTTGAAANNNNNNNNNNNNNNNNNNNNNNNNNNNNNNNNNNNNNNNNNNNNNNNNNNNNNNNNNNNNNNNNNNNNNNNNNNNNNNNNNNNNNNNNNNNNNNNNNNNNTGTCACAATAAAAGTACAACATTTCGTAAAACCCGACACTTAAAGAGGCGTATCACTTGTGAAATGCCTCTCTACAAGTATTAGTACAGTTACTCAATACACAG	GTNAG	0	0	0	0	0	2		0	0	0	0		0	0	0	1		0	0	0	0		0	0	0	0		0	0	0	0		0	0	0	1		0	0	0	0
EIN_031010_intron3	GTTTGGTGTGATGGAAGGGAAGGCGTTGCTGATGAAGTACTTGGGTGGTATTGACGCAG	GTAG	0	0	0	0	1	20		0	0	0	5		0	0	0	9		0	0	0	0		0	0	0	4		0	0	0	2		0	0	0	0		0	0	0	0
EIN_031430_intron1	GTTTGTTATTTGTCTTTTAGAACAGAGGTATTCATATTATTGTAATTATTGATATACTATTATTGGTGGTGTGATTTCTATAAAATCGAAAATGTGTCGTTTATTATGTGTATGTCAAGATTTGGAAATAACTCCTCGAGCGGTAGAAATAGACATATTTACTATATATTTACTATATATTTATTATATATTTATTATCTCTATTATTATAAAATTACTATACAATTACTATACAAAAATGTTTCACTTTTATTATTAATTATTATACAATTACTAATAATTGTTGCTAAATAATTTATATCACAAATATTATTTATATACTATATTATATATTATTAATTTTAATAAAATAAATACTTTAATCTTTATGATACAATACAAAAATGAAGATTAGAATTC…	GTAG	1	0	0	0	0	0		1	0	0	0		1	0	0	0		1	0	0	0		0	0	0	0		0	0	0	0		0	0	0	0		0	0	0	0
EIN_033110_intron1	GTTTGTTCTATATCATACATTTAGAAATGAATAACTTAAACATAG	GTAG	0	0	0	0	0	0		0	0	0	0		0	0	0	0		0	0	0	0		0	0	0	0		0	0	0	0		0	0	0	0		0	0	0	0
EIN_033110_intron2	GTTTGTTTCTCTTTCCTAAATTGCTAAAAACGTTTTTGCAATGACCAGCAG	GTAG	0	0	0	0	0	0		0	0	0	0		0	0	0	0		0	0	0	0		0	0	0	0		0	0	0	0		0	0	0	0		0	0	0	0
EIN_033110_intron3	GTTTGTTTTCATAAGAAATTATATATATATCTTGACACACAG	GTAG	0	0	0	0	0	0		0	0	0	0		0	0	0	0		0	0	0	0		0	0	0	0		0	0	0	0		0	0	0	0		0	0	0	0
EIN_033110_intron4	GTTTGTTTTCATTTTCGATATTGTTTTCATTTGTCCAAAACTCATTGCAAG	GTAG	0	0	0	0	0	0		0	0	0	0		0	0	0	0		0	0	0	0		0	0	0	0		0	0	0	0		0	0	0	0		0	0	0	0
EIN_033120_intron1	GTTGTGTTCAACAAGCCAAATACACCCACCAGACGAGAACAGTGAAGTCGAGATTTTTATTCGTGATGGTGTCGCTGTTGCCCAAAGAGTGGACTAATGGTGACTGGTGACCACCGAAACGACACAAATACCCAAG	GTAG	0	0	0	0	1	51		0	0	0	14		0	0	0	35		0	0	0	0		0	0	0	0		0	0	0	0		0	0	0	1		0	0	0	1
EIN_033130_intron1	GTTTGTTTCGATATTCTTACGACATTTTTTGGGCAAAACGTTTTGTGGCTTTTTTAACACTTTTACTTAACTAACTTTCTCACTTCACTTTTTCTCGGTGGTTTTGTATATTTTTAATTCTACTGGTTGAATATTTGTACTACCAAAGTGGTTTTAAAAATATGAATAATAAATGTCCAAAATTGGAACTGAAAAGCCACAAATGGTATTGCTTTTATTGTGATGAACGCTAATGTGTAG	GTAG	1	0	0	0	0	0		0	0	0	0		0	0	0	0		0	0	0	0		0	0	0	0		0	0	0	0		1	0	0	0		1	0	0	0
EIN_033130_intron2	GTTTGTTTTTCTTGCTAATTATTAATGAATATGTCGATTAAAACTAAACTCACATCAAAG	GTAG	1	0	0	0	0	4		1	0	0	0		1	0	0	0		0	0	0	4		0	0	0	0		0	0	0	0		1	0	0	0		1	0	0	0
EIN_033160_intron1	GTTTGTTCATTTAGTTTTCAGTGCTAAAAACCAAAAATGCAATTAACCTAATTCAACAG	GTAG	0	0	0	0	0	0		0	0	0	0		0	0	0	0		0	0	0	0		0	0	0	0		0	0	0	0		0	0	0	0		0	0	0	0
EIN_033160_intron2	GTTTGTTATTGTCAACACCACTTCGATTATTCTGACTTCTAG	GTAG	1	0	0	0	0	1		0	0	0	0		0	0	0	0		1	0	0	0		0	0	0	1		0	0	0	0		0	0	0	0		0	0	0	0
EIN_033160_intron3	GTTTGTTCAATTTTTTGTGAAATGGAAGAAACTCATAGCAAG	GTAG	1	0	0	0	0	1		0	0	0	0		0	0	0	0		1	0	0	0		0	0	0	1		0	0	0	0		0	0	0	0		0	0	0	0
EIN_033160_intron4	GTTTGTTCTTATTACTACACAAATATTCGTTTTTCTCCCAACCGTGTTGTTTTATTTCAAAGCAAATAAGTGATAAACAAAAGTTATAATTATTAAAACTATAAATCAACTAAACTTGCAAGACCAAGAAATAGTTTGCTAGTTGCAGAACTAAAGATAAATGTTAATAGAAAAGAAACTAATCGAGCAG	GTAG	1	0	0	0	0	0		0	0	0	0		0	0	0	0		1	0	0	0		0	0	0	0		0	0	0	0		1	0	0	0		0	0	0	0
EIN_033200_intron1	GTTTGTTCTTGTTGAAATTGGTTATGGTACATAGAAAAGTTTGAGACTTAAACATAG	GTAG	1	0	0	0	0	4		1	0	0	0		1	0	0	0		1	0	0	0		0	0	0	0		1	0	0	0		1	0	0	2		1	0	0	2
EIN_033220_intron1	GTTTGTCGATCCACACACTTTTCTCAATAACGTATAG	GTAG	0	0	0	0	0	0		0	0	0	0		0	0	0	0		0	0	0	0		0	0	0	0		0	0	0	0		0	0	0	0		0	0	0	0
EIN_033220_intron2	GTTTGTTCTCTTTCTTATTAACAATTAAAACACACAAACATGACACGCAG	GTAG	0	0	0	0	0	0		0	0	0	0		0	0	0	0		0	0	0	0		0	0	0	0		0	0	0	0		0	0	0	0		0	0	0	0
EIN_033320_intron1	GTTTGTTTCGTTTATTAAATAGAAGTCGAATGTACTCTTATACTTGTACAACAACTTATCGATAG	GTAG	1	0	0	0	0	0		1	0	0	0		1	0	0	0		0	0	0	0		0	0	0	0		0	0	0	0		0	0	0	0		0	0	0	0
EIN_033330_intron1	GTTTGTATCGACGACAAAAGAATTATTTAACGATGAG	GTAG	0	0	0	0	0	0		0	0	0	0		0	0	0	0		0	0	0	0		0	0	0	0		0	0	0	0		0	0	0	0		0	0	0	0
EIN_033360_intron1	GTTTGTTTAATGTCTTAAAAAGAGTAACACGATTGACGAATAG	GTAG	0	0	0	0	0	0		0	0	0	0		0	0	0	0		0	0	0	0		0	0	0	0		0	0	0	0		0	0	0	0		0	0	0	0
EIN_033390_intron1	GTTTGTTTTGTTGTATGTATTGTATATCAATATTACCAGAATAGTATAAACAATTTAACAGTTTTTAATATAGTATAATTATATATATCATCAATTAATAG	GTAG	0	1	0	0	0	0		0	1	0	0		0	1	0	0		0	1	0	0		0	1	0	0		0	0	0	0		0	1	0	0		0	0	0	0
EIN_033530_intron1	GTTTGTTTAAAATATCAATTCAATAGATTGATTTTTCGTACTCACACTCAG	GTAG	1	0	0	0	0	0		0	0	0	0		0	0	0	0		1	0	0	0		0	0	0	0		0	0	0	0		0	0	0	0		0	0	0	0
EIN_033530_intron2	GTTTGTTTATTTCAACTAATAATGAAAAACTCACATCCAG	GTAG	1	0	0	0	0	0		0	0	0	0		0	0	0	0		1	0	0	0		0	0	0	0		0	0	0	0		0	0	0	0		0	0	0	0
EIN_033540_intron1	GTTTGTTCTTTTTTATCGTTTATCACTCAAAATGGATGCTTTCGTTTATTACATTTGAATTGATACACATTTCATTCTCGTTAAAAAGTTTCAACTTGATATTGAAGTGTTCTATTTTCGACATTTCAATAGAACACTCCCAATCAACCAATACATAATCACTGAGTATATTCTGATCAATAG	GTAG	1	0	0	0	0	0		0	0	0	0		1	0	0	0		0	0	0	0		0	0	0	0		0	0	0	0		1	0	0	0		1	0	0	0
EIN_033560_intron1	GTTTGTTTCTATTCTGAACTTTAGATGACTTTCGATGTTAATTTCATTCACAACTAG	GTAG	1	0	0	0	0	0		1	0	0	0		1	0	0	0		1	0	0	0		1	0	0	0		0	0	0	0		0	0	0	0		0	0	0	0
EIN_033610_intron1	GTTTGTTTCGCATGAGTTTTTAATGTGCTTTGACTGACATACAG	GTAG	0	0	0	0	0	1		0	0	0	0		0	0	0	1		0	0	0	0		0	0	0	0		0	0	0	0		0	0	0	0		0	0	0	0
EIN_033620_intron1	GTTTGTTAACTCTTAAATTATAGTATTTTTCAAAACACATCAATAACACAAAG	GTAG	1	0	0	0	0	0		0	0	0	0		1	0	0	0		0	0	0	0		0	0	0	0		0	0	0	0		0	0	0	0		0	0	0	0
EIN_033620_intron2	GTTTGTCTTTCTCATCACAAGTTAAACTTCAAAGCTCGTATTCATTTGCTCACTTTTAG	GTAG	1	0	0	0	0	0		1	0	0	0		0	0	0	0		1	0	0	0		0	0	0	0		0	0	0	0		0	0	0	0		0	0	0	0
EIN_033630_intron1	GTTTGTTATATTTTACTTTAGTTGACCTTTATTATTAATATTACTGTATAGAACTATCCACTAATGATTAG	GTAG	1	0	0	0	0	0		1	0	0	0		0	0	0	0		0	0	0	0		1	0	0	0		0	0	0	0		1	0	0	0		1	0	0	0
EIN_033640_intron1	GTTTGTTTTTGTGCAATTATTGAGGTATCCAAAGAGTAAAAGATCAATACAACAGTGTTCACAATTAG	GTAG	1	0	0	0	0	0		0	0	0	0		0	0	0	0		0	0	0	0		0	0	0	0		1	0	0	0		1	0	0	0		0	0	0	0
EIN_033660_intron1	GTTTGTTATATACATTTTAACTATATTTTTATTATAATTTAACTATATTATTAATTATCTAACGCACAG	GTAG	0	0	0	0	0	0		0	0	0	0		0	0	0	0		0	0	0	0		0	0	0	0		0	0	0	0		0	0	0	0		0	0	0	0
EIN_033680_intron1	GTTTGTTGCACCGTGTTAATTGTTTCACTCTAATCAATAG	GTAG	1	0	0	0	0	3		0	0	0	0		0	0	0	0		0	0	0	3		0	0	0	0		1	0	0	0		0	0	0	0		0	0	0	0
EIN_033690_intron1	GTTTGTTTTTTCTCTTTTTTTACGCTTATTAATCTGCCCATTCGGACATAATCACAAAAATGAGAGATTGACAATTAG	GTAG	1	0	0	0	0	0		1	0	0	0		1	0	0	0		1	0	0	0		1	0	0	0		0	0	0	0		0	0	0	0		0	0	0	0
EIN_033700_intron1	GTTTGTTCGAAGCTTACAAGTCTGGTCTTTTAATTGTTTTTTAAAACAATGAATGACATATAG	GTAG	0	0	0	0	0	0		0	0	0	0		0	0	0	0		0	0	0	0		0	0	0	0		0	0	0	0		0	0	0	0		0	0	0	0
EIN_033700_intron2	GTTTGTTTACTTTCATTCTATTTATTATTATTATAATAGTAATTATTATTATCATTAGTCGAACAAATGGTTTATAAATAG	GTAG	0	0	0	0	0	0		0	0	0	0		0	0	0	0		0	0	0	0		0	0	0	0		0	0	0	0		0	0	0	0		0	0	0	0
EIN_033700_intron3	GTTTGTTTTGTTGTTATTGTCTCAAAGGAAACATCGTTTGACTCATCGATAG	GTAG	0	0	0	0	0	0		0	0	0	0		0	0	0	0		0	0	0	0		0	0	0	0		0	0	0	0		0	0	0	0		0	0	0	0
EIN_033740_intron1	GTTTGTTTTTAATACTTATGTATTTGTGTATTAGTACCATTTGGTTTACTTTGGTTTGACAATAGTTCAGATAGTCCAGTGTACTAACAAGCAG	GTAG	0	0	0	0	0	0		0	0	0	0		0	0	0	0		0	0	0	0		0	0	0	0		0	0	0	0		0	0	0	0		0	0	0	0
EIN_033750_intron1	GTTTGTATTATAATTTATAGTTTATGGTACCATATACATAGTTATAAATATAGAATTCACGTGGAG	GTAG	1	0	0	0	0	0		0	0	0	0		0	0	0	0		0	0	0	0		0	0	0	0		1	0	0	0		1	0	0	0		1	0	0	0
EIN_033800_intron1	GTTTGTTATTGTATTATTAATATTTAGTAATTATAGTAATTAATTACTATTACCATATTTTTGTAATGTTAAATGCGACTCACATTTAG	GTAG	1	0	0	0	0	0		1	0	0	0		1	0	0	0		1	0	0	0		1	0	0	0		1	0	0	0		1	0	0	0		1	0	0	0
EIN_033810_intron1	GTTTGGTAATTTATAATATATTTTATTATATATTTATTATAATATATTTATTAACACGTTAG	GTAG	1	0	0	0	0	0		0	0	0	0		1	0	0	0		0	0	0	0		0	0	0	0		0	0	0	0		0	0	0	0		0	0	0	0
EIN_033850_intron1	GTTTGTTGGTTGCCTTTTGGAATGGTTTGAAGAGAATAACACTGAG	GTAG	1	0	0	0	0	0		0	0	0	0		1	0	0	0		1	0	0	0		0	0	0	0		0	0	0	0		0	0	0	0		0	0	0	0
EIN_033850_intron2	GTTTGTTCTGATGAATTTTCTTTGTATCATAAAAGGTAAAATGAGTTTTTTTGAAATGAATTAATAAATAG	GTAG	1	0	0	0	0	0		0	0	0	0		1	0	0	0		1	0	0	0		1	0	0	0		1	0	0	0		1	0	0	0		0	0	0	0
EIN_033870_intron1	GTTTGTTTCGGCGTCCGAAAGAGGGTTTTCTCCTTCGACTAAAAATAAATGTTTAATATAGTTAACGCCTAG	GTAG	1	0	0	1	0	20		1	0	0	7		1	0	0	6		0	0	0	0		1	0	0	0		0	0	0	0		1	0	0	7		0	0	0	0
EIN_033900_intron1	GTTTGCTGTCTTTGGTTCTTTTTTTAGAACATCAGTATAGTATAAATTACTATACAAATCTAGAAAATGTTATATTTATTTATAGCATTCTATTCAATATATTCAACTGACTGTATAG	GTAG	0	0	0	0	0	0		0	0	0	0		0	0	0	0		0	0	0	0		0	0	0	0		0	0	0	0		0	0	0	0		0	0	0	0
EIN_033970_intron1	GTTTGGTTGAATTTATTCAACAAATTATCGACCGTTAATGAACTAAATAAAAAAACAAGGTCGTCAAAAATTTATATTTCAAGAGGTAACTATACTATATTAATACTATTAACTATATTAGTTAGTAACACTTTCTAAGTAAAACTCCATAGAGTTTTAACTTAGAAATGGATTCAAACTCTTCAAAAACTTGAAAAGCGGTTCAAAAATTCAAAAGAAAAACTTGAAAATCAAACCAGTTTGTTATACACCAATGTCTCAAGTATAATATTAACAAG	GTAG	0	0	0	0	1	6		0	0	0	0		0	0	0	0		0	0	0	0		0	0	0	1		0	0	0	0		0	0	0	5		0	0	0	0
EIN_033980_intron1	GTTTGTTCAATTAAATACCACCAATGAGTGACTTACAATATAG	GTAG	0	0	0	0	0	0		0	0	0	0		0	0	0	0		0	0	0	0		0	0	0	0		0	0	0	0		0	0	0	0		0	0	0	0
EIN_033980_intron2	GTTTGTCTCTTTGTATCACCAAACACACGAATAACACTGTAG	GTAG	0	0	0	0	0	0		0	0	0	0		0	0	0	0		0	0	0	0		0	0	0	0		0	0	0	0		0	0	0	0		0	0	0	0
EIN_033980_intron3	GTTTGTTTTATCTTTGTATTACTTGATTACAAAAGACTGACTCATAG	GTAG	0	0	0	0	0	0		0	0	0	0		0	0	0	0		0	0	0	0		0	0	0	0		0	0	0	0		0	0	0	0		0	0	0	0
EIN_034000_intron1	GTTAAGACCAGGCACTTCACTTGAAAGAATTACTANNNNNNNNNNNNNNNNNNNNNNNNNNNNNNNNNNNNNNNNNNNNNNNNNNNNNNNNNNNNNNNNNNNNNNNNNNNNNNNNNNNNNNNNNNNNNNNNNNNNCCCCCATTTCTTCCATTTATGCGTGCAACAG	GTNAG	0	0	0	0	0	0		0	0	0	0		0	0	0	0		0	0	0	0		0	0	0	0		0	0	0	0		0	0	0	0		0	0	0	0
EIN_034020_intron1	GTTTGTTCATTCCACTTTTGTTATCTACAAACTTTATAACGACAATAGGTATAATATATTTATAGTATATTTATTATAATTTATAGTAAATTGATGTGAAG	GTAG	0	0	0	0	0	0		0	0	0	0		0	0	0	0		0	0	0	0		0	0	0	0		0	0	0	0		0	0	0	0		0	0	0	0
EIN_034030_intron1	GTTTGTTCTTTTTTTAATATAAATAAAGTCATAGTCCTCACTTGAAG	GTAG	1	0	0	0	0	0		1	0	0	0		1	0	0	0		0	0	0	0		0	0	0	0		0	0	0	0		0	0	0	0		0	0	0	0
EIN_034030_intron2	GTTTGTATTTCAATATATGTTTTATATAAAAATACTCATATGAAG	GTAG	1	0	0	0	0	0		1	0	0	0		1	0	0	0		1	0	0	0		0	0	0	0		0	0	0	0		1	0	0	0		0	0	0	0
EIN_034040_intron1	GTTTGTTCTATTGATGTACAAAGAAAAACACATGACAAAGTAG	GTAG	1	0	0	0	0	0		1	0	0	0		0	0	0	0		1	0	0	0		0	0	0	0		0	0	0	0		0	0	0	0		0	0	0	0
EIN_034050_intron1	GTTTGTTGCATTTTTATGTGACGCAGCCATACAATAATATTAACTGAAAG	GTAG	1	0	0	0	0	5		1	0	0	0		0	0	0	0		1	0	0	0		0	0	0	0		0	0	0	0		1	0	0	3		1	0	0	2
EIN_034110_intron1	GTTTGTTTTAATTGCTTCAATTATATTTATAATAAATATCATTTATAATAATTATAGTAATTATAATAATAACATATAG	GTAG	0	0	0	0	0	0		0	0	0	0		0	0	0	0		0	0	0	0		0	0	0	0		0	0	0	0		0	0	0	0		0	0	0	0
EIN_034140_intron1	GTTTGTTCTATTCTATTATTAGATATTATAAAGTATAATAATAGAATATTATTATAATATTTATTTTATAAATTAACTAGTTAG	GTAG	1	0	0	0	0	0		0	0	0	0		0	0	0	0		1	0	0	0		1	0	0	0		1	0	0	0		1	0	0	0		0	0	0	0
EIN_034150_intron1	GTTTGTATTCTCTGTACCATATATATAATATTTTTATTATAAAAATTACTATACTCAATATGACCTGTATTATATATTAATCAATAG	GTAG	1	0	0	0	0	0		1	0	0	0		0	0	0	0		0	0	0	0		0	0	0	0		0	0	0	0		0	0	0	0		0	0	0	0
EIN_034170_intron1	GTTTGTTGTTTTCCGTGACTTATTGAAAAGAAATACTAACTGAATAG	GTAG	1	0	0	0	0	0		0	0	0	0		0	0	0	0		0	0	0	0		0	0	0	0		1	0	0	0		0	0	0	0		0	0	0	0
EIN_034210_intron1	GTTTGTTTTGTTGCCTCTAACTTTGTTTGTGTGATAAAACGTTGACAGACAG	GTAG	1	0	0	0	0	1		0	0	0	0		1	0	0	0		1	0	0	0		0	0	0	1		1	0	0	0		0	0	0	0		0	0	0	0
EIN_034210_intron2	GTTTGCTTCTTAGATAACACAATTTTCAACGTTACAAGTGTATAGACATGATAAGTATAACAAATAG	GTAG	1	0	0	0	0	0		1	0	0	0		1	0	0	0		1	0	0	0		0	0	0	0		1	0	0	0		0	0	0	0		0	0	0	0
EIN_034210_intron3	GTTTGTTATTAATAGTTATATAGTTCATGCATGCAACAAGAAAATAACTCCATAG	GTAG	1	0	0	0	0	2		1	0	0	0		1	0	0	0		1	0	0	2		0	0	0	0		1	0	0	0		1	0	0	0		1	0	0	0
EIN_034270_intron1	GTTTGTAATATACATATACTATACATTTCTAATTCTTTTATTATAAAATATAGTTAAACAAATTTATAGATAG	GTAG	1	0	0	0	0	0		1	0	0	0		1	0	0	0		1	0	0	0		0	0	0	0		1	0	0	0		1	0	0	0		0	0	0	0
EIN_034310_intron1	GTTTGTTTTGACGCAAGTAACATAAAAGAACTTGGAAAAAACACAGAACTTAAAAATAG	GTAG	0	0	0	0	0	0		0	0	0	0		0	0	0	0		0	0	0	0		0	0	0	0		0	0	0	0		0	0	0	0		0	0	0	0
EIN_034310_intron2	GTTTGTTGGCCTTCCTCGATTATTCAACCTCTTATGTCGTGTCATTCCAATCTCGGGGTTCATTATTTTTACTATTCAAATTACCATTTTTTTACTATATTTTATAGTTATTCCTAATCAATATTTATATAAATAGAGCACTGTTTTAATTCATCGTTTAAGTTATAATAGTAAATTGGTTTATAATTATGGAACGAACAGACTTATAAGAAGAAAAGATAGAAAG	GTAG	0	0	0	0	0	0		0	0	0	0		0	0	0	0		0	0	0	0		0	0	0	0		0	0	0	0		0	0	0	0		0	0	0	0
EIN_034420_intron1	GTTTGTTTTATTTTATAGATTATTTATAATAAATAATAGAATACATATAACTTTTTATATTTTATTAATGTTAATAATAATAATATAGTATATTATAGTTTAGACGACTAAGAGAAGTAGAATGGAGTAACACAAAG	GTAG	0	0	0	0	0	0		0	0	0	0		0	0	0	0		0	0	0	0		0	0	0	0		0	0	0	0		0	0	0	0		0	0	0	0
EIN_034420_intron2	GTTTGTTATTATAACTTAACATATATATAATATCCAATTATTCTTGAATAGTATTATATTATATTATTTATTATTAATACATATATTATAACATTGAAATGACTATCTAG	GTAG	0	0	0	0	0	0		0	0	0	0		0	0	0	0		0	0	0	0		0	0	0	0		0	0	0	0		0	0	0	0		0	0	0	0
EIN_034460_intron1	GTTTCTTTTTCAATGTTATTTACTCTTTTAAAATTGCTGTAATTGAGCACATTACAATTCAAAGCACTTCCAACTGCCTTTTCAAGAGTTGAAGAATACCTCAAAATTGGAATAACACTATAG	GTAG	1	0	0	1	0	6		0	0	0	0		1	0	0	1		1	0	0	0		0	0	0	0		0	0	0	0		0	0	0	5		0	0	0	0
EIN_034480_intron1	GTTTGTTCTACACAATTTAGAATAAGTTGAATGTGAGTTTAGTACAACAAAAGGTATTGGTTGAGTATAAAAGGAGTAACACCTAG	GTAG	0	0	0	0	0	0		0	0	0	0		0	0	0	0		0	0	0	0		0	0	0	0		0	0	0	0		0	0	0	0		0	0	0	0
EIN_034480_intron2	GTTTGTCTTTAACTCTTCCGTTCAAGTAGAAGTAGTCAGGACTCCTTCTCAAAATACATGTGATGATATTGACGTGAAG	GTAG	1	0	0	0	0	0		1	0	0	0		0	0	0	0		1	0	0	0		1	0	0	0		1	0	0	0		0	0	0	0		0	0	0	0
EIN_034520_intron1	GTTTGTTTATTAGTATAATGTTGGTTGAGTCCCTGTTGAATATCGATTCTGTTATTTATGTGGAATGATATGTTTAACTAGTAG	GTAG	1	0	0	0	0	2		1	0	0	0		1	0	0	0		1	0	0	0		0	0	0	0		0	0	0	0		1	0	0	0		1	0	0	2
EIN_034530_intron1	GTTTGTTCTCTTCATTCTTATATAGTATAATTATAATTACTATTATTCTATAACTTTATTCAAAATTAG	GTAG	1	0	0	0	0	0		1	0	0	0		1	0	0	0		1	0	0	0		1	0	0	0		1	0	0	0		0	0	0	0		0	0	0	0
EIN_034550_intron1	GTTTGTTTCTCTTCTTCCATTTATATATTATAGTATAATATAATATATAGTATAATATATATATATATATATAACATACGACTTACAAATAG	GTAG	1	0	0	0	0	0		1	0	0	0		1	0	0	0		0	0	0	0		0	0	0	0		0	0	0	0		1	0	0	0		0	0	0	0
EIN_034560_intron1	GTGTGTATTTATATAAAAAAATAACAAGAAG	GTAG	0	0	0	0	0	0		0	0	0	0		0	0	0	0		0	0	0	0		0	0	0	0		0	0	0	0		0	0	0	0		0	0	0	0
EIN_034620_intron1	GTTTGTATTGTATCACATTTACTCATTACATATTATTAACAAGTAAAGTGATTAAACATTAGAATTTTGTGTAATATGTTTTAACTCTTTGATTTTGTATTATTATTATATGGGTGAAAACAAAAACATTAACAAATAG	GTAG	1	0	0	0	0	1		0	0	0	0		1	0	0	0		1	0	0	0		0	0	0	0		0	0	0	0		0	0	0	1		1	0	0	0
EIN_034640_intron1	GTTTGTTGCGTTTGACATATAATAATTCTATAGTATATAGTATATATATAGTATATATACTATATATAATCAACGAAATAATGAACAGGTCAATGGGTTCATATACTTTGAGTACATCCCCTNNNNNNNNNNNNNNNNNNNNNNNNNNNNNNNNNNNNNNNNNNNNNNNNNNNNNNNNNNNNNNNNNNNNNNNNNNNNNNNNNNNNNNNNNNNNNNNNNNNNATATACTATATATATACTATATATTATATATACTATATAGTATATATATAGTATATATACTATATATAATCAACGAAATAATGAACAG	GTNAG	0	0	0	0	0	0		0	0	0	0		0	0	0	0		0	0	0	0		0	0	0	0		0	0	0	0		0	0	0	0		0	0	0	0
EIN_034640_intron2	GTTTGTGTGATTTGTTCTACCTCATATATGAAGGTGTTGTATTAACGATATAG	GTAG	0	0	0	0	0	0		0	0	0	0		0	0	0	0		0	0	0	0		0	0	0	0		0	0	0	0		0	0	0	0		0	0	0	0
EIN_034640_intron3	GTTTGTTGAAGCAATTCATTATTATAATAATTATAACTAATTATAACTAATTTATAATTAATTAATAATAACACTTTAG	GTAG	1	0	0	0	0	0		0	0	0	0		1	0	0	0		0	0	0	0		1	0	0	0		1	0	0	0		1	0	0	0		1	0	0	0
EIN_034670_intron1	GTTTGTTAATTTGTAACTCATTCATGTTGAAGTATGGGAACAATAATATATAATATAAAGAACTATTTGAATATGAAGAGTGAAGCAGAAGTAACGGACTAG	GTAG	1	0	0	1	0	106		1	0	0	60		1	0	0	45		1	0	0	0		1	0	0	0		1	0	0	0		1	0	0	0		1	0	0	1
EIN_034690_intron1	GTTTGTTCTTTGCATTTCCTTGACTCAACACAATAACAAAGCAG	GTAG	1	0	0	0	0	0		1	0	0	0		1	0	0	0		1	0	0	0		0	0	0	0		1	0	0	0		0	0	0	0		0	0	0	0
EIN_034690_intron2	GTTTGTTTGCGAATTTTCTTTCATTTGATATTTATGGAGCGACGCAAGTAACAAAAAG	GTAG	1	0	0	0	0	0		1	0	0	0		1	0	0	0		1	0	0	0		1	0	0	0		1	0	0	0		0	0	0	0		0	0	0	0
EIN_034740_intron1	GTCGACAATTCAATCAACTTCATCGAAGACGACNNNNNNNNNNNNNNNNNNNNNNNNNNNNNNNNNNNNNNNNNNNNNNNNNNNNNNNNNNNNNNNNNNNNNNNNNNNNNNNNNNNNNNNNNNNNNNNNNNNNTTCAACAAG	GTNAG	0	0	0	0	0	0		0	0	0	0		0	0	0	0		0	0	0	0		0	0	0	0		0	0	0	0		0	0	0	0		0	0	0	0
EIN_034770_intron1	GTTTGTTTTCTTTGCTTGAAATTTCATATTTATATAACGTGTTCGTATTTGTTAAATAACTGCGCCTTTATTTGAGATCTTTATATCAGTTTGACACATAG	GTAG	1	0	0	0	0	1		0	0	0	0		1	0	0	0		0	0	0	1		0	0	0	0		0	0	0	0		0	0	0	0		0	0	0	0
EIN_034800_intron1	GTTTGTTGTGTTTATAAAGTAAACCAAAAGATATCTATTTGGTATAGAAAAGTGTTTATCTAATCTTTTAATAGTTGTAGAATTAAAGTAATTTCATAGCAAATACTTTAAATATTATAAATAAATATAAAATAGTATATAGATTATAAATTTATTCTATAAATTAAGTAGATTCAAGGCTATTTTAATAACACACTTGATATGGAAAAGTAACAAGAAG	GTAG	1	0	0	0	0	0		1	0	0	0		1	0	0	0		1	0	0	0		1	0	0	0		1	0	0	0		1	0	0	0		0	0	0	0
EIN_034860_intron1	GTTTGTTACCGTTTTATTGTGATCGAATTGAATAACAAGTAG	GTAG	0	0	0	0	0	0		0	0	0	0		0	0	0	0		0	0	0	0		0	0	0	0		0	0	0	0		0	0	0	0		0	0	0	0
EIN_034900_intron1	GTTTGTTGATATATATGATATACTTGTTACGATGACTCTATAGTAAAGAGATGGATAAATAGAAGCACTCAAATATAG	GTAG	1	0	0	0	0	0		1	0	0	0		1	0	0	0		0	0	0	0		0	0	0	0		0	0	0	0		0	0	0	0		0	0	0	0
EIN_034920_intron1	GTTTGTTGTATTCTATATATATACTATACTATTAATATAGTATAGTATAAATACTAATAATCCATAATAATTAATATTTATTATAGTAGATGGTTTAATGAACTGACTGATAG	GTAG	0	0	0	0	0	0		0	0	0	0		0	0	0	0		0	0	0	0		0	0	0	0		0	0	0	0		0	0	0	0		0	0	0	0
EIN_034950_intron1	GTTTGGTTTTCATGAATAGTTCTCAAACCATTGAAATTAACCATTAG	GTAG	1	0	0	0	0	0		1	0	0	0		1	0	0	0		1	0	0	0		1	0	0	0		1	0	0	0		1	0	0	0		1	0	0	0
EIN_034960_intron1	GTGTGTTTGTCGATACTTATTCATTTACTAATAGTTTTCTAGCAACAATAGAACATAATTTTGTATAGAAAAGAAACTATTTAAAGTATACTCTCCCAAATATATAAAAAATATCAATTAATTATAGTATCCATTATTTTATTATATCATTATAATTAATTAATTAAAATATTAATTAAAATAACATTCAG	GTAG	1	0	0	0	0	0		0	0	0	0		1	0	0	0		0	0	0	0		0	0	0	0		0	0	0	0		0	0	0	0		0	0	0	0
EIN_035100_intron1	GTTTGTTATATTATTATATTATTATTATATTATTATATTTATATTATAATATTATAACTATATAATTACTATTCTATTACTATTATTCAATCATTCATAAATATAATATCTATATAATTAAATATATTAATAATATATGGTATAATCAATAG	GTAG	1	0	0	0	0	0		0	0	0	0		1	0	0	0		1	0	0	0		0	0	0	0		1	0	0	0		1	0	0	0		0	0	0	0
EIN_035100_intron2	GTTTGTGTAGTATATTCTTCATTAACTTCGTTATGAAGGTTTTAATGACAATTAG	GTAG	1	0	0	0	0	0		0	0	0	0		1	0	0	0		1	0	0	0		0	0	0	0		1	0	0	0		0	0	0	0		0	0	0	0
EIN_035150_intron1	GTTTGTTCATTCATTAAAAAGGTATAAGAAGAGGGAAACAAG	GTAG	0	1	0	0	1	13		0	1	0	0		0	1	0	1		0	1	0	0		0	1	0	11		0	1	0	1		0	1	0	0		0	0	0	0
EIN_035160_intron1	GTTTGTTTTTAACTCACAAATTGTGTCACAGAAATGGGGAGTAACATGAAG	GTAG	0	0	0	0	0	0		0	0	0	0		0	0	0	0		0	0	0	0		0	0	0	0		0	0	0	0		0	0	0	0		0	0	0	0
EIN_035160_intron2	GTTTGTTCTTCCTTTCATATGATGAACTCTACAATAATGAACTATTCCAAACTAGTATTTTTACTATTAACACGTTTTATAATAAAAGTACTATAATTAATAATTACATTAACTAACACGTATAG	GTAG	1	0	0	0	0	0		0	0	0	0		1	0	0	0		0	0	0	0		0	0	0	0		0	0	0	0		0	0	0	0		0	0	0	0
EIN_035190_intron1	GTATGTCGTTCATTTAATTTCTTTATTTGTACACACTTTTTGATATTAATTTGATAGTTTTAAACTAATGAATAG	GTAG	1	0	0	0	0	0		1	0	0	0		1	0	0	0		1	0	0	0		0	0	0	0		1	0	0	0		1	0	0	0		0	0	0	0
EIN_035210_intron1	GTTTGTTGTTTAACACAAATTACTTTAATAATAACTATAATAGTTAATTAATAATAATTAATAATAATTAATAACATACTAG	GTAG	1	0	0	0	0	0		1	0	0	0		0	0	0	0		1	0	0	0		0	0	0	0		1	0	0	0		0	0	0	0		1	0	0	0
EIN_035220_intron1	GTTTGTATATCAAATTTTGTTATTAAAAATGTTATTTCAATCAACAACCCGATGAGTTGTAACACGAGTAATCACAACAAG	GTAG	1	0	0	1	0	7		1	0	0	0		1	0	0	3		1	0	0	0		1	0	0	0		1	0	0	0		1	0	0	4		1	0	0	0
EIN_035230_intron1	GTTTGTTTTTGACTTGAGATTGGTTGATAATAACACATTAG	GTAG	0	0	0	0	1	10		0	0	0	0		0	0	0	0		0	0	0	10		0	0	0	0		0	0	0	0		0	0	0	0		0	0	0	0
EIN_035250_intron1	GTTTGTTTCTATTTAAATCAAATATTTTATAATAGTGTAACACAAATGTAATAATGAATAG	GTAG	1	0	0	0	0	0		0	0	0	0		1	0	0	0		1	0	0	0		0	0	0	0		0	0	0	0		0	0	0	0		0	0	0	0
EIN_035250_intron2	NNNNNNNNNNNNNNNNNNNNNNNNNNNNNNNNNNNNNNNNNNNNNNNNNNNNNNNNNNNNNNNNNNNNNNNNNNNNNNNNNNNNNNNNNNNNNNNN	N	0	0	0	0	0	0		0	0	0	0		0	0	0	0		0	0	0	0		0	0	0	0		0	0	0	0		0	0	0	0		0	0	0	0
EIN_035270_intron1	GTTTGTTTTTTAAATTCGATATCTCAAATGACGAATAG	GTAG	0	0	0	0	0	0		0	0	0	0		0	0	0	0		0	0	0	0		0	0	0	0		0	0	0	0		0	0	0	0		0	0	0	0
EIN_035270_intron2	GTTTGCTTTTTACGAAGAACGTTGGATTAATTAAATTAAAAACTCACAAACAG	GTAG	1	0	0	0	0	0		0	0	0	0		0	0	0	0		1	0	0	0		0	0	0	0		0	0	0	0		1	0	0	0		0	0	0	0
EIN_035280_intron1	GTTTGTTCATGACGTTACTTTGATTTTTTTGAAGTCAAAGCCATTTTTGGTTATTTTTAGTATTAAAATTTGTTGTTTCTTTGACAAAAAG	GTAG	0	0	0	0	0	0		0	0	0	0		0	0	0	0		0	0	0	0		0	0	0	0		0	0	0	0		0	0	0	0		0	0	0	0
EIN_035290_intron1	GTTTGTTTTTCATATTTTATAACCCTTTCTTACATTATTTTCTGATAAAAAG	GTAG	0	0	0	0	0	0		0	0	0	0		0	0	0	0		0	0	0	0		0	0	0	0		0	0	0	0		0	0	0	0		0	0	0	0
EIN_035290_intron2	GTTTGTTTTTTTCAGATACAAAATCAAAAATGTTATTCAAATGTTATTCACACCAAG	GTAG	1	0	0	1	0	19		1	0	0	0		0	0	0	0		0	0	0	19		0	0	0	0		0	0	0	0		0	0	0	0		0	0	0	0
EIN_035290_intron3	GTTTGTTTTACTATATTTATAATTCACTATATATATATTAATATTTATATTAATAATATTGATAATAATATATAGTTAGAATATAAAACTATTGAAACTATAATGAATCTTATATGTTAATACATAG	GTAG	1	0	0	0	0	0		0	0	0	0		0	0	0	0		1	0	0	0		1	0	0	0		0	0	0	0		0	0	0	0		0	0	0	0
EIN_035300_intron1	GTTTGTTCTTTTTTAATTATTAATTTATAATTATTAATTAAATCCATTTAATTATTAACTAACTATTAATGAACTATATTTAATCATCTATTCACAACAAG	GTAG	1	0	0	0	0	0		0	0	0	0		1	0	0	0		0	0	0	0		0	0	0	0		0	0	0	0		1	0	0	0		0	0	0	0
EIN_035300_intron2	GTTTGTTATTCTTAACGTGTACTTACTATTAATAATTATTATTATACTATTATTATCTAATTTAAATGAACCTAATCTATAACTTTGATATATATTATTATTAATTAATCTGTATTATTGTATAGTTATAATATATATAACTATATATATTGAACAATAAAATAACTCAATAG	GTAG	1	0	0	0	0	0		0	0	0	0		0	0	0	0		1	0	0	0		0	0	0	0		0	0	0	0		0	0	0	0		0	0	0	0
EIN_035310_intron1	GTTTGTTTTTTTATTGATTATTAATTTGTTAATAGTTAATTTATAACACACGTGGATTTCTTATAATCCTTTTCATGATTTATGGTTTTTAATAATATAACGAAAATATATTAATTATGTTAATATATTAATATTATTTAATTTATGAATTCCATGGTAAATATTATAATACAATTTTAATACATTATTTGAAAAAAATATTGTTAATTTAATTAATATTATTTACTAAAAAAAAG	GTAG	0	0	0	0	0	0		0	0	0	0		0	0	0	0		0	0	0	0		0	0	0	0		0	0	0	0		0	0	0	0		0	0	0	0
EIN_035420_intron1	GTTTGTTCGTGTTGAATTTGTCTCTAATACGTTAATAATAATAATATTATTAAATAATAGTACAGTGTCAGAGGCTAACAAATAG	GTAG	0	0	0	0	0	0		0	0	0	0		0	0	0	0		0	0	0	0		0	0	0	0		0	0	0	0		0	0	0	0		0	0	0	0
EIN_035430_intron1	GTGGGTTTCACACGGACAAATTACTTTGCAGTGCTTTGGAGAGTTGGGAGAAAGAGAACAAGAGGAAG	GTAG	0	0	0	0	0	4		0	0	0	1		0	0	0	0		0	0	0	0		0	0	0	0		0	0	0	1		0	0	0	1		0	0	0	1
EIN_035440_intron1	GTTTGTTTCTATTTAAATCAAATATTTTATAATAGTGTAACACAAATGTAATAATGAATAG	GTAG	1	0	0	0	0	0		0	0	0	0		1	0	0	0		1	0	0	0		0	0	0	0		0	0	0	0		0	0	0	0		0	0	0	0
EIN_035480_intron1	GTTTGCCAATGATCAAAAATAAAAATAATACCATTACAGTGTCAAACCAATTCTATATTTGACACGACTACAAACCAATGTGTTACAGATGATAATTGCCAAACAAAAAAATATGGCTTTTGCACCAAATGCACATCTGATTTAAATTACATATCACAGGGAAGGTGATATATGTCAAACCACCAACTGTGGTCTCTGTGACATAAGTACCTGTCTAAAG	GTAG	0	0	0	0	0	0		0	0	0	0		0	0	0	0		0	0	0	0		0	0	0	0		0	0	0	0		0	0	0	0		0	0	0	0
EIN_035480_intron2	GTTTTTTGATATTAAGAAATCGAAAATAACAATGAATCCACTCAACAAAGTGTTGTGTTCCAATAAAAATGTATTAAAATTTGACATAGATTCAGACGCTCTTATTCCAGTCGATGAAGAATCGCGCGACTTGATATGTATTGGAAACCTCACCAAACACCATTTAAAAGTGCAATTTAGTGTTATAGAAGGGTGTGATTGTTATGAAATACGAACAGTGCCTTCAATAGTGATATTAAAGAAAG	GTAG	0	0	0	0	0	0		0	0	0	0		0	0	0	0		0	0	0	0		0	0	0	0		0	0	0	0		0	0	0	0		0	0	0	0
EIN_035480_intron3	GTTTGAGATATTCATCAAGTCCCTGTGCTCATGTAAAATAGACGAATCGAAG	GTAG	0	0	0	0	0	0		0	0	0	0		0	0	0	0		0	0	0	0		0	0	0	0		0	0	0	0		0	0	0	0		0	0	0	0
EIN_035500_intron1	GTTTGTTTATAAACCATCTTAATGATAAATAATAATATTAAATCAATTAATAATTTACTAAATTAAAACAATTAAAACAATACTATTTCAAATTAAAAAGAAG	GTAG	1	0	0	0	0	0		1	0	0	0		1	0	0	0		0	0	0	0		1	0	0	0		0	0	0	0		0	0	0	0		0	0	0	0
EIN_035510_intron1	GTTTGTTTATTATATTTATTATATTTTTTGGTATGATATAATTACTCCATTTAATTAATAATTCCATTCAAAACTATTACTAACAGACAG	GTAG	1	0	0	0	0	0		0	0	0	0		1	0	0	0		0	0	0	0		0	0	0	0		0	0	0	0		0	0	0	0		0	0	0	0
EIN_035510_intron2	GTTTGTTGTTGAATTCAAAGTGTTGAAGCAAATCAGAAACTTAATAGTAG	GTAG	0	0	0	0	0	1		0	0	0	0		0	0	0	0		0	0	0	0		0	0	0	0		0	0	0	0		0	0	0	0		0	0	0	1
EIN_035520_intron1	GTTTGTTTGAGTTTGTTGTAACACGTTGACAATTCACATTCAG	GTAG	1	0	0	0	0	0		0	0	0	0		1	0	0	0		0	0	0	0		0	0	0	0		0	0	0	0		0	0	0	0		0	0	0	0
EIN_035550_intron1	GTTTGTTTCCAGGTGATTCTATTCAGTTAATTTAATAAGTTACTATAGAAAGAATGACTCAGACACAG	GTAG	1	0	0	0	0	0		0	0	0	0		1	0	0	0		0	0	0	0		0	0	0	0		0	0	0	0		0	0	0	0		0	0	0	0
EIN_035560_intron1	GTTTGTCATCTCCTTAGTACTCTTTATTAATTAATGTTAATAGTTAATAATTAATAGTTAGTATTACTATCTATTGATTAGACGAACTGTCGAGTATAATATAATATACTAACATTGTAG	GTAG	1	0	0	0	0	0		1	0	0	0		1	0	0	0		1	0	0	0		0	0	0	0		0	0	0	0		0	0	0	0		0	0	0	0
EIN_035590_intron1	GTAATGCCGAGTACAACACAAAGCGTTTTGCTGGCGCAATCATAG	GTAG	0	0	0	0	1	19		0	0	0	0		0	0	0	0		0	0	0	18		0	0	0	0		0	0	0	0		0	0	0	1		0	0	0	0
EIN_035640_intron1	GTTTTGTTTTCTATATTTTATAAAAGTAAAGGACTGACAACCAG	GTAG	1	0	0	0	0	1		0	0	0	0		1	0	0	0		1	0	0	0		0	0	0	0		1	0	0	0		1	0	0	1		0	0	0	0
EIN_035640_intron2	GTTTGTTCTCTTTTGATTCCATATAGTTTACTTTGATATCATTACAATAACACACAGCACACATGTCTCAAACAAAAAG	GTAG	0	1	0	0	0	3		0	0	0	0		0	0	0	0		0	1	0	0		0	0	0	0		0	1	0	0		0	1	0	3		0	0	0	0
EIN_035650_intron1	NNNNNNNNNNNNNNNNNNNNNNNNNNNNNNNNNNNNNNNNNNNNNNNNNNNNNNNNNNNNNNNNNNNNNNNNNNNNNNNNNNNNNNNNNNNNNNNNNNNN	N	0	0	0	0	0	0		0	0	0	0		0	0	0	0		0	0	0	0		0	0	0	0		0	0	0	0		0	0	0	0		0	0	0	0
EIN_035650_intron2	GTTGGTCGAAGAAAGAAAGACGATGGAGGACCAATTGAAAAACTTCAAAAAGCTCTTAGTGAAACCACAAAATGTAACTCCAATGAACACAACTAAAGTTAACGGTACCAATACCAACAAATACCACAAACAG	GTAG	0	0	0	0	1	1990		0	0	0	353		0	0	0	317		0	0	0	423		0	0	0	139		0	0	0	539		0	0	0	191		0	0	0	28
EIN_035650_intron3	GTCAATTGCTGTTGACAGATGAATGAAGTGATGAANNNNNNNNNNNNNNNNNNNNNNNNNNNNNNNNNNNNNNNNNNNNNNNNNNNNNNNNNNNNNNNNNNNNNNNNNNNNNNNNNNNNNNNNNNNNNNNNNNNNGATGAAGTTGATGGAAGACTCGACTCTGCCGTCAAAATAGAGGTTTCCAG	GTNAG	0	0	0	0	1	101		0	0	0	22		0	0	0	15		0	0	0	10		0	0	0	3		0	0	0	43		0	0	0	7		0	0	0	1
EIN_035660_intron1	GTTTGTTGAGTTATTAGAGTTACAATGCGAGTTAAAGACGAACACGGAAGTGGGAGGAGAAAGAAAATTCATGTTATTCAAAAAGAGAAAATTGGAGAAGAAACAAAAAGGTAAAAAATGACGAATAG	GTAG	0	0	0	0	0	0		0	0	0	0		0	0	0	0		0	0	0	0		0	0	0	0		0	0	0	0		0	0	0	0		0	0	0	0
EIN_035660_intron2	GTTTGTTGATTTAACAAGTCTCTCCATCAAGTGGAAAAGAAGTTTAATTGTGAAGGAACAAATTTAACAACAAG	GTAG	0	0	0	0	1	7		0	0	0	0		0	0	0	0		0	0	0	6		0	0	0	0		0	0	0	0		0	0	0	1		0	0	0	0
EIN_035660_intron3	GTTTGTTTTTCTTATTTATTTAATTATATGTTATAATAGAATATTTAATTATAATATAATTAATAATATATATTATTATTTATATTATTTAGGCTTCGCAACCGAGAATTTTCTTATTATAAATTAGTATCTAAAAAAGCTAATAAAACGGGGAAGAAAAATTGACCCGTTTTATTAGCGTTTTTCGATACTAATTTTTGATAAGAAAATTCTCGGTTGCGCACCCTAATATTATTATTTATATTATTATTTATATTATTATTTATATTATTATTTATATTATTATTTATATTAAATTGACTTATTAG	GTAG	1	0	0	0	0	0		0	0	0	0		0	0	0	0		0	0	0	0		1	0	0	0		0	0	0	0		0	0	0	0		0	0	0	0
EIN_035660_intron4	GTTTGTTAGAAACGATTTGAAGGTAGACCGCATTAACGACACAG	GTAG	1	0	0	0	0	0		0	0	0	0		0	0	0	0		0	0	0	0		1	0	0	0		0	0	0	0		1	0	0	0		0	0	0	0
EIN_035660_intron5	GTATGTTTTTATAGTTTCTTACTAATTAATTAAACTATATATAATGGATAG	GTAG	1	0	0	0	0	5		0	0	0	0		1	0	0	0		1	0	0	0		1	0	0	0		1	0	0	0		1	0	0	1		1	0	0	4
EIN_035670_intron1	GTTTGTTTAACTTCTTATCAATGAAATACACTGAATGACAG	GTAG	1	0	0	0	0	2		1	0	0	0		1	0	0	2		1	0	0	0		0	0	0	0		0	0	0	0		1	0	0	0		0	0	0	0
EIN_035710_intron1	GTTTGTCTTTTGGTATTTGATGTGTAAAGAAACTCATTGCAAG	GTAG	1	0	0	0	0	0		0	0	0	0		1	0	0	0		1	0	0	0		0	0	0	0		0	0	0	0		1	0	0	0		1	0	0	0
EIN_035720_intron1	GTTTGTCTTTCTTGAGTGGTGATGTATTTTCCTTGTGGACAAATACTATATTTAACCATTTAAATACTAGTGTTTTATTAGACGACGATAATTAGAAAGTGCTGAAATAAACTATACAAATAACCTTCAG	GTAG	1	0	0	1	0	55		1	0	0	34		1	0	0	16		1	0	0	5		1	0	0	0		1	0	0	0		0	0	0	0		0	0	0	0
EIN_035740_intron1	GTTTGTCACTCTCTCATTTTTGATTGTGGTTTGCGAATGGCTCAAACTTGGACACTTACAACTAG	GTAG	1	0	0	0	0	0		1	0	0	0		1	0	0	0		1	0	0	0		1	0	0	0		1	0	0	0		1	0	0	0		0	0	0	0
EIN_035750_intron1	GTTTGTTATTAGTTATTATAGTATTATTATTTAATAATTTTAATATATAGTTATGATTTTTATTTATTATTCTAGTAATAATAATTATTATTATAATTATAATAGTTATGAATATTAATATGAATAG	GTAG	0	0	0	0	0	0		0	0	0	0		0	0	0	0		0	0	0	0		0	0	0	0		0	0	0	0		0	0	0	0		0	0	0	0
EIN_035810_intron1	GTTTGGTTGTTGAAATGTTGGGGTATAATAATAGAGTGGTTATAAGCAATTCAAACACTAACAAATAG	GTAG	1	0	0	0	0	4		1	0	0	0		1	0	0	2		1	0	0	0		1	0	0	0		1	0	0	0		1	0	0	2		0	0	0	0
EIN_035840_intron1	GTTTGTTTTTATTTATTATTTATTATTAATTATTTATTATTAATTATTAATCATTTATTTTTTTAGTTAATAAAGCGACATAACAACCAG	GTAG	1	0	0	0	0	0		1	0	0	0		0	0	0	0		1	0	0	0		0	0	0	0		0	0	0	0		0	0	0	0		0	0	0	0
EIN_035840_intron2	GTTTGTTATCTTTTCATTGTGTTTGTCGCGTTGTAATGAGCAGAACATTGATGAATAG	GTAG	1	0	0	0	0	0		1	0	0	0		1	0	0	0		1	0	0	0		0	0	0	0		0	0	0	0		1	0	0	0		0	0	0	0
EIN_035870_intron1	GTTTGTTTTCGCCATTGATGTGGTAATGCTGATGTTTAG	GTAG	0	0	0	0	0	0		0	0	0	0		0	0	0	0		0	0	0	0		0	0	0	0		0	0	0	0		0	0	0	0		0	0	0	0
EIN_035870_intron2	GTTTGTGTATTTGTAATAATTTTTCTGAATGTGTAATTACACTTTAATAATAATGTATTATATATTGTCTTATAAATTATATTATAAATAAAATAAACATTGTTCTTACAAATTAG	GTAG	0	0	0	0	0	0		0	0	0	0		0	0	0	0		0	0	0	0		0	0	0	0		0	0	0	0		0	0	0	0		0	0	0	0
EIN_035910_intron1	GTTTGTATTATTTATTAACACAAAATGACTCTAACAATTAG	GTAG	1	0	0	0	0	0		0	0	0	0		0	0	0	0		1	0	0	0		0	0	0	0		0	0	0	0		0	0	0	0		0	0	0	0
EIN_035940_intron1	GTTTTTATAGTATATATATAGTATATATACTATATATAGTTATTTATTTATAATATATAG	GTAG	0	0	0	0	0	0		0	0	0	0		0	0	0	0		0	0	0	0		0	0	0	0		0	0	0	0		0	0	0	0		0	0	0	0
EIN_035980_intron1	GTTTGTCACTCACACCATGGAGATTAAAAATATTTACAAGTAG	GTAG	0	0	0	0	0	0		0	0	0	0		0	0	0	0		0	0	0	0		0	0	0	0		0	0	0	0		0	0	0	0		0	0	0	0
EIN_036000_intron1	GTTTGTTGAAATTGTTATTCACTTTGTTATTAAAATCCTCACCAAATGTTCTATAAATAGACTCAACTGTAG	GTAG	1	0	0	0	0	0		0	0	0	0		1	0	0	0		0	0	0	0		0	0	0	0		0	0	0	0		1	0	0	0		0	0	0	0
EIN_036030_intron1	GTGAGTCACTTAGCAGCTCATCAAGATTTTTTGGAAAGAAGGAATCAAGACTGGAATGATATCTCTCGGATGCAAATAACATATTTCAATTCGGAAACATAAG	GTAG	0	0	0	0	0	2		0	0	0	0		0	0	0	0		0	0	0	0		0	0	0	0		0	0	0	0		0	0	0	1		0	0	0	1
EIN_036030_intron2	NNNNNNNNNNNNNNNNNNNNNNNNNNNNNNNNNNNNNNNNNNNNNNNNNNNNNNNNNNNNNNNNNNNNNNNNNNNNNNNNNNNNNNNNNNNNNNNN	N	0	0	0	0	0	0		0	0	0	0		0	0	0	0		0	0	0	0		0	0	0	0		0	0	0	0		0	0	0	0		0	0	0	0
EIN_036080_intron1	GTTTGTTTGTATTATTACGAAATTTTTAAATACAATGCTCCCAGTTTAAATAACATTTTAATACCATTTTTAAAACCCACAGAATTGAAAAAAACATTTTATATAACAATTTAG	GTAG	1	0	0	0	0	0		1	0	0	0		1	0	0	0		1	0	0	0		1	0	0	0		1	0	0	0		1	0	0	0		0	0	0	0
EIN_036090_intron1	GTTTGTTCTTTCTTCATATCATTCATATTATTTGATGTTCTATAACGTCACTCATTCAAAG	GTAG	1	0	0	0	0	0		0	0	0	0		1	0	0	0		0	0	0	0		0	0	0	0		0	0	0	0		0	0	0	0		1	0	0	0
EIN_036120_intron1	GTTTGTTCATTAAAAGTATCTTCTTAATGGATGATAATGATTAG	GTAG	0	0	0	0	0	0		0	0	0	0		0	0	0	0		0	0	0	0		0	0	0	0		0	0	0	0		0	0	0	0		0	0	0	0
EIN_036130_intron1	GTTTGTTCATTTGATAGTCAATTTCTATTGCTATATATATTTTATATATAATAAATAAACTATATTCTTTACTACTTAATATAGTATAGCAATTACTATTACTTTACAATGATATAGTATATAATAGAATAATACTATTGATGATAAGAACAATGAATAACACCCAG	GTAG	0	0	0	0	0	0		0	0	0	0		0	0	0	0		0	0	0	0		0	0	0	0		0	0	0	0		0	0	0	0		0	0	0	0
EIN_036140_intron1	GTTTGTTGTTTTTTTAAATCTGAAATCAATAAAGTTACTCATGAATAG	GTAG	1	0	0	0	0	0		1	0	0	0		0	0	0	0		1	0	0	0		1	0	0	0		1	0	0	0		1	0	0	0		1	0	0	0
EIN_036140_intron2	GTTTGTTTGTATAAAGTCATTGGGAGTTTTAATTGACAATAAG	GTAG	1	0	0	0	0	1		1	0	0	0		1	0	0	0		1	0	0	0		0	0	0	0		1	0	0	1		1	0	0	0		1	0	0	0
EIN_036170_intron1	GTTTGTTTTAACTTTTTAATAGTTTTTCAATTTAAATTATTGGACTTCTTTATATACTTTTCTTGTACCAAAAGTCAACAAACGAATACTTAACTTTATTAACTTCTTCTTTTGGGTATTATTATTTATAGTTTAATATTAACAAACAACTGATATATAG	GTAG	0	0	0	0	0	0		0	0	0	0		0	0	0	0		0	0	0	0		0	0	0	0		0	0	0	0		0	0	0	0		0	0	0	0
EIN_036170_intron2	GTTTGTTATGTTTTATAGTTTACATTCAAGTAATAAGTATAGTTTAATAGTTATAATATTAATAGTTTAG	GTAG	1	0	0	0	0	3		1	0	0	0		1	0	0	0		1	0	0	0		0	0	0	0		0	0	0	0		1	0	0	3		1	0	0	0
EIN_036180_intron1	GTTTGTTTCTATCATTTCATTAGTTTCTCATTAAATTTCTATTGAGAAATTGGAGAATCTCCTTGATTCTACATTTTTTCATTCCACATTTGTTATTATTATTTATTAAAACCATTTATTATAATTAATAATTATATTATTATTATATTACTACCTATACTTTAGTTAATTATTAATTAAGTAACAG	GTAG	0	0	0	0	0	0		0	0	0	0		0	0	0	0		0	0	0	0		0	0	0	0		0	0	0	0		0	0	0	0		0	0	0	0
EIN_036200_intron1	GTTTGTTTTCTTATTTCAAAATGGCATTTTTACTATAAAGTTATAGTTCAATGACAAGCTTTGAAATTCACAGAAAG	GTAG	1	0	0	0	0	1		1	0	0	0		1	0	0	1		0	0	0	0		1	0	0	0		1	0	0	0		0	0	0	0		0	0	0	0
EIN_036250_intron1	GTTTGTGATATATTTACACAAGCACATTTTGCACTTTCAAAATTTCCAAATTTGCAACAAATAAAACAAGAATTAATATGAAG	GTAG	1	0	0	0	0	5		0	0	0	0		0	0	0	5		0	0	0	0		1	0	0	0		0	0	0	0		0	0	0	0		0	0	0	0
EIN_036250_intron2	GTTTGTCTTATCCTACTTATTTACTATTTTCATACTCAAATAACTAAAAACAAG	GTAG	1	0	0	0	0	0		1	0	0	0		1	0	0	0		1	0	0	0		1	0	0	0		1	0	0	0		0	0	0	0		0	0	0	0
EIN_036260_intron1	GTTTGTGTTCTTTTAATTCAAATACATTCGTTCAATTAAATAACAAACAG	GTAG	1	0	0	0	0	1		1	0	0	0		1	0	0	0		1	0	0	1		1	0	0	0		0	0	0	0		0	0	0	0		1	0	0	0
EIN_036330_intron1	GTTTGTTATTTTCTCTAAACAAATTTCTTTGTTTATTTTAGATGCTATAAATACTCATTTAACACTTTTCGAACGTTAACTCCATACGAAAAATAACAGAAAAG	GTAG	1	0	0	0	0	0		0	0	0	0		0	0	0	0		0	0	0	0		0	0	0	0		0	0	0	0		1	0	0	0		0	0	0	0
EIN_036330_intron2	GTTTGTTGTTTGTACATCTTGTGTACCACTCGATATCAATAGCAATTCTTATAAGAAATTATTAATTTATAACTCAGGCATTTGTATAGTTATTTATAGAATTAATAATACTAAAAGTGAAAGTATTCATAAACAG	GTAG	0	0	0	0	0	0		0	0	0	0		0	0	0	0		0	0	0	0		0	0	0	0		0	0	0	0		0	0	0	0		0	0	0	0
EIN_036360_intron1	GTTTGTTTATGTACATGTAGTGTAATACTACACGTCTTCAACTTCTAATTATCAAGTATATAACAAACAG	GTAG	1	0	0	0	0	1		0	0	0	0		1	0	0	0		1	0	0	0		1	0	0	0		0	0	0	0		0	0	0	0		0	0	0	1
EIN_036370_intron1	GTTTGTTTCAATAGAACTGAAGTGTTTCATATAAAATAAAGGAAGTGTATTGAATTATAG	GTAG	1	0	0	0	0	0		1	0	0	0		1	0	0	0		0	0	0	0		0	0	0	0		0	0	0	0		1	0	0	0		1	0	0	0
EIN_036380_intron1	GTTAGTATAGTATAAAGTATAGTATATTATAATTAATTTACTAATAATAAATGTGAGTGGAATTTATTCATAAGTAG	GTAG	0	0	0	0	0	0		0	0	0	0		0	0	0	0		0	0	0	0		0	0	0	0		0	0	0	0		0	0	0	0		0	0	0	0
EIN_036380_intron2	GTTTGTTACTTTTCTAGTTTTTATATAGATAAAGTATTAGTTATTAATAGTTAG	GTAG	1	0	0	0	0	0		0	0	0	0		1	0	0	0		0	0	0	0		0	0	0	0		1	0	0	0		1	0	0	0		1	0	0	0
EIN_036380_intron3	GTTTGTTATTTTATTATAACATATAGTAAATTATACCATAAATATATATAATAATATATATTATTATATATAATCCACTTAATTCTGTTTAGTGCAATCATATCTAGTACATATAGATATATATTAACACATAG	GTAG	1	0	0	0	0	0		1	0	0	0		1	0	0	0		1	0	0	0		1	0	0	0		1	0	0	0		1	0	0	0		1	0	0	0
EIN_036420_intron1	GTTTGTTATTTCTATTCAATTATTTTAATACTTTAAATCAATTTAATTACTCGTTTCAAATCGTTACTTAACAATTTTACTATTCTTATTGTTATTTAATAAGTTGTGGAAACAATTGATAACAAGTAG	GTAG	1	0	0	0	0	0		1	0	0	0		1	0	0	0		1	0	0	0		1	0	0	0		0	0	0	0		1	0	0	0		0	0	0	0
EIN_036430_intron1	GTTTGTTATTGACTCACACTTGAGTGACGAGAACCTAAATAATAATAATTATTATTATTATAATAATAACACACAG	GTAG	1	0	0	0	0	0		1	0	0	0		1	0	0	0		0	0	0	0		0	0	0	0		0	0	0	0		0	0	0	0		0	0	0	0
EIN_036430_intron2	GTTTGTTCGAATACCTTTTAATTCAAATATAGTATTTTAAATAGTTATACTATATAAATGGCAATGATACACAATCGACTTATTAACAG	GTAG	1	0	0	0	0	0		1	0	0	0		1	0	0	0		0	0	0	0		0	0	0	0		0	0	0	0		1	0	0	0		0	0	0	0
EIN_036460_intron1	GTTGGTGATTGGGGATGTAATTCTATGTTGTTTATTGTATCAATTCAAAATAAAAAAAG	GTAG	0	0	0	0	0	0		0	0	0	0		0	0	0	0		0	0	0	0		0	0	0	0		0	0	0	0		0	0	0	0		0	0	0	0
EIN_036610_intron1	GTTTGTTATAACACGGACTTTTTAACTTAGAAGTGATATTATTTTGAACAGTAAATTGACTCACTACAAG	GTAG	1	0	0	0	0	0		0	0	0	0		0	0	0	0		1	0	0	0		0	0	0	0		0	0	0	0		0	0	0	0		0	0	0	0
EIN_036770_intron1	GTTTGTTTATTACACCTTGAACTTTAGAAGAAAATAACGAATAACCATTAG	GTAG	0	0	0	0	0	0		0	0	0	0		0	0	0	0		0	0	0	0		0	0	0	0		0	0	0	0		0	0	0	0		0	0	0	0
EIN_036780_intron1	GTTTGTTATTATATTATTATATTATTATATTATTATTAAATAGTTATAATGTTTTACAAGACATTTACTATTCAACAACAAAATACAAAAAGTGAAGTGTCAAAATCCATTTTTGTGTTTTAACTCTTTTGTGTTATTCAAATAGTTTCTTAATATCATATGAATAGTTTACTAAAATAATCATTGACAAATCAG	GTAG	1	0	0	0	0	0		1	0	0	0		1	0	0	0		0	0	0	0		0	0	0	0		0	0	0	0		0	0	0	0		0	0	0	0
EIN_036790_intron1	GTTTGTTGTTTTCTCTGCCGAACAAACCCTTTCAAGAATACCTCACCGTCTAG	GTAG	1	0	0	0	0	0		1	0	0	0		1	0	0	0		1	0	0	0		0	0	0	0		1	0	0	0		0	0	0	0		0	0	0	0
EIN_036840_intron1	GTTTGTGATTTTAACTATCGACGTGTAAAATTTTAAAAAAATGTTATTTAGAGCATATAAATGTTATTGTTTACATGGTAAATCAATAGTTTACTTATTGATTTCCACATTAAAGGAGACAAAACCACAATCAATAGTTTTAATAATTAATGATAACATGTTAACCCAAGGGAGTCTGTTTTATTAACGAGTAG	GTAG	0	0	0	0	0	0		0	0	0	0		0	0	0	0		0	0	0	0		0	0	0	0		0	0	0	0		0	0	0	0		0	0	0	0
EIN_036860_intron1	GTTTGTTTTTTTTGTTATTCCAAATGTTTTTCTTTTTTGTGGTTGTAAAAATGTTATTTATTGTGTTATTGGATGTTGATCGACAG	GTAG	1	0	0	0	0	0		1	0	0	0		1	0	0	0		0	0	0	0		0	0	0	0		0	0	0	0		0	0	0	0		0	0	0	0
EIN_036860_intron2	GTTTGTTGTGAGAATGTTGGATGTGCTCGTTAATTCATTTGATGACAAATAG	GTAG	1	0	0	0	0	2		0	0	0	1		0	0	0	0		0	0	0	1		0	0	0	0		0	0	0	0		1	0	0	0		0	0	0	0
EIN_036860_intron3	GTTTGCTTTTCTTTTCTCTAGGATTTGAATTATAATATTATTATAGTTATAATTAATAGTATTGTTTGAGCTGTTAAACTATAAACTTTAGATTGTTTAACTAATAAGATATTAATAATGTAG	GTAG	1	0	0	0	0	0		0	0	0	0		0	0	0	0		1	0	0	0		0	0	0	0		0	0	0	0		1	0	0	0		0	0	0	0
EIN_036880_intron1	GTTTGTCTTATTTTTAGCTCGTTAAATTTGAATATTAATTACCGTATATAAAAATGTGAAAGTTGAATCAAAGGAATTGACACACAG	GTAG	0	0	0	0	0	0		0	0	0	0		0	0	0	0		0	0	0	0		0	0	0	0		0	0	0	0		0	0	0	0		0	0	0	0
EIN_037020_intron1	GTTTGTTTACTTTCATTTTGAGTATAACGCGTGTCATCAATGCAATGACAAAAAG	GTAG	1	0	0	0	0	0		0	0	0	0		1	0	0	0		0	0	0	0		0	0	0	0		0	0	0	0		0	0	0	0		0	0	0	0
EIN_037020_intron2	GTTTGATTAGTACATTATTTAAATTATTTAAATTAAACTACATAGCACGTATATTATAATATATTATTAATATATTATAATATATAATTTATTTTAAAGTATATACATGATATTATAATACATATTTAAACGTTATTTACAAATTATATTATATTTAATCTAATAAAAAG	GTAG	1	0	0	0	0	0		0	0	0	0		1	0	0	0		0	0	0	0		0	0	0	0		0	0	0	0		1	0	0	0		0	0	0	0
EIN_037090_intron1	GTTTGTTTTACTATAATTAAACGATACTTCAACTCGAAAAGGAAGGCAAAGGTTTATATATAG	GTAG	1	0	0	0	0	4		0	0	0	0		1	0	0	0		0	0	0	0		1	0	0	0		0	0	0	3		0	0	0	0		0	0	0	1
EIN_037120_intron1	GTTTGTACTATTCTTTTTAATTTATTTATAATACTCACTATAAG	GTAG	1	0	0	0	0	0		0	0	0	0		0	0	0	0		0	0	0	0		0	0	0	0		0	0	0	0		1	0	0	0		0	0	0	0
EIN_037130_intron1	GTTTGATCTATCTCTGCCAAAGGAGGTGATGATGAAATACAAAGAACTATCCAATTAATTAATTTAATTATTGATTTATTATATTATAATTGAAACTTTTTTATAAATAGAATGTCATATAAATAG	GTAG	0	0	0	0	0	0		0	0	0	0		0	0	0	0		0	0	0	0		0	0	0	0		0	0	0	0		0	0	0	0		0	0	0	0
EIN_037210_intron1	GTTTGTATCGAGTTTTTCTAACAATATCATTTATTTACAATCACTGAACACAACAGACGCGAAATGGTATTATAATAAATTAATTTCTGATTTCACCATATGTATTGACATGAAG	GTAG	1	0	0	0	0	0		0	0	0	0		1	0	0	0		1	0	0	0		0	0	0	0		0	0	0	0		0	0	0	0		0	0	0	0
EIN_037210_intron2	GTTTGTTGGTGGGTCTCAATTCTTCAATAGAAAGTTGACGTGTAG	GTAG	1	0	0	0	0	0		0	0	0	0		1	0	0	0		1	0	0	0		0	0	0	0		0	0	0	0		0	0	0	0		0	0	0	0
EIN_037210_intron3	GTTTGTTCTTGTAATAGTTATTCGACTTATAATTAATTATATAAATAGTAATAATTAATATTACTAATTATTTAACTAGATAAAAATAGAATTATATATATTTTATAATAATATAATAATAATATAATAG	GTAG	1	0	0	0	0	0		1	0	0	0		1	0	0	0		1	0	0	0		0	0	0	0		0	0	0	0		1	0	0	0		0	0	0	0
EIN_037220_intron1	GTTTGTTCTATATATATTATTATATTTACTATATACTCTATATTAATAAATATATTAGAAATATATTATATTTAATAGAATATATTGATACCAGTCAGAATAACAAGTAG	GTAG	1	0	0	0	0	0		1	0	0	0		1	0	0	0		0	0	0	0		0	0	0	0		0	0	0	0		1	0	0	0		1	0	0	0
EIN_037250_intron1	GTTCGTTATTAAATTATTATAGTACATGTATAGTACAAATTACTTCTCATAATAAGTGACCATTAG	GTAG	0	0	0	0	0	0		0	0	0	0		0	0	0	0		0	0	0	0		0	0	0	0		0	0	0	0		0	0	0	0		0	0	0	0
EIN_037260_intron1	GTTTGTTAGTGTAGATGACGTACAATATATACGACATCATAAAATATACAACAAGTAACAAATAG	GTAG	1	0	0	0	0	0		0	0	0	0		0	0	0	0		0	0	0	0		1	0	0	0		0	0	0	0		0	0	0	0		0	0	0	0
EIN_037300_intron1	GTTTGTGACAGTTGTATGTGACAACTTTTCTGTAG	GTAG	0	0	0	0	0	0		0	0	0	0		0	0	0	0		0	0	0	0		0	0	0	0		0	0	0	0		0	0	0	0		0	0	0	0
EIN_037320_intron1	GTTTGTTTTTAATAATATAATTATAATATAATTATTATAATAATATTATTATTATACTATTAATAGATAATTATCATTACCATTTATTAATAATAATTAATAATATAG	GTAG	1	0	0	0	0	0		0	0	0	0		1	0	0	0		1	0	0	0		0	0	0	0		1	0	0	0		0	0	0	0		0	0	0	0
EIN_037350_intron1	GTTTGTGTCTTATTTTTAAGAGTTATTTTAGTATAGTAATAAAAACCATTAATTACTATTTTTGTCAAGACTGAACCCCAG	GTAG	1	0	0	0	0	0		1	0	0	0		1	0	0	0		1	0	0	0		0	0	0	0		1	0	0	0		0	0	0	0		0	0	0	0
EIN_037350_intron2	GTTTGTTGCTAGTATTCTCTTAATAGTTTTGATATTATTAAAAATAGTATATGAATTAAAACTAGTAAGAATGGTATTGTTATTAGTAATACTGATGTCTAG	GTAG	1	0	0	0	0	0		1	0	0	0		1	0	0	0		1	0	0	0		0	0	0	0		1	0	0	0		1	0	0	0		0	0	0	0
EIN_037380_intron1	GTTTGTTCTTTTAACTATAACCATTTTATATTAAAACTATATTTATACTATTAAAGTAACATTGAG	GTAG	0	0	0	0	0	0		0	0	0	0		0	0	0	0		0	0	0	0		0	0	0	0		0	0	0	0		0	0	0	0		0	0	0	0
EIN_037400_intron1	GTTTGCTATTATTAACGCGATAAAACAGTTAGAGTTATTTATAGTTCAATTGTGACTAAACAATAACAATCAG	GTAG	0	0	0	0	0	0		0	0	0	0		0	0	0	0		0	0	0	0		0	0	0	0		0	0	0	0		0	0	0	0		0	0	0	0
EIN_037400_intron2	GTTTGTTTTGTTGTAGCAACGAAGAGTGTTATCATGTGATCTTAGTTTGCTAATAAATAG	GTAG	0	0	0	0	0	0		0	0	0	0		0	0	0	0		0	0	0	0		0	0	0	0		0	0	0	0		0	0	0	0		0	0	0	0
EIN_037410_intron1	GTTTGTTTTCAATTTTGATCATTGTTTTTCTGCATTTCGAAATACGAAAGAACACAAAGTAACACAAAAG	GTAG	1	0	0	0	0	1		1	0	0	0		1	0	0	0		1	0	0	0		0	0	0	0		1	0	0	0		1	0	0	1		0	0	0	0
EIN_037430_intron1	GTTTGTTTGTGTTTTGTGTCAAATAAAGTAACATGTAG	GTAG	0	0	0	0	0	3		0	0	0	0		0	0	0	0		0	0	0	3		0	0	0	0		0	0	0	0		0	0	0	0		0	0	0	0
EIN_037450_intron1	GTTTGTTATAGAACAGTATTAAGTAATTAAATTATAATAAATAAAACTATACAGTGATAATTAATGAAATTACGTGTAG	GTAG	1	0	0	0	0	0		0	0	0	0		1	0	0	0		0	0	0	0		0	0	0	0		0	0	0	0		0	0	0	0		0	0	0	0
EIN_037510_intron1	GTTTGTATGTATTTCTTTATAATTTTATAGTAACTCTATACTAACTTTATAATTAAATTTATTATTTCATTTATAATTAAATTATTTAATTACTATAGCAGTAGTAACACGATCAATTCTAATTGAATCCAATAACACATAG	GTAG	0	0	0	0	0	0		0	0	0	0		0	0	0	0		0	0	0	0		0	0	0	0		0	0	0	0		0	0	0	0		0	0	0	0
EIN_037510_intron2	GTTTGTTTTCGTTCATATGGAATTGGTGTGTATATAATTTTATTGTTTTATCTGATCAAACTTACATTGTAG	GTAG	1	0	0	0	0	0		0	0	0	0		1	0	0	0		1	0	0	0		1	0	0	0		0	0	0	0		1	0	0	0		1	0	0	0
EIN_037520_intron1	NNNNNNNNNNNNNNNNNNNNNNNNNNNNNNNNNNNNNNNNNNNNNNNNNNNNNNNNNNNNNNNNNNNNNNNNNNNNNNNNNNNNNNNNNNNNNNNN	N	0	0	0	0	0	0		0	0	0	0		0	0	0	0		0	0	0	0		0	0	0	0		0	0	0	0		0	0	0	0		0	0	0	0
EIN_037520_intron2	GTATGTTCTGTGACGGCAAATTGGTTCAAAACATCGATAAG	GTAG	0	0	0	0	0	2		0	0	0	0		0	0	0	0		0	0	0	0		0	0	0	0		0	0	0	0		0	0	0	1		0	0	0	1
EIN_037540_intron1	GTTTGTTTTATAAATAACTATAATATAAATAATAATTTATTATTATTTATACAGTCATATTAATATTATGACTGCTATAACAAATAATACTATAATTAGACAGTTCTAGTTATATGACTCTGATTCTGACTAGAACTATAATTGTTACTATAATTAATAGTATGGAATCCTCAAGTAATCAATAG	GTAG	1	0	0	0	0	0		0	0	0	0		1	0	0	0		0	0	0	0		0	0	0	0		0	0	0	0		0	0	0	0		0	0	0	0
EIN_037580_intron1	GTTTGTTGTGTCGCTATCTTCGAATAACATTTTAATAACAAAATTACAAATTTGTGATGAGAAAATGAAAAACATTTTGAATGACAAAAAAG	GTAG	1	0	0	1	0	40		1	0	0	6		1	0	0	24		1	0	0	10		1	0	0	0		1	0	0	0		1	0	0	0		1	0	0	0
EIN_037770_intron1	GTTTGTTCTTTAACAAATTGGTATGTTGTTACCTTCATATCACTAGTGGAGTAAAGACCTTTTCAATGTTAATGAATAG	GTAG	1	0	0	0	0	2		0	0	0	0		0	0	0	0		0	0	0	0		0	0	0	0		0	0	0	0		1	0	0	2		0	0	0	0
EIN_037860_intron1	GTTTGTTTTTATCTTATTGAAGCATAACAAGGAACTTTAACAACTAG	GTAG	0	0	0	0	0	0		0	0	0	0		0	0	0	0		0	0	0	0		0	0	0	0		0	0	0	0		0	0	0	0		0	0	0	0
EIN_037910_intron1	GTTTGTTTTATAACTTAATTATTATAATTATTAATATAATAAATATTATTATAATTATTATAATTATTTATATAATAAATATTATTATTATTATAACACATTTAACAAAAAG	GTAG	1	0	0	0	0	0		1	0	0	0		1	0	0	0		1	0	0	0		1	0	0	0		0	0	0	0		1	0	0	0		1	0	0	0
EIN_037920_intron1	GTTTTTGGACTTGGACTTTCGCCCAACATCGAGAAATTATTTTTCTTAATCAATTATACTAAATAAAAGTGTGTTTAAGTTAG	GTAG	0	0	0	0	0	0		0	0	0	0		0	0	0	0		0	0	0	0		0	0	0	0		0	0	0	0		0	0	0	0		0	0	0	0
EIN_037940_intron1	GTTTGTCTTTACTTATCATCTTCTTCTTATTCAACACACCGTTAGTGATATTTCGAATAACAAAAAG	GTAG	1	0	0	0	0	0		0	0	0	0		0	0	0	0		1	0	0	0		0	0	0	0		0	0	0	0		0	0	0	0		0	0	0	0
EIN_037940_intron2	GTTTGTTCTTTCGAGTGATTTAATAATAAAAAAACTAATCAATAG	GTAG	1	0	0	0	0	0		0	0	0	0		1	0	0	0		1	0	0	0		0	0	0	0		0	0	0	0		0	0	0	0		0	0	0	0
EIN_037950_intron1	GTTTGTTATAATTATCATCTGTTGTTCAGTTGCACTTACTGACAG	GTAG	1	0	0	0	0	0		0	0	0	0		0	0	0	0		0	0	0	0		0	0	0	0		0	0	0	0		0	0	0	0		1	0	0	0
EIN_038010_intron1	GTTTGTCTATGACAGTAACCCTAGTTTGATTTATTTTGGACAAAGAAACTTATGATCAG	GTAG	1	0	0	0	0	0		1	0	0	0		1	0	0	0		0	0	0	0		0	0	0	0		0	0	0	0		0	0	0	0		0	0	0	0
EIN_038010_intron2	GTTTGTCGTTTTGTGTTAAGCACAACTTTGCGATGACGGACGGCATAGCTCTTGATTGCGAAAGAACTCTTGCGCTCTTGAATTGATTGTTTTTTGTGAGTTCGACTTTTAAAAAAAG	GTAG	0	0	0	0	0	3		0	0	0	0		0	0	0	1		0	0	0	0		0	0	0	0		0	0	0	0		0	0	0	2		0	0	0	0
EIN_038010_intron3	GTAAGAGCACATATTAATCATTCAATTATTCATTGCTATCTCTTTGTTAATTCCTTAAAGTTATTCAACACAAAAACCACTAAAAAAGAACTTAAAAAACAG	GTAG	0	0	0	0	1	18		0	0	0	0		0	0	0	6		0	0	0	0		0	0	0	1		0	0	0	11		0	0	0	0		0	0	0	0
EIN_038080_intron1	GTTTGTTTCTTTATACTTTATAATATATTATTTTATATGACTGAAATACTATAAATGGCTCCAAATGAAAACAATGACGTTTAG	GTAG	1	0	0	0	0	0		0	0	0	0		0	0	0	0		1	0	0	0		0	0	0	0		0	0	0	0		0	0	0	0		0	0	0	0
EIN_038090_intron1	GTTTGTTATTCATTTCGAATAGTTTTTAATAACGAAAGAGTAACGTGGTAG	GTAG	1	0	0	0	0	0		0	0	0	0		1	0	0	0		0	0	0	0		0	0	0	0		0	0	0	0		0	0	0	0		0	0	0	0
EIN_038090_intron2	GTTTGTAATGTTCTACTTATTAGTGTGAAAAGAATGTTAAAGTGACAAATAG	GTAG	1	0	0	0	0	0		0	0	0	0		1	0	0	0		1	0	0	0		0	0	0	0		0	0	0	0		1	0	0	0		0	0	0	0
EIN_038100_intron1	GTTTGTTAGTGTAATGAAGTGTGTTGGATGCATGCAGTGACTCACATGTAG	GTAG	1	0	0	0	0	0		0	0	0	0		1	0	0	0		0	0	0	0		0	0	0	0		0	0	0	0		0	0	0	0		0	0	0	0
EIN_038130_intron1	GTTTGTTAGTCGATGATTTGGTAAGAAAAACAATCAAATGACAAATAG	GTAG	1	0	0	0	0	1		0	0	0	0		1	0	0	0		1	0	0	0		0	0	0	0		1	0	0	0		0	0	0	1		0	0	0	0
EIN_038130_intron2	GTGTGTCTTCTTTACAATCGCCAAGCACTTCGATGTCGCCACGACTCTCGCTCCGNNNNNNNNNNNNNNNNNNNNNNNNNNNNNNNNNNNNNNNNNNNNNNNNNNNNNNNNNNNNNNNNNNNNNNNNNNNNNNNNNNNNNNNNNNNNNNNNNNNNAG	GTNAG	0	0	0	0	1	78		0	0	0	0		0	0	0	0		0	0	0	0		0	0	0	0		0	0	0	7		0	0	0	53		0	0	0	18
EIN_038140_intron1	GTTTGTTCATACTCATTTATTAATTATTATAATTAATATAAATTATAAAAGAATTGGACTTATATAGAAG	GTAG	0	0	0	0	0	0		0	0	0	0		0	0	0	0		0	0	0	0		0	0	0	0		0	0	0	0		0	0	0	0		0	0	0	0
EIN_038170_intron1	GTTTGTTTTTTACTATAAGTATAATAATTAATAGTAATAACTTGTTAAGGATTAATATAATAAAATTTATTATATTAATCCATATTTATATGTTATACTCACTCGAAG	GTAG	1	0	0	0	0	0		0	0	0	0		1	0	0	0		1	0	0	0		0	0	0	0		1	0	0	0		1	0	0	0		1	0	0	0
EIN_038180_intron1	GTGTGTTTCTATATCTTATAATATTTGTATGGTATTGTAATATAATATATAATCGTTTACATATTAATCTATAG	GTAG	1	0	0	0	0	0		1	0	0	0		1	0	0	0		0	0	0	0		0	0	0	0		0	0	0	0		0	0	0	0		0	0	0	0
EIN_038210_intron1	GTTTATCTAAATTTATAACATTTCAAAAAAATGAACAAAAACTTGTGAATTGAATATTTCAAAAGAAAAAGGGTTTTAAAACTTTAG	GTAG	0	0	0	0	0	0		0	0	0	0		0	0	0	0		0	0	0	0		0	0	0	0		0	0	0	0		0	0	0	0		0	0	0	0
EIN_038220_intron1	GTTTGTTACTCGTCATCTCAAGGTATGAAAGTGTAACACACAG	GTAG	1	0	0	0	0	0		0	0	0	0		1	0	0	0		0	0	0	0		0	0	0	0		0	0	0	0		0	0	0	0		0	0	0	0
EIN_038290_intron1	GTTTGTCTCTTTTTATCAAAGAATAAAATATATTACTATTTATAATACATTTTATTATATATTATGGTTTGTACACACCACAAGAGAATGACTTGCAG	GTAG	1	0	0	0	0	0		0	0	0	0		1	0	0	0		1	0	0	0		1	0	0	0		1	0	0	0		0	0	0	0		0	0	0	0
EIN_038300_intron1	GTTTGTTTCCATTTTCCCTTCATTTGTGTGCTTTCGTTCCACCCAATGAATTATAATATTATATTAATATATTAATACAATTATCCAATTTATACAGTAATGATTCAACTTATGAGAAATTATCTTTATTCTTATTGAAATAGTTTAAATATAATATTTATTCGCATGTCAACTACAATAGAGTTTATCTGACTTTGAG	GTAG	0	0	0	0	0	2		0	0	0	0		0	0	0	0		0	0	0	2		0	0	0	0		0	0	0	0		0	0	0	0		0	0	0	0
EIN_038310_intron1	GTTTGTTTTTTATTATGAGAGAAATTATTGAAATAATATTATTATTCAAAGCCGTTATAAGTCTTGTTACTATTGTTACATTTTCTTTATTGTTATTGACTGATAG	GTAG	0	0	0	0	0	0		0	0	0	0		0	0	0	0		0	0	0	0		0	0	0	0		0	0	0	0		0	0	0	0		0	0	0	0
EIN_038310_intron2	GTATGCCTTCAGANNNNNNNNNNNNNNNNNNNNNNNNNNNNNNNNNNNNNNNNNNNNNNNNNNNNNNNNNNNNNNNNNNNNNNNNNNNNNNNNNNNNNNNNNNNNNNNNNNNNGGTGTCAAAAAGGTGGAATGTAGGAGTTTGTTTATGTGGTAATACAGAAAGTGTTACCCATATAG	GTNAG	0	0	0	0	0	0		0	0	0	0		0	0	0	0		0	0	0	0		0	0	0	0		0	0	0	0		0	0	0	0		0	0	0	0
EIN_038350_intron1	GTTTATTCCAATCATTTTGCTTCGCCCATTCTTCAAAATTCCACTCAAACAAGAAG	GTAG	0	0	0	0	1	11		0	0	0	0		0	0	0	11		0	0	0	0		0	0	0	0		0	0	0	0		0	0	0	0		0	0	0	0
EIN_038400_intron1	GTTTGTTTATTAATAAAATTATAAATAAAAAAGTTATAAATAATAATACGACTGGATAACCAGCAG	GTAG	1	0	0	0	0	1		1	0	0	0		1	0	0	0		1	0	0	0		1	0	0	0		1	0	0	0		1	0	0	1		0	0	0	0
EIN_038440_intron1	GTTTGTATTTTTTTAATAAATAACAAACAGACAATGTGACAAAACCCTCACCAAAAG	GTAG	1	0	0	0	0	0		0	0	0	0		1	0	0	0		0	0	0	0		0	0	0	0		0	0	0	0		0	0	0	0		0	0	0	0
EIN_038440_intron2	GTTTGTTGCATTGGTCTCGTAACTATCAATATATTATAAAAATACTATAAATTAAGTCATAATAGTGAAGAGTCGAGGATTGACTTGTAG	GTAG	1	0	0	0	0	0		0	0	0	0		1	0	0	0		0	0	0	0		0	0	0	0		0	0	0	0		0	0	0	0		0	0	0	0
EIN_038470_intron1	GTTTTTGGTTCANNNNNNNNNNNNNNNNNNNNNNNNNNNNNNNNNNNNNNNNNNNNNNNNNNNNNNNNNNNNNNNNNNNNNNNNNNNNNNNNNNNNNNNNNNNNNNNNNNNNCGAACAG	GTNAG	0	0	0	0	0	0		0	0	0	0		0	0	0	0		0	0	0	0		0	0	0	0		0	0	0	0		0	0	0	0		0	0	0	0
EIN_038490_intron1	GTTTGTTAAAAACTAGATAATAGTAACATTGAACAATAATTTTTAATACAAAATATTGAAGAACAG	GTAG	1	0	0	0	0	0		1	0	0	0		1	0	0	0		1	0	0	0		0	0	0	0		0	0	0	0		0	0	0	0		1	0	0	0
EIN_038520_intron1	GTTTGTGTATTACTAGTATAGTATTATTTAATAAAATATAGTATAATTGATAAACTATATAAATATAATATTAAATTATACTATCATTACTTATTGCCACTTTAATACAGAAGATTATATCTTACTACATATTATATTAGAATAATATAATATGTATAATAGAATAATATTAGCATTAATAAACTATAATGGTATAATATAATATATTAATTTATAG	GTAG	1	0	0	0	0	0		0	0	0	0		1	0	0	0		0	0	0	0		0	0	0	0		0	0	0	0		0	0	0	0		0	0	0	0
EIN_038550_intron1	GTTTGTTGTTTATATGATTAAGTGGGTTGAATAGATTTGGTGTAAGAGTAAAATTGACGGGAAG	GTAG	1	0	0	0	0	0		0	0	0	0		0	0	0	0		1	0	0	0		0	0	0	0		0	0	0	0		0	0	0	0		0	0	0	0
EIN_038570_intron1	GTTTGTTTTTGTACCATAAAAATTAGATTGTTTTTATATATTTTATAATACTTGAATTTGTTTTAAAATGTATAGTAATAGATTTTAATAATTTATTATAATTGAACAAATCACTTATGTACAG	GTAG	0	0	0	0	0	0		0	0	0	0		0	0	0	0		0	0	0	0		0	0	0	0		0	0	0	0		0	0	0	0		0	0	0	0
EIN_038690_intron1	GTTTGTTTTTATATCCCCAGCAGATAATTTGAAATGACAAGAAG	GTAG	0	0	0	0	0	0		0	0	0	0		0	0	0	0		0	0	0	0		0	0	0	0		0	0	0	0		0	0	0	0		0	0	0	0
EIN_038690_intron2	GTTTGTTACTCTCCCTGTAAAAATATTTAATAGTACCGAACTGTATTATTAAATATAAATAAAATATAGTATATATATAATATATTATATAATATATATAAAATATAGTACAAGAATACTCACTGTGCAG	GTAG	1	0	0	0	0	0		0	0	0	0		0	0	0	0		1	0	0	0		0	0	0	0		1	0	0	0		0	0	0	0		0	0	0	0
EIN_038730_intron1	GTTTGTTTGTGGCATTGAATAAGAAAAAACCTAATGAAAAAGGTATTAACACACAG	GTAG	1	0	0	0	0	0		0	0	0	0		0	0	0	0		1	0	0	0		0	0	0	0		0	0	0	0		0	0	0	0		0	0	0	0
EIN_038730_intron2	GTTTGTTGTTTTTACAACTATACGGATCTATCAAGTTCTTTTCATCACTTTAAATGTACTTAGAGAGATACTTACAAGTAG	GTAG	1	0	0	0	0	0		0	0	0	0		1	0	0	0		1	0	0	0		0	0	0	0		0	0	0	0		0	0	0	0		0	0	0	0
EIN_038730_intron3	GTTTGTTACTCAAATAAAAGAATAAATCGTATAATATATTATATAGTATATATAGTATATATAGTATACTACGAAATACTATAATTATAATAGTAATATTATTATTACAATAACAGGGAATAATAGGTAG	GTAG	1	0	0	0	0	0		0	0	0	0		1	0	0	0		1	0	0	0		0	0	0	0		0	0	0	0		0	0	0	0		0	0	0	0
EIN_038750_intron1	GTGTTTAAAATGTTCCAGTAAAGCAGTTTGCACAACATGTTCCAGTCACTATTATTTAG	GTAG	0	0	0	0	0	0		0	0	0	0		0	0	0	0		0	0	0	0		0	0	0	0		0	0	0	0		0	0	0	0		0	0	0	0
EIN_038760_intron1	GTTTGTCTTATGATTATATCCATTTATATATTGATATATCAATATATCAATTTATCTTCATAACTGAATATTAACAATATAG	GTAG	1	0	0	0	0	1		0	0	0	0		1	0	0	0		1	0	0	0		0	0	0	0		1	0	0	0		1	0	0	0		1	0	0	1
EIN_038760_intron2	GTTTGTGATTCAAGATACATCGAGACGTAATAATGCATTAATACTAACTACAAG	GTAG	1	0	0	0	0	0		1	0	0	0		1	0	0	0		1	0	0	0		1	0	0	0		1	0	0	0		1	0	0	0		1	0	0	0
EIN_038770_intron1	GTTTGTTTTTACTATACTTGACATGTTTACTTTCATCATCTTACTCTTATTTATCGTTTTAATGGACTTTAAAACACTTAAATTTGACTACTACTGAGGAAGTGTATTCTTTCAAGTATTATTTAGCACACTTAAGACCACTTTTATAATAAACTATAAATATTATTCTTAATACTATTAACTTATTATTATTACTATAAAGAACTATATACGATTAATTATATCTTTCTTTTAATAATGTGGCTAAGTGTGCTGTTTATTTTGTTAACACGATAATAAACTGACCACGAG	GTAG	1	0	0	0	0	0		1	0	0	0		1	0	0	0		1	0	0	0		1	0	0	0		1	0	0	0		1	0	0	0		1	0	0	0
EIN_038790_intron1	GTTTGTTTCATAGAAATGACACGACAACGAGTCGAAGAATTCAAGTGACAGATAG	GTAG	1	0	0	0	0	0		0	0	0	0		0	0	0	0		0	0	0	0		0	0	0	0		0	0	0	0		1	0	0	0		0	0	0	0
EIN_038810_intron1	GTTTGTTCGACACTTTTTTAATTTTTGTATTAATAATAAAAGTTAACACAAAG	GTAG	0	0	0	0	0	0		0	0	0	0		0	0	0	0		0	0	0	0		0	0	0	0		0	0	0	0		0	0	0	0		0	0	0	0
EIN_038850_intron1	GTTTGTTTTATTATGAAGTTACATTTATTCAATATTTGTCAACATATATTATTTGCACACCTTTAATCAAACGACAAATGACAAAAAG	GTAG	0	0	0	0	0	0		0	0	0	0		0	0	0	0		0	0	0	0		0	0	0	0		0	0	0	0		0	0	0	0		0	0	0	0
EIN_038860_intron1	GTTAGCCAGATGATGTTTGTGATGATGCATCAGACACTTCAG	GTAG	0	0	0	0	0	0		0	0	0	0		0	0	0	0		0	0	0	0		0	0	0	0		0	0	0	0		0	0	0	0		0	0	0	0
EIN_038860_intron2	GTTTGTTCTATTTTTACCAAATGAGTTTTATTTATGAAGTCAAAAATGACGAATAGTTATTATTGGTTTGACATGTATGATCAAATTTAATAATTTAATTATTTGTTTATTTGAGTTATTTATAGTTTTCTAACTTGTAG	GTAG	0	0	0	0	0	0		0	0	0	0		0	0	0	0		0	0	0	0		0	0	0	0		0	0	0	0		0	0	0	0		0	0	0	0
EIN_038880_intron1	GTTTGGTATCTTATTAGCACCACATGGAGTCTCACAGTTGAAGTCACATTTGACACAAATGCAAATGGAATATTAAACGTGTCGGCTGAAAACGAG	GTAG	0	0	0	0	1	7		0	0	0	0		0	0	0	0		0	0	0	1		0	0	0	0		0	0	0	6		0	0	0	0		0	0	0	0
EIN_038960_intron1	GTTCTTGATGAGATTCTCAAAATGGTACAGTAATTAATTCACGTCTTTTTCATTATTTTTTGATACAATATTATGAATAAATTTTATGTTTTCAAATAAAGTATTGTTGTATTTATATCAAG	GTAG	0	0	0	0	0	0		0	0	0	0		0	0	0	0		0	0	0	0		0	0	0	0		0	0	0	0		0	0	0	0		0	0	0	0
EIN_038960_intron2	GTTTTGATTGAATCTTGACAAATGTAATGATGACGTGTCACTTTTGTGTATAAAAG	GTAG	0	0	0	0	0	0		0	0	0	0		0	0	0	0		0	0	0	0		0	0	0	0		0	0	0	0		0	0	0	0		0	0	0	0
EIN_039000_intron1	GTTTGTGGATCTCTTCAATTCGTTGGTTCATTATATAAATTATATCATTGAAATAACTAAAAG	GTAG	1	0	0	0	0	0		0	0	0	0		0	0	0	0		1	0	0	0		0	0	0	0		0	0	0	0		0	0	0	0		0	0	0	0
EIN_039000_intron2	GTTTGTTGTTTTTATTATCTATTATTTCTTTAATATCATATTATTAATATTTATAGTAATATTTATAGTATTAATTATAGTATTAATTATAGTATTATTTATAGTAATTTATTATAGTAATTTATTATAGTAATTTATTATAATATTATAATTACCTGTTAATAACAGACAG	GTAG	1	0	0	0	0	0		0	0	0	0		0	0	0	0		1	0	0	0		0	0	0	0		0	0	0	0		1	0	0	0		0	0	0	0
EIN_039000_intron3	GTTTGTTTGTCACAACATTTTGTATTGTGTAAGTAAGTTTTATGGTTGACAACTAG	GTAG	1	0	0	0	0	0		0	0	0	0		0	0	0	0		1	0	0	0		0	0	0	0		1	0	0	0		1	0	0	0		1	0	0	0
EIN_039040_intron1	GTTTGTTTCTTATAGAGACGTGTGTGTTGATTGATCAAAATGTGGTTGTGAGACATGTAAATAACATTCAG	GTAG	0	0	0	0	1	6		0	0	0	0		0	0	0	0		0	0	0	6		0	0	0	0		0	0	0	0		0	0	0	0		0	0	0	0
EIN_039040_intron2	GTTTGTAGTTTCGATACCACTTTAAATGAATTATAATGACATGCAG	GTAG	0	0	0	0	1	9		0	0	0	0		0	0	0	0		0	0	0	9		0	0	0	0		0	0	0	0		0	0	0	0		0	0	0	0
EIN_039050_intron1	GTTTGTCTCTCTTTATCAAATCAAATCCATCTGGTGTCGTTTAACTATACTTTAATAATAAAGTAACAATTAATATATAATAAATAACCGACAG	GTAG	1	0	0	0	0	0		1	0	0	0		1	0	0	0		1	0	0	0		0	0	0	0		0	0	0	0		0	0	0	0		0	0	0	0
EIN_039070_intron1	GTTTGCTCCTCTCTTAAATAATACATATTCTTCTTTTCAAAGTAATCTCTGCTCTTCAAAATATGACACGTAG	GTAG	1	0	0	1	0	42		1	0	0	34		1	0	0	8		1	0	0	0		1	0	0	0		0	0	0	0		0	0	0	0		0	0	0	0
EIN_039070_intron2	GTTTGCTGATTTTTATTGTTGTTTCGTCACCCCATACAGTCGTTTAAATATAGTATCTATAATAGTAATAAACTAAATAATATAGAATTTGTTTTTATGTCATGGGTAGTTTGAAACAAGTAAATAACAAACAG	GTAG	1	0	0	1	0	9		1	0	0	5		1	0	0	1		1	0	0	3		1	0	0	0		0	0	0	0		1	0	0	0		0	0	0	0
EIN_039080_intron1	NNNNNNNNNNNNNNNNNNNNNNNNNNNNNNNNNNNNNNNNNNNNNNNNNNNNNNNNNNNNNNNNNNNNNNNNNNNNNNNNNNNNNNNNNNNNNNNN	N	0	0	0	0	0	0		0	0	0	0		0	0	0	0		0	0	0	0		0	0	0	0		0	0	0	0		0	0	0	0		0	0	0	0
EIN_039090_intron1	GTTTGTTTTATTATATTATGCTTTATTATATAATATAATAAAAATATTAAACTATAATATATTATACTATACTATATAAAATAATTTATATTTTATAATTAATATATTAATAGTATAAAGTATAATATTTATATTATAATAATAGTACTAATCTCTAG	GTAG	1	0	0	0	0	0		0	0	0	0		0	0	0	0		0	0	0	0		0	0	0	0		1	0	0	0		0	0	0	0		0	0	0	0
EIN_039100_intron1	GTTTGTTCCTCTTCGATCATGTATAGTATTTTAATAGTTTTACAAACTATATTATAGTATCTAATGATGATTAATAAAATGTATAGTACTTCATTAGTATATTATAGAACTAACACTGTAG	GTAG	1	0	0	0	0	0		1	0	0	0		1	0	0	0		1	0	0	0		0	0	0	0		1	0	0	0		0	0	0	0		0	0	0	0
EIN_039130_intron1	GTTTGTTGTACTATTAATAAATTATTAAAATAGTACTTACTATAGTAAATGGACTTTACTATAATTAATAATACAATTCTATATTTTATAGTAAAAACATTTTTACTATTAAATATTAATACATATAGTATATTATTAATATAACAAACAG	GTAG	1	0	0	0	0	0		0	0	0	0		0	0	0	0		1	0	0	0		0	0	0	0		0	0	0	0		1	0	0	0		0	0	0	0
EIN_039150_intron1	GTTTGTTTAATTTATTATAGTATCTAATATAATATAATATAATATTAATATATACAAAGTTACATATAG	GTAG	0	0	0	0	0	0		0	0	0	0		0	0	0	0		0	0	0	0		0	0	0	0		0	0	0	0		0	0	0	0		0	0	0	0
EIN_039180_intron1	GTTTGTTTAAATGCTATTATCACTTATTCATATGTATCACTATATTTTCATTAATGAAATTTAGTATAACGAATGACATAATAACAAAAAG	GTAG	1	0	0	0	0	0		0	0	0	0		1	0	0	0		1	0	0	0		0	0	0	0		0	0	0	0		1	0	0	0		0	0	0	0
EIN_039190_intron1	GTTTGATTTTAGTTCATTTGTATGTGACAATTCCATCAAG	GTAG	0	0	0	0	0	0		0	0	0	0		0	0	0	0		0	0	0	0		0	0	0	0		0	0	0	0		0	0	0	0		0	0	0	0
EIN_039260_intron1	GTTTGTGATTATGAGTATAGTTATTATTATTATTTACTATAGTTTACTATAGTTTATGTCACATATATAGTTAATAAATAGGTAATTATAGTTATATTTTAACTATCACACTAATCAAAAG	GTAG	1	0	0	0	0	0		0	0	0	0		0	0	0	0		1	0	0	0		0	0	0	0		0	0	0	0		0	0	0	0		0	0	0	0
EIN_039260_intron2	GTTTGTGAATTTATTATCTACACAAGTAATGAAGGAGTTATGTGAACGAATGACAAATAG	GTAG	1	0	0	0	0	2		0	0	0	0		1	0	0	1		1	0	0	1		0	0	0	0		0	0	0	0		0	0	0	0		0	0	0	0
EIN_039270_intron1	GTTTGTTTAATATCACGATTGAATCAATAACTATAATAATAATAGTATAATATCTATATGAAGTGCTATATATATATATACTATACTATAATAGTATTTATATTATAATAAAGTGATAATAGTAATCAAAAG	GTAG	1	0	0	0	0	0		0	0	0	0		0	0	0	0		1	0	0	0		0	0	0	0		0	0	0	0		0	0	0	0		0	0	0	0
EIN_039290_intron1	GTTGTTTAAGGTGTAAAAATGGATTTTTTGTTGAAAGGAGTGTTTGCAGAGAATGTAAATCAAAGTACACAAATTGCATTGTATGTGATGAATCAAGCTGTCTTGAATGTGAG	GTAG	0	0	0	0	0	0		0	0	0	0		0	0	0	0		0	0	0	0		0	0	0	0		0	0	0	0		0	0	0	0		0	0	0	0
EIN_039290_intron2	GTATGGGGAGTGCAGACAGTGTATTTCTGGACACTATCTGGACAATGATGAG	GTAG	0	0	0	0	0	0		0	0	0	0		0	0	0	0		0	0	0	0		0	0	0	0		0	0	0	0		0	0	0	0		0	0	0	0
EIN_039290_intron3	GTGATTGTGTTCCGGTTGGAGAACTTGCCAAAAAGTGCAAG	GTAG	0	0	0	0	0	0		0	0	0	0		0	0	0	0		0	0	0	0		0	0	0	0		0	0	0	0		0	0	0	0		0	0	0	0
EIN_039330_intron1	GTGAGTTTTAGATATCAATAACACAATTGTGTTTATGTTAGATCAATGATAAAATAGCAG	GTAG	0	0	0	0	0	0		0	0	0	0		0	0	0	0		0	0	0	0		0	0	0	0		0	0	0	0		0	0	0	0		0	0	0	0
EIN_039330_intron2	GTTTTGTATATAAAGGAACATTCAGAAG	GTAG	0	0	0	0	0	0		0	0	0	0		0	0	0	0		0	0	0	0		0	0	0	0		0	0	0	0		0	0	0	0		0	0	0	0
EIN_039830_intron1	GTTTGTTTTATAATCATTATAACAACTTATTGTAACAAATCATTGACATGTAG	GTAG	1	0	0	0	0	0		1	0	0	0		1	0	0	0		0	0	0	0		0	0	0	0		0	0	0	0		0	0	0	0		0	0	0	0
EIN_039940_intron1	GTTTGCTATTTTTACGACACGTTTTTAACTCCAAATCTTTTAAAAATTTTTTGAAGTACTTATCCAGTTGGATTCAAACACTTCCAATTCAAAAAGGGTAATCCGCAACAACGTAATAACACAAAG	GTAG	1	0	0	0	0	0		0	0	0	0		0	0	0	0		0	0	0	0		0	0	0	0		0	0	0	0		1	0	0	0		0	0	0	0
EIN_039940_intron2	GTTTGCATTTTTTCTATTTCTTTGTAGCCAAAAAAATTTGAGTCAAGGTGACACACGTACTGAAAAGCAG	GTAG	1	0	0	0	0	0		0	0	0	0		0	0	0	0		1	0	0	0		0	0	0	0		0	0	0	0		1	0	0	0		0	0	0	0
EIN_039980_intron1	GTTTGTTTTTAATATGTAATATCTGTGACTCTTCGTATTTTCAATTCCAGCGAATACACTAAAGTAAAG	GTAG	1	0	0	0	0	0		0	0	0	0		0	0	0	0		0	0	0	0		1	0	0	0		0	0	0	0		1	0	0	0		0	0	0	0
EIN_039990_intron1	GTTTGTTCTGTACTGTTCTTAACTTGCCAGATAACAGAGATACAAGAGAATCTAACATACAG	GTAG	1	0	0	0	0	0		0	0	0	0		0	0	0	0		1	0	0	0		0	0	0	0		1	0	0	0		1	0	0	0		1	0	0	0
EIN_040020_intron1	GTTTGTTTCCTTATCAGCAAATTATTAAGTAGTAATGTCATATAACACGTTTAATTGTATTGACCGACAG	GTAG	1	0	0	0	0	3		0	0	0	0		1	0	0	0		1	0	0	3		1	0	0	0		0	0	0	0		1	0	0	0		0	0	0	0
EIN_040050_intron1	GTTTGTTGATTGTATTTTGTACTTTGTGAAAGACAAAAAAGACTCACAGAAAG	GTAG	0	0	0	0	0	0		0	0	0	0		0	0	0	0		0	0	0	0		0	0	0	0		0	0	0	0		0	0	0	0		0	0	0	0
EIN_040050_intron2	GTTTGTTTTGAATGCGACTTATAAACGTTAATAACACTAATTAATAG	GTAG	0	0	0	0	0	0		0	0	0	0		0	0	0	0		0	0	0	0		0	0	0	0		0	0	0	0		0	0	0	0		0	0	0	0
EIN_040100_intron1	GTTTGTATTCAATAGTTTAATTAAACCATAAATATACAATTTGTTTATATGATTCAAATATTAGAATATAAAAACTAATATTATAG	GTAG	0	0	0	0	0	0		0	0	0	0		0	0	0	0		0	0	0	0		0	0	0	0		0	0	0	0		0	0	0	0		0	0	0	0
EIN_040170_intron1	GTTTGTTTCTGGAATTAGTATGGTTACATTATAGCAAAACAATTAGTAATGAATAG	GTAG	1	0	0	0	0	0		1	0	0	0		0	0	0	0		1	0	0	0		0	0	0	0		1	0	0	0		1	0	0	0		0	0	0	0
EIN_040170_intron2	GTTTGTTCTCTTTGTATCGAATTGAAAATCATACTTAATTGTAG	GTAG	1	0	0	0	0	2		1	0	0	0		0	0	0	0		1	0	0	0		0	0	0	0		1	0	0	0		0	0	0	2		0	0	0	0
EIN_040190_intron1	GTTTGCAGTTATTGAGATCTTCAAAGCGACTGACCTATAG	GTAG	0	0	0	0	0	0		0	0	0	0		0	0	0	0		0	0	0	0		0	0	0	0		0	0	0	0		0	0	0	0		0	0	0	0
EIN_040190_intron2	GTTTGTCTTCTTCTTGAAATCCTTGCCACCGTTTACTATTCTTTTCTTATTAATTTTACTATTTCAAATGAGTCACTGATTTCAAG	GTAG	1	0	0	0	0	0		1	0	0	0		1	0	0	0		1	0	0	0		0	0	0	0		1	0	0	0		1	0	0	0		0	0	0	0
EIN_040190_intron3	GTTTGTGCTCTAACATTGCCTCAGAATAACATTTTGAATAACAAAACTGAAGTGTAG	GTAG	1	0	0	0	0	2		1	0	0	0		1	0	0	2		1	0	0	0		1	0	0	0		1	0	0	0		1	0	0	0		0	0	0	0
EIN_040290_intron1	GTTTGTTTTAATGTCTTTAAGAGTAAAACACTCATTAATAG	GTAG	1	0	0	0	0	0		1	0	0	0		0	0	0	0		1	0	0	0		0	0	0	0		0	0	0	0		0	0	0	0		1	0	0	0
EIN_040350_intron1	GTTTGTTATGACATAGAACGTACAGTAGTAAGTAACATAGTCTAATGATAAG	GTAG	1	0	0	0	0	0		1	0	0	0		1	0	0	0		1	0	0	0		0	0	0	0		1	0	0	0		1	0	0	0		1	0	0	0
EIN_040370_intron1	GTTTGTTTATCAATTGATTTATTTAAAAAATGACGAGAAG	GTAG	1	0	0	0	0	0		0	0	0	0		0	0	0	0		1	0	0	0		1	0	0	0		1	0	0	0		0	0	0	0		0	0	0	0
EIN_040400_intron1	GTTTGTTATTTGTATCACTTCAGAACACCATTTTGTGACGATTAG	GTAG	1	0	0	0	0	0		1	0	0	0		1	0	0	0		1	0	0	0		0	0	0	0		1	0	0	0		0	0	0	0		0	0	0	0
EIN_040430_intron1	GTTTGTTTTTATTATATTTGTATCATTAAAATATTATAAATAAACTATTTCTATGTTTATAATACGTATAATTATATCGATACTTTGTTCATTGATAATCGTCTGTTTTCTCCAATAAACAGTATCACACTTTTATCACCATTTTTACCAGCACATGTTGGCATTTAATAGTGTTAATTTCCACCGATATATATTTTTTAGTTTAATTAGTGAATAACAACACAG	GTAG	0	0	0	0	0	0		0	0	0	0		0	0	0	0		0	0	0	0		0	0	0	0		0	0	0	0		0	0	0	0		0	0	0	0
EIN_040430_intron2	GTTTGTTTTGTTATTATTATTGGATTTGAAAAAATGGCATTTACACTTAG	GTAG	1	0	0	0	0	0		0	0	0	0		1	0	0	0		0	0	0	0		0	0	0	0		0	0	0	0		0	0	0	0		0	0	0	0
EIN_040480_intron1	GTTTGCATGTGGTGTTTTAATTATTTTTCTATAAGTAAGTCATTAATTTAAAAAATAATGTATAG	GTAG	0	0	0	0	0	0		0	0	0	0		0	0	0	0		0	0	0	0		0	0	0	0		0	0	0	0		0	0	0	0		0	0	0	0
EIN_040480_intron2	GTTCCTCTGACCAATTTCTCGGTGTGGGCAAACAAATTGAAGTCCCCAAAAACATTCAGAGTGATATCAAGTCTTATTCCCGATTTAGAGCATTTATTCTATTTTGAGAGTACATCTATATAACTAACTATCAG	GTAG	0	0	0	0	0	3		0	0	0	0		0	0	0	0		0	0	0	0		0	0	0	0		0	0	0	0		0	0	0	3		0	0	0	0
EIN_040480_intron3	NNNNNNNNNNNNNNNNNNNNNNNNNNNNNNNNNNNNNNNNNNNNNNNNNNNNNNNNNNNNNNNNNNNNNNNNNNNNNNNNNNNNNNNNNNNNNNNN	N	0	0	0	0	0	0		0	0	0	0		0	0	0	0		0	0	0	0		0	0	0	0		0	0	0	0		0	0	0	0		0	0	0	0
EIN_040500_intron1	GTTTGTTTCGCTTTAGTTTTATACAAAAGTTGACTGAATAG	GTAG	0	0	0	0	0	4		0	0	0	0		0	0	0	4		0	0	0	0		0	0	0	0		0	0	0	0		0	0	0	0		0	0	0	0
EIN_040500_intron2	GTTTGTGATTTATTAAGGTTTAAACTAATGATTGATAAATAG	GTAG	1	0	0	0	0	0		1	0	0	0		0	0	0	0		0	0	0	0		0	0	0	0		0	0	0	0		0	0	0	0		0	0	0	0
EIN_040530_intron1	GTTTTAATATGAAATAAACACCAATATAAGGGGAAGACAATAGATAAGTGAATGTGTGTGTTGTACTATATTTTATAATAAAAATATGATTAAGAATACAAGAATAATGTAACCGTCTAGTTTTAAGTACTATAAAGAAACGACAAAAAGAACTTAAAAAG	GTAG	0	0	0	0	1	25		0	0	0	2		0	0	0	6		0	0	0	8		0	0	0	5		0	0	0	3		0	0	0	1		0	0	0	0
EIN_040530_intron2	GTTGAGAATAACTCTAAAATCCAAATTGTGTTTTTAACACATGGCTGACAAAGAAATTGCAAAG	GTAG	1	0	0	0	0	4		1	0	0	1		1	0	0	0		0	0	0	0		0	0	0	1		0	0	0	0		1	0	0	2		1	0	0	0
EIN_040550_intron1	GTTTGTTTACTAGTTCTTTTCTAGTTTAATATAAGATCTTTTGAATATTAATGAATAG	GTAG	1	0	0	0	0	0		0	0	0	0		0	0	0	0		1	0	0	0		0	0	0	0		0	0	0	0		0	0	0	0		1	0	0	0
EIN_040630_intron1	GTTTGCTATTTTTACGACACGTTTTTAACTCCAAATCTTTTAAAAATTTTTTGAAGTACTTATCCAGTTGGATTCAAACATTTCCAATTCAAAAAGGGTAATCCGCAACAACGTAATAACACAAAG	GTAG	1	0	0	0	0	0		0	0	0	0		0	0	0	0		0	0	0	0		0	0	0	0		0	0	0	0		1	0	0	0		0	0	0	0
EIN_040730_intron1	GTTTGTTGTTCTCAAGAATAGATGTTGTGATGGATATGAAGGATGACTTATATGTAG	GTAG	1	0	0	0	0	0		1	0	0	0		1	0	0	0		1	0	0	0		0	0	0	0		1	0	0	0		0	0	0	0		0	0	0	0
EIN_040730_intron2	GTTTATCTCTTGACTAAAGAGGGGTGCACGATTTACAACTTCAAGTCGAGACAGGATTAATTCATCTCGATCTTTTTTGTCATTTGTGATTGCTTTATAACTCACTCATCAGAGTTATTTAACTATTAAATATATAAAATGTTTTTAGTATAGTATAGAATACTATTAGTATAGTTTTTTTTTTATTTCAAAAAGGAAAACTAATAAGTCTTGTTACTACTATGGTTGTTTGTTGTATCATTTTCATTTTTTTAATGCGAAAGTGTCCGTTTGAATATTGTTGACAAGAAATCACAAACAG	GTAG	0	0	0	0	1	73		0	0	0	25		0	0	0	31		0	0	0	12		0	0	0	0		0	0	0	3		0	0	0	2		0	0	0	0
EIN_040810_intron1	GTTTCTTTTTAATAATTATTTTATTATTATAATATAGTACATTTTTGGAGTGTTAACATACTAACAGACAG	GTAG	0	0	0	0	0	0		0	0	0	0		0	0	0	0		0	0	0	0		0	0	0	0		0	0	0	0		0	0	0	0		0	0	0	0
EIN_040810_intron2	GTTTGTGTTATTCTTTCATTCGCGCCAGTAACTATACCAAATAGTTTTCATTTTATTAATAAATAG	GTAG	0	0	0	0	0	0		0	0	0	0		0	0	0	0		0	0	0	0		0	0	0	0		0	0	0	0		0	0	0	0		0	0	0	0
EIN_040810_intron3	GTTTGTTCTTCTAATAATATAATTATAGTTTGTATTATAGTTTGTATTATAGTTTGTATTATAGTTTATTAACTAGTAAGTGACATCTAG	GTAG	0	0	0	0	0	0		0	0	0	0		0	0	0	0		0	0	0	0		0	0	0	0		0	0	0	0		0	0	0	0		0	0	0	0
EIN_040820_intron1	GTTTGGTTATTATTTTCTTTTCTTAAAGTCAGTGTTGTTACTTATGAGTACTAAATAG	GTAG	0	0	0	0	0	1		0	0	0	0		0	0	0	0		0	0	0	0		0	0	0	0		0	0	0	0		0	0	0	1		0	0	0	0
EIN_040920_intron1	GTTTGTTTTTGTACTATACTTAATAGAAAAATGTGTTATATAAAATGGTAGTAATGATTAG	GTAG	0	0	0	0	0	0		0	0	0	0		0	0	0	0		0	0	0	0		0	0	0	0		0	0	0	0		0	0	0	0		0	0	0	0
EIN_040940_intron1	GTTTGTTCTCTTTTATTATTTAAACTATAATAATATAGTTTTTTATTATTATAATTAGTTTGTATTATTAATTATTAATTATTAATTATATTAATTATATTAATTATATTAATTATTACCAAGTTAAGTAACTCGATAACGAATAG	GTAG	0	0	0	0	0	0		0	0	0	0		0	0	0	0		0	0	0	0		0	0	0	0		0	0	0	0		0	0	0	0		0	0	0	0
EIN_040960_intron1	GTTAGGAACTGATATTGGGGATCGGGTTGTATGATGTCAAGAAAAAGAAATGTATTATGCTGAAAGGGAG	GTAG	0	0	0	0	1	7		0	0	0	0		0	0	0	0		0	0	0	0		0	0	0	0		0	0	0	3		0	0	0	4		0	0	0	0
EIN_040960_intron2	GTTTGTGTATCAATATAATACTATAATAATACTATAATAATACTATAATATTATTATAATATTAATTTATTAATAATTACTATCAATATACTATTTAAGTATTACAAATACTTATCTTAACAACGATGTGATAACAATTAG	GTAG	1	0	0	0	0	0		0	0	0	0		1	0	0	0		0	0	0	0		0	0	0	0		1	0	0	0		1	0	0	0		1	0	0	0
EIN_041010_intron1	GTTTGTTAATCTCATCCATTTGATAAGAATTGACGTGAAG	GTAG	1	0	0	0	0	2		1	0	0	0		1	0	0	0		0	0	0	0		0	0	0	0		0	0	0	0		1	0	0	1		1	0	0	1
EIN_041020_intron1	GTTTGTTATTATAAAATGTTATTTGAAATGTTATTTGAAATGTTATTATAAAATGTTATTTGAAATGTTATTATAAAATGTTATTCTATTTCAGTCACTATGTAGTGCTGATGTGTAG	GTAG	1	0	0	0	0	0		0	0	0	0		0	0	0	0		1	0	0	0		0	0	0	0		0	0	0	0		1	0	0	0		1	0	0	0
EIN_041040_intron1	GTTTGTTGAACTCTTCGTTTCAACATGGCTCGGATTATTTATTATAAACCCGATTTGTGGCCATTTGTTTCTTTGGTTTCTTTTAAACAATTGGGAAATGAATAAAAATCTTTATTTCATTATTAATAAAATAAATAATAATCTTTATCTTTCAACCAGTGATGAGTTAATAAATTTACGTACAG	GTAG	0	0	0	0	0	0		0	0	0	0		0	0	0	0		0	0	0	0		0	0	0	0		0	0	0	0		0	0	0	0		0	0	0	0
EIN_041050_intron1	GTTTGTGGATATAATAATTTTTAACAATACAACGAGACTCATCCGTAG	GTAG	1	0	0	0	0	0		1	0	0	0		1	0	0	0		1	0	0	0		0	0	0	0		0	0	0	0		0	0	0	0		0	0	0	0
EIN_041060_intron1	GTTTGACTACTCCGTTTTTATACCTTTTTAATGATTAG	GTAG	0	0	0	0	0	0		0	0	0	0		0	0	0	0		0	0	0	0		0	0	0	0		0	0	0	0		0	0	0	0		0	0	0	0
EIN_041060_intron2	GTTTGTAACTTTTTTTTGCTTTGATTTGCACTTATTTTTTTGAATAAAATTATAACGCTCACTGATTTAAAG	GTAG	0	0	0	0	0	0		0	0	0	0		0	0	0	0		0	0	0	0		0	0	0	0		0	0	0	0		0	0	0	0		0	0	0	0
EIN_041060_intron3	GTTTGTTATTTAAATTAATACTATTATTATACTATTTTAATACTAGAATTTATATTAATAGTATTAAAATGGTATAATAATAGTATTTTTACTTGATTTGGATTATATAGTAAATAATAATATTTTTTATTATATTTAACAGACAG	GTAG	1	0	0	0	0	0		0	0	0	0		0	0	0	0		1	0	0	0		1	0	0	0		0	0	0	0		0	0	0	0		0	0	0	0
EIN_041170_intron1	GTTAGTTATGTTGAATGACTTAAATTAAATAATTTATTAAAAATGTTTACAAAAAG	GTAG	0	0	0	0	0	0		0	0	0	0		0	0	0	0		0	0	0	0		0	0	0	0		0	0	0	0		0	0	0	0		0	0	0	0
EIN_041780_intron1	GTTGTTCATATTATTGTACATCTTGTTTCAATNNNNNNNNNNNNNNNNNNNNNNNNNNNNNNNNNNNNNNNNNNNNNNNNNNNNNNNNNNNNNNNNNNNNNNNNNNNNNNNNNNNNNNNNNNNNNNNNNNNNGAAACATTGCACAACATGTAAATCATATTTTTATTTAACAAATGGATATTGTCAACCTTGTGACTCCAGTTGCAACACGTGTAAAGGGACAGCTGCAAACAATTGTTTGTCGTGTAAAACTGGATACTATTTATCAG	GTNAG	0	0	0	0	0	0		0	0	0	0		0	0	0	0		0	0	0	0		0	0	0	0		0	0	0	0		0	0	0	0		0	0	0	0
EIN_041780_intron2	NNNNNNNNNNNNNNNNNNNNNNNNNNNNNNNNNNNNNNNNNNNNNNNNNNNNNNNNNNNNNNNNNNNNNNNNNNNNNNNNNNNNNNNNNNNNNNNN	N	0	0	0	0	0	0		0	0	0	0		0	0	0	0		0	0	0	0		0	0	0	0		0	0	0	0		0	0	0	0		0	0	0	0
EIN_041780_intron3	GTGTTGAATGCAATTCAATGTTTTATCCAAAATCAAATGGCGATTATATGTGTCAG	GTAG	0	0	0	0	0	0		0	0	0	0		0	0	0	0		0	0	0	0		0	0	0	0		0	0	0	0		0	0	0	0		0	0	0	0
EIN_042780_intron1	GTTTTATTTTGTTGTGTAAAAAACTTTTCATTCAG	GTAG	0	0	0	0	0	0		0	0	0	0		0	0	0	0		0	0	0	0		0	0	0	0		0	0	0	0		0	0	0	0		0	0	0	0
EIN_042780_intron2	GTTGTTCTAAACAAATATCTTTTATTGAGTTAAATATTTAAATATCTAATCATGACAATTACAATTATTTTTATAAAGATTTAATTTAGACAATATCAAGAGACAAAGAGAATGATTCATGATATTCAGATTAAAAAAATTGGCCAAAAACGTGAAG	GTAG	0	0	0	0	0	0		0	0	0	0		0	0	0	0		0	0	0	0		0	0	0	0		0	0	0	0		0	0	0	0		0	0	0	0
EIN_043340_intron1	GTTTGTCTGTATATGATGGAAAATGCTCAAAATGTACTTTTTGGTATGAAACAGAAGGCGATTCGTGTGTCTCTTATATACCGTGGTGGGTTATTTTCATTATTATTATATTTATTCTCATTATCCTTACAATTATCATCGTTTTTATTATCATTATATCAAAGAGACTTACTAATCTTCACATTCAAACAG	GTAG	0	0	0	0	0	0		0	0	0	0		0	0	0	0		0	0	0	0		0	0	0	0		0	0	0	0		0	0	0	0		0	0	0	0
EIN_043650_intron1	GTAATCAAAGAAAATAAGAATCAATAAGTAAAAACAATGTTAAATTTGGTTGTCAGTATTTTATTATTATTATAATTGAACGATATTAACAATTTAATAATTTGTATATAATAGTTTGTGTATTCAATTGATTATCTATCTAACATTTTTATCACTAAATCCAACTTTAACCACACTGTAATAACTTGTTACATTAATATAATAATGATCATTTAAAATTATTGAAAAGTTTCATAACATAGAAGTAGTAATAGGTTATATGATTCTGAAGTATTAG	GTAG	0	0	0	0	0	0		0	0	0	0		0	0	0	0		0	0	0	0		0	0	0	0		0	0	0	0		0	0	0	0		0	0	0	0
EIN_043650_intron2	GTTGTTATTCATAATAATGATTGTTTGCCCATTTTAAAAATGCCAATTTTTTTTATTTATTAAAGGAAATTCACTTTCCAGTTGTAATAATTAATATAGAATAAAAATACATTCATCCAACAAAACAATTCTGTAG	GTAG	0	0	0	0	0	0		0	0	0	0		0	0	0	0		0	0	0	0		0	0	0	0		0	0	0	0		0	0	0	0		0	0	0	0
EIN_043660_intron1	GTTTGCTATTTTTTTATTTTATATTTTATGTACTAGATTATCTACTTTATTATTCTTTTTTAATACATTTGTGTAACTTATTAGCAAATAATAAACTATAATTTTAATTATAATATATATTATTATTATATTAATAATATACTATTAAAATTATTTATTATATTATTAATATACTATAAATAAACTACAAATATATTATAATTATACTATAAATTAACTATAAATTAACTATAAATTAACTATAAATTAACTATTAATAAACTATAAATATATGCTATTAATATATACTACTAATATACAATTATTTCAATTGACCGAAAG	GTAG	1	0	0	0	0	0		1	0	0	0		0	0	0	0		0	0	0	0		0	0	0	0		0	0	0	0		0	0	0	0		0	0	0	0
EIN_043670_intron1	GTTTGTATTTAATCCTTTATATAATTATACTATAATTATATTAATTTATTATAAATTAAACTATATTTTTTGTTGGTATATATAGTTTTTATTATTATTTAAATTTAGTTTAATTAAATTACTCTAATAAATTATATATTATATATATAATATAATAAAATTTAAATCTAGTTAAGTTTAAATCAAATCAAATAATTAATAATAAAAGTATATAATAAATAATAAATAAATTATATTATAGTTTAGTATAGATTAGTATACTATTTTAATAAGACAACAAGTTTTAACAAACAG	GTAG	0	0	0	0	0	0		0	0	0	0		0	0	0	0		0	0	0	0		0	0	0	0		0	0	0	0		0	0	0	0		0	0	0	0
EIN_043730_intron1	GTCTTGACCTCTACGAAATGGAAAATGGAAAGTGCAAATTACTTGAAATTGTATAGAAG	GTAG	0	0	0	0	0	0		0	0	0	0		0	0	0	0		0	0	0	0		0	0	0	0		0	0	0	0		0	0	0	0		0	0	0	0
EIN_043730_intron2	NNNNNNNNNNNNNNNNNNNNNNNNNNNNNNNNNNNNNNNNNNNNNNNNNNNNNNNNNNNNNNNNNNNNNNNNNNNNNNNNNNNNNNNNNNNNNNNN	N	0	0	0	0	0	0		0	0	0	0		0	0	0	0		0	0	0	0		0	0	0	0		0	0	0	0		0	0	0	0		0	0	0	0
EIN_043730_intron3	GTTGATGGAATCTGCTCTCAATGTCGTTCTCCTTACACATTAGATACAACCAAAAACACATGCGAATTATGTTGGAG	GTAG	0	0	0	0	0	0		0	0	0	0		0	0	0	0		0	0	0	0		0	0	0	0		0	0	0	0		0	0	0	0		0	0	0	0
EIN_043730_intron4	GTTCCGTCTTAAATATGAGTAAAGGCAAAATAACAGAG	GTAG	0	0	0	0	0	0		0	0	0	0		0	0	0	0		0	0	0	0		0	0	0	0		0	0	0	0		0	0	0	0		0	0	0	0
EIN_043730_intron5	NNNNNNNNNNNNNNNNNNNNNNNNNNNNNNNNNNNNNNNNNNNNNNNNNNNNNNNNNNNNNNNNNNNNNNNNNNNNNNNNNNNNNNNNNNNNNNNN	N	0	0	0	0	0	0		0	0	0	0		0	0	0	0		0	0	0	0		0	0	0	0		0	0	0	0		0	0	0	0		0	0	0	0
EIN_044600_intron1	GTTTCTAAGATTGAGAATAATGAATCACAGATTAAAACACTTGAAGCACAAAAGAAGAAGGCATTGGACGACAAAGCGGAGGCCGAGAAGACTGCCGCGGACCAATCTGATAGAAGAAAAAAGATGGAAGACCAAG	GTAG	0	0	0	0	1	13		0	0	0	6		0	0	0	5		0	0	0	1		0	0	0	0		0	0	0	1		0	0	0	0		0	0	0	0
EIN_044620_intron1	GTTTGAAAACTTAAAGAAGACATCGAGTCAAAGAAGATAGCACTTGATGAGGCGGATATGAAGTCACAAGAAGACCAAGAACACATTGAAGAACTCCAAGGTGATATCAAGAGAGGAAAGACTTGAACAAGTTAACCACTAAGTACAAG	GTAG	0	0	0	0	1	96		0	0	0	14		0	0	0	59		0	0	0	5		0	0	0	17		0	0	0	0		0	0	0	1		0	0	0	0
EIN_044630_intron1	GTTTGATAAACAAGTGAAAATTGTTGTTTTATTACTTTTACGTGGAG	GTAG	0	0	0	0	0	0		0	0	0	0		0	0	0	0		0	0	0	0		0	0	0	0		0	0	0	0		0	0	0	0		0	0	0	0
EIN_046080_intron1	GTGTGTGACAACTTCTTCTGTACGTTAAGGTTGTCACACTAG	GTAG	0	0	0	0	0	0		0	0	0	0		0	0	0	0		0	0	0	0		0	0	0	0		0	0	0	0		0	0	0	0		0	0	0	0
EIN_046490_intron1	GTTTGTTGTTAATGATTTTGAATAACGTGTCATGATTAAAAATACTATAATTATAGTATTTGAAGTATATAAATAATATTGAAATAAAATTTATAATTAG	GTAG	0	0	0	0	0	0		0	0	0	0		0	0	0	0		0	0	0	0		0	0	0	0		0	0	0	0		0	0	0	0		0	0	0	0
EIN_046900_intron1	GTTGGTTTTTTGGTTGTTGTTGTAAGAATAATCAATGAAGTCGGAGATTCACGGTGTTGAGACATATACATCAGTAATTGACTTGTTGTTGATATTGTGTTTGATAATGTGTTCAATGAATAACAAAAAG	GTAG	0	0	0	0	0	0		0	0	0	0		0	0	0	0		0	0	0	0		0	0	0	0		0	0	0	0		0	0	0	0		0	0	0	0
EIN_047470_intron1	GTTTGTTGTCTAATAAAATTAATAAATTAATATTACTAATAAAGTATTATAATACAATGGTATTAATAGAACAG	GTAG	1	0	0	0	0	0		0	0	0	0		1	0	0	0		1	0	0	0		1	0	0	0		1	0	0	0		0	0	0	0		0	0	0	0
EIN_047470_intron2	GTTTGTTGTTGTATTGAGACGATTCTGTCGAACAAGAAGAAGTATTGATGAATAG	GTAG	1	0	0	1	0	11		0	0	0	0		1	0	0	0		1	0	0	10		1	0	0	0		1	0	0	0		0	0	0	0		0	0	0	1
EIN_047480_intron1	GTTTTTAAGTTGTTCATTCAAAAATGCCAAGAAAAAAAATAAAAAAATAGGTTTTGCTGGCTTTATAAAAACGAACCAATTTTAGTCAAAAAAAGTCCAATAAAACGGGGTTATGAAACATCAAAAATGGTAAAAGACTGATAACAATTCACCCCCCAAAAGAGTAATGGTAACAGAACTATATAAAATGTGTGAACATCACTCATGTATTATACATATATAATATATTTAATATTAATATATAATAATAAAG	GTAG	0	0	0	0	0	0		0	0	0	0		0	0	0	0		0	0	0	0		0	0	0	0		0	0	0	0		0	0	0	0		0	0	0	0
EIN_047480_intron2	GTTTTCGCTCAACATTTGTAAAAATAG	GTAG	0	0	0	0	0	0		0	0	0	0		0	0	0	0		0	0	0	0		0	0	0	0		0	0	0	0		0	0	0	0		0	0	0	0
EIN_047490_intron1	GTTTGTTACTCTGTATTATAATTATAGTTATTTTTTTATTATAAAATAGCTTCACAAATTTATTACTTGATTAACTATTATATATAGTTAACAGTACTATAAATGAATTCTATTGACTGCAAG	GTAG	1	0	0	0	0	0		1	0	0	0		1	0	0	0		1	0	0	0		1	0	0	0		1	0	0	0		1	0	0	0		0	0	0	0
EIN_047500_intron1	GTTTGTTTAGTTTTTTGTATTTATAATTACTATACTACTTGTAATCTTTATTACTCTTTGAGATATTATTCTTTATTAATTTAG	GTAG	0	0	0	0	0	0		0	0	0	0		0	0	0	0		0	0	0	0		0	0	0	0		0	0	0	0		0	0	0	0		0	0	0	0
EIN_047610_intron1	GTATGAGTATATGTGTGATGAATCAAGGAATGGATTGTGACACTAATAGTATTAACTCNNNNNNNNNNNNNNNNNNNNNNNNNNNNNNNNNNNNNNNNNNNNNNNNNNNNNNNNNNNNNNNNNNNNNNNNNNNNNNNNNNNNNNNNNNNNNNNNNNNNTCTATTAAG	GTNAG	0	0	0	0	0	0		0	0	0	0		0	0	0	0		0	0	0	0		0	0	0	0		0	0	0	0		0	0	0	0		0	0	0	0
EIN_047750_intron1	GTTTTTATAATAAATTATTATTAATAGTTTATTTTTATATTGTAAATAATAACTTATAAAAATAATAATAATAG	GTAG	0	0	0	0	0	0		0	0	0	0		0	0	0	0		0	0	0	0		0	0	0	0		0	0	0	0		0	0	0	0		0	0	0	0
EIN_047750_intron2	GTTGTCTTAAAAGTCGCTGACCTAAATATTTATAGTAGGGAAAATGAACCTTAGCCCAGGAAATGTACTTTAGCCCAAAGAAATTCCTATTTTTTTTTTAAAAACACGGGTTTTTACTAAAAAAACAAATATTTTAGAAAATTGACTTTTATATATGTTTATAGTTTATTAATTTAATATAACAATAGAAAATAATTAGTTTTTCTTTGGGCTAAGGTTAATTTGCTGGGCTAAGGTTTAATTGCCAAACTTTAGTTAAAATACTATTCAAAATACCATTTATCATGAAAAAGAAATTAAAAAAAATAAACCATATAAATTTAATATATTTATTATAAAAAAAATANNNNNNNNNNNNNNNNNNNNNNNNNNNNNNNNNNNNNNNNNNNNNNNNNNNNN…	GTNAG	0	0	0	0	0	1		0	0	0	0		0	0	0	0		0	0	0	0		0	0	0	1		0	0	0	0		0	0	0	0		0	0	0	0
EIN_047750_intron3	GTTGTAATCTAAACTATATTAATACTATATTTATTATTATATTTATTATTATATATACTATAATTTGTATACTATTCTATATAGTATAATATATTATATACTAATAGATAG	GTAG	0	0	1	0	0	0		0	0	1	0		0	0	1	0		0	0	1	0		0	0	0	0		0	0	0	0		0	0	0	0		0	0	0	0
EIN_047780_intron1	GTGTGTTTTATAATTAACGAGTATTTTATTAAAACAACTCGTTAAATAGTACATGTATTTACTAGTAAAATGAAATAAAAAGAACTAATTCATTACTATCCTAAAAAGATAAAAAAAGCTCGTTAATTTTATATCATAAAGAACTGAACACCAG	GTAG	0	0	0	0	0	0		0	0	0	0		0	0	0	0		0	0	0	0		0	0	0	0		0	0	0	0		0	0	0	0		0	0	0	0
EIN_047800_intron1	GTATTTGTACCAATTTGATCAGTGTAGCTAGCGATGAAGCTACACAG	GTAG	0	0	0	0	0	0		0	0	0	0		0	0	0	0		0	0	0	0		0	0	0	0		0	0	0	0		0	0	0	0		0	0	0	0
EIN_047800_intron2	NNNNNNNNNNNNNNNNNNNNNNNNNNNNNNNNNNNNNNNNNNNNNNNNNNNNNNNNNNNNNNNNNNNNNNNNNNNNNNNNNNNNNNNNNNNNNNNN	N	0	0	0	0	0	0		0	0	0	0		0	0	0	0		0	0	0	0		0	0	0	0		0	0	0	0		0	0	0	0		0	0	0	0
EIN_047890_intron1	GTTTGTCTTTATCTCGAGATTGAGAAGTTGGAAAGAAAGTTACCCATAG	GTAG	1	0	0	0	0	0		0	0	0	0		1	0	0	0		1	0	0	0		0	0	0	0		0	0	0	0		0	0	0	0		0	0	0	0
EIN_047890_intron2	GTTTGTGATTTAAAATTCTAATTATTACTATATAATATAATAAATATAACAATATATTCTAATATTTTTATTCATTTATAACATTGTAACACCACAG	GTAG	1	0	0	0	0	0		0	0	0	0		1	0	0	0		1	0	0	0		0	0	0	0		0	0	0	0		0	0	0	0		0	0	0	0
EIN_047950_intron1	GTTTGTCGAGGAACCAGTTACAAACAAATGACCAACTTCCTGAGCTCCAG	GTAG	0	0	0	0	1	21		0	0	0	0		0	0	0	16		0	0	0	5		0	0	0	0		0	0	0	0		0	0	0	0		0	0	0	0
EIN_047960_intron1	GTTTGTTGCTTTAGTGTTAAAAGTTCGTGTGTAGCACATCTTTCATAGTGTCAAAATCGAGTGTTCCTCTCATAACTATATTTATAGTACATTTATAGTACATTTTACTATACGAGAAGACCGACTTAAATAACTCCTTTTACTGCTGTTCTTATCTTCTTGTGACACTCTTGCTCCCTTCAAAAATGATGAAAGACTCACTTGTAG	GTAG	1	0	0	0	0	5		1	0	0	0		1	0	0	0		0	0	0	5		0	0	0	0		0	0	0	0		0	0	0	0		0	0	0	0
EIN_048390_intron1	GTTTAAATGATCTTGCCAATATTAAAAATGATTTGAAAAAG	GTAG	0	0	0	0	0	0		0	0	0	0		0	0	0	0		0	0	0	0		0	0	0	0		0	0	0	0		0	0	0	0		0	0	0	0
EIN_048390_intron2	GTCTGAATGACTCTGATATGTTGAAACCATAGAAGGCCGACTACGAAGCTCAAATCCAAGCGTTGAAGGATGACATGGAGAAAATTGTAAAGATGTTATGGAGAAGACTGAAAATCGAATTTAAATCAAAAAGACGTTGAAATTCATAACTTGAACGAACAACTTGCCTAAACTGCTGATAAGAAATACAAGCTTGGGGCTGATGCCGAGAACACAAATAAAAGGAAAGATGCTCAAGAGAAACAACTGATTCAATTGAAAGCTGACAATGACAATTTGACTAAAGCAAAATCTGTTGTCGATGCCAAATTGAAAGATACTGAAAGAGAAAAAGTTTCTCTTAACGAAGAAGTTGAAGCCGCAAACGAGAAG	GTAG	0	0	0	0	0	2		0	0	0	0		0	0	0	0		0	0	0	0		0	0	0	0		0	0	0	0		0	0	0	2		0	0	0	0
EIN_048390_intron3	GTGAAGAACTTGGCGAATGACAAAAACCAACTTTCTTCTGAAAAGAAGAAGCTTTAAGACGAATATGACCAACTCATTAACTTGGTCTCAGCACACGAAGATGAGACCAACAATTTGAATGGTTCAATCAAAAAG	GTAG	0	0	0	0	1	25		0	0	0	0		0	0	0	25		0	0	0	0		0	0	0	0		0	0	0	0		0	0	0	0		0	0	0	0
EIN_048390_intron4	GTTGCTGTGCTGAAAGATTAGAACACCCAACTTGATGCTGCTAAG	GTAG	0	0	0	0	0	0		0	0	0	0		0	0	0	0		0	0	0	0		0	0	0	0		0	0	0	0		0	0	0	0		0	0	0	0
EIN_048430_intron1	GTCACCAACACAATAACATAATGAAAGTACCTAAAAATAAGTTTATGACTCTAACAGCACCACAAAGCCCTATTAACCCTCTTTAATTAACAAAAGAAGACTTTGAGTCACCACAACTGTTAG	GTAG	0	0	0	0	0	0		0	0	0	0		0	0	0	0		0	0	0	0		0	0	0	0		0	0	0	0		0	0	0	0		0	0	0	0
EIN_048430_intron2	GTTTTGTGTCCACCAATGTTCATAAGTCCTTTCACTCTTGAAAATAATTACTATTTCAAAG	GTAG	0	0	0	0	0	0		0	0	0	0		0	0	0	0		0	0	0	0		0	0	0	0		0	0	0	0		0	0	0	0		0	0	0	0
EIN_048640_intron1	NNNNNNNNNNNNNNNNNNNNNNNNNNNNNNNNNNNNNNNNNNNNNNNNNNNNNNNNNNNNNNNNNNNNNNNNNNNNNNNNNNNNNNNNNNNNNNNN	N	0	0	0	0	0	0		0	0	0	0		0	0	0	0		0	0	0	0		0	0	0	0		0	0	0	0		0	0	0	0		0	0	0	0
EIN_048640_intron2	NNNNNNNNNNNNNNNNNNNNNNNNNNNNNNNNNNNNNNNNNNNNNNNNNNNNNNNNNNNNNNNNNNNNNNNNNNNNNNNNNNNNNNNNNNNNNNNN	N	0	0	0	0	0	0		0	0	0	0		0	0	0	0		0	0	0	0		0	0	0	0		0	0	0	0		0	0	0	0		0	0	0	0
EIN_048670_intron1	GTTTTTGGTGTTGAACAAAAATTAATTTAAG	GTAG	0	0	0	0	0	0		0	0	0	0		0	0	0	0		0	0	0	0		0	0	0	0		0	0	0	0		0	0	0	0		0	0	0	0
EIN_048690_intron1	GTTGCTATTAAGAAGATAAAACAAATAACAGATGAAACAAGTGGACTTAAAG	GTAG	0	0	0	0	0	0		0	0	0	0		0	0	0	0		0	0	0	0		0	0	0	0		0	0	0	0		0	0	0	0		0	0	0	0
EIN_048700_intron1	GTTTCTAATGATAAAGAGTGTGCGATCAAAACAAAGAG	GTAG	0	0	0	0	0	0		0	0	0	0		0	0	0	0		0	0	0	0		0	0	0	0		0	0	0	0		0	0	0	0		0	0	0	0
EIN_048710_intron1	GTTTAGTAACTGACACATTTCTTTGTAAAACAGTTCCTAAAATCACCACATTTTTCATTCAAAATTATAGAGGTAATAAAATTAACTATGACGCAAAATTGTTTGATTAACTTTTTGAAGCAGCGCCATATTTTCAGCGACTTGAAACACTAGAAG	GTAG	0	0	0	0	0	0		0	0	0	0		0	0	0	0		0	0	0	0		0	0	0	0		0	0	0	0		0	0	0	0		0	0	0	0
EIN_049070_intron1	GTGTTGTCAACAGCAATGTTGCTGTTCACAGTCTTTCTAATGTGTGGTTTAATGCAAAG	GTAG	0	0	0	0	0	0		0	0	0	0		0	0	0	0		0	0	0	0		0	0	0	0		0	0	0	0		0	0	0	0		0	0	0	0
EIN_049070_intron2	GTTTGCAAAGTTGGGTATTACAAGAAGGGAGCAGATTGTGTGCTGTGTGATGTCAAGTGTGGTGAGTGTATGACAGAGAACTCGTGTATTAAATGCAATGCAACAAACTACAAAACGAGTAATGGCGATTGTCTTCCGCGCTCTTCGATATCGACGTGTGCCGTTGAAGTGACTGAAAG	GTAG	0	0	0	0	0	0		0	0	0	0		0	0	0	0		0	0	0	0		0	0	0	0		0	0	0	0		0	0	0	0		0	0	0	0
EIN_049070_intron3	GTCCACTTCTATGGCGCCGTATTTTTTTTTCAACAAG	GTAG	0	0	0	0	0	0		0	0	0	0		0	0	0	0		0	0	0	0		0	0	0	0		0	0	0	0		0	0	0	0		0	0	0	0
EIN_049300_intron1	GTTTGTAATTCTAAAGTTTGTCGAAATTATATTAAAAACGGTACAAACTATCTGTGTTAAAATGTGTTTAAAAAATTGGGACTGTGACTGCAAATTTGTAATACATTTAAAAGAAAACAAATTACATCAATAGGAAATAATGAGTGTAATGTCACCATTGACATTAAAGTAAG	GTAG	0	0	0	0	0	0		0	0	0	0		0	0	0	0		0	0	0	0		0	0	0	0		0	0	0	0		0	0	0	0		0	0	0	0
EIN_049410_intron1	GTTTGAAACGCTGCCAGAACATCTCCATAAACTCGTGTGGCCAACAG	GTAG	0	0	0	0	0	0		0	0	0	0		0	0	0	0		0	0	0	0		0	0	0	0		0	0	0	0		0	0	0	0		0	0	0	0
EIN_049430_intron1	GTGCGGAAATTCTTATGTCATTCGAAAACTTAATTGATAATACAATTATGTTGATATGTTATTAAATGAATAATAAATTTTAATACTATAATACTAATAATAAAATAATATAAATAGAATACTTTAAACTTTACTCGTTCAAAATATTACAACCATCTCAAAAATTATAATTTTAAATTTTTAGTTAATAATTCAACAAAAAAGTAAATCTTTCAACGATATTTAGTGCACAAAAATAGCTTTAATTTTGTGAAAATGGGCATTAAATAAAAG	GTAG	0	0	0	0	0	0		0	0	0	0		0	0	0	0		0	0	0	0		0	0	0	0		0	0	0	0		0	0	0	0		0	0	0	0
EIN_049440_intron1	GTTTTTTTGTTTAACATTGATCTGCGTTGTGTATTCTGAATTTACTGGATCGTATTGCTTGTCATTGACTGTTGATAAAAACAAATGCGACTCTTGCTTGAACAATTATGTTCTGAACACCGACAAG	GTAG	0	0	0	0	0	0		0	0	0	0		0	0	0	0		0	0	0	0		0	0	0	0		0	0	0	0		0	0	0	0		0	0	0	0
EIN_049440_intron2	GTTGGTGGTGATTGTGGGTATCGGCCATTTTGTACTTCTTTTAACCAAACTCAGTGCACACATTGTGAAGAAGGGTATGGCCTCAATAATGGAAATTGCACTAAATGTGAAAAGACCAATTGTGTTAG	GTAG	0	0	0	0	0	0		0	0	0	0		0	0	0	0		0	0	0	0		0	0	0	0		0	0	0	0		0	0	0	0		0	0	0	0
EIN_049460_intron1	GTTGGGACAATGAACCAAAGAAGAGAAGTTTAACAGAAAATATTTTAGATGAACTTGAAACANNNNNNNNNNNNNNNNNNNNNNNNNNNNNNNNNNNNNNNNNNNNNNNNNNNNNNNNNNNNNNNNNNNNNNNNNNNNNNNNNNNNNNNNNNNNNNNNNNNNAAAAAAGAAATAAAAATGTGCAGTATAATCTGGGTTTAATTAAATAATCAAGTTTAATTCATTCGAAAATAATTAAACCCAAAGTAAGAAAAATAATAAAAACAATACTTTTAAGTTTTTATAATCATAGTTTTATTTTTTTGTTTAAATTTATGTAAAATAATTGGGCTTTCACCCAAATTAATCAGAATAATTGTTTTTGGATAAAAATACATTATTATTGTTTCTAGAACTATT…	GTNAG	0	0	0	0	0	0		0	0	0	0		0	0	0	0		0	0	0	0		0	0	0	0		0	0	0	0		0	0	0	0		0	0	0	0
EIN_049470_intron1	GTTTGTGACTCTGATTTATATCCAG	GTAG	0	0	0	0	0	0		0	0	0	0		0	0	0	0		0	0	0	0		0	0	0	0		0	0	0	0		0	0	0	0		0	0	0	0
EIN_049500_intron1	GTCTTTAGACTATTTATTGTTGTATTATTTTGCTTTTAAAATCGTAATTAAATTTGTTTTGTTTTGAAATGTTAAATTTATTGGTGTGTAAACTTAACAGAAATTTTGTAAATTAAAAAGTTTTAAACAAATAAGACAATAAAAAAATAATTACAAATTACTACCTTTCTGTTGACTGTATTTTGTTATTTAACAGTTTTATTTATTAAATAATTGAAAGATTTATGTATATTCATTTCTCTTTTTGTTTATTAAAATAATACATGATATATAAACTGGTTCCGTTTTTTAGGAAGTGTACATTTTTTTGAAAGGTATGTTTTACTAAAAATATACAG	GTAG	0	0	0	0	0	0		0	0	0	0		0	0	0	0		0	0	0	0		0	0	0	0		0	0	0	0		0	0	0	0		0	0	0	0
EIN_049560_intron1	GTTGGGAACAAAAAAAAGGAAATCTAAAAGTTCAAATCACCACACAAAGTTCTTCTGAGAAATACACAATCAGAACAGAACCAAAAATAGTGACTTTGAAG	GTAG	0	0	0	0	0	3		0	0	0	3		0	0	0	0		0	0	0	0		0	0	0	0		0	0	0	0		0	0	0	0		0	0	0	0
EIN_049610_intron1	GTTTTGTGAATGTTACAATTTAGAGAAGATAGTGATCCCTTCGACGGTGACAAAAATCAATGAAAATTTTGTGGTTAAATGCACCAAACTTTCTAAAATTGAAATACTTCGAAGTAATAACAATTTAAATTTATTGAACGTAGAAAAGGTGATTCTGAAAAATCAAAAAATATTACACCCTTTAGTATAAATTCCTGAGTATATAGACACGTTAG	GTAG	0	0	0	0	0	0		0	0	0	0		0	0	0	0		0	0	0	0		0	0	0	0		0	0	0	0		0	0	0	0		0	0	0	0
EIN_049610_intron2	GTTCTTTGAGTGCAAATAACTTTCTCAAATTTCATTGAG	GTAG	0	0	0	0	0	0		0	0	0	0		0	0	0	0		0	0	0	0		0	0	0	0		0	0	0	0		0	0	0	0		0	0	0	0
EIN_049620_intron1	GTTTGTTGAGCCACAGCGTGATTCCATTTGTGTTGTTTTGTATTTTTATTACTACTACACACAAATGACACAAACAACTGGATTAATTAAAGACAAAACAG	GTAG	0	0	0	0	0	4		0	0	0	0		0	0	0	3		0	0	0	0		0	0	0	0		0	0	0	0		0	0	0	0		0	0	0	1
EIN_049650_intron1	GTGTATTTTTGGATTTTAATTATCTCAAATACTTTATTTTTCAAAAAACAATACAAGTTACTCAAAACAAG	GTAG	0	0	0	0	0	0		0	0	0	0		0	0	0	0		0	0	0	0		0	0	0	0		0	0	0	0		0	0	0	0		0	0	0	0
EIN_049650_intron2	GTGTTGAAAGCACAGAAGGCCGACTACGAAGCTCAAATCTAAGCGTTGAAAGATGACATGGAGAAGACTGAAAAAATTTGGCTGTTGCTAAATCTAATATGAACCAAAAAGACGTTGAAATTAATAACTTGAATGAACAACTTACCTAAACTGCTGATAACAAAGACAAGCTTGAGGCTGATGCTGAGAACACGAGTAG	GTAG	0	0	0	0	1	10		0	0	0	0		0	0	0	4		0	0	0	0		0	0	0	0		0	0	0	4		0	0	0	2		0	0	0	0
EIN_049650_intron3	GTGCCAAAGTCGACTAATTTACTCACAAGAACAAG	GTAG	0	0	0	0	0	0		0	0	0	0		0	0	0	0		0	0	0	0		0	0	0	0		0	0	0	0		0	0	0	0		0	0	0	0
EIN_049650_intron4	GTTGGGACTTCAAATATCGATCGAACTGAAGTCGTCAG	GTAG	0	0	0	0	0	0		0	0	0	0		0	0	0	0		0	0	0	0		0	0	0	0		0	0	0	0		0	0	0	0		0	0	0	0
EIN_050130_intron1	GTTTGTGTTTTATATGGTTTATTTATAACAATTATACTATAAATGAATAGTTCTAAACATATTGAGAAAGAATCATTCTTTATTGTCCATTATTCAACTTTTGTATAAAAAGACAACTTTTTCTGTCGCAGAAGATGTGTATTCATGTGTAG	GTAG	1	0	0	0	0	4		1	0	0	0		1	0	0	0		0	0	0	0		1	0	0	4		1	0	0	0		1	0	0	0		1	0	0	0
EIN_050150_intron1	GTTTGTGTTCTCCTCTAATTAGTGTTGAAGTGTGTTATTAACTCACCAATAG	GTAG	1	0	0	0	0	5		0	0	0	0		1	0	0	3		1	0	0	0		0	0	0	0		1	0	0	0		0	0	0	0		0	0	0	2
EIN_050150_intron2	GTTTGTTCTTATTCAAAGTATTCAAAGTAATAAGCACTCATATCTAG	GTAG	1	0	0	0	0	2		1	0	0	0		1	0	0	0		1	0	0	0		0	0	0	0		1	0	0	0		1	0	0	2		1	0	0	0
EIN_050160_intron1	GTTTGTTTTATAGTAAATTAATTATTTTAATATGGTAAATAAAAATGTGATGATAACCAACAG	GTAG	1	0	0	0	0	0		1	0	0	0		1	0	0	0		1	0	0	0		0	0	0	0		1	0	0	0		1	0	0	0		1	0	0	0
EIN_050180_intron1	GTTTGTTGTTCAATAACATGTGATTTGATTGATGAATGTAATAACACATAG	GTAG	1	0	0	1	0	26		0	0	0	0		0	0	0	0		0	0	0	0		1	0	0	17		1	0	0	6		1	0	0	3		0	0	0	0
EIN_050250_intron1	GTTTGTTATTTTATTTTTTTCATATAAAAACGTATGGGATGGTTGTAATGAATAG	GTAG	1	0	0	0	0	0		1	0	0	0		1	0	0	0		0	0	0	0		0	0	0	0		0	0	0	0		1	0	0	0		0	0	0	0
EIN_050290_intron1	GTTTGGTTCTTCTTGTTTATAGAAAAGTTTATATATTTTACATGAGAGTAACAAACAG	GTAG	1	0	0	0	0	0		1	0	0	0		1	0	0	0		0	0	0	0		0	0	0	0		0	0	0	0		0	0	0	0		0	0	0	0
EIN_050300_intron1	GTTTGTCTATGAATCCCCTGTGAATGAGTGAATAAGTGCGATTACTCGACACCACTGACATACAGCAGTCCGCTTCACTTGTTGAAAAAGCTACAACCGTTTGACACTTCCATTTGTTGGTATAGTAAATAAGCACAAAGAACAGTACTATTCTTCCATTGGCATTGTGGGATAAAAGCACTAACAGACAG	GTAG	0	0	1	0	0	2		0	0	1	0		0	0	0	1		0	0	1	1		0	0	0	0		0	0	0	0		0	0	0	0		0	0	0	0
EIN_050300_intron2	GTTTGTTTGATTAAGAAATGACATTGAGTTTGAATAAAGACTGATGAACAG	GTAG	1	0	0	0	0	0		1	0	0	0		1	0	0	0		1	0	0	0		0	0	0	0		1	0	0	0		0	0	0	0		0	0	0	0
EIN_050340_intron1	GTTTGTTTTTTTAACTGTGTGTTGTGGCGGTAATATAAGTTGTGGATGTATTGTACAGTGAAACAAAAGGTCATATTTTAAGAACCCAAACAATGGATTCTTAAAATAGAAATGTTTCAGTCGTTGTACACTGACAACCGAATTAGGCCAGAGTGGAAATGACGAACAG	GTAG	1	0	0	0	0	1		0	0	0	0		1	0	0	0		1	0	0	0		0	0	0	0		0	0	0	0		0	0	0	1		0	0	0	0
EIN_050350_intron1	GTTTGTTGGTTACTTATTTATATCGAATTAAGAATACAATTGGAGAGTTATGAATACATGTAATATAACCAATCAAAAGACTAAGCAATAG	GTAG	0	0	0	0	0	0		0	0	0	0		0	0	0	0		0	0	0	0		0	0	0	0		0	0	0	0		0	0	0	0		0	0	0	0
EIN_050400_intron1	GTTTGTTCTTATTTAACACTTTACTATGTTTGATTTGGGCACTTCACATTTTACTTAAAATATAG	GTAG	1	0	0	0	0	0		0	0	0	0		0	0	0	0		1	0	0	0		0	0	0	0		0	0	0	0		0	0	0	0		0	0	0	0
EIN_050420_intron1	GTTTGTTAAACTATAAATGTGTTATAGAACAACTATTATTACGAGTTTTGTGGTAGTCATATAAAGACAAACTGACAGACAG	GTAG	0	0	0	0	0	0		0	0	0	0		0	0	0	0		0	0	0	0		0	0	0	0		0	0	0	0		0	0	0	0		0	0	0	0
EIN_050420_intron2	GTTTGTTTTTTAATAATTAAATTCATGGTATTTAAAACTAG	GTAG	1	0	0	0	0	0		1	0	0	0		1	0	0	0		0	0	0	0		0	0	0	0		0	0	0	0		0	0	0	0		0	0	0	0
EIN_050450_intron1	GTTAGTTGTCTCACAAGAAATTGCGTTTCATGTGACTTGAATATATGTACAACATGCACCAACGGGTATTATCTCAACAATGGAG	GTAG	0	0	0	0	0	0		0	0	0	0		0	0	0	0		0	0	0	0		0	0	0	0		0	0	0	0		0	0	0	0		0	0	0	0
EIN_050450_intron2	GTGTGTGTCTGAGATGTGAAGAAATCTATGACAATTGTGAAAATGTGGTGTTGTAACTTTGAACAACTTTAATCAAACGATCTGTTCTATTTGTAAACCGTCACATTATCCAG	GTAG	0	0	0	0	0	0		0	0	0	0		0	0	0	0		0	0	0	0		0	0	0	0		0	0	0	0		0	0	0	0		0	0	0	0
EIN_050450_intron3	GTGTGATTCACAAATCTCACTTGGAACGTCCAATGAAGGTGAATCAATTTGTAACACTGAAATAAAGACAATTTATTGCAAAAAAATAGCAACACGGGGTGTGCCAAGTGCTATGATGGGCATTATCTGAGTGGCACTGAATGTCTTCCATGTGATAAGAAG	GTAG	0	0	0	0	0	0		0	0	0	0		0	0	0	0		0	0	0	0		0	0	0	0		0	0	0	0		0	0	0	0		0	0	0	0
EIN_050460_intron1	GTTTGTATTTTTTACAATTCTCTTTAACTTCAACAAGTTGTGTAGAGAGACGTATTAATTATTTAG	GTAG	0	0	0	0	1	6		0	0	0	0		0	0	0	0		0	0	0	0		0	0	0	0		0	0	0	0		0	0	0	1		0	0	0	5
EIN_050460_intron2	GTTTATACCGACTCATCGAACACTTACACTTCAACACTGATATTTTTTGTATTTTACAAAAATCAACTTTTTGTTTTGTTTGGTATTGCAGCAATAATTTCTAGTAAAAATAATAAAACTCGAAAGAACTGGAAAAGCTCATATTTTTATTAATGTTTTGTCTGTTACTCAG	GTAG	0	0	0	0	1	6		0	0	0	0		0	0	0	1		0	0	0	0		0	0	0	0		0	0	0	1		0	0	0	2		0	0	0	2
EIN_050460_intron3	GTTTGTCCTCGTTGTTTTTTCTTTCCCAAAAATCAAGACGATGTATTATTCATATTGTTTATTTTACTATTACTTTATAGTTAATTTTATATTAACTATAAAGATTGTTTAATTTACTATTAACATAGCAAGAGGCGATATAACACACAG	GTAG	1	0	0	0	0	0		1	0	0	0		1	0	0	0		1	0	0	0		0	0	0	0		1	0	0	0		1	0	0	0		0	0	0	0
EIN_050460_intron4	GTTTGTTAATATGAATAGTTTAAGTATAGTATTGATTGGATAG	GTAG	1	0	0	0	0	0		1	0	0	0		1	0	0	0		1	0	0	0		0	0	0	0		1	0	0	0		1	0	0	0		0	0	0	0
EIN_050490_intron1	GTTTGTTTTTGTGTTTCAATTTGAGTAAGAAATGACTTCAAG	GTAG	1	0	0	0	0	0		0	0	0	0		0	0	0	0		0	0	0	0		0	0	0	0		0	0	0	0		1	0	0	0		0	0	0	0
EIN_050490_intron2	GTTTGTTTTTAATGTTGAATAGTCATATTGATGATAACAAACAG	GTAG	0	0	0	0	0	0		0	0	0	0		0	0	0	0		0	0	0	0		0	0	0	0		0	0	0	0		0	0	0	0		0	0	0	0
EIN_050490_intron3	GTTTGTTGATTAACACTTTTAATTGTATTCAAAATATTCAGTACTAG	GTAG	1	0	0	0	0	0		0	0	0	0		0	0	0	0		0	0	0	0		0	0	0	0		0	0	0	0		0	0	0	0		1	0	0	0
EIN_050490_intron4	GTTTGTTTATTATTTAAGACCAAATAATACTTTTATTGTCTAACATGCAG	GTAG	0	0	0	0	0	0		0	0	0	0		0	0	0	0		0	0	0	0		0	0	0	0		0	0	0	0		0	0	0	0		0	0	0	0
EIN_050500_intron1	GTTTGTGTTTTCTTTTCTTAAGTCTTCGCCAAAGTATAAAATAGTATAATATACTATAAATAAACTATTTATTTTTGTGATGGGTCAAACTCACGGACAG	GTAG	1	0	0	0	0	0		1	0	0	0		1	0	0	0		0	0	0	0		0	0	0	0		0	0	0	0		0	0	0	0		0	0	0	0
EIN_050500_intron2	GTTTGTTCTTTATTGACTATAAAAGGATTTATAAAGAGTAG	GTAG	1	0	0	0	0	0		1	0	0	0		1	0	0	0		0	0	0	0		0	0	0	0		1	0	0	0		0	0	0	0		0	0	0	0
EIN_050510_intron1	GTTTGTCTATGAATCCCCTGTGAATGAGTGAATAAGTGCGATTACTCGACACCACTGACATACAGCAGTCCGCTTCGCTTGTTGAAAAAGCTACAACCGTTTGACACTTCCATTTGTTGGTATAGTAAATAAGCACAAAGAACAGTACTATTCTTCCATTGGCATTGTGGGATAAAAGCACTAACAGACAG	GTAG	0	0	1	0	0	0		0	0	1	0		0	0	0	0		0	0	1	0		0	0	0	0		0	0	0	0		0	0	0	0		0	0	0	0
EIN_050510_intron2	GTTTGTTTGATTAAGAAATGACATTGAGTTTGAATAAAGACTGATGAACAG	GTAG	1	0	0	0	0	0		1	0	0	0		1	0	0	0		1	0	0	0		0	0	0	0		1	0	0	0		0	0	0	0		0	0	0	0
EIN_050530_intron1	GTTTGTGTTTGATTCAGTTTAGCGCGATGTGAATAACAAAAAG	GTAG	1	0	0	1	0	7		0	0	0	0		1	0	0	0		0	0	0	3		1	0	0	0		0	0	0	4		1	0	0	0		0	0	0	0
EIN_050550_intron1	GTCTGTGTGCCAATTATAACAGAGGAATTAGACTCTCCATGTCTGTGTTCTCTAATTTTTGAAGGGATTAATTAGAATCGATTTAATACCATTTATAGTAAAATTACTAGAAAATATAGTTTAAAATAG	GTAG	0	0	0	0	0	5		0	0	0	0		0	0	0	3		0	0	0	1		0	0	0	0		0	0	0	0		0	0	0	1		0	0	0	0
EIN_050620_intron1	GTTTGTTCCATTCTATTTTTATAATAAATTGTTATTATTATTATTTAATAGTTAAATGGATTCTAACTTGCAG	GTAG	1	0	0	0	0	0		1	0	0	0		1	0	0	0		1	0	0	0		1	0	0	0		1	0	0	0		1	0	0	0		1	0	0	0
EIN_050720_intron1	GTTTGTTATACGTTGTTGTATTGTTTCAAATTGAAAATTAATTTCTAG	GTAG	1	0	0	1	0	20		0	0	0	0		1	0	0	2		0	0	0	0		1	0	0	0		0	0	0	0		1	0	0	10		1	0	0	8
EIN_050770_intron1	GTTTGTTATAATTGTCAATAAATTATTATCAATAAATAAGAAAGAATTGGCGAATTGAAAAGAAGTCATCAATAG	GTAG	1	0	0	0	0	0		1	0	0	0		1	0	0	0		0	0	0	0		0	0	0	0		0	0	0	0		0	0	0	0		0	0	0	0
EIN_050770_intron2	GTTTGTTTACAAACGATATTTATATAGTATTTTGTTATAATACTTTGGTACAGTGTCTGTGACCAACTGACCGCAAG	GTAG	1	0	0	0	0	0		1	0	0	0		1	0	0	0		1	0	0	0		0	0	0	0		0	0	0	0		0	0	0	0		0	0	0	0
EIN_050780_intron1	GTTTGTTCTATATAGAATATAATAAAATTATATTAATAATATATTATTTAACCCCTGAATGTGTTTCATACAAAAGAGTCAAAGTAATGAATAG	GTAG	1	0	0	0	0	0		0	0	0	0		1	0	0	0		0	0	0	0		0	0	0	0		0	0	0	0		0	0	0	0		0	0	0	0
EIN_050780_intron2	GTTTGTTATTTGTATATCTATAAGATACTATAAATTATTACTATTATATCTATTTTCGAAAGAGACGAAGTACTCACTGTTTAG	GTAG	1	0	0	0	0	0		1	0	0	0		1	0	0	0		0	0	0	0		0	0	0	0		0	0	0	0		0	0	0	0		0	0	0	0
EIN_050800_intron1	GTTTGCTACACCACATTGCCAAATACTTAATCTGTGAACATACTAAATTTCAG	GTAG	0	0	0	0	0	0		0	0	0	0		0	0	0	0		0	0	0	0		0	0	0	0		0	0	0	0		0	0	0	0		0	0	0	0
EIN_050800_intron2	GTTTGTGTTTCTTCAATAATTTTCAGTAATTTGGTTTCAATATTTTTACCTGACATTTGCTTATATAATGAATACATTGTTTGTTGCGATTAACGAGTAG	GTAG	0	0	0	0	0	0		0	0	0	0		0	0	0	0		0	0	0	0		0	0	0	0		0	0	0	0		0	0	0	0		0	0	0	0
EIN_050800_intron3	GTTTGTTATTTCCATTAAAATAGAGTGTGGAGATGTCTTAGAATATAG	GTAG	0	0	0	0	0	0		0	0	0	0		0	0	0	0		0	0	0	0		0	0	0	0		0	0	0	0		0	0	0	0		0	0	0	0
EIN_050850_intron1	GTTTGTGATTCATCGACATCACTCTATAACATCCAAACAAACTAATATAACAG	GTAG	0	0	0	0	0	0		0	0	0	0		0	0	0	0		0	0	0	0		0	0	0	0		0	0	0	0		0	0	0	0		0	0	0	0
EIN_050850_intron2	GTTTGTTATTTATTTTCATATGTTCATATTTATTGATAATAACATGTAG	GTAG	1	0	0	0	0	0		0	0	0	0		1	0	0	0		0	0	0	0		0	0	0	0		0	0	0	0		0	0	0	0		0	0	0	0
EIN_050890_intron1	GTTTGTGTATTCTTAATTATACTTAATTACATGTATAAGCAATTTACTTATATATAACGATTTACTTCCATCACAACACCTCAACTTGTGATGCCAAACAGAACAGAAGTGACCAAAAG	GTAG	1	0	0	0	0	0		0	0	0	0		1	0	0	0		0	0	0	0		0	0	0	0		1	0	0	0		0	0	0	0		0	0	0	0
EIN_050890_intron2	GTTTGTCTTTTAGTCGTGTGGTGAACTTTTTTATATAAAAAAAGGTATTACAAAAACAGTTTAACTTGAAG	GTAG	1	0	0	0	0	0		0	0	0	0		0	0	0	0		0	0	0	0		0	0	0	0		1	0	0	0		0	0	0	0		0	0	0	0
EIN_050910_intron1	GTTTGTTTCTTACCATTTATCATTAATAATATAATATTAATATAATATTAATAATATATTAATAATAATAACAAACGAATGAATTAACTGTTAAG	GTAG	1	0	0	0	0	0		0	0	0	0		1	0	0	0		1	0	0	0		0	0	0	0		0	0	0	0		1	0	0	0		0	0	0	0
EIN_050920_intron1	GTTTGTTTTATAATTAATAATTTCAATAGAATTTAATGAATTATGATAACAAATAG	GTAG	0	0	0	0	0	0		0	0	0	0		0	0	0	0		0	0	0	0		0	0	0	0		0	0	0	0		0	0	0	0		0	0	0	0
EIN_050920_intron2	GTTTGTGTCTTCTTTCTTCTATTTTATTATATAATTATAATATTATATATTATATAATAAAATTACTTGTTATCAATATTTTAACTCTTAG	GTAG	0	0	0	0	0	0		0	0	0	0		0	0	0	0		0	0	0	0		0	0	0	0		0	0	0	0		0	0	0	0		0	0	0	0
EIN_050920_intron3	GTTTGTTCTCTTTCTATGATATTGCTATATTCTTTTTATATATAGCTATAACTATATTTATAATTTTAATACTAAAATATTTACTATATGTGAATACATATCGATTCAG	GTAG	0	1	0	0	0	0		0	0	0	0		0	1	0	0		0	0	0	0		0	0	0	0		0	0	0	0		0	1	0	0		0	0	0	0
EIN_050950_intron1	GTTTGTATTTTATTTGTCTATTTTTTAGTTTAAACAATTAGTACACATAACAATTAATTACTGACATACAG	GTAG	1	0	0	0	0	0		0	0	0	0		1	0	0	0		1	0	0	0		0	0	0	0		0	0	0	0		0	0	0	0		0	0	0	0
EIN_050950_intron2	GTTTGTATCATTTAAGTGTTTTGATGTAACAAAAGTAACATATTAG	GTAG	1	0	0	0	0	0		0	0	0	0		1	0	0	0		1	0	0	0		0	0	0	0		0	0	0	0		0	0	0	0		0	0	0	0
EIN_050950_intron3	GTTTGTTGTTGTTTTTAATTCTTGTCTATTTAATTCCATTCAATAACATGTAG	GTAG	1	0	0	0	0	0		0	0	0	0		1	0	0	0		1	0	0	0		0	0	0	0		0	0	0	0		0	0	0	0		0	0	0	0
EIN_050960_intron1	GTCAGTATGATTTCACAACAAATGATCTCAACTGCCGTGCTCAAAAG	GTAG	0	0	0	0	1	19		0	0	0	0		0	0	0	13		0	0	0	0		0	0	0	0		0	0	0	0		0	0	0	6		0	0	0	0
EIN_050960_intron2	NNNNNNNNNNNNNNNNNNNNNNNNNNNNNNNNNNNNNNNNNNNNNNNNNNNNNNNNNNNNNNNNNNNNNNNNNNNNNNNNNNNNNNNNNNNNNNNN	N	0	0	0	0	0	0		0	0	0	0		0	0	0	0		0	0	0	0		0	0	0	0		0	0	0	0		0	0	0	0		0	0	0	0
EIN_050970_intron1	GTTTGTTATGACCGATCGTTGATATATTACACATTCTCATGATAAG	GTAG	0	0	0	0	0	0		0	0	0	0		0	0	0	0		0	0	0	0		0	0	0	0		0	0	0	0		0	0	0	0		0	0	0	0
EIN_050970_intron2	GTTTGTTATTATTTCATAAAAAAGTTATTATAATTAATAACTTTCTTATCATTATAGTATTTTTTATTAATAAACTGACTAGTTAAAATAAACTAATAACAAACTAATGACAAG	GTAG	1	0	0	0	0	0		1	0	0	0		0	0	0	0		0	0	0	0		0	0	0	0		0	0	0	0		0	0	0	0		0	0	0	0
EIN_050970_intron3	GTTTGTTCGTATTAATACGTGTCTTTCTAACACACAG	GTAG	0	0	0	0	0	0		0	0	0	0		0	0	0	0		0	0	0	0		0	0	0	0		0	0	0	0		0	0	0	0		0	0	0	0
EIN_050980_intron1	GTTTGTATTTAAAGTGTTTTGCTTGAGACTGAGAATACACTGACATAGAG	GTAG	0	0	0	0	1	6		0	0	0	4		0	0	0	1		0	0	0	0		0	0	0	0		0	0	0	0		0	0	0	1		0	0	0	0
EIN_050980_intron2	GTTTGTTCAAATCTATAATATAAATAATAGTAAATATATACTATTAATATGTATAACAATTATATTATAACATTTATTATTATATAAACTATATAATACCCAACACAATACTTTGAACATCTTACTGTAAGTTTCAATGAAATTGATGTATAG	GTAG	1	0	0	0	0	0		0	0	0	0		0	0	0	0		1	0	0	0		0	0	0	0		0	0	0	0		1	0	0	0		0	0	0	0
EIN_050990_intron1	GTTTGTTGTTTGGATTAAAATTGTGAATTAAATGATAAATCAATGACAAGAAG	GTAG	0	0	0	0	0	1		0	0	0	0		0	0	0	1		0	0	0	0		0	0	0	0		0	0	0	0		0	0	0	0		0	0	0	0
EIN_050990_intron2	GTTTGTTGTTCATGTTAAATAAATGTAAAACGACTCATACATAG	GTAG	0	0	0	0	0	0		0	0	0	0		0	0	0	0		0	0	0	0		0	0	0	0		0	0	0	0		0	0	0	0		0	0	0	0
EIN_050990_intron3	GTATACCACTATTTACTCATATCAACNNNNNNNNNNNNNNNNNNNNNNNNNNNNNNNNNNNNNNNNNNNNNNNNNNNNNNNNNNNNNNNNNNNNNNNNNNNNNNNNNNNNNNNNNNNNNNNNNNNNACAG	GTNAG	0	0	0	0	0	0		0	0	0	0		0	0	0	0		0	0	0	0		0	0	0	0		0	0	0	0		0	0	0	0		0	0	0	0
EIN_051030_intron1	GTTTGTTTGATGTATACTAATAAGACATGGGTGCTAGTGAACTGATGGACTGATGGACAG	GTAG	0	0	0	0	0	0		0	0	0	0		0	0	0	0		0	0	0	0		0	0	0	0		0	0	0	0		0	0	0	0		0	0	0	0
EIN_051060_intron1	GTTTGTTATTTTTATTAATTTGGCATCTACAAGGGTAATTAATTAAAGATAATTAATTAATTATCACAATTAACATTAAG	GTAG	1	0	0	0	0	1		0	0	0	0		1	0	0	0		1	0	0	0		1	0	0	0		0	0	0	0		1	0	0	1		0	0	0	0
EIN_051060_intron2	GTTTGTTTTCTTACTTTTTACTGTATTATAAATTATGATACTAATATTATTAACTTATAG	GTAG	1	0	0	0	0	0		0	0	0	0		1	0	0	0		1	0	0	0		1	0	0	0		0	0	0	0		1	0	0	0		0	0	0	0
EIN_051080_intron1	GTTATTTGTTTGTTATAAGGGAAGTATGAGGAGTAGTAGTAATAGTAAAAAGAGTTAAAAAAAATAGTAAAAAAGTGCGAGGGTTAATTGAAG	GTAG	0	0	0	0	0	0		0	0	0	0		0	0	0	0		0	0	0	0		0	0	0	0		0	0	0	0		0	0	0	0		0	0	0	0
EIN_051120_intron1	GTAAGCAATGTGTTGTAATTCTTTTATAGTTCTTTGATTGGTCTATTTATAGTAAATTACTAGTTTAATGGAATTAATTGTTTACTTTTTTCTTAACCATAAATTAATCTTAGACAAAATTAATGTTTTTGCACGCGAAATGCATTAATTTGGCTAAGATCGGTTGATTGATCCATACAACAGCAGAAGAACAAATAAGGTTCTACTTTTGCCATGGTCTTTGTTATTTCAAATCCATTAAAATAGAACAATCAACTATAATTTATTTAAAGGGAAG	GTAG	0	0	0	0	0	2		0	0	0	0		0	0	0	0		0	0	0	0		0	0	0	0		0	0	0	0		0	0	0	2		0	0	0	0
EIN_051120_intron2	GTTTCAGACCCTATGAGCGGATTTTTCGCGCTTGATAG	GTAG	0	0	0	0	1	36		0	0	0	8		0	0	0	6		0	0	0	0		0	0	0	0		0	0	0	0		0	0	0	5		0	0	0	17
EIN_051150_intron1	GTTTGTAGTTTAGTTTATTAATAATTATACTAACAAGTAG	GTAG	1	0	0	0	0	0		0	0	0	0		0	0	0	0		0	0	0	0		0	0	0	0		0	0	0	0		0	0	0	0		1	0	0	0
EIN_051200_intron1	GTTTGTATTTTTAATCAACGAACATTACTCATTACTGTAATTAATATTCTCACAACAAG	GTAG	1	0	0	0	0	0		0	0	0	0		1	0	0	0		1	0	0	0		0	0	0	0		0	0	0	0		0	0	0	0		0	0	0	0
EIN_051200_intron2	GTTTGTTTGTGAATGAATTGTCATATTCGGAAATGACATATAG	GTAG	1	0	0	0	0	0		0	0	0	0		1	0	0	0		1	0	0	0		0	0	0	0		0	0	0	0		0	0	0	0		0	0	0	0
EIN_051220_intron1	GTTTGTTACTTCATATATTAATTTTAATAATTATATTAAAAATTAAAAATTAAAAATTAACTATTAATTATTTTATTAATAACGAATAG	GTAG	1	0	0	0	0	0		1	0	0	0		0	0	0	0		0	0	0	0		0	0	0	0		0	0	0	0		0	0	0	0		0	0	0	0
EIN_051230_intron1	GTTTGTTGTAATTATTTTAAATCAAATAGTTTGAATACTTATAAGTAG	GTAG	0	0	0	0	0	0		0	0	0	0		0	0	0	0		0	0	0	0		0	0	0	0		0	0	0	0		0	0	0	0		0	0	0	0
EIN_051250_intron1	GTTTGTTTTTGCTACTTGTAACAACAGACTAATTATACAG	GTAG	0	0	0	0	0	0		0	0	0	0		0	0	0	0		0	0	0	0		0	0	0	0		0	0	0	0		0	0	0	0		0	0	0	0
EIN_051250_intron2	GTTTGTTATATTCATGAAATTAATGCTAAACGTTCAAATAATAATTTAATTAAATTAATAATTCACTGAGAAGTAAATGTCTAATGAATAG	GTAG	0	0	0	0	0	0		0	0	0	0		0	0	0	0		0	0	0	0		0	0	0	0		0	0	0	0		0	0	0	0		0	0	0	0
EIN_051250_intron3	GTTTGTTCTTCTCCAAATGTTCTTCTATTTAACAATAACAAAATAG	GTAG	1	0	0	0	0	0		0	0	0	0		0	0	0	0		0	0	0	0		0	0	0	0		0	0	0	0		1	0	0	0		0	0	0	0
EIN_051270_intron1	GTTTGTATTCTTATATCTTTCTCGTAGTTTTACTATAATTCTCTAGTAAAAACAATATACTGACAGACATACAGACACTCTTATTGAAGAAGCTACACGAGGACAG	GTAG	0	0	0	0	0	0		0	0	0	0		0	0	0	0		0	0	0	0		0	0	0	0		0	0	0	0		0	0	0	0		0	0	0	0
EIN_051300_intron1	GTTTGTTGTTTACTCGAAACACAAAAAAACTCAAACCGTGACAATTAG	GTAG	0	0	0	0	0	0		0	0	0	0		0	0	0	0		0	0	0	0		0	0	0	0		0	0	0	0		0	0	0	0		0	0	0	0
EIN_051320_intron1	GTTCTCCAGAAATAGAATTCAACGTTCAACCACAATAAGAAGAACTGCAAAAAAG	GTAG	0	0	0	0	0	0		0	0	0	0		0	0	0	0		0	0	0	0		0	0	0	0		0	0	0	0		0	0	0	0		0	0	0	0
EIN_051330_intron1	GTTTGTTGGTTGTCAGTTTTAATAATAACAGTAGTCAAATAACATATCAG	GTAG	1	0	0	0	0	0		0	0	0	0		1	0	0	0		1	0	0	0		0	0	0	0		0	0	0	0		1	0	0	0		0	0	0	0
EIN_051350_intron1	GTTTGTTTAATAAATATTAAACTATATTAAACTATATAACATAATATTACAATAAGAGCTTAACATAATAG	GTAG	1	0	0	0	0	0		1	0	0	0		1	0	0	0		1	0	0	0		0	0	0	0		0	0	0	0		0	0	0	0		0	0	0	0
EIN_051380_intron1	GTTTGTAGTAGTAAAACTACGATTGAATATACAAAGCACAAGAATTATAACAGATATAACACATAG	GTAG	1	0	0	1	0	6		0	0	0	0		1	0	0	0		1	0	0	3		1	0	0	0		1	0	0	0		1	0	0	1		1	0	0	2
EIN_051450_intron1	GTTTGTGTATTACCATTTCATAACAATTTTGACTCACATGAAG	GTAG	1	0	0	0	0	0		0	0	0	0		1	0	0	0		1	0	0	0		1	0	0	0		1	0	0	0		0	0	0	0		0	0	0	0
EIN_051450_intron2	GTTTGTTCTGTCTCTTAGTCTTCTTTGTAATATGTTTTCGTTGTTTATTGTCAATTAACTCAAATTGTATTATTAACAAACAG	GTAG	1	0	0	0	0	0		1	0	0	0		1	0	0	0		1	0	0	0		0	0	0	0		1	0	0	0		1	0	0	0		0	0	0	0
EIN_051460_intron1	GTTTGTTGTTTTGAATAATTGTTCTTCATGTTTTTATCAAAGCAAAAAATCATTTGGTATTCTTCTGTAAAATCGGTGTTTTTAGACATAACAAATTAACAAAATAG	GTAG	0	0	0	0	0	0		0	0	0	0		0	0	0	0		0	0	0	0		0	0	0	0		0	0	0	0		0	0	0	0		0	0	0	0
EIN_051460_intron2	GTTTGTTATTTTTATTAATTGCAATAAGTGAAGAACTCAATGACTCATCATATAG	GTAG	1	0	0	1	0	15		1	0	0	15		1	0	0	0		1	0	0	0		0	0	0	0		1	0	0	0		1	0	0	0		1	0	0	0
EIN_051490_intron1	GTTTGTTCTTCATACTCATCAGTGTGTAATTAAGGAATTGTGTGCTAACAAAAAG	GTAG	1	0	0	0	0	0		1	0	0	0		1	0	0	0		1	0	0	0		1	0	0	0		1	0	0	0		1	0	0	0		0	0	0	0
EIN_051500_intron1	GTTTGTTTACACTTTGTTCATTCACAATTTTTGACATGAAG	GTAG	1	0	0	0	0	0		0	0	0	0		0	0	0	0		1	0	0	0		0	0	0	0		0	0	0	0		0	0	0	0		0	0	0	0
EIN_051500_intron2	GTTTGTTACTTATTACTATAGTTAATACTATATAGTTAATTGTTATAACAGAAAG	GTAG	1	0	0	0	0	0		1	0	0	0		1	0	0	0		1	0	0	0		0	0	0	0		0	0	0	0		0	0	0	0		0	0	0	0
EIN_051520_intron1	GTTTGTTCTTTGTGACATTACAGACTAATAAGAATGAATTGTTATCAATACTTACAACACAG	GTAG	0	0	0	0	0	0		0	0	0	0		0	0	0	0		0	0	0	0		0	0	0	0		0	0	0	0		0	0	0	0		0	0	0	0
EIN_051520_intron2	GTTTGTGTTCTTCGTTCTAATCAATTGTCTTCTATTTGAAAGTAATAAGGTATCTATCATAAATGAAAATGACAAAGAG	GTAG	1	0	0	0	0	3		1	0	0	0		1	0	0	0		1	0	0	0		1	0	0	0		1	0	0	0		1	0	0	0		1	0	0	3
EIN_051530_intron1	GTTTGTCGCTCTTTTTATTGTTTTATGTTGAAAATTGACCTTATCGATTTTTGAG	GTAG	0	0	0	0	1	8		0	0	0	0		0	0	0	8		0	0	0	0		0	0	0	0		0	0	0	0		0	0	0	0		0	0	0	0
EIN_051530_intron2	GTTTGTGATACTCTCTGATGAAATGTTTAGTCATTTGCCACGAG	GTAG	0	0	0	0	1	9		0	0	0	0		0	0	0	5		0	0	0	0		0	0	0	0		0	0	0	0		0	0	0	2		0	0	0	2
EIN_051540_intron1	GTTTGTCACCTTTTGTTATTAATTATAGTAACGCTCGATGAAGCTATTAATTATAATAAAAATACTATAAAGAAACTAATGACAAG	GTAG	1	0	0	0	0	0		0	0	0	0		1	0	0	0		0	0	0	0		0	0	0	0		0	0	0	0		0	0	0	0		0	0	0	0
EIN_051560_intron1	GTTTGTTGTATTACCATTTCCTGTTATTTCCGATAACACCGTTTCAATAACAACTTTTAATGTGGTACAAACATGTTAAGACATCTTTAAAAAGTTATTCAAACAACAAATGATTGAAAG	GTAG	0	0	0	0	0	0		0	0	0	0		0	0	0	0		0	0	0	0		0	0	0	0		0	0	0	0		0	0	0	0		0	0	0	0
EIN_051560_intron2	GTTTGTTGCTTCTATTTGTGTCTAATATTAGAATCTATATAATAATAATAATAATATGTTATTATTTAATAGTTCTTTTATATAAATAATTCCATTTTTAGAATAGTACATAATATAATAAATTTATTAATAG	GTAG	0	0	0	0	0	0		0	0	0	0		0	0	0	0		0	0	0	0		0	0	0	0		0	0	0	0		0	0	0	0		0	0	0	0
EIN_051570_intron1	GTTTGTTTGTTTCTAAAGATCATACATCTTGACAAGTAG	GTAG	0	0	0	0	0	0		0	0	0	0		0	0	0	0		0	0	0	0		0	0	0	0		0	0	0	0		0	0	0	0		0	0	0	0
EIN_051590_intron1	GTTTGTGACGACGAAGTCACTTGTTCGAACGGTTTTTGATCGCCAAAGTGTCATTTAAATATTCAAAAATTTATTTAATTAATTAATAGTAACAAAATAACGCTCAG	GTAG	0	0	0	0	0	0		0	0	0	0		0	0	0	0		0	0	0	0		0	0	0	0		0	0	0	0		0	0	0	0		0	0	0	0
EIN_051600_intron1	GTTTGTCTGAACTATACCAAATAGAGAGTAAACTATAAAGAAAACTAAAATCCAG	GTAG	1	0	0	0	0	1		0	0	0	0		0	0	0	0		0	0	0	0		0	0	0	0		1	0	0	0		0	0	0	1		0	0	0	0
EIN_051600_intron2	GTTTGTTTTTTCAATGAACTGTGTGTGATGGTGGTGTTCATTTGAAGAAAAATAGAATAATGAAACAG	GTAG	1	0	0	0	0	0		0	0	0	0		0	0	0	0		0	0	0	0		0	0	0	0		1	0	0	0		0	0	0	0		0	0	0	0
EIN_051630_intron1	GTTTGTCTCTTTTTGACTTCAACGCTCTTTTGATACCCACCAGTTTCTATAGTTACTTTTCTATATTTTTATTATTTATTTTAGGATGTGTGGAGCCGTCGGTATCCTCTTCACATGAGTGGAAGTTTCACTCAAATTACAAAAAAGCCTATAATTATAACTCTGGTTGAGTACTCACAGGTAG	GTAG	1	0	0	0	0	0		1	0	0	0		1	0	0	0		1	0	0	0		0	0	0	0		1	0	0	0		0	0	0	0		1	0	0	0
EIN_051650_intron1	GTTTGTTATAAATCACTTCATTCATTACTTCATATCAATTAATTAAGTTATTAACTCAACTAATTAACAATAAAG	GTAG	1	0	0	0	0	0		1	0	0	0		1	0	0	0		0	0	0	0		0	0	0	0		0	0	0	0		0	0	0	0		0	0	0	0
EIN_051680_intron1	GTTTGTATATGTAAATAAAATGTGTATAAAAACGTATTATATTAAAATAGAAAAATGACGTGTTAG	GTAG	1	0	0	0	0	0		0	0	0	0		1	0	0	0		0	0	0	0		0	0	0	0		0	0	0	0		1	0	0	0		0	0	0	0
EIN_051690_intron1	GTTTGTTTATTAATCTCTTGTGTTCTTCTGTGTATGAGTAATTTGAAAGGGAATAACCGATAG	GTAG	1	0	0	0	0	3		0	0	0	0		1	0	0	0		1	0	0	0		0	0	0	0		0	0	0	0		1	0	0	1		1	0	0	2
EIN_051700_intron1	GTTATTAATTTGTTTTTAGCATTAAGTTTTCTTTTGAACGAATAGATTTCGCAACATGATATTTTAG	GTAG	0	0	0	0	0	0		0	0	0	0		0	0	0	0		0	0	0	0		0	0	0	0		0	0	0	0		0	0	0	0		0	0	0	0
EIN_051710_intron1	GTTTGTTTATTAATTTTTTCATTTGATTTTGGGTTGTTTTAATTATGCAAAAGACTAACAACAAG	GTAG	1	0	0	0	0	0		1	0	0	0		0	0	0	0		0	0	0	0		0	0	0	0		0	0	0	0		0	0	0	0		0	0	0	0
EIN_051710_intron2	GTTTGTCATTAATTCTTTGATAGATACTCTTTTATATTACAAATTAATTTGTATCTGTGTTGAACTCAATTGTTCTTAAGTAACGAATACGTAACATTGAGTTATAATGCAATTAACATAAAG	GTAG	1	0	0	0	0	0		1	0	0	0		0	0	0	0		0	0	0	0		0	0	0	0		0	0	0	0		0	0	0	0		0	0	0	0
EIN_051720_intron1	GTTTGTTGTTAAAGAACTGACAAAGATTAATGAATAG	GTAG	0	0	0	0	0	0		0	0	0	0		0	0	0	0		0	0	0	0		0	0	0	0		0	0	0	0		0	0	0	0		0	0	0	0
EIN_051750_intron1	GTAAGATAGACTAACACTTTGTAG	GTAG	0	0	0	0	0	0		0	0	0	0		0	0	0	0		0	0	0	0		0	0	0	0		0	0	0	0		0	0	0	0		0	0	0	0
EIN_051790_intron1	GTTTGTTTTCATTGTTATTGGACAACAACATTTCATAGTTTTGTTTAAGTTTGGTGCACCACTTTATTGTTGGAAATACAGTAATAGGATGAATGTATTGAAAACCAG	GTAG	1	0	0	0	0	1		0	0	0	0		0	0	0	0		0	0	0	0		0	0	0	0		1	0	0	0		0	0	0	0		0	0	0	1
EIN_051790_intron2	NNNNNNNNNNNNNNNNNNNNNNNNNNNNNNNNNNNNNNNNNNNNNNNNNNNNNNNNNNNNNNNNNNNNNNNNNNNNNNNNNNNNNNNNNNNNNNNN	N	0	0	0	0	0	0		0	0	0	0		0	0	0	0		0	0	0	0		0	0	0	0		0	0	0	0		0	0	0	0		0	0	0	0
EIN_051820_intron1	GTTTGTTGTTTTCAATATAAGAATTAGAGTACACTGTAGTAGTTCATTTTTAAGTTCTTATTAATTACTCATGACATAG	GTAG	0	0	0	0	0	1		0	0	0	0		0	0	0	0		0	0	0	0		0	0	0	0		0	0	0	0		0	0	0	0		0	0	0	1
EIN_051820_intron2	GTTTGTTCTGAATGACTTTTTTATATTTTTTAATAGAAGCAAAAGATTCAAAAGAAAG	GTAG	1	0	0	0	0	0		1	0	0	0		1	0	0	0		0	0	0	0		0	0	0	0		0	0	0	0		0	0	0	0		1	0	0	0
EIN_051910_intron1	GTTTGGGTTACTCTTATTTTATTTTGTAGAGGAGTGTGTCATCAGTAG	GTAG	1	0	0	0	0	0		1	0	0	0		1	0	0	0		0	0	0	0		0	0	0	0		1	0	0	0		0	0	0	0		0	0	0	0
EIN_051970_intron1	GTTGCGATTGGGTTTAAAGNNNNNNNNNNNNNNNNNNNNNNNNNNNNNNNNNNNNNNNNNNNNNNNNNNNNNNNNNNNNNNNNNNNNNNNNNNNNNNNNNNNNNNNNNNNNNNNNNNNNAACTACCTTTACCCCGAAGAGTGTGATCAG	GTNAG	0	0	0	0	0	0		0	0	0	0		0	0	0	0		0	0	0	0		0	0	0	0		0	0	0	0		0	0	0	0		0	0	0	0
EIN_051980_intron1	GTTTGTTATTTAAATACATATTATATTTTAATTATAAATAATGGTAATGAATTGAAACAAGGAAGTGAATTGACTGACTCTCTGATTAGACACGGCAGGTCAAGAAGAATTTTTGAATGTCAAGCAAAG	GTAG	0	0	0	0	1	14		0	0	0	0		0	0	0	0		0	0	0	0		0	0	0	11		0	0	0	0		0	0	0	3		0	0	0	0
EIN_051990_intron1	GTTTGTTTAATTGTTAAATTATAGTATATATACCATACTAGTATAGTTAAATTGACTTCAAG	GTAG	0	0	0	0	0	5		0	0	0	5		0	0	0	0		0	0	0	0		0	0	0	0		0	0	0	0		0	0	0	0		0	0	0	0
EIN_052040_intron1	GTTTGTATTATATCATTATGACACTTTTTCTTATATAATGTAGTTAAGATATCAATTTCAATTAGTTTATTATAATTATGACTCAATAACAG	GTAG	1	0	0	0	0	0		1	0	0	0		1	0	0	0		0	0	0	0		0	0	0	0		0	0	0	0		0	0	0	0		0	0	0	0
EIN_052120_intron1	GTTTGTTTTTACTGTACTATATTTTATAATACAGTTTATGATAAAAATACGAATGAGATAATCTTTGAAAAGAAACTTACAAACAG	GTAG	1	0	0	0	0	0		0	0	0	0		1	0	0	0		1	0	0	0		0	0	0	0		1	0	0	0		0	0	0	0		0	0	0	0
EIN_052150_intron1	GTTTGTTACTTCTTATTAACACATTCAACTGTTTGCGTAATGAGCAAGACTGACAGAGAG	GTAG	1	0	0	0	0	2		1	0	0	0		1	0	0	0		1	0	0	0		1	0	0	0		1	0	0	0		1	0	0	2		1	0	0	0
EIN_052170_intron1	GTTTGTTATTGTGTACACATATTAGTATTCTTTGTTATGTCTGTAATGAACAAACTAATGCATAG	GTAG	1	0	0	0	0	1		0	0	0	0		0	0	0	0		0	0	0	0		0	0	0	0		0	0	0	0		1	0	0	1		0	0	0	0
EIN_052170_intron2	GTTTGTAATCTATATCATTAATAATGGTAATAGTAAAAATGGTATTACAATTTTGATAGTAAATAGTCTATTACATTATAGTAAAATGGAACAACACTAACGCGCAG	GTAG	1	0	0	0	0	0		0	0	0	0		1	0	0	0		0	0	0	0		0	0	0	0		0	0	0	0		0	0	0	0		0	0	0	0
EIN_052230_intron1	GTTTGTGTTATACTATTTTCTGCACATGAGCTGACAAATAG	GTAG	1	0	0	0	0	0		1	0	0	0		1	0	0	0		1	0	0	0		1	0	0	0		1	0	0	0		0	0	0	0		1	0	0	0
EIN_052230_intron2	GTTTGTTGTTTCGAGTTGAAACGGTGGAGTAAAACAAATACTATACTTATAGTTGTTTATAATTAAAATAAAAGTTGCAATTAAATAATCACAAAACAG	GTAG	1	0	0	0	0	3		1	0	0	0		1	0	0	0		1	0	0	0		1	0	0	0		1	0	0	0		1	0	0	3		0	0	0	0
EIN_052230_intron3	GTTTGTTTTTAATAGAGTTTACTATGTAATAATATCAACTAAAAAACTTAAAAAAAG	GTAG	1	0	0	0	0	1		1	0	0	0		1	0	0	0		1	0	0	0		1	0	0	0		1	0	0	0		1	0	0	1		1	0	0	0
EIN_052280_intron1	GTTTGTGTTTTTTATTTAGAACAGGGAATAATAATCTTTCATATTTACTTGTAATAAATATTTATAGTTTACAATAAAAACAATAATAGTAAAAAAAAG	GTAG	1	0	0	0	0	0		0	0	0	0		0	0	0	0		0	0	0	0		1	0	0	0		1	0	0	0		1	0	0	0		1	0	0	0
EIN_052350_intron1	GTTTGTTTTTTAGACTCATCGCGATTGGATTAAGAAATACTAAGACACAG	GTAG	1	0	0	1	0	27		0	0	0	0		1	0	0	0		0	0	0	0		1	0	0	0		1	0	0	27		1	0	0	0		1	0	0	0
EIN_052390_intron1	GTTTGTTCGCTGTTTTTGTTATCATTTGAAAGAAGGACAAAACGAAGACAAATAATTTTCGCCCATTAATTTCGTATTGAGTTATATGACTCAATTCTTCGTTTTTGTGTCTTCTCTAGCCAAAATCATCCGAGTTATTGACTCATAG	GTAG	0	0	0	0	0	0		0	0	0	0		0	0	0	0		0	0	0	0		0	0	0	0		0	0	0	0		0	0	0	0		0	0	0	0
EIN_052400_intron1	GTTTGTTGTTTGTTATTAGTTCAAACATTATTCATAACAATGGGTTAATGCTTTAATGAAAGTCAAAGTAAAATTTGTTCACATCAAG	GTAG	1	0	0	0	0	2		1	0	0	0		1	0	0	0		0	0	0	1		0	0	0	0		0	0	0	0		1	0	0	0		1	0	0	1
EIN_052430_intron1	GTTTGTTGTGTTTTTATTATTATTATAAAATCAAAGTGGTGTACTTATATGGTAG	GTAG	1	0	0	0	0	0		0	0	0	0		0	0	0	0		0	0	0	0		0	0	0	0		0	0	0	0		0	0	0	0		1	0	0	0
EIN_052460_intron1	GTTTGTTTCTTTATTATATATATTGGACATTCTTCTTTTTTCACACACAAAGACATCGAAAACATTTTTTTGAACGAGTGGACTTCACTTTTTTTTATGGTTCTTTTTATTAGAACAAATATTATTAGAGTATTATTCTATTTATTATTATTCTATTCATTGTTTTTATAGACTCATTGTATTCAATGAAAAAATAATCAGAAG	GTAG	1	0	0	0	0	0		0	0	0	0		0	0	0	0		0	0	0	0		0	0	0	0		0	0	0	0		1	0	0	0		0	0	0	0
EIN_052550_intron1	GTTTGTTGTCTTCGAAAGGAAGGAATAAAATAACTCAAAG	GTAG	1	0	0	0	0	0		0	0	0	0		1	0	0	0		1	0	0	0		1	0	0	0		0	0	0	0		1	0	0	0		0	0	0	0
EIN_052590_intron1	GTTTGTTTTCTCAAGAATCTATCTTAAAATAGATTCTCTATATAGTTAATTAATAACAATTTAACTATACAACAAACTATTGGTTTTACACTTAG	GTAG	0	0	0	0	0	0		0	0	0	0		0	0	0	0		0	0	0	0		0	0	0	0		0	0	0	0		0	0	0	0		0	0	0	0
EIN_052610_intron1	GTGTGTTCTTTAATCGTAACAAAGGAAAAAAAATACAATTTGAATATTAACGGTTAG	GTAG	1	0	0	0	0	1		1	0	0	0		1	0	0	0		1	0	0	0		1	0	0	0		0	0	0	0		0	0	0	1		0	0	0	0
EIN_052610_intron2	NNNNNNNNNNNNNNNNNNNNNNNNNNNNNNNNNNNNNNNNNNNNNNNNNNNNNNNNNNNNNNNNNNNNNNNNNNNNNNNNNNNNNNNNNNNNNNNN	N	0	0	0	0	0	0		0	0	0	0		0	0	0	0		0	0	0	0		0	0	0	0		0	0	0	0		0	0	0	0		0	0	0	0
EIN_052610_intron3	GTCTTCTCTTTCGATTTGAATTAAATAGTTCTTTTATAATAAAAATACTATTTACTATACTATAATACAAAG	GTAG	0	0	0	0	1	8		0	0	0	0		0	0	0	0		0	0	0	0		0	0	0	0		0	0	0	0		0	0	0	0		0	0	0	8
EIN_052620_intron1	GTTTGTTATTGGTGGAGTGACTTTGTGGTATTAATTATAGCTTTTTTTTGACGACTAAATTTAACTTCAAATCTTTTATCTTACGCATTTTCATTATCACTTGAGAGTTGATATAACTAAGATTTTAAAATATACTAACAAACAG	GTAG	1	0	0	0	0	1		1	0	0	0		0	0	0	0		0	0	0	0		0	0	0	0		0	0	0	0		0	0	0	0		0	0	0	1
EIN_052620_intron2	GTTTGTTATTTATTGTATCTACTTGTTATGTATTAATGAAGACTCAAATACAG	GTAG	1	0	0	0	0	0		1	0	0	0		1	0	0	0		1	0	0	0		0	0	0	0		0	0	0	0		0	0	0	0		0	0	0	0
EIN_052690_intron1	GTTTAAAGTAAAGAGTCAATTACCACCAAAAGATGTCAAATGCGACGATATAGATTTGGACGAGCTTGCCTCTATGGTCAAAAACACAACAGAGACGCCCTTTGCAAGAAAAAGTTGTGAAAGAAATTCTTTATTGTGAAAGACTTTGAGGATAG	GTAG	0	0	0	0	0	2		0	0	0	0		0	0	0	0		0	0	0	0		0	0	0	0		0	0	0	0		0	0	0	2		0	0	0	0
EIN_052710_intron1	GTTTGTTATTAAAAACATTTTGCAATAATTGAGGAATACAAGAATGACGCAAAG	GTAG	1	0	0	0	0	0		1	0	0	0		0	0	0	0		1	0	0	0		0	0	0	0		0	0	0	0		0	0	0	0		0	0	0	0
EIN_052740_intron1	GTTTGTTTTTTCAAAAACGAAAAGTTGTAAATTAGGGTTTTGACAAAACAG	GTAG	1	0	0	0	0	0		1	0	0	0		1	0	0	0		1	0	0	0		1	0	0	0		1	0	0	0		0	0	0	0		0	0	0	0
EIN_052780_intron1	GTTTGCGTCCTAACATATGTGATATACACACTAACAATAAG	GTAG	0	0	0	0	0	0		0	0	0	0		0	0	0	0		0	0	0	0		0	0	0	0		0	0	0	0		0	0	0	0		0	0	0	0
EIN_052780_intron2	GTTTGTTCCTTTAAAAAGAGTTAAAATCGTATGCCTCACAAACAG	GTAG	0	0	0	0	0	0		0	0	0	0		0	0	0	0		0	0	0	0		0	0	0	0		0	0	0	0		0	0	0	0		0	0	0	0
EIN_052780_intron3	GTTTGTTTTATTATCATTATACTATTTGTTCATCACAACGATAGGTAACACTGTAG	GTAG	0	0	0	0	0	0		0	0	0	0		0	0	0	0		0	0	0	0		0	0	0	0		0	0	0	0		0	0	0	0		0	0	0	0
EIN_052780_intron4	GTTTGTTCTGTTAATACACACCACTTATTCTATTAATAATTTTATAATAATTTAATAGTAAATTACTCTCTATAAATACTCATAATTAG	GTAG	0	0	0	0	0	0		0	0	0	0		0	0	0	0		0	0	0	0		0	0	0	0		0	0	0	0		0	0	0	0		0	0	0	0
EIN_052810_intron1	GTTTGTTATTTATTTGTTTAACCTCAAAGTGTACGTTCAAATGAGGAATAACATACAG	GTAG	1	0	0	0	0	0		0	0	0	0		1	0	0	0		1	0	0	0		0	0	0	0		1	0	0	0		1	0	0	0		0	0	0	0
EIN_052850_intron1	GTTTTTTCAATGGACTTGGGAACAACAGTTAATGCAAAAATGACTNNNNNNNNNNNNNNNNNNNNNNNNNNNNNNNNNNNNNNNNNNNNNNNNNNNNNNNNNNNNNNNNNNNNNNNNNNNNNNNNNNNNNNNNNNNNNNNNNNNNGAAG	GTNAG	0	0	0	0	0	0		0	0	0	0		0	0	0	0		0	0	0	0		0	0	0	0		0	0	0	0		0	0	0	0		0	0	0	0
EIN_052860_intron1	GTTTGTTGTTTTTAATATACAATTATAAATAACACCAAG	GTAG	0	0	0	0	0	0		0	0	0	0		0	0	0	0		0	0	0	0		0	0	0	0		0	0	0	0		0	0	0	0		0	0	0	0
EIN_052890_intron1	GTTTGCCTATTTATCGTCCCTTTTTCTTCTCTGTTAATGTCATTTCTCATTTCTTAG	GTAG	1	0	0	0	0	0		0	0	0	0		0	0	0	0		0	0	0	0		1	0	0	0		0	0	0	0		0	0	0	0		1	0	0	0
EIN_052900_intron1	GTTTGTTATTAATATTAGTATTTATAAATTTAATAAGAACAATTATTAATGATATAATTATTATTAATTAAACTATAATTATCAACTCAAATGAATTTAGAGTAACATATTAG	GTAG	0	0	0	0	0	0		0	0	0	0		0	0	0	0		0	0	0	0		0	0	0	0		0	0	0	0		0	0	0	0		0	0	0	0
EIN_052910_intron1	GTTTGTTGCTTATATTTACAATATTACGCTCAATTTTACCGCTTAAACATACTCTCGTTCCTCCCAAACACAAACGTGATTGTCTCATTTTTAAACCATTCAACGTGGTATCTCGAATTATAATTTATAGCATCTCAAAAATTGATAAAAAG	GTAG	1	0	0	1	0	364		1	0	0	0		1	0	0	12		1	0	0	18		1	0	0	0		1	0	0	1		1	0	0	80		1	0	0	253
EIN_053010_intron1	GTTTGTTCTATCTCTTCTTATTGTTGGATTGACGAATAACAGTATAG	GTAG	1	0	0	0	0	0		0	0	0	0		1	0	0	0		0	0	0	0		0	0	0	0		0	0	0	0		0	0	0	0		1	0	0	0
EIN_053030_intron1	GTTTGTTTTCCATTTTGAGATGTAATATAAATGGTTTAACATATAG	GTAG	1	0	0	0	0	0		1	0	0	0		1	0	0	0		1	0	0	0		0	0	0	0		1	0	0	0		1	0	0	0		0	0	0	0
EIN_053090_intron1	GTTTGTTCCTTTATATTATAAAAGTTGTTTGAAACATTATAAAGTTATAAATTATATAACTCATATGTAG	GTAG	0	0	0	0	0	0		0	0	0	0		0	0	0	0		0	0	0	0		0	0	0	0		0	0	0	0		0	0	0	0		0	0	0	0
EIN_053110_intron1	GTTTGTATATCTTCCTTTTCATTTACTTTGAAGGAAATCAATTACTCACAAATAG	GTAG	1	0	0	0	0	4		0	0	0	0		1	0	0	0		1	0	0	0		0	0	0	0		0	0	0	0		1	0	0	2		1	0	0	2
EIN_053120_intron1	GTTTGTTCTTATACCTCACTTCATACTTACTTGGGAATATACATTAATGTATAG	GTAG	1	0	0	0	0	4		0	0	0	0		0	0	0	0		0	0	0	0		0	0	0	0		1	0	0	0		0	0	0	0		0	0	0	4
EIN_053150_intron1	GTTTGTTCTTATATCTTTGACTTAATACTATTAGATCTAATAG	GTAG	0	1	0	0	0	0		0	0	0	0		0	1	0	0		0	1	0	0		0	0	0	0		0	0	0	0		0	1	0	0		0	0	0	0
EIN_053210_intron1	GTTTGTTGATAACTTTAAAAGTGGTGTATTAATGAGATAG	GTAG	0	0	0	0	0	0		0	0	0	0		0	0	0	0		0	0	0	0		0	0	0	0		0	0	0	0		0	0	0	0		0	0	0	0
EIN_053230_intron1	GTTTGTTCTTATAATACAACAAAGGTGATCATTATAAAATAAATAACATTAAG	GTAG	1	0	0	0	0	0		0	0	0	0		0	0	0	0		1	0	0	0		0	0	0	0		0	0	0	0		0	0	0	0		0	0	0	0
EIN_053240_intron1	NNNNNNNNNNNNNNNNNNNNNNNNNNNNNNNNNNNNNNNNNNNNNNNNNNNNNNNNNNNNNNNNNNNNNNNNNNNNNNNNNNNNNNNNNNNNNNNN	N	0	0	0	0	0	0		0	0	0	0		0	0	0	0		0	0	0	0		0	0	0	0		0	0	0	0		0	0	0	0		0	0	0	0
EIN_053240_intron2	GTGTTGAAGTTTCTTTGTCGAAGAAGCAGAATGTCATCAGCAAG	GTAG	0	0	0	0	1	105		0	0	0	1		0	0	0	30		0	0	0	9		0	0	0	2		0	0	0	13		0	0	0	19		0	0	0	31
EIN_053270_intron1	GTCTGAAGACTCGGATGATGAGAAGACTAAGAAAAAGNNNNNNNNNNNNNNNNNNNNNNNNNNNNNNNNNNNNNNNNNNNNNNNNNNNNNNNNNNNNNNNNNNNNNNNNNNNNNNNNNNNNNNNNNNNNNNNNNNNNCGAAAATTGAGAGAGAAG	GTNAG	0	0	0	0	0	0		0	0	0	0		0	0	0	0		0	0	0	0		0	0	0	0		0	0	0	0		0	0	0	0		0	0	0	0
EIN_053320_intron1	GTTTGTCTTCTCTTTTAACTATTATTAATAACACGTCTTTTAAAAAACAACTTTTTAAGTATTTGAATCAAAGTCGTGTTACTCCTCAAATTAGTTTATAGTAACTTCTTATAATATGTTTCATAGATAAGAACGTTGTACACACAATAACTTGAATTTTGGGTATTTGAAGGAATATCTATTTTTATTTTTCTCTATTACTATATTGTGTTGTTCTTAATTGTATCACTGTAGTTCTACAAACGAGAAGATCACAGACAG	GTAG	1	0	0	0	0	0		1	0	0	0		1	0	0	0		1	0	0	0		0	0	0	0		0	0	0	0		0	0	0	0		0	0	0	0
EIN_053320_intron2	GTTTGTCATGTTATCGGCGATGTTTTACTACTCTCTTAATATATATCAATAACAAATAG	GTAG	1	0	0	0	0	0		1	0	0	0		1	0	0	0		1	0	0	0		1	0	0	0		0	0	0	0		1	0	0	0		0	0	0	0
EIN_053340_intron1	GTTTGTTTGTTGAAATATATAGAATTAAAGTATAGTATATAATAATGTGTTCTATAGATAAAATATATTACAATATACTCAAGAAGTTTACTAAAGAATAG	GTAG	1	0	0	0	0	0		0	0	0	0		1	0	0	0		1	0	0	0		0	0	0	0		0	0	0	0		0	0	0	0		1	0	0	0
EIN_053360_intron1	GTTTGTTTTGATGTACTGAATCCATAGAACAAGAAGACCGAAACCCTAGTTATCTAATTTCGATGTTTTTTATTACACAAAAATGATTTAACGTCATAG	GTAG	1	0	0	0	0	0		0	0	0	0		1	0	0	0		0	0	0	0		0	0	0	0		0	0	0	0		0	0	0	0		1	0	0	0
EIN_053370_intron1	GTTTGTTCTAATTTGTATACTTATTTAATGATCATGACACTCATCGAATGTAATATAAATTAAGAACTATTGAATAATGAATAG	GTAG	1	0	0	0	0	0		1	0	0	0		0	0	0	0		0	0	0	0		0	0	0	0		0	0	0	0		1	0	0	0		0	0	0	0
EIN_053440_intron1	GTTTGTTATTATTCTTTGTTCTTTATTTAACGATATTAATTTAAATATTGTAATCAATGTTATTTAAACAAGAAAAGTATGAACATAATAATTTGAGACAATTATTCTCAGTTTTAG	GTAG	1	0	0	0	0	0		0	0	0	0		1	0	0	0		0	0	0	0		0	0	0	0		0	0	0	0		1	0	0	0		1	0	0	0
EIN_053450_intron1	GTTTGTGTCACTAACTTTCAATCATCATTTCGTTGCAAATTAACACAGAG	GTAG	1	0	0	0	0	3		1	0	0	0		1	0	0	2		0	0	0	1		0	0	0	0		0	0	0	0		0	0	0	0		0	0	0	0
EIN_053480_intron1	GTTTGTTGTGTTTATTGGCTAATTAAACAAAAATGAGTCATAG	GTAG	1	0	0	0	0	1		1	0	0	0		1	0	0	1		1	0	0	0		0	0	0	0		1	0	0	0		0	0	0	0		0	0	0	0
EIN_053490_intron1	NNNNNNNNNNNNNNNNNNNNNNNNNNNNNNNNNNNNNNNNNNNNNNNNNNNNNNNNNNNNNNNNNNNNNNNNNNNNNNNNNNNNNNNNNNNNNNNN	N	0	0	0	0	0	0		0	0	0	0		0	0	0	0		0	0	0	0		0	0	0	0		0	0	0	0		0	0	0	0		0	0	0	0
EIN_053490_intron2	GTTTGTTATATCTATAAATATAGAAGTAATAATACTTTAATTGGTTCTAACGTATAG	GTAG	0	0	0	0	0	0		0	0	0	0		0	0	0	0		0	0	0	0		0	0	0	0		0	0	0	0		0	0	0	0		0	0	0	0
EIN_053500_intron1	GTTTGTTATTATAATTATCACCCACTGTGTAAAAACACTAATTGGTAG	GTAG	0	0	0	0	0	0		0	0	0	0		0	0	0	0		0	0	0	0		0	0	0	0		0	0	0	0		0	0	0	0		0	0	0	0
EIN_053500_intron2	GTTTGTTGCCATTCTTTTGTTATTCATTACTTGACAAATGAAAGTAACTTTAAG	GTAG	1	0	0	0	0	0		0	0	0	0		1	0	0	0		0	0	0	0		0	0	0	0		0	0	0	0		0	0	0	0		0	0	0	0
EIN_053570_intron1	GTTTGTCTTTTTAGTATTTTTTATAGTACTTTATAATAAATTAATAAGAAATTGATGTACTAAAATAATAATAATTTTTATTATAACTTTAGTTATTTTGCACCTATTAAAGCTTTATTCAGGCACTCATACATTAG	GTAG	1	0	0	0	0	0		1	0	0	0		1	0	0	0		0	0	0	0		0	0	0	0		0	0	0	0		1	0	0	0		1	0	0	0
EIN_053570_intron2	GTTTGTATCTTTATGACAACATTTTTATTCGAGAACTTCTAATGACATTCAG	GTAG	1	0	0	0	0	0		1	0	0	0		1	0	0	0		0	0	0	0		0	0	0	0		0	0	0	0		1	0	0	0		1	0	0	0
EIN_053580_intron1	GTTTGTTATTCTACTCATTAATGTGTTATCAAGTGTAAAATAGTAACAAGAAG	GTAG	1	0	0	0	0	1		1	0	0	0		1	0	0	0		1	0	0	0		0	0	0	0		1	0	0	0		1	0	0	0		1	0	0	1
EIN_053600_intron1	GTTTGTTGGTATGATGATAATGAAGTGTATTTAATAAGACATATATACACTTGTATGAATGAATATTAAGTAACACAATAG	GTAG	0	0	0	0	0	0		0	0	0	0		0	0	0	0		0	0	0	0		0	0	0	0		0	0	0	0		0	0	0	0		0	0	0	0
EIN_053610_intron1	GTTTGTTTGCTATTTTTAAAACCATTCATTCTACTATTTTATTATAAATGAAACTATACTTAGAGTCCATTTAAAAGTAACTCTTAG	GTAG	1	0	0	0	0	0		0	0	0	0		1	0	0	0		0	0	0	0		0	0	0	0		0	0	0	0		0	0	0	0		0	0	0	0
EIN_053630_intron1	GTTTGTTACAACACCTTTTTTCAGAAGCAGAAAGCGGAAACGATATTGACGATTAG	GTAG	1	0	0	0	0	0		1	0	0	0		1	0	0	0		1	0	0	0		1	0	0	0		1	0	0	0		1	0	0	0		0	0	0	0
EIN_053700_intron1	GTTTGTCCTTAAATCACTCATGGACAATCTAACATATAG	GTAG	0	0	0	0	1	6		0	0	0	3		0	0	0	0		0	0	0	3		0	0	0	0		0	0	0	0		0	0	0	0		0	0	0	0
EIN_053710_intron1	GTTTGTCGTTTCATCACATTTTTGTTTTAAGACAAATAACACACGACGACGTGTTGCAATATTAATTGTTATTAATGTTTTAAGAGAATTAAAACAATTGTTTATTGTATTTGATACCACAACACCGTGTATTTTAAAACAATAAATGTAATAGAAGAAATAGTAACCGGAAG	GTAG	1	0	0	0	0	0		0	0	0	0		0	0	0	0		0	0	0	0		0	0	0	0		0	0	0	0		1	0	0	0		0	0	0	0
EIN_053750_intron1	GTTTGTTGGTAGTACAATAACACTTACAGAAATTAAACTGACAGACAG	GTAG	0	0	0	0	0	1		0	0	0	0		0	0	0	0		0	0	0	0		0	0	0	0		0	0	0	0		0	0	0	0		0	0	0	1
EIN_053750_intron2	GTTTATTTCATTTAATTGATTTAGTTTATTTTACTATTACTATTACTTCTCTTCTATTATACCGTCAATCCGTGACGGGGGTTGTTGTCTATTAACAATGAACTATTCATAAACTATAGTTTACTAACACTTAG	GTAG	0	0	0	0	0	0		0	0	0	0		0	0	0	0		0	0	0	0		0	0	0	0		0	0	0	0		0	0	0	0		0	0	0	0
EIN_053780_intron1	GTTTCATTGGGTGGAATAACTTTTCCANNNNNNNNNNNNNNNNNNNNNNNNNNNNNNNNNNNNNNNNNNNNNNNNNNNNNNNNNNNNNNNNNNNNNNNNNNNNNNNNNNNNNNNNNNNNNNNNNNNNAGTGTACACAAG	GTNAG	0	0	0	0	0	0		0	0	0	0		0	0	0	0		0	0	0	0		0	0	0	0		0	0	0	0		0	0	0	0		0	0	0	0
EIN_053810_intron1	GTTTGTTCTTTTGAGTCCGATCTAAATGGCTCACAAATAG	GTAG	1	0	0	1	0	22		0	0	0	0		0	0	0	0		1	0	0	21		1	0	0	0		1	0	0	0		1	0	0	1		0	0	0	0
EIN_053810_intron2	GTTTGTTATTTTCTTTTCTTCTTCTCTTTGGTATTTTCAATCAACACTGATGTCTCGTTTTCGAAATGGTTCAAAATATGTATATTCTGTTTCATCCCCTCTCTAGTTCAAAGAATTTAATTGTGAACTAACGCGTAG	GTAG	1	0	0	1	0	497		0	0	0	0		0	0	0	20		1	0	0	439		1	0	0	32		1	0	0	0		0	0	0	6		0	0	0	0
EIN_053830_intron1	GTTTGTTTATTTGAATTATTATGATAAAAAAGTACTTATTGATAG	GTAG	1	0	0	0	0	1		1	0	0	0		1	0	0	0		1	0	0	0		1	0	0	0		1	0	0	0		1	0	0	1		1	0	0	0
EIN_053830_intron2	GTTTGTTCGTCGTATTAGTTGTGTAACAAATAGCATGGTATAAATAACTTACTCTACTATAATAGATGATGAATGAATTTAAGTAACAAATAG	GTAG	1	0	0	1	0	6		1	0	0	0		1	0	0	0		1	0	0	0		1	0	0	0		1	0	0	0		1	0	0	2		1	0	0	4
EIN_053840_intron1	GTTTGTTCTCTTCCTACTAGTAATAAATAGTATGAAATAGTAAATGAAACTAATGACTAG	GTAG	1	0	0	0	0	0		0	0	0	0		1	0	0	0		1	0	0	0		0	0	0	0		1	0	0	0		1	0	0	0		0	0	0	0
EIN_053850_intron1	GTATTTCAACGATTATATACTTTTCCCGATAATTTAAGCAAAAACAAACAACAAACAAG	GTAG	0	0	0	0	0	0		0	0	0	0		0	0	0	0		0	0	0	0		0	0	0	0		0	0	0	0		0	0	0	0		0	0	0	0
EIN_053880_intron1	GTTTGTCGTTTTTCATTTCTGATATTTTCGAATAGGAACAGATACATTTGTTTCATGTTGTTCTTTATCGTGTAAGAGCGATAAATTATAGATACATTATAACTTGTATACTAGAATAATATAGTAGTAAATGGAATTAGAAATTCAATCCGGTTGAGTCAAACTAAAAATAGAAAATCATTATAGTATAGTTATTTAATTAATGATTGTTAATATATAG	GTAG	0	0	0	0	0	0		0	0	0	0		0	0	0	0		0	0	0	0		0	0	0	0		0	0	0	0		0	0	0	0		0	0	0	0
EIN_053880_intron2	GTATGTTCGCAGCTCTTAGTTTTATTATTTAAAATNNNNNNNNNNNNNNNNNNNNNNNNNNNNNNNNNNNNNNNNNNNNNNNNNNNNNNNNNNNNNNNNNNNNNNNNNNNNNNNNNNNNNNNNNNNNNNNNNNNNATTATTTAAAATGCAAAGCCGGACTACATATGAG	GTNAG	0	0	0	0	0	0		0	0	0	0		0	0	0	0		0	0	0	0		0	0	0	0		0	0	0	0		0	0	0	0		0	0	0	0
EIN_053890_intron1	GTTTGTTATACCTTTCACGTGATAAATACAGTAAAATTGATAAATAG	GTAG	1	0	0	0	0	0		1	0	0	0		1	0	0	0		1	0	0	0		0	0	0	0		0	0	0	0		0	0	0	0		1	0	0	0
EIN_053950_intron1	GTTTGTGAATATGACATTTTCTATAAATATAATAAATTTAAATTATATATTAACTATTTTTTTAATAATACGTAATCAAGTGTAG	GTAG	1	0	0	0	0	0		0	0	0	0		0	0	0	0		0	0	0	0		0	0	0	0		1	0	0	0		0	0	0	0		0	0	0	0
EIN_053960_intron1	GTTTGTTATGATTTTTATATAACATTTTTGATTTGCAAAAAAATATTTAAATGTTTTTTATAACATTATTTTGGTATCGAAATGTTATTCAAATAAGTAACACCCAG	GTAG	1	0	0	0	0	1		1	0	0	0		1	0	0	0		1	0	0	0		1	0	0	0		0	0	0	0		1	0	0	1		1	0	0	0
EIN_053970_intron1	GTTTGTATTATAATTTATAGTACAATAAACTATAATTATAGAAATTGTTTTTGTTTCTAGCACTGAACTGAGATGTTTATGTATTTGACAAATTGATTGAAATGACAAGAAG	GTAG	1	0	0	0	0	1		1	0	0	0		0	0	0	0		1	0	0	0		1	0	0	0		0	0	0	0		0	0	0	1		0	0	0	0
EIN_053980_intron1	GTTTGTTTTCTATAAGTTCCTTCCTGATATTAATATTAATAAAATTTTAATAATATAATTAATAATATTTAGTATTATATAAATAATCTTTGGACTGTAACAAATAGGGAGAAATTAAATAACAG	GTAG	1	0	0	0	0	0		1	0	0	0		0	0	0	0		1	0	0	0		1	0	0	0		1	0	0	0		1	0	0	0		0	0	0	0
EIN_053980_intron2	GTTTGTGAAGGATTTTTGGGACTTATGCCAACTTGCAGAAGGTAGTGTGGATGGGATACCAGAATGTTTACGAAACGCTGCTTTAAAG	GTAG	0	0	0	0	1	300		0	0	0	7		0	0	0	5		0	0	0	50		0	0	0	35		0	0	0	140		0	0	0	63		0	0	0	0
EIN_053990_intron1	GTTTGTGGATTCTGTTTTTTGTCGTTCGGTTAACCCTCTCTTTCCTTGAGTTGAATAACATTTTATAAAACATTTTAATTTTATCAAAAACATTTTTGATAAAAATGTTATAGTCTTGCTAACGGGTAG	GTAG	1	0	0	0	0	3		0	0	0	0		1	0	0	0		1	0	0	0		1	0	0	0		1	0	0	0		1	0	0	0		0	0	0	3
EIN_054000_intron1	GTTTGTTTTTTATAATATAAATATAGTTTCTATTTATATTCATTTCTTAAAATAAAGTGTTCCAAATTATTTAATTATTGTATAATTACTATTAATTATGGTATTTGTTTTGATAGAGACTGATAAAAAG	GTAG	0	0	0	0	0	0		0	0	0	0		0	0	0	0		0	0	0	0		0	0	0	0		0	0	0	0		0	0	0	0		0	0	0	0
EIN_054030_intron1	GTTTGATTCTCTTCATTGGAACTTAAAACCATTTTTAATAATAATTTAACTATTGATTCATCAATAG	GTAG	1	0	0	0	0	0		0	0	0	0		0	0	0	0		0	0	0	0		1	0	0	0		0	0	0	0		0	0	0	0		0	0	0	0
EIN_054030_intron2	GTTTGTTGTTATTATAAAACTATAATTATACTATTTTATACCATTTCATGGAGCTTAATTAAAG	GTAG	1	0	0	0	0	0		0	0	0	0		0	0	0	0		0	0	0	0		1	0	0	0		1	0	0	0		1	0	0	0		0	0	0	0
EIN_054060_intron1	GTTTGTAAATCCTTTCGCAACAAAACTTGATGTTATTCTTTTGAAATAACATATTTTTTTATTTTAATGCGACAAAAATTAATGTCTAG	GTAG	1	0	0	0	0	0		0	0	0	0		0	0	0	0		0	0	0	0		0	0	0	0		1	0	0	0		0	0	0	0		0	0	0	0
EIN_054060_intron2	GTTTGTTGGTGTTGTACACTTTTTTGAATTTCTGGTTTGGACCAATAGAATTGAATTATATTAACTTAAAG	GTAG	1	0	0	0	0	0		0	0	0	0		0	0	0	0		0	0	0	0		0	0	0	0		1	0	0	0		0	0	0	0		0	0	0	0
EIN_054110_intron1	GTTTGTTACTATTGAAATTGGAAATAGAAGAATAACATCTAG	GTAG	1	0	0	0	0	0		1	0	0	0		1	0	0	0		0	0	0	0		0	0	0	0		0	0	0	0		0	0	0	0		0	0	0	0
EIN_054140_intron1	GTTTGTTTTTATTTGTGTTGATTGGAGTCTCTTTTTAAATCGGTATTGACACACAG	GTAG	1	0	0	1	0	13		1	0	0	13		1	0	0	0		1	0	0	0		0	0	0	0		0	0	0	0		1	0	0	0		1	0	0	0
EIN_054180_intron1	GTTTGTAACTCAGTTCAGTATAAAACAGAGATGTGACTATTAG	GTAG	0	0	0	0	1	7		0	0	0	0		0	0	0	0		0	0	0	2		0	0	0	0		0	0	0	0		0	0	0	1		0	0	0	4
EIN_054240_intron1	GTTCTTGGCAAAGTTCGTTTTAATCACTTACGGAGACTTGAAG	GTAG	0	0	0	0	1	6		0	0	0	1		0	0	0	5		0	0	0	0		0	0	0	0		0	0	0	0		0	0	0	0		0	0	0	0
EIN_054280_intron1	GTTTGTTATTTTCTATGAAGTTATTATGATTTATTAATTATAGTAACATATAATTAATAGATAATTAATAGATAGTAACAAGTAG	GTAG	1	0	0	0	0	0		1	0	0	0		1	0	0	0		1	0	0	0		1	0	0	0		0	0	0	0		1	0	0	0		0	0	0	0
EIN_054290_intron1	GTTTGTTCTTTTCAACGTCACCATAAAAATAACAATGCAACTAAAATTTAG	GTAG	1	0	0	0	0	0		0	0	0	0		0	0	0	0		1	0	0	0		0	0	0	0		1	0	0	0		1	0	0	0		1	0	0	0
EIN_054310_intron1	GTTTGTTCTTTAGCGTTCCTCCACTCTTTTCATTTTATCTTTTTTACTATTTAAAACTATAATAAAACTACAATTAACTTATAATTAATTTATAATTAACCAATCTCGTCTTTTTACCAAAACTGACTTCGAAG	GTAG	1	0	0	0	0	0		1	0	0	0		0	0	0	0		1	0	0	0		1	0	0	0		1	0	0	0		0	0	0	0		0	0	0	0
EIN_054310_intron2	GTTTGTCCTTTATGTATTTTTCATTCGTGTGTTGAACCAGAACAAAATAATTTTATAACTATAAAATATACCATACCCAATCATTTGAGTCTTGGATTGGTGAGAGTTATAAGAGAGTTATAGTATATTACTAATATACAATAGAAAGTATAGTATCTCTACTATACCATTTTAGTATAAATAGTAAAGATAATAGTAATGTTCTATTCGATACTATTTAATAGTAATGTCTATTAATGGAATGGTTCATACAATAGTAACTCATCAGTAG	GTAG	1	0	0	0	0	0		1	0	0	0		0	0	0	0		1	0	0	0		1	0	0	0		1	0	0	0		1	0	0	0		0	0	0	0
EIN_054330_intron1	GTTTGTCTTTTTCATTTGTTGGCAATTCATCAGTTAAGATTTGTACTCATCTGAAG	GTAG	1	0	0	0	0	1		0	0	0	0		1	0	0	0		0	0	0	0		0	0	0	0		0	0	0	0		0	0	0	1		0	0	0	0
EIN_054390_intron1	GTCAGCTGTTAACAGGCATGAGTGTAAATATGGAAGAAGACAGCGACGACTTCATTCATCGAGGTACAGGCACTCTCTTAAGACAAACGAAACATATTCAAACATACGATCCGAACAACTCACCGACGATTAACGCCTCGGCAGCGACAGCTTTTCGCTTTTTTGCGAGTCGCTTGAAG	GTAG	0	0	0	0	1	40		0	0	0	0		0	0	0	11		0	0	0	0		0	0	0	0		0	0	0	0		0	0	0	9		0	0	0	20
EIN_054390_intron2	NNNNNNNNNNNNNNNNNNNNNNNNNNNNNNNNNNNNNNNNNNNNNNNNNNNNNNNNNNNNNNNNNNNNNNNNNNNNNNNNNNNNNNNNNNNNNNNN	N	0	0	0	0	0	0		0	0	0	0		0	0	0	0		0	0	0	0		0	0	0	0		0	0	0	0		0	0	0	0		0	0	0	0
EIN_054410_intron1	GTTTGTGTTCATTCATTTATAGCTTTTTTTACTAAAGACGTTTAGTATAATAGTACTGTATTAGTGTTAAATTATTAATAACTATAATTTGATGGGTAG	GTAG	1	0	0	0	0	0		1	0	0	0		1	0	0	0		1	0	0	0		0	0	0	0		1	0	0	0		1	0	0	0		0	0	0	0
EIN_054410_intron2	GTTTGTGGTTTTTATATTTATTTGTTTCTATTTCCTTATATCATAATAATGTACCATATTTTAATAATAAAATGTATTATAGGTATAATACTAATTTGAACTCACTCCAAG	GTAG	1	0	0	0	0	0		1	0	0	0		1	0	0	0		1	0	0	0		0	0	0	0		0	0	0	0		0	0	0	0		0	0	0	0
EIN_054500_intron1	GTTGTCAAACATTTCTGCCATGTAATTTTGTATTTTTTGTATGGTTTATTTCTATGGTTAAGTATATAGTAATTTAATGGTATTGTAGAGTACATCCATTGAAATAAGAATTTAGTATTTAATAATAAAATAG	GTAG	0	0	0	0	0	1		0	0	0	0		0	0	0	1		0	0	0	0		0	0	0	0		0	0	0	0		0	0	0	0		0	0	0	0
EIN_054510_intron1	GTTTTTTTTCTCATTTCAAACACTTTAACATATAAACTAACCCGCAG	GTAG	0	0	0	0	1	8		0	0	0	0		0	0	0	0		0	0	0	0		0	0	0	0		0	0	0	8		0	0	0	0		0	0	0	0
EIN_054510_intron2	GTTTGTTCTCCATCCTCTTACACTTCGAGACAATTAATACATTACTATACCATAGTAATATCATATTATTGTTATTAATATTTATTAATTAATATTATTATATTGATGATTCATATATAG	GTAG	0	0	0	0	0	0		0	0	0	0		0	0	0	0		0	0	0	0		0	0	0	0		0	0	0	0		0	0	0	0		0	0	0	0
EIN_054510_intron3	GTTTGTTGATAACACACAAGTGACTTCACACATCAAAAACTCGTATTTACTTCATAG	GTAG	0	0	0	0	0	0		0	0	0	0		0	0	0	0		0	0	0	0		0	0	0	0		0	0	0	0		0	0	0	0		0	0	0	0
EIN_054530_intron1	GTGGATCAATNNNNNNNNNNNNNNNNNNNNNNNNNNNNNNNNNNNNNNNNNNNNNNNNNNNNNNNNNNNNNNNNNNNNNNNNNNNNNNNNNNNNNNNNNNNNNNNNNNNNAGATCTCAGACATCTACTTTTAGGCCCAAG	GTNAG	0	0	0	0	0	0		0	0	0	0		0	0	0	0		0	0	0	0		0	0	0	0		0	0	0	0		0	0	0	0		0	0	0	0
EIN_054550_intron1	GTTTGTTGTTGGACTTTTGCAATTGTAATATCATAAACTATTAGTTAATTAATAATAATTACTCAATTATTGCAAATAATCAATTAAATAATTAATTAATTGATATTATAACTATACTACATTAACTATTATTATATAATATAATAATAAGAATAATATAACTTACATATAG	GTAG	0	0	0	0	0	0		0	0	0	0		0	0	0	0		0	0	0	0		0	0	0	0		0	0	0	0		0	0	0	0		0	0	0	0
EIN_054550_intron2	GTTTGTTATAGTTTAATGTATAGTAATAATACTATTAATAATAATAGTAATATTATATGGTAATAATACTATACTACACTAGTACTCTAGTATTATTACTATACTATAATGCAATAATAAATGAATAATAATAATATACTATTATTTACAACTAG	GTAG	1	0	0	0	0	0		0	0	0	0		1	0	0	0		1	0	0	0		0	0	0	0		0	0	0	0		1	0	0	0		0	0	0	0
EIN_054590_intron1	GTTTGTTCTTTTTGATAAAATATTTATAATATAATATACTATTATTGTATTATAAATTGTTGCATATTATTGACATTCAG	GTAG	1	0	0	0	0	0		0	0	0	0		1	0	0	0		0	0	0	0		0	0	0	0		1	0	0	0		0	0	0	0		0	0	0	0
EIN_054640_intron1	GTTTGTTGTTACTATACAAGTATGGTATATTTATTATAATTCTATTTACATATAG	GTAG	0	0	0	0	0	0		0	0	0	0		0	0	0	0		0	0	0	0		0	0	0	0		0	0	0	0		0	0	0	0		0	0	0	0
EIN_054640_intron2	GTTTGTTCGACTTTTTGTGTGACAATGAATGATACTCATTACTAG	GTAG	1	0	0	0	0	0		0	0	0	0		0	0	0	0		1	0	0	0		0	0	0	0		0	0	0	0		0	0	0	0		0	0	0	0
EIN_054650_intron1	GTTTGTTGAGTAAATAAAATAGATAATAATATAGTATATATATTATAATATATAATATATGGTATATGTATTATAATAATAAAGTTTAACAAATAG	GTAG	1	0	0	0	0	0		0	0	0	0		1	0	0	0		1	0	0	0		0	0	0	0		0	0	0	0		0	0	0	0		0	0	0	0
EIN_054710_intron1	NNNNNNNNNNNNNNNNNNNNNNNNNNNNNNNNNNNNNNNNNNNNNNNNNNNNNNNNNNNNNNNNNNNNNNNNNNNNNNNNNNNNNNNNNNNNNNNN	N	0	0	0	0	0	0		0	0	0	0		0	0	0	0		0	0	0	0		0	0	0	0		0	0	0	0		0	0	0	0		0	0	0	0
EIN_054730_intron1	GTTTGTTTTTATTACAAATGAACCAATTCATGATTAG	GTAG	0	0	0	0	0	0		0	0	0	0		0	0	0	0		0	0	0	0		0	0	0	0		0	0	0	0		0	0	0	0		0	0	0	0
EIN_054730_intron2	GTTTGTTTTTTCTTTGTTTAATTTTAATAATTAACGACCAG	GTAG	0	0	0	0	0	0		0	0	0	0		0	0	0	0		0	0	0	0		0	0	0	0		0	0	0	0		0	0	0	0		0	0	0	0
EIN_054730_intron3	GTTTGTAATTAATAAAACGTTAATATTTAAATAATAATAACCCAAAG	GTAG	0	0	0	0	0	0		0	0	0	0		0	0	0	0		0	0	0	0		0	0	0	0		0	0	0	0		0	0	0	0		0	0	0	0
EIN_055350_intron1	GTTGTTTTTCAAAGTGTTATGAACTTAAAG	GTAG	0	0	0	0	0	0		0	0	0	0		0	0	0	0		0	0	0	0		0	0	0	0		0	0	0	0		0	0	0	0		0	0	0	0
EIN_055350_intron2	GTTTTAAAAAAATAAATTGATTTTTCAACTTTTAGTTTAATAATTTACAATTTTTTTAACATATGCTGTCTAATTTAAAAAAAATAGTTAATGGAAAGTTATTTTGTCATTTTTGGAACAAATGTTCTGAATTGAAAGATATTAACAAAAGTTTATACACTTTGAGTAAAATCATTTAAAATCAATAAAATAAAAAAATGACTTTTGATATTTTATGTTTGTGTTAATTTTTTATTTGGGGATTTTATAATTAATATATTTTTAAATAAAATATTAATTATAAAGTTGTGAATGTTAGAATAATTTTATTTAATTATTTGTATGTTACTTTTTAG	GTAG	0	0	0	0	0	0		0	0	0	0		0	0	0	0		0	0	0	0		0	0	0	0		0	0	0	0		0	0	0	0		0	0	0	0
EIN_055350_intron3	GTTATTTTTAATTTGACATAAAATAATATGTTGATTATGAAAGTACAGTATTATTTTTAAATAGTATTTTCTAATCTTTGTAATTGTTATTTGTAAAATTTTCATTAAAATAATGTTTTTTATCAAAAAAAACGAAACTAAATATTAGTCACAATTAG	GTAG	0	0	0	0	0	0		0	0	0	0		0	0	0	0		0	0	0	0		0	0	0	0		0	0	0	0		0	0	0	0		0	0	0	0
EIN_055350_intron4	GTTTTATGTAATTTTTGTTTGTTGAATAACAAAAAGAACGCTCTAGAGCCGCCACTTCATAACATTTTAAGGATAAAGTGCGAGTGAAAAAAAAACAGACCAATCAGATTCAATCTAGTCTATAGATAGTAAATATTATCAAAATTATTAAATCTGTCTTTGAAACCATTAAAACAATATGTTTTTTTATAATTTTTTTATTTAAAATTGTTGTATTTATTATTATTTATTATAATTTAAGTTTTTATTCCACAAATTTTTGAAGTGATGTGACAACAAAAAATACAAG	GTAG	0	0	0	0	0	0		0	0	0	0		0	0	0	0		0	0	0	0		0	0	0	0		0	0	0	0		0	0	0	0		0	0	0	0
EIN_055360_intron1	GTGTTGTTTACAAAGGAAAATACCGAGGAAATGNNNNNNNNNNNNNNNNNNNNNNNNNNNNNNNNNNNNNNNNNNNNNNNNNNNNNNNNNNNNNNNNNNNNNNNNNNNNNNNNNNNNNNNNNNNNNNNNNNNNCCGAAG	GTNAG	0	0	0	0	0	0		0	0	0	0		0	0	0	0		0	0	0	0		0	0	0	0		0	0	0	0		0	0	0	0		0	0	0	0
EIN_055470_intron1	GTATGCTATTGTGTTGGACTCATAGCACTCAGAAAAGAATCTTCACACGTTCTTGTTTATCCCTGGAAAATTAAACCAAAAGTTTGTCGAGGAAATAAAAAG	GTAG	0	0	0	0	0	1		0	0	0	0		0	0	0	0		0	0	0	1		0	0	0	0		0	0	0	0		0	0	0	0		0	0	0	0
EIN_055490_intron1	GTGTGGAATCGATTGGTAATTAATGTTTCTATAACTGCACAG	GTAG	0	0	0	0	1	8		0	0	0	0		0	0	0	0		0	0	0	8		0	0	0	0		0	0	0	0		0	0	0	0		0	0	0	0
EIN_055510_intron1	GTTTGTTTTTTTTTTCTAAAACAAATATTTAAAAACCACAACTACACTTATTAATTAAAATATTAATACATTGTAATAATCATTTTACTATTCAATTTTATAGTTTAAATTTAAATGATAAATTGTTTGTTTACATTGTGATGGAATAATATGCAAATCATACAATTATCATTAAATAAATATCATCATTTTATTGTAATTTTTATATTAAATTATATGGTTAATACATTAATTGATTGATAG	GTAG	0	0	0	0	0	0		0	0	0	0		0	0	0	0		0	0	0	0		0	0	0	0		0	0	0	0		0	0	0	0		0	0	0	0
EIN_055510_intron2	GTTTGTGTTATATAATAATGTAATAATTGTACTTATCAAATAG	GTAG	0	0	0	0	0	0		0	0	0	0		0	0	0	0		0	0	0	0		0	0	0	0		0	0	0	0		0	0	0	0		0	0	0	0
EIN_055510_intron3	GTTTGTATATATCATATTAATATTATATATATAATAATAGTTATTATTATAAAATTTATTAATAAATATATTATATTAAATTTATAATATTATATTATTATTTAATTATTATTATATTATTAATTATTCTAATTATAAAATTTAATTAATTAAATTATAATATAAAACTATTTATTGTTGAATTTAAAATTATAAAAAGTATAATATGTTGTTAATTTTAAGTTAATTAAAAATGTACGATACAAAACCATTTTATTGTTGTGTTATTAACTAATGAATAACAACAGTTTTTTGATTGTGACAGTAAGTTAGTCATTTTATTATAATTTTGATGTTATATGGGTTTAAAATCTTGTTTTTATTATAGAACATACTCAAATATAACAATAAG	GTAG	0	0	0	0	0	1		0	0	0	1		0	0	0	0		0	0	0	0		0	0	0	0		0	0	0	0		0	0	0	0		0	0	0	0
EIN_055510_intron4	GTTTGATTTTAAATTTAATTGTTTTTAAACGTTTTATTTTTTTAG	GTAG	0	0	0	0	0	0		0	0	0	0		0	0	0	0		0	0	0	0		0	0	0	0		0	0	0	0		0	0	0	0		0	0	0	0
EIN_055550_intron1	GTATGCAAGTTTGGNNNNNNNNNNNNNNNNNNNNNNNNNNNNNNNNNNNNNNNNNNNNNNNNNNNNNNNNNNNNNNNNNNNNNNNNNNNNNNNNNNNNNNNNNNNNNNNNNNNNCAAAG	GTNAG	0	0	0	0	0	0		0	0	0	0		0	0	0	0		0	0	0	0		0	0	0	0		0	0	0	0		0	0	0	0		0	0	0	0
EIN_055580_intron1	GTTACTAACACAAAACAAGTGATAAAAGGTGGTTAAACCTCGTGTTTCACTCGAACCAACAAAGGGTGTGAGAGATGCAATTCTGGTTACTATAACATGAACAGTGAATGTGAGTTGTGTTCGAATCACTGTGATAATTGTTATAATACAACTTATTGTTAG	GTAG	0	0	0	0	0	0		0	0	0	0		0	0	0	0		0	0	0	0		0	0	0	0		0	0	0	0		0	0	0	0		0	0	0	0
EIN_055580_intron2	GTTTGTCTGCATACAATTCAAAGTGCACAGAATGTGAAGGCTTCACAAACCAAGTNNNNNNNNNNNNNNNNNNNNNNNNNNNNNNNNNNNNNNNNNNNNNNNNNNNNNNNNNNNNNNNNNNNNNNNNNNNNNNNNNNNNNNNNNNNNNNNNNNNNGGAGAG	GTNAG	0	0	0	0	0	0		0	0	0	0		0	0	0	0		0	0	0	0		0	0	0	0		0	0	0	0		0	0	0	0		0	0	0	0
EIN_055600_intron1	GTAGTCAATGCAGTGAAATGACAAATTGCGTTACTTGCAGCCAAACTGAACAAAAG	GTAG	0	0	0	0	0	0		0	0	0	0		0	0	0	0		0	0	0	0		0	0	0	0		0	0	0	0		0	0	0	0		0	0	0	0
EIN_055630_intron1	GTGTTTTGGTTTAAAAATAATTGTAAAAATTAAATTGCAATTATATTTAATTTTTGTTGATATTTTTTTAATAAATAAACTTTTGGTATATAGATTTTTATTTTTTGTATTACAG	GTAG	0	0	0	0	0	0		0	0	0	0		0	0	0	0		0	0	0	0		0	0	0	0		0	0	0	0		0	0	0	0		0	0	0	0
EIN_055690_intron1	GTTATTTCTTATTTGTTTTATTTTAAAATTTTTAAAAAGTCAATTAAAATTTTGCACAACTGATAAAGATAAAATTGCTGAGTAG	GTAG	0	0	0	0	0	0		0	0	0	0		0	0	0	0		0	0	0	0		0	0	0	0		0	0	0	0		0	0	0	0		0	0	0	0
EIN_055710_intron1	GTTTGGTGACATTTTATTAATTTTTTATATTTAAATCCAGTTCCTTTAATTATTGAGTTAAATAATATACAAAGTACTTGATTGTTCGATAAAAATGTTATTGAACCTTTATATTATTTAGAGAAATGACTTTTGTAATCATTAAATTACTTTACTATTAAAATTATAATTAATTGGCATGGTGTAATTAATTACTTTGTTAACTTTTAACTTATATATAAATTATTTATAATTCAG	GTAG	0	0	0	0	0	0		0	0	0	0		0	0	0	0		0	0	0	0		0	0	0	0		0	0	0	0		0	0	0	0		0	0	0	0
EIN_055730_intron1	GTGATTTTTACTTATTATTTACAGAAAATGTTTTATCAAGTCAATTGTTTGTAAAGTCTTTAATAAAACCACTTCTTTTAAGTTGTAACACTTTTTAAACATGTAATGGGGAATACATTTAACATTACTAAAATTGTCAAATTTTATAATAGAATGCANNNNNNNNNNNNNNNNNNNNNNNNNNNNNNNNNNNNNNNNNNNNNNNNNNNNNNNNNNNNNNNNNNNNNNNNNNNNNNNNNNNNNNNNNNNNNNNNNNNNTGGAAGTGTCAAACTCTTTAATAAATAACAAATAAAGAACAAGTAATCTTCTACACACATTCTTGTCAACTGTAAACTCTTAAAAAG	GTNAG	0	0	0	0	0	0		0	0	0	0		0	0	0	0		0	0	0	0		0	0	0	0		0	0	0	0		0	0	0	0		0	0	0	0
EIN_055750_intron1	GTTATTTTAAATACAAAATTATTATCGATAATAATTCAAATTATTAATAAAATGAAAAAGATTAAAATAAATTTATATTTTGATTGGCATCTTTTTTTCGGCATCTTATTTTCCCTTTATTGTACTACAATTTATTTAACTAAAATAATAAATTGTTGATTATAAAAAATAG	GTAG	0	0	0	0	0	0		0	0	0	0		0	0	0	0		0	0	0	0		0	0	0	0		0	0	0	0		0	0	0	0		0	0	0	0
EIN_055750_intron2	GTTTATTAATTTTGAAGTTGATTATGAACAATATTTGAATGATAAAAAATTCAATTTGAAATTCAAAAAG	GTAG	0	0	0	0	0	0		0	0	0	0		0	0	0	0		0	0	0	0		0	0	0	0		0	0	0	0		0	0	0	0		0	0	0	0
EIN_055770_intron1	GTTGTCATGAAANNNNNNNNNNNNNNNNNNNNNNNNNNNNNNNNNNNNNNNNNNNNNNNNNNNNNNNNNNNNNNNNNNNNNNNNNNNNNNNNNNNNNNNNNNNNNNNNNNNNATTTAAG	GTNAG	0	0	0	0	0	0		0	0	0	0		0	0	0	0		0	0	0	0		0	0	0	0		0	0	0	0		0	0	0	0		0	0	0	0
EIN_055790_intron1	GTTGATAATCTGATTTCCTTTGTCAAAATAACGGGAGACGTCTCTTTGAG	GTAG	0	0	0	0	0	0		0	0	0	0		0	0	0	0		0	0	0	0		0	0	0	0		0	0	0	0		0	0	0	0		0	0	0	0
EIN_055810_intron1	GTTTGTTTGGTGTGTTAATCCCTATTATAGTTATAACAAACAG	GTAG	0	0	0	0	0	0		0	0	0	0		0	0	0	0		0	0	0	0		0	0	0	0		0	0	0	0		0	0	0	0		0	0	0	0
EIN_055810_intron2	GTTTGTTTTTAAATATCTAAAATATAGTTTTAATTTATACAACTAAATGGTGAAAATATTTCGATTGTTGGTTTATTTGTTTAAAATTTCATTGGTTAAATTTAGCATTTTATATTATAACTATATTTTTGTTATTTATAATATAATATTATTATTGATACTATGTTCATTTTCAATATTATTAAATTTATTTTTAACTTGTATTTATAAATACATTCTTGTTTAAAAAAACCAATTTATTTTTGTATATGAAATGTCATTATAATATTTGGTTTGATTAAACTTATTTTGAAATTAACATTTTAAATAATAATATATAG	GTAG	0	0	0	0	0	0		0	0	0	0		0	0	0	0		0	0	0	0		0	0	0	0		0	0	0	0		0	0	0	0		0	0	0	0
EIN_055810_intron3	GTTTGTTATTTTCATTTTAATAACACATTAATAATAAATACTAAATAAAAG	GTAG	0	0	0	0	0	0		0	0	0	0		0	0	0	0		0	0	0	0		0	0	0	0		0	0	0	0		0	0	0	0		0	0	0	0
EIN_055810_intron4	GTTTGTTTTATAAAATTGTTTTAATTTTTAATCAATGCAATATTTAATAAAAATGGCCTCAACCTATTGATTAATTGTAACTCACTTTAAAAGAGAAAATAAATAAAATATTATCACAAAATTATTTTCATATATTGTTGTATTTTCATTATTATATAAATCAACAAGAATAATTCAAAATAACATCATTAAATAAAAATCTGATATTCAG	GTAG	1	0	0	0	0	0		1	0	0	0		0	0	0	0		0	0	0	0		0	0	0	0		0	0	0	0		0	0	0	0		0	0	0	0
EIN_055840_intron1	GTTGTTGAGTTGCAAAGTATCATCGAAGTAAACGCTAAACTTTCAGACTTTGGAAG	GTAG	0	0	0	0	0	0		0	0	0	0		0	0	0	0		0	0	0	0		0	0	0	0		0	0	0	0		0	0	0	0		0	0	0	0
EIN_055840_intron2	NNNNNNNNNNNNNNNNNNNNNNNNNNNNNNNNNNNNNNNNNNNNNNNNNNNNNNNNNNNNNNNNNNNNNNNNNNNNNNNNNNNNNNNNNNNNNNNN	N	0	0	0	0	0	0		0	0	0	0		0	0	0	0		0	0	0	0		0	0	0	0		0	0	0	0		0	0	0	0		0	0	0	0
EIN_056050_intron1	GTTATTATTGTCAACATCTCAAAGAAATTATAATGGACAACGACGTGGAAATAATCGCAGACTCTGCTTTTTCTGAGTGCATTATACTTGAAATAATCACTCTTTCTTCTAATTTGGAATCATTTATCAATCCGCATTTTCCAATTGTCAGAACTTAATAAATTGAAGTNNNNNNNNNNNNNNNNNNNNNNNNNNNNNNNNNNNNNNNNNNNNNNNNNNNNNNNNNNNNNNNNNNNNNNNNNNNNNNNNNNNNNNNNNNNNNNNNNNNNAGAAACAGAAG	GTNAG	0	0	0	0	0	0		0	0	0	0		0	0	0	0		0	0	0	0		0	0	0	0		0	0	0	0		0	0	0	0		0	0	0	0
EIN_056270_intron1	GTTTGTCTTTATTATCTACTCAATAGTTTTGATTATTAATACAATAG	GTAG	1	0	0	0	0	0		1	0	0	0		1	0	0	0		1	0	0	0		1	0	0	0		1	0	0	0		1	0	0	0		0	0	0	0
EIN_056280_intron1	GTTTTGAGCCACAAAACTGCACACGACGAGTTTAACTTTGACATGTTTATGGACGACTTAAGTCACGACGAAG	GTAG	0	0	0	0	1	47		0	0	0	29		0	0	0	9		0	0	0	4		0	0	0	0		0	0	0	0		0	0	0	5		0	0	0	0
EIN_056280_intron2	GTGAGTTTGACCTCCAATTTTTCTTAAAACCGATATATACCGTTCTTGAAGGAGAGAAGGCGAACACGAGCAAGTTGGATTAAAGCGCGTTGAATCTTCAGTACTGACTATTGAAAAGCAGTTACTTGCACTTGACACGTCGANNNNNNNNNNNNNNNNNNNNNNNNNNNNNNNNNNNNNNNNNNNNNNNNNNNNNNNNNNNNNNNNNNNNNNNNNNNNNNNNNNNNNNNNNNNNNNNNNNNNGCACTTGAACACGTCGATAGAATAGCACTCATCAAG	GTNAG	0	0	0	0	1	172		0	0	0	123		0	0	0	32		0	0	0	4		0	0	0	0		0	0	0	2		0	0	0	10		0	0	0	1
EIN_056410_intron1	GTTTTGAATAAAAGAGAAAAGAAGAGACTGAATTCATTTCCGACTCACAG	GTAG	0	0	0	0	0	0		0	0	0	0		0	0	0	0		0	0	0	0		0	0	0	0		0	0	0	0		0	0	0	0		0	0	0	0
EIN_056410_intron2	GTATTCGTATAAAAAATAAATTATAATATATAATAAACTGTATTATAACAAATAGTATTGAAAAG	GTAG	0	0	0	0	0	0		0	0	0	0		0	0	0	0		0	0	0	0		0	0	0	0		0	0	0	0		0	0	0	0		0	0	0	0
EIN_056420_intron1	GTTTCAACAATAGTTCAATTTATAGTAAATAGTATTATAATTGTATTATACATATCTCCTATTATATAATTCCTATTAAATAATATAAATATTATTATATATTTATATTATTTATTTAATCTATAGAATAGTATTAAACAGGAAACTTACTATTAG	GTAG	0	0	0	0	0	0		0	0	0	0		0	0	0	0		0	0	0	0		0	0	0	0		0	0	0	0		0	0	0	0		0	0	0	0
EIN_056420_intron2	GTTTGTTTTTCATATTTTCTCTGATTTTTCAACAAGTGAAGATGTGAGTAACACCCAG	GTAG	1	0	0	0	0	0		1	0	0	0		1	0	0	0		1	0	0	0		0	0	0	0		0	0	0	0		0	0	0	0		0	0	0	0
EIN_056460_intron1	GTTTGTTAATGTTTCATAAGAATCTTTTCAAACTAATTCAAAG	GTAG	1	0	0	0	0	0		1	0	0	0		0	0	0	0		0	0	0	0		0	0	0	0		0	0	0	0		0	0	0	0		0	0	0	0
EIN_056510_intron1	GTTTTGATATACCTTAATTTAATAACTGAATGTACTAATTCTCAAACAAATGATGACAAATAGCGAAAAGATTAAGGGAACAG	GTAG	0	0	0	0	0	0		0	0	0	0		0	0	0	0		0	0	0	0		0	0	0	0		0	0	0	0		0	0	0	0		0	0	0	0
EIN_056510_intron2	GTTTGTTTTTTCTTATTTTTATAATATATTATAATTCATATTACTATAATTTATAATTACTTGGATAACCTATATATGTATTATATTTATAATATGAAACAACTATAAATATATACTAACGAAGTAG	GTAG	1	0	0	0	0	0		1	0	0	0		1	0	0	0		1	0	0	0		0	0	0	0		1	0	0	0		1	0	0	0		1	0	0	0
EIN_056520_intron1	GTTTGCTTCTTCTCTATTTGATAGTTTCATATACTTCTTATATGTTTCAATAACGAGGCGATGTTTTATCGGACCGGAAAAGTCCGTTTTCAAAAAATCAAAGGTTTTTACAAGAAATACAAACAAGAATGGGACCGATATAATTTTTGACGAAGATATGTTAACAAAAAG	GTAG	0	0	0	0	0	0		0	0	0	0		0	0	0	0		0	0	0	0		0	0	0	0		0	0	0	0		0	0	0	0		0	0	0	0
EIN_056660_intron1	GTCGCTTGGAGATACATTCAAACTTGAAAATCCAG	GTAG	0	0	0	0	0	0		0	0	0	0		0	0	0	0		0	0	0	0		0	0	0	0		0	0	0	0		0	0	0	0		0	0	0	0
EIN_056660_intron2	GTTTGTTATATACCAGAGAATGCATTGAGGTGTGAAGTATCAATAACTCGTAG	GTAG	1	0	0	0	0	0		1	0	0	0		1	0	0	0		0	0	0	0		0	0	0	0		1	0	0	0		1	0	0	0		0	0	0	0
EIN_056660_intron3	GTGATGAATGTAATAAAGACTTTTGTCTTGCACCGATCACGCTCAATTCATTTTCACCAGTGGGTCCCATGGGGTCGTATAATGTCATGAGCACTCCACTGAATGGAGGGAATAGGTTCAAAGAGATGGATTTGAAACAAAACTTTCAAGACTATCCCTCATCTTCTAAGAGAGTGATGTCGTCATTTGTCGACGTCAAATTCAAAAAGGATGGGACAAAGGACAAATTTCTCTTTGGGTCGTTTGAAGGGAATGACAGCTCTCCTTTCGACAAGAGAAGTCTTTTCAATTCGATATCAACACAGCAACCCACTTTATGTTTGTTCATTTTCATAATCTTTTTGAGTAGAATTCTGTTGTGGAGAATGTAATAACATCAAG	GTAG	0	0	1	0	1	9226		0	0	1	311		0	0	1	185		0	0	1	252		0	0	1	1006		0	0	1	4324		0	0	1	3002		0	0	1	146
EIN_056680_intron1	GTTTGTTATATATATTTCAATATAACAACAGTGTTATTAATTGAATTAGTGACTTTATCAAGCACAGAGTATATAGTAAGTCACTTTATTAGTGCAATTTAACTCAAATCAATATAACTAATCAAATCAATATGAAATCACATGTAG	GTAG	0	0	0	0	0	0		0	0	0	0		0	0	0	0		0	0	0	0		0	0	0	0		0	0	0	0		0	0	0	0		0	0	0	0
EIN_056780_intron1	GTTTGTTCCATATCTAATACTTTATAGTTATAAATAGTTTAATGCTCATTACTATTATGTAATAATTTTTAACTAGAGTTATTAGTTAATTGTTTTAATTAATATGAAACTATAGTTATTAAATAATACAATGACACCAAG	GTAG	1	0	0	0	0	0		1	0	0	0		1	0	0	0		1	0	0	0		1	0	0	0		1	0	0	0		1	0	0	0		1	0	0	0
EIN_056980_intron1	GTTTGTATAGTGAACGTATTTAAGACATTAACACACTTTTTTAAACAAAACAATGACTTATAG	GTAG	0	0	0	0	0	0		0	0	0	0		0	0	0	0		0	0	0	0		0	0	0	0		0	0	0	0		0	0	0	0		0	0	0	0
EIN_057200_intron1	GTATGTCGTGGCACAAGATACATAAAAAACAGTCGAATTTGATAAAACGCAACATTACATCATCGATAAAAAG	GTAG	0	0	0	0	0	1		0	0	0	0		0	0	0	0		0	0	0	0		0	0	0	0		0	0	0	0		0	0	0	1		0	0	0	0
EIN_057420_intron1	NNNNNNNNNNNNNNNNNNNNNNNNNNNNNNNNNNNNNNNNNNNNNNNNNNNNNNNNNNNNNNNNNNNNNNNNNNNNNNNNNNNNNNNNNNNNNNNN	N	0	0	0	0	0	0		0	0	0	0		0	0	0	0		0	0	0	0		0	0	0	0		0	0	0	0		0	0	0	0		0	0	0	0
EIN_057420_intron2	NNNNNNNNNNNNNNNNNNNNNNNNNNNNNNNNNNNNNNNNNNNNNNNNNNNNNNNNNNNNNNNNNNNNNNNNNNNNNNNNNNNNNNNNNNNNNNNN	N	0	0	0	0	0	0		0	0	0	0		0	0	0	0		0	0	0	0		0	0	0	0		0	0	0	0		0	0	0	0		0	0	0	0
EIN_057440_intron1	GTTTGTTACTTGTCATGTCCATCACAAAGTATTAAAACATTAGAAG	GTAG	0	0	0	0	0	0		0	0	0	0		0	0	0	0		0	0	0	0		0	0	0	0		0	0	0	0		0	0	0	0		0	0	0	0
EIN_057450_intron1	GTTTGTTTCAAGACGATTTATCACTGTTGTATTATAAAGAGTATATCCAAAGAACAGGGTACTTAATAATAG	GTAG	1	0	0	0	0	1		1	0	0	0		1	0	0	1		1	0	0	0		0	0	0	0		1	0	0	0		0	0	0	0		0	0	0	0
EIN_057450_intron2	GTTTGTTAATATAGTTCATGTTCTAATAAAAATACTATAAATTTGTTCGAAGTAAACTTACCACACAG	GTAG	1	0	0	0	0	0		1	0	0	0		1	0	0	0		1	0	0	0		1	0	0	0		1	0	0	0		1	0	0	0		0	0	0	0
EIN_057490_intron1	GTTTGTTTATTCTGTAATATAAAATATAATTATTTGTATTATATTGTATATAAAAGAGTAGTAATGATTTTATTGTATTATTATTATTTAGTTTTTAAATAGTAATGAATAG	GTAG	1	0	0	0	0	0		0	0	0	0		1	0	0	0		0	0	0	0		0	0	0	0		0	0	0	0		0	0	0	0		1	0	0	0
EIN_057520_intron1	GTTTGTTATCAATACATTTTAAACACCTGAACGCTTAGAACTAATGAATAG	GTAG	1	0	0	0	0	0		1	0	0	0		0	0	0	0		0	0	0	0		0	0	0	0		0	0	0	0		0	0	0	0		0	0	0	0
EIN_057520_intron2	GTTTGTTTTGATTCAAAAAGAGGCTAAAAAGTGTTCAAAAGAACTGACAATAAGTCACAAATTTCCAAG	GTAG	0	1	0	0	0	0		0	1	0	0		0	1	0	0		0	0	0	0		0	0	0	0		0	1	0	0		0	0	0	0		0	0	0	0
EIN_057520_intron3	GTTTGTTTTAATATATTATACTATTAAATAATACTACTACTAATATATTATTATAATTATATTATTAGTAATAACATACTCTTTGAACAAAAAATAACGAATAG	GTAG	1	0	0	0	0	0		1	0	0	0		1	0	0	0		0	0	0	0		0	0	0	0		1	0	0	0		0	0	0	0		0	0	0	0
EIN_057690_intron1	GTTTGTCTTTATTGTGTAGCAGTGGATGTGATACATTAAATACAATGTACTTTTTATGATAATACACTAATAAACAG	GTAG	1	0	0	0	0	0		0	0	0	0		1	0	0	0		1	0	0	0		0	0	0	0		0	0	0	0		1	0	0	0		0	0	0	0
EIN_057690_intron2	GTTTGTTGTGGTAAACAATCATTTACAAATTTAAAACATTAATAATACAAAGAAATATTAAAACTGATTTGTAG	GTAG	1	0	0	0	0	0		1	0	0	0		1	0	0	0		1	0	0	0		0	0	0	0		0	0	0	0		1	0	0	0		0	0	0	0
EIN_057710_intron1	GTTTGTTATTTATTAATTGTTTTAGACAATATCGATATTTTATAATATAAAAAAGACATTAAAACACACGAAATAAAAGCATTTAATGATTTTCCTCTGAATGAAAAAAATGAATCATAATATAGACTTTACATAGTGAAATCATGTAG	GTAG	0	0	0	0	0	0		0	0	0	0		0	0	0	0		0	0	0	0		0	0	0	0		0	0	0	0		0	0	0	0		0	0	0	0
EIN_057760_intron1	GTTTGTCTTACATTTCTACACCAGAGAGAATAGGTACCAGTAATTATAAATAAATTAAAAACAAACTAAAAAGAAAG	GTAG	0	0	0	0	0	0		0	0	0	0		0	0	0	0		0	0	0	0		0	0	0	0		0	0	0	0		0	0	0	0		0	0	0	0
EIN_057760_intron2	GTTTGTTGTTTTTGTTATAAGAAATTATAAAGAAGTAATAATAGTTTACTATAACAATTACCAGTAATTTTAACGGAATTCATTCTATTTTTATAAATAAAAAGAGTTGTTCTTATACAAAGTGGATTCCGATAAAAATTCAATTGAAAATGTGGTATAAATAAGATGAATATTTGAAGATGGGTTTAATAGATTAAATGGGATTTAGAATTTATAAGTGACTCACAAATAG	GTAG	0	0	0	0	0	0		0	0	0	0		0	0	0	0		0	0	0	0		0	0	0	0		0	0	0	0		0	0	0	0		0	0	0	0
EIN_057790_intron1	GTTTGTATGGTCACAAAAAGAGTCGTTGAAATCATCCAATCGTTCAAAATTGCCTGCGTTAACAACAACACCTCAGCCTTTCACATGTGTGGTTACGTAAAAAAG	GTAG	0	0	0	0	0	0		0	0	0	0		0	0	0	0		0	0	0	0		0	0	0	0		0	0	0	0		0	0	0	0		0	0	0	0
EIN_057810_intron1	GTTTGTTCATTAGTTTAATTATAGTTTGATTATAGATATAAATACCTATTCAAAGTTTGACCCACAG	GTAG	0	0	0	0	0	0		0	0	0	0		0	0	0	0		0	0	0	0		0	0	0	0		0	0	0	0		0	0	0	0		0	0	0	0
EIN_057820_intron1	GTCTGTTCTGGTTCATTGACAACGTACTAATAATTATAATAAATATTACTATTATAAATAGGAATGGCATTTGAACTATAATGTATTAATATCAATAGAATGTGAAATAACAAACAG	GTAG	0	0	0	0	0	0		0	0	0	0		0	0	0	0		0	0	0	0		0	0	0	0		0	0	0	0		0	0	0	0		0	0	0	0
EIN_057820_intron2	GTTTGTTATAATAATATTACTTACTATAATTATATTATACTTATACTATTATAATATTATTATAATAATATTAATAATATCTATTATACAATAGAATGCTTGTAACAGCACAGAACACATTCACGGATAG	GTAG	0	0	0	0	0	0		0	0	0	0		0	0	0	0		0	0	0	0		0	0	0	0		0	0	0	0		0	0	0	0		0	0	0	0
EIN_057840_intron1	NNNNNNNNNNNNNNNNNNNNNNNNNNNNNNNNNNNNNNNNNNNNNNNNNNNNNNNNNNNNNNNNNNNNNNNNNNNNNNNNNNNNNNNNNNNNNNNN	N	0	0	0	0	0	0		0	0	0	0		0	0	0	0		0	0	0	0		0	0	0	0		0	0	0	0		0	0	0	0		0	0	0	0
EIN_057930_intron1	GTTTGTTTTAGCTTTATTCTATTTATAATACTATTAATTATACTATTAATAATCCTATTAATAATACTATTTGTTTAATATAAATACGAACAATCTAACACGTAG	GTAG	1	0	0	0	0	0		0	0	0	0		1	0	0	0		1	0	0	0		1	0	0	0		1	0	0	0		1	0	0	0		1	0	0	0
EIN_057950_intron1	GTTTGTTTTTATTGAATTAATTTATTTTTTAATTAAAGTAACTAATAAATAG	GTAG	0	0	0	0	0	0		0	0	0	0		0	0	0	0		0	0	0	0		0	0	0	0		0	0	0	0		0	0	0	0		0	0	0	0
EIN_057950_intron2	GTTTGTTTAATGCTATGATTCATTTTAGATCTCAAAAGTGATATACAG	GTAG	1	0	0	0	0	0		0	0	0	0		1	0	0	0		0	0	0	0		0	0	0	0		0	0	0	0		1	0	0	0		0	0	0	0
EIN_057950_intron3	GTTTGTTCTTCACAATAGTGATATTTAAGTTATTTATTCATATAAAG	GTAG	1	0	0	0	0	0		0	0	0	0		1	0	0	0		0	0	0	0		0	0	0	0		0	0	0	0		0	0	0	0		0	0	0	0
EIN_057950_intron4	GTTTGTTCTTTATTAATGTTCTGTAACATCACACACATTCTAACAATGCTCATCAATAG	GTAG	1	0	0	0	0	0		0	0	0	0		1	0	0	0		1	0	0	0		0	0	0	0		0	0	0	0		0	0	0	0		0	0	0	0
EIN_057950_intron5	GTTTGTTTAAATCGTATTGGGTAGTTATAAGTAATAACCGATTGAATAACGTTAACATATTTAG	GTAG	1	0	0	0	0	4		0	0	0	0		0	0	0	4		1	0	0	0		0	0	0	0		0	0	0	0		0	0	0	0		0	0	0	0
EIN_057970_intron1	GTTACCCCAGCACCCACCCCAAACGAAAGTGACAGATTCGCTTCAATTTGAGTGATCTTGGACAAGTTCATCTCTAACCTCGTTAACCAG	GTAG	0	0	0	0	0	0		0	0	0	0		0	0	0	0		0	0	0	0		0	0	0	0		0	0	0	0		0	0	0	0		0	0	0	0
EIN_057970_intron2	GTTTGTTCTATTTTTATATAATGTGTTTTAGTTATGAAGCAAAAATGACAACTTGTTTCTATTATCGTTTGAATTTTATATTTGAATGTTTTAAGTGACTTTTTGTTGTTTTGTATATGTTTTATGTTATGTTTTAAAAATAACTTTTAG	GTAG	0	0	0	0	0	0		0	0	0	0		0	0	0	0		0	0	0	0		0	0	0	0		0	0	0	0		0	0	0	0		0	0	0	0
EIN_058010_intron1	GTTTGTTTTTATATATTAATATGATAAATGTATTAATAAACAAAATAATAAAATATGTTAATATTTTGTTGTTAAAAAACATAAACACAACTTTGAATGTATATTTTAATTATCAATTAACAATACAG	GTAG	1	0	0	0	0	0		0	0	0	0		0	0	0	0		1	0	0	0		0	0	0	0		0	0	0	0		0	0	0	0		0	0	0	0
EIN_058050_intron1	GTTTGAAGTCTATTTATTATATAGAATATTATATAGAGTACAACGACATGTACAAACTAAGGTACATCAACATAATAAATCATATCTTAGATAATGTCCATCTTTAAAAATGTTATATAAAAATTAATAACACTTGAATTACTCTATCAACTATAAATAGTAATAAAATACAAATGACAATTAG	GTAG	1	0	0	0	0	0		0	0	0	0		1	0	0	0		1	0	0	0		1	0	0	0		0	0	0	0		0	0	0	0		0	0	0	0
EIN_058050_intron2	GTTTGTTATTTTTATTAATTAAAGTAACACGTGTTATATATTATATATCATAGAGACCATAAATGACATATAAG	GTAG	1	0	0	0	0	0		0	0	0	0		1	0	0	0		1	0	0	0		0	0	0	0		0	0	0	0		0	0	0	0		0	0	0	0
EIN_058050_intron3	GTTTGTTTATTTATATTTAATGTCACATGAAAATCTATTTTTATCTTTTGTATAATAGTTGAAGACTTTATGATTATAAGTAGTAACTTGTAGAACAAAAATATGAAAATGAG	GTAG	0	0	0	0	0	0		0	0	0	0		0	0	0	0		0	0	0	0		0	0	0	0		0	0	0	0		0	0	0	0		0	0	0	0
EIN_058090_intron1	GTTTGTTTCTTCTACTCTTATATTACGAGAATAAACACACGAAATAATTAAAGTAATAGTATGTTGAACACTATTATTTTAATTAAATTAAAATTAAAGTAATTTTAAATAATTAAAAGAAGATAAAATTATTGAAGAATGTATTATAATAATAATTATTATTATATAGATCAATTTTAATACATACTTATCATTAATAACTCTTTAG	GTAG	0	0	0	0	0	0		0	0	0	0		0	0	0	0		0	0	0	0		0	0	0	0		0	0	0	0		0	0	0	0		0	0	0	0
EIN_058100_intron1	GTTTGTGATTCACATTGTTTTAAACATTACTTAACAGTAG	GTAG	1	0	0	1	0	6		1	0	0	6		1	0	0	0		1	0	0	0		1	0	0	0		0	0	0	0		0	0	0	0		0	0	0	0
EIN_058130_intron1	GTTTGCCTTTTTTTTCCTTCTTATATGTCTTGTCGTTTTCCAACAACAATCTCAAATTGTCATTCAATCAAAATTTTGATGAAAAAACATGTTTTATGGAACGAGATGATATTTTAGGCGCTAATTATAACAATTGAAAACAAAACAATGACAACCAG	GTAG	1	0	0	1	0	61		1	0	0	0		1	0	0	24		1	0	0	37		0	0	0	0		0	0	0	0		1	0	0	0		0	0	0	0
EIN_058180_intron1	GTTTGTTTTATAGTATTTTTACTATAATATTATACCATTTGGGACATATAAATAGATGAGGCATCTAATCAAGTAG	GTAG	1	0	0	0	0	0		1	0	0	0		1	0	0	0		1	0	0	0		0	0	0	0		1	0	0	0		0	0	0	0		1	0	0	0
EIN_058220_intron1	GTTTGTTTTTCCAATCTCCCACAAAATGACAACAAAATGATAAATAG	GTAG	1	0	0	0	0	0		1	0	0	0		1	0	0	0		1	0	0	0		1	0	0	0		0	0	0	0		1	0	0	0		0	0	0	0
EIN_058220_intron2	GTTTGTCCCTTTTTAGTTTTTTAATAGTTATTTTACCAAAACTAATAGTAACCATCAACCAATGTGACACACAG	GTAG	1	0	0	0	0	0		1	0	0	0		1	0	0	0		1	0	0	0		1	0	0	0		0	0	0	0		1	0	0	0		0	0	0	0
EIN_058230_intron1	GTTTGTTTCTCAGTCATTATATCTTAGTCAATTACACTGGATTGTTACAGCAAATTTGTTTAAAATAATTTTTTATGCATTTGAAAAGTTTTTTTTATTCACTGTTTTGGGAAGAATGTTAGGGAAAATCAATCAGAGATGTTATTCGTTTTGATTAAAAGTTTTTATATTATGTTTGGAAAAAACGAATTTTAATACTGTATATATAACAATATTTATTTACCAATTTACTATACATTGAACAAGAATAACAAATAG	GTAG	1	0	0	0	0	5		1	0	0	1		0	0	0	0		1	0	0	0		1	0	0	0		1	0	0	0		1	0	0	2		1	0	0	2
EIN_058250_intron1	GTTTGTTCCTTGTCTGTCGGTCGACTCTTTCAAGTGACTTGTAG	GTAG	1	0	0	0	0	0		0	0	0	0		0	0	0	0		0	0	0	0		0	0	0	0		0	0	0	0		1	0	0	0		0	0	0	0
EIN_058250_intron2	GTTTGTTTTATAGTTCTTTTTACTATTCAATTAATAAGTAG	GTAG	1	0	0	0	0	0		0	0	0	0		0	0	0	0		0	0	0	0		0	0	0	0		0	0	0	0		1	0	0	0		0	0	0	0
EIN_058270_intron1	GTTTGTTACTTCTCACTACCTGTCTTATTATCATTAATACTATTATTAATACTATTTCTATAACAATATATTTCTTTCAATTAACGAATTGTTAGTGCTACGTGAATTAACACAAGCGAATAATTTGCAATGTGGCTAATTCTAAATTTAACTTTAAATGTCATATTTATATATATTTATTAACATTTATATTATTTGGTAATTCATTAATTTAATATGTTAGAACACTATTAATATACAG	GTAG	1	0	0	0	0	0		1	0	0	0		1	0	0	0		1	0	0	0		0	0	0	0		1	0	0	0		1	0	0	0		0	0	0	0
EIN_058300_intron1	GTTTGTTAGTCTTTCTGATAATAGAACAACATCTATTTAATGAATTTTAATATCAATATATTCAATAGTAGTTCTATATTAAAGAGAACTAATTTTACTATATCCTAATAATAAAACATTGTTTGACTATAATTTATAAAATCTTCAACGAAATTGATATTAATAACAAG	GTAG	0	0	0	0	0	0		0	0	0	0		0	0	0	0		0	0	0	0		0	0	0	0		0	0	0	0		0	0	0	0		0	0	0	0
EIN_058310_intron1	GTTTGTTCTTTTTTATAAAGTTTCGGACCTGCTGATCACCTCAAAGTTATGTCCAACTCTTGTGTTGTTTTACTTCCAATAAGAGTTCAAATTTGTTTCTTAAATACCAAAAATCTCGTTAAAATGACAAGATGACAACAAAAGTCAATACCACAAATAATATTCTATTAACTCTTTCTTATTAAATAAACCAGTTTATAAAAATTCGATCTGAGTACGGAATGAAAAATAACATAAAG	GTAG	1	0	0	1	0	134		1	0	0	5		1	0	0	23		1	0	0	76		0	0	0	9		0	0	0	11		0	0	0	10		0	0	0	0
EIN_058320_intron1	GTTTGTTCTTTAATAAATTTAATAGTTTTCTTTCATAAGAAATACGAGTAATGAATAG	GTAG	1	0	0	0	0	3		1	0	0	1		1	0	0	0		1	0	0	0		1	0	0	0		1	0	0	0		1	0	0	1		1	0	0	1
EIN_058330_intron1	GTTTGTTTTTCTTCTTGTATTCACCACTAACATTCAG	GTAG	0	0	0	0	0	0		0	0	0	0		0	0	0	0		0	0	0	0		0	0	0	0		0	0	0	0		0	0	0	0		0	0	0	0
EIN_058330_intron2	GTGTGTTCTTTCTATTTATTATTAATTAATAAATAAATTAATTAACAACTAG	GTAG	1	0	0	0	0	0		0	0	0	0		1	0	0	0		1	0	0	0		0	0	0	0		0	0	0	0		0	0	0	0		0	0	0	0
EIN_058340_intron1	GTTTGTGATTCAAACTGTACCAAAAAGAACGAAAAAGCTCACAACTAG	GTAG	1	0	0	0	0	0		1	0	0	0		1	0	0	0		1	0	0	0		1	0	0	0		0	0	0	0		0	0	0	0		0	0	0	0
EIN_058340_intron2	GTTTGTTTTTTTCTTTTTTATTGATTAGCAACAGACAACGTTGATTGAACAGAAAGAAGTGACAGAAAG	GTAG	1	0	0	1	0	12		0	0	0	0		1	0	0	3		1	0	0	9		1	0	0	0		1	0	0	0		0	0	0	0		0	0	0	0
EIN_058390_intron1	GTTTGTTGCATTGATCGAGTGAATAGTTAAATAATAGTTAAAGAACTAAACATGAATAGTATATTGACCTGTAG	GTAG	1	0	0	0	0	0		1	0	0	0		1	0	0	0		1	0	0	0		1	0	0	0		1	0	0	0		1	0	0	0		0	0	0	0
EIN_058400_intron1	GTTTGTTTAAACTATATTTTAACTATAATTGAACTATATTTGGTTGGTGAGCTATTTGTATTGAAATATACGATGATACCGAGTAACAAATAG	GTAG	1	0	0	0	0	0		0	0	0	0		1	0	0	0		0	0	0	0		0	0	0	0		0	0	0	0		0	0	0	0		0	0	0	0
EIN_058400_intron2	GTTTGTCGATATAAAATCGATGTATATAGTCGATAATATACTAATAAACAG	GTAG	1	0	0	0	0	0		0	0	0	0		1	0	0	0		0	0	0	0		0	0	0	0		0	0	0	0		0	0	0	0		0	0	0	0
EIN_058440_intron1	GTTTGTTTTTGCTATTTTTCTAGTTATTTTTTTCATATTATTTAATTATTCAAGTATGGTTTAGTATTTAATAATTAAAAG	GTAG	0	1	0	0	0	0		0	1	0	0		0	1	0	0		0	1	0	0		0	0	0	0		0	0	0	0		0	0	0	0		0	0	0	0
EIN_058470_intron1	GTCTGACGACGATATATTTTCTCTCTCTTCGCGCGACGAAGAGGACTCCTTGACGGAAGGACCGACAGGCCCACTCAAAG	GTAG	0	0	0	0	1	6		0	0	0	4		0	0	0	2		0	0	0	0		0	0	0	0		0	0	0	0		0	0	0	0		0	0	0	0
EIN_058470_intron2	GTTTGTTTCTGTGTTTTTTAAAGTACTTTTCAGAAGTCTTTTTAGTATAAGAACTGGTGGAATCTTTATTAATTATTTAG	GTAG	1	0	0	0	0	0		1	0	0	0		1	0	0	0		0	0	0	0		0	0	0	0		0	0	0	0		0	0	0	0		0	0	0	0
EIN_058490_intron1	GTTTGTTTTCAAGTTATAGTTATTTATTAATAATAATATACTATTATTAATAGTAATAATAATTAAATAATATATTTATAATAAG	GTAG	1	0	0	0	0	0		0	0	0	0		1	0	0	0		1	0	0	0		0	0	0	0		0	0	0	0		1	0	0	0		1	0	0	0
EIN_058490_intron2	GTTTGTTTTCCTTGCTCTTTATTTTATTGAGTTTATACCCGTTGCAGAATGAAATGGACTAATAACAAAG	GTAG	1	0	0	0	0	0		0	0	0	0		1	0	0	0		1	0	0	0		0	0	0	0		0	0	0	0		1	0	0	0		0	0	0	0
EIN_058520_intron1	GTTTGTCACTATTCTTCGCATGGTATCTATTATAGTTCTATTCTTATAAATATACTATTATATTTACATAGCATTGTATGGAATTATTTAAAACCATAGATATATAGTAAAATGAATTAATACAATAG	GTAG	0	0	0	0	0	0		0	0	0	0		0	0	0	0		0	0	0	0		0	0	0	0		0	0	0	0		0	0	0	0		0	0	0	0
EIN_058520_intron2	GTTTGTTTAGTATACTAAATATATGATTTACTATACTAAAATGAATTATAATTATAGTACATACTATAGTTATTATAGTAAATACTAACAATATAG	GTAG	0	0	0	0	0	0		0	0	0	0		0	0	0	0		0	0	0	0		0	0	0	0		0	0	0	0		0	0	0	0		0	0	0	0
EIN_058520_intron3	GTTTGTTCTTTAGTTGTTCTTTAATTTAAAAAGCAAAGTATTTTGGAAGTAATTGGAATTAATAAAATAG	GTAG	0	0	0	0	0	0		0	0	0	0		0	0	0	0		0	0	0	0		0	0	0	0		0	0	0	0		0	0	0	0		0	0	0	0
EIN_058520_intron4	GTTTGTTAGAATAACATTTTTATGAGTAGAAAACGAATAACATTTTAG	GTAG	1	0	0	0	0	0		0	0	0	0		0	0	0	0		1	0	0	0		0	0	0	0		0	0	0	0		0	0	0	0		0	0	0	0
EIN_058540_intron1	GTTTGTTACAACTTTGAGGTTTCCTCTGTACTATAATTTAATAGTAAAATAATAGTAAAATGTAACAACTAG	GTAG	0	0	0	0	0	0		0	0	0	0		0	0	0	0		0	0	0	0		0	0	0	0		0	0	0	0		0	0	0	0		0	0	0	0
EIN_058560_intron1	GTTTGTTCGTCGCGCTAATGCCATATACTAAATTATATAATGTCATTTTAATTGTGGTACATCAAATTAACGTCAAG	GTAG	1	0	0	1	0	8		1	0	0	0		1	0	0	0		1	0	0	7		0	0	0	0		0	0	0	0		0	0	0	1		0	0	0	0
EIN_058570_intron1	GTTTGTTTTTGATTTTTTTTGGTGTTTATTGTCAACGCAGATCTTGGCTTGAAGAATCAGAACACTGAAGTATAG	GTAG	1	0	0	0	0	0		1	0	0	0		0	0	0	0		0	0	0	0		0	0	0	0		1	0	0	0		0	0	0	0		0	0	0	0
EIN_058570_intron2	GTTTGTCTTCGTTCCGTACGACGATATTGATGGGAATGACGATGATTGATTGATATGAGTTGTTTAATGGTGTTAAAGTTTGCAGTGATAAACTATATAATATAGTAAAATTTAATATATATTATAATACAGCATAAGAAGGAAACAAAAAAAGAGTTGAAAGATCGTTATGGCAGAACGATAAGAAATTTGGGGCACGAAAATAATGTGAAG	GTAG	0	0	0	0	1	9		0	0	0	3		0	0	0	0		0	0	0	0		0	0	0	2		0	0	0	2		0	0	0	2		0	0	0	0
EIN_058600_intron1	GTTTGTTACTGAAATTGCCTCTCATGTGTTATAGAGTTTGACTAAGATAAAGTCACAGTCATGGAGTGGTATCAAATACTCACATTAAG	GTAG	1	0	0	0	0	2		0	0	0	0		1	0	0	0		0	0	0	0		0	0	0	0		0	0	0	0		0	0	0	0		0	0	0	2
EIN_058650_intron1	GTTTATTCTATATTACTAATATAAGTGAATACATGATTAATGAGTAG	GTAG	1	0	0	0	0	0		1	0	0	0		1	0	0	0		1	0	0	0		0	0	0	0		0	0	0	0		1	0	0	0		1	0	0	0
EIN_058650_intron2	GTTTGTTATTAATTATATTATTAATAACAAATTTGATATACAAGACGATCTATCCGCACTCGTGTGTATATCAGTTGATAATAAATTAATAATAAAGAATAATTTCACCGGTAG	GTAG	1	0	0	0	0	0		1	0	0	0		1	0	0	0		0	0	0	0		0	0	0	0		0	0	0	0		1	0	0	0		1	0	0	0
EIN_058650_intron3	GTTTGTTGAGTGGAAATACTATATCAAAATTATAATAAAGCCATATTAAAACTCTATTAAAATTAATTCAACACTATATTAATAAGAACCATATAAACTAACGCTTTAGGGGATACTGGTTTGTTTTACTTCAACTCTCTAGATTTCTATGATTGTTATCAAACAGACGGGAGTCTTTGTTTTGATGAAAAAAAAGGATGCAATCCTTTGAAAAGCATTTAATGAGGAATTAACGTTTAG	GTAG	0	0	0	0	0	4		0	0	0	0		0	0	0	0		0	0	0	0		0	0	0	0		0	0	0	0		0	0	0	0		0	0	0	4
EIN_058670_intron1	GTTTGTCTGTAGTCTTATAATTTTAAAAAAACTAACAAGAAG	GTAG	1	0	0	0	0	0		1	0	0	0		0	0	0	0		0	0	0	0		0	0	0	0		0	0	0	0		0	0	0	0		0	0	0	0
EIN_058670_intron2	GTTTGTCATACTTTTTGAAAAAATACTCAATCACTTATTAATAG	GTAG	1	0	0	1	0	9		1	0	0	9		0	0	0	0		0	0	0	0		0	0	0	0		0	0	0	0		0	0	0	0		0	0	0	0
EIN_058670_intron3	GTTTGTTCTAGTTATACAACACATATAGATTATAACATGTATTTAACTTTATATATATTGAACAACAACTTAATATGTAG	GTAG	1	0	0	0	0	0		1	0	0	0		0	0	0	0		0	0	0	0		0	0	0	0		0	0	0	0		0	0	0	0		0	0	0	0
EIN_058690_intron1	GTTTGTTGCGTGTGCTGGAGATGAAGGTCTCGTTATCATCGCAGAAGCTTTGACTGAAATGGAGGTGCAGAGATTCCAGTTCAAAG	GTAG	0	0	0	0	1	230		0	0	0	23		0	0	0	27		0	0	0	62		0	0	0	63		0	0	0	1		0	0	0	47		0	0	0	7
EIN_058720_intron1	GTTTGTTCTATAGACATCAAGAGTCTCTAATAACTATTCTTAGAGCTATTCAATAATATATATTATATTATTATAACAAATTATAATATATATTATAGTTTATATATGAATAACACATTGTATTGCAATTGATGGACAG	GTAG	1	0	0	0	0	0		1	0	0	0		1	0	0	0		1	0	0	0		1	0	0	0		1	0	0	0		1	0	0	0		0	0	0	0
EIN_058760_intron1	GTTTGTTATTATTATTGTAATATATATGTTATAAGTATAGGTCTCTCTGTTTAATAGGAAACTGTATGGCATTTAACAACAGAGTCCATACCAAATATATCAAATAGTTTAATTCATCTTGTATTATTATTGAGTTATTCTGCACACTAATAATTAG	GTAG	1	0	0	0	0	3		0	0	0	0		1	0	0	0		0	0	0	0		0	0	0	0		0	0	0	0		1	0	0	1		1	0	0	2
EIN_058780_intron1	GTTTGTCACCTTTCATCTGTTTATATATCTATTTATATACAACTCACAAACAG	GTAG	1	0	0	0	0	0		1	0	0	0		0	0	0	0		1	0	0	0		1	0	0	0		1	0	0	0		1	0	0	0		1	0	0	0
EIN_058790_intron1	GTTTGTTCTTTCCTTTAATTCTATTTTTATTACCATAAATATAGATTTTTGTTAAATTAAATATTTACTATAAATTTACTATAAAGTGTATTCTATATTTGGATTAGACTCCATTCTCTACTTGTTAGTAATTTATATAATAACTAATAG	GTAG	0	0	0	0	0	0		0	0	0	0		0	0	0	0		0	0	0	0		0	0	0	0		0	0	0	0		0	0	0	0		0	0	0	0
EIN_058800_intron1	GTTTGAAAAATTCAATGAAATTTCTTATGAAAAAGAATAACACAAAATAATTAAAAATAAATTAATAATAACGAAGTAG	GTAG	0	0	0	0	0	0		0	0	0	0		0	0	0	0		0	0	0	0		0	0	0	0		0	0	0	0		0	0	0	0		0	0	0	0
EIN_058860_intron1	GTTTGTTTCTGAATTTAGATGATTTGGTATATGATAGAAAACAGTAATAATAAAAATAG	GTAG	1	0	0	0	0	0		0	0	0	0		0	0	0	0		1	0	0	0		0	0	0	0		0	0	0	0		0	0	0	0		0	0	0	0
EIN_058870_intron1	GTTTGTTTTGTATGGATGTTAAAAAGAATTAAAAGTGACACGTAG	GTAG	1	0	0	0	0	0		0	0	0	0		1	0	0	0		0	0	0	0		0	0	0	0		0	0	0	0		0	0	0	0		0	0	0	0
EIN_058870_intron2	GTTTGTGTTTCTATTGATTCAACTTGTTTAATGTGTTTGAAAGCGAAAACTCATGTACCAAACGCATGGAATCTCATCAGTAG	GTAG	1	0	0	0	0	0		0	0	0	0		1	0	0	0		0	0	0	0		0	0	0	0		0	0	0	0		0	0	0	0		0	0	0	0
EIN_058870_intron3	GTTTGTTCATTTGTTTCATTTATGTTGGTCGACCGACTCACTGGGGTCTTTATTTATTTCTTATTTTCTGAAATTAAAATGACGATTTTTGTCGCAAAGCTATTAATCAATAATAAATTTGGTACAATTAATAATTTGATTTTTATCGCAATGTCATTTTTATTTCAGAAATTAATACAACTGAATGAAATGGTGAATAACAGTAAAG	GTAG	1	0	0	0	0	0		0	0	0	0		1	0	0	0		0	0	0	0		0	0	0	0		0	0	0	0		0	0	0	0		0	0	0	0
EIN_058880_intron1	GTTTGTTCTCTTCATTATTCATGGTATAGTATAATTATAATAAATATAATTATTGTTATAGTATATATCAATATAGTATAGAGTATACTTGGATATACTATTAATATATTATAAATAATTAAAGGAGTATTATATAGTATTATTTCTACTATACTGACCTCCAG	GTAG	1	0	0	0	0	0		0	0	0	0		1	0	0	0		1	0	0	0		0	0	0	0		0	0	0	0		1	0	0	0		0	0	0	0
EIN_058890_intron1	GTTTGTTTATTTATATAGTATTTTATATAGTTTATATAGTATTAATATTATATACCATATTTTATAGTTTATATATTATTGCTCTTATAATATTAACATATGACTATACTATAGTTTATAGTTACTATAGTATTACTATACGAATAACCGATTAG	GTAG	1	0	0	0	0	0		1	0	0	0		1	0	0	0		0	0	0	0		0	0	0	0		0	0	0	0		0	0	0	0		0	0	0	0
EIN_058910_intron1	GTTTGTTCTATTTTTTTGCCTTATATTCTTCCCCATTCTGAAATGGCGAATCTTGTTCTGTTAATCACTCATTCTATAAATACATCATCTATATACTACATTTAATAATTTACAAACTATACTAAATATATTAAATTGTAATTAAATAAATAATATAGTAATTTGAACCATATGTTTTGCCACAAAAGAAACAAACAACTGATTATAATAAAACAGCTATTTATTTATAG	GTAG	1	0	0	1	0	6		0	0	0	5		1	0	0	0		0	0	0	1		0	0	0	0		0	0	0	0		0	0	0	0		0	0	0	0
EIN_058950_intron1	GTTTGTTTTTGACAAAATACATTAAATAAACCATAACGAAACTATTATAAAACTATTTCTTAACCATTTCCAGACTATTTTTAAAACTATTTTTAATAATTTGAAAAACTATATTAAACGACTTGAACGAGAGAACAACACGAGAAATGACTTAAATTATTCTTCCCATTCCCTTTCAACGCCTATTTGTTATCAAATACTAACAAAGAG	GTAG	0	0	0	0	1	13		0	0	0	0		0	0	0	1		0	0	0	10		0	0	0	0		0	0	0	0		0	0	0	2		0	0	0	0
EIN_058980_intron1	GTTTGTCAATAATACAGTTTTATTCAATATCTCACAATAAG	GTAG	1	0	0	0	0	0		1	0	0	0		0	0	0	0		0	0	0	0		0	0	0	0		0	0	0	0		1	0	0	0		0	0	0	0
EIN_058980_intron2	GTTTGTTAATATCATTCTATTGAATATTTTAATTATTTATATATTATTATTTTACATTTATTATTATATTTATTATATTATTCAATATATAAATATTATTATTATAATATACTAATATTATATAAATTATAATATTAGTATATACAAGTATAATAAGTTTATAACAAATTAATAAATAG	GTAG	1	0	0	0	0	0		1	0	0	0		1	0	0	0		0	0	0	0		0	0	0	0		0	0	0	0		0	0	0	0		0	0	0	0
EIN_059000_intron1	GTTTGTTTTTATATAATTATAATTATTAATAATTTAATTAATAATAATATTATTATAAATAAACCAATAAAGAATACTATATTTACACCATAG	GTAG	1	0	0	0	0	0		1	0	0	0		1	0	0	0		1	0	0	0		0	0	0	0		0	0	0	0		1	0	0	0		0	0	0	0
EIN_059010_intron1	GTTTGAATCTTTTCATCAATAAAACAAAACTATACAATTATAGTAATGAATTAATACATAG	GTAG	1	0	0	0	0	0		1	0	0	0		1	0	0	0		1	0	0	0		1	0	0	0		1	0	0	0		0	0	0	0		0	0	0	0
EIN_059010_intron2	GTTTGTTTTATAATTAATTAAATTATACTATATTACTATTACTATTATAGCATACTATAATATAATATACTAAAAATATATAATAGTATATAATAGTATAAAATAGTATAAAATATTAATCACTAG	GTAG	1	0	0	0	0	0		1	0	0	0		1	0	0	0		1	0	0	0		1	0	0	0		1	0	0	0		0	0	0	0		0	0	0	0
EIN_059010_intron3	GTTTGTTGTTGTGATTTTCTAAGTTGTATTAACAAAACAG	GTAG	1	0	0	0	0	0		1	0	0	0		1	0	0	0		1	0	0	0		0	0	0	0		1	0	0	0		1	0	0	0		1	0	0	0
EIN_059050_intron1	GTTTGTTTATTTTCATTTGTATTATATTGATGACTTATGATCGATACAATGTAATGAATATAATCGATCGAATTTAAATTAAATTAATTAATTTAATATAAATTGATTTCAATTGATTATTGAAATGAATTGTATTTAGTAACAAGAAG	GTAG	0	0	0	0	0	0		0	0	0	0		0	0	0	0		0	0	0	0		0	0	0	0		0	0	0	0		0	0	0	0		0	0	0	0
EIN_059050_intron2	GTTTGTTGATCTATTATTATTATAATCTATCTAATATAATTATAATCGATAGAATATAATATGTATAGTATTCTATGAAATTACATATTAAATATATAGAATAAATATAGTACATAATTTATTAAATATTTATAGTAAATATATTATATATTTATTATATATAACACCAACACATCAACTAACATAATAG	GTAG	1	0	0	0	0	0		1	0	0	0		1	0	0	0		0	0	0	0		0	0	0	0		0	0	0	0		0	0	0	0		1	0	0	0
EIN_059050_intron3	GTTTGTGACGTTCTTATCAACACATTTTTACTTCAACTTAAATATTTTAACGGAATAAAACTAATTATAAG	GTAG	1	0	0	0	0	0		1	0	0	0		1	0	0	0		0	0	0	0		0	0	0	0		0	0	0	0		0	0	0	0		0	0	0	0
EIN_059070_intron1	GTTTGTCCTCCATATCTCCGCTATGTTCTATTAACAAATAG	GTAG	1	0	0	0	0	0		0	0	0	0		1	0	0	0		0	0	0	0		0	0	0	0		0	0	0	0		1	0	0	0		1	0	0	0
EIN_059070_intron2	GTTTGTTATACTAAACATATTAGTTAAATTTACTATATTCCATTAGTAATTTTAATTTAATAAAATATCCAATTTAATTAGTTTATATTATTCAATTGAACGTACTGACAGACAG	GTAG	1	0	0	0	0	0		1	0	0	0		1	0	0	0		1	0	0	0		0	0	0	0		1	0	0	0		1	0	0	0		0	0	0	0
EIN_059070_intron3	GTTTGTTTATACTCCTAACACACTAGAGTTTTGAATAGAAGAACTTATATATAG	GTAG	1	0	0	0	0	1		1	0	0	0		1	0	0	0		1	0	0	0		1	0	0	0		1	0	0	0		1	0	0	1		0	0	0	0
EIN_059070_intron4	GTTTGTTCTTCTTCATAGCAAAAATGACTGAAATAGTAACGGAATAG	GTAG	1	0	0	0	0	0		1	0	0	0		1	0	0	0		1	0	0	0		1	0	0	0		1	0	0	0		1	0	0	0		0	0	0	0
EIN_059080_intron1	GTTTGTTTTGATTTATACAAATTAGAGAACAAAAAAAATGAGAAATAG	GTAG	0	0	0	0	0	0		0	0	0	0		0	0	0	0		0	0	0	0		0	0	0	0		0	0	0	0		0	0	0	0		0	0	0	0
EIN_059080_intron2	GTTTGTGAAAAACAAGAAGCGAAAGAAAAATATTTAAGGGTAG	GTAG	0	0	0	0	0	0		0	0	0	0		0	0	0	0		0	0	0	0		0	0	0	0		0	0	0	0		0	0	0	0		0	0	0	0
EIN_059080_intron3	GTTTGTGAATATTTAATTTCAGTTTTAAAAGTTCAGAAATCACAATCTTGTGGAAATGAGTGAAAGTGACGAATAG	GTAG	0	0	0	0	0	0		0	0	0	0		0	0	0	0		0	0	0	0		0	0	0	0		0	0	0	0		0	0	0	0		0	0	0	0
EIN_059080_intron4	GTTTGTTATTTTTGTACTATAAATAATAGTTAAATAAACAATAAAATATAATACAGTATAATAGTAACGACAAG	GTAG	1	0	0	0	0	0		0	0	0	0		1	0	0	0		0	0	0	0		0	0	0	0		0	0	0	0		0	0	0	0		0	0	0	0
EIN_059080_intron5	GTTTGTTGGTATATTGAATTAAATAGATATACTACAATAATATAGACTATAATAATACTAATATATTTATAATATAATAATATAATACTAATAACATATTTAACGAATAG	GTAG	1	0	0	0	0	0		0	0	0	0		0	0	0	0		1	0	0	0		0	0	0	0		0	0	0	0		1	0	0	0		1	0	0	0
EIN_059120_intron1	GTTTGCTTTTCGATTTAGTTGTGTCGCAATTTAACCATACAATATAGTTTAAGTTTTAATAAATTACTTCTTTTTTCTTTACATATATTTTCATGACATTTTCTATGTTAAACTATTTAAGAACTATTCATTTTATTAACACTGTATTTGACTTTTTGTGTTTTGTCAAATATATTTTAAACTCATTTATTCATAACATAAATAGAACCACTATAATAAGAAATAAACTTTAAATATACATGTGATATCATTTGTGTTCAAAGTGAATCGAATAACGTTTAG	GTAG	0	0	0	0	0	0		0	0	0	0		0	0	0	0		0	0	0	0		0	0	0	0		0	0	0	0		0	0	0	0		0	0	0	0
EIN_059120_intron2	GTTTGTTTTATGTTGGGAGAATGAATTTTAATAACAAACAG	GTAG	0	0	0	0	0	0		0	0	0	0		0	0	0	0		0	0	0	0		0	0	0	0		0	0	0	0		0	0	0	0		0	0	0	0
EIN_059120_intron3	GTTTGTTTTATTCTTTTTTTTCTGCTTAAATGTTTTTTCGTTCCATATATTTCAATCTTGTTTTTATGAGAAACAATTCAATATAATAGAACCGAACTATAGGATAGTAACAATGACGAAAAG	GTAG	1	0	0	0	0	2		0	0	0	0		0	0	0	0		1	0	0	0		0	0	0	0		1	0	0	0		1	0	0	2		0	0	0	0
EIN_059140_intron1	GTTAGTTTCTAGTACATATTATTAGTATGTAATAATAATATATTCTGATTCGTATATGTATTAATAATAATAACAATTTTATTAATTTATTATTAATAAATAG	GTAG	1	0	0	0	0	0		1	0	0	0		1	0	0	0		1	0	0	0		1	0	0	0		1	0	0	0		1	0	0	0		1	0	0	0
EIN_059160_intron1	GTTTGTTCATCCATTTCATGAAAAATACATAATAACTGAAGTAACACACAG	GTAG	0	0	0	0	0	0		0	0	0	0		0	0	0	0		0	0	0	0		0	0	0	0		0	0	0	0		0	0	0	0		0	0	0	0
EIN_059180_intron1	GTTTGTTTGTTAATATATATAGTATATATATAGTATATAAATATATTACTATATATATACTATATATATAGTATAGATTAAGTAATAG	GTAG	1	0	0	0	0	0		0	0	0	0		1	0	0	0		1	0	0	0		0	0	0	0		0	0	0	0		1	0	0	0		0	0	0	0
EIN_059190_intron1	GTTTGTATTTACTATTTATATACTATATTATATAATATTCCTCCTATTTATTATAATATAATATCTTATTAATATTTTATACTATACTATTTAATTGGTCTTAGATACTCAATTAGTAGTATTATTATGGTAATTATTACTTTACTTCTTTCTATATGAAGTCTTATTAAAAAATCTCTGAACTCTAGTCTTTGATACCATCAGGAGACCTTCAGCAAATGTCCTGATGGTGTGAGAACGATTCAAAGAGGAAGTATTTATCAGTAG	GTAG	0	0	0	0	0	0		0	0	0	0		0	0	0	0		0	0	0	0		0	0	0	0		0	0	0	0		0	0	0	0		0	0	0	0
EIN_059270_intron1	GTTGGAAGTAATGGAATTAAAGGCGACGAAAAAGATAATAGTAG	GTAG	0	0	0	0	0	3		0	0	0	0		0	0	0	1		0	0	0	0		0	0	0	0		0	0	0	1		0	0	0	1		0	0	0	0
EIN_059290_intron1	GTTTGTTTTATTATAGTTAATAGGTAAATTATACTATATTAATGAATTTATTAATTATATATTAAAAAATACTAATAATAATATTATTATTATTCTATAAGTATAATAACACAAAG	GTAG	1	0	0	0	0	0		0	0	0	0		1	0	0	0		1	0	0	0		0	0	0	0		0	0	0	0		1	0	0	0		0	0	0	0
EIN_059300_intron1	GTTTGTTTATAATTATATTATTATATTATATTATTATATTATATATAGAACCATAACTTACTAAAAAG	GTAG	1	0	0	0	0	0		1	0	0	0		1	0	0	0		0	0	0	0		0	0	0	0		0	0	0	0		0	0	0	0		1	0	0	0
EIN_059300_intron2	GTATGGAAGCTTAATCCATAACATCAAATCTCAATTCCAATTGTATCTTGGGTGGTATGATAACAACCCCGCACACTTAAATGAACTCCCTGATGTCGAATTAG	GTAG	0	0	0	0	1	61		0	0	0	14		0	0	0	32		0	0	0	0		0	0	0	0		0	0	0	0		0	0	0	0		0	0	0	15
EIN_059330_intron1	GTTTGTCTTCAATACTAATACTAGTAATTTACTATACAATACATTATAGATATACTATTAATAATATATAATAGTAATATTATAGTAATATAGTAAATACTGATCAACAG	GTAG	1	0	0	0	0	0		1	0	0	0		1	0	0	0		1	0	0	0		0	0	0	0		1	0	0	0		1	0	0	0		0	0	0	0
EIN_059340_intron1	GTTTGTTTGTATGTTGTATTAGTAATAATAGATAGTATTATAATACAGTATTATTTACAAAACAATATAGTAAATTATAGTAAATTATAGTAAATATATTAATTCAAAG	GTAG	1	0	0	0	0	0		0	0	0	0		0	0	0	0		0	0	0	0		0	0	0	0		0	0	0	0		1	0	0	0		0	0	0	0
EIN_059360_intron1	GTTTGTTTGTTATAGCATTTTTCATATCTCTGACGCCCAG	GTAG	0	0	0	0	0	0		0	0	0	0		0	0	0	0		0	0	0	0		0	0	0	0		0	0	0	0		0	0	0	0		0	0	0	0
EIN_059360_intron2	GTTTGTTACTCAGATCATGTTTAAAGTTGTTTCTAACAAACAG	GTAG	1	0	0	0	0	0		0	0	0	0		1	0	0	0		1	0	0	0		1	0	0	0		0	0	0	0		1	0	0	0		0	0	0	0
EIN_059370_intron1	GTTTGTTTGATCTCATTCACTCTTTTTATTAATACCATAAATTAACAATAATAATACTAATAGTAAATTAAACAATAG	GTAG	1	0	0	0	0	0		0	0	0	0		0	0	0	0		1	0	0	0		0	0	0	0		0	0	0	0		0	0	0	0		0	0	0	0
EIN_059410_intron1	GTTTGTTTTTTTATAATGTACTACACAGTCTTGATACATTTGAAGATATCGAATTACACAACAGTAGAGACGAACAATGATTGTATATAAGAGATTCTTTTTCTTGTTATAAGGTACACGTATTTGATGTATTATTTAATGTATTCTATATTATTATTAAGTTAGTAATTAATTAGGTAATTCAAATGATGACAAATAG	GTAG	1	0	0	0	0	0		0	0	0	0		0	0	0	0		0	0	0	0		0	0	0	0		1	0	0	0		0	0	0	0		0	0	0	0
EIN_059430_intron1	GTTTGTTTTAATTGATATTACTAATAATATAACTAGTATAGATAATAGTAATAATACTAATACAGACAAACTAATGATAAG	GTAG	1	0	0	0	0	0		0	0	0	0		0	0	0	0		1	0	0	0		0	0	0	0		1	0	0	0		0	0	0	0		1	0	0	0
EIN_059450_intron1	GTTTGTTAATATATAATTATATATTTAATAATATATATTTAATTCAATATAGTTATCATTTATATATTATAAGTTATTAACATATATTAATACCAAG	GTAG	1	0	0	0	0	0		1	0	0	0		1	0	0	0		1	0	0	0		1	0	0	0		1	0	0	0		1	0	0	0		1	0	0	0
EIN_059500_intron1	GTTTGTGACACTTTTTGCATTTACTGCAGTGACGGCCTTTGACTTGCTACCCACTCTCAAAAAGACCAAGCAAGCACATGCTCTTGTGAAACGTTCACAAAGCGCTGTGCTGTTGTTGGTGTCCATGGACATAATAGAAGTGGGTCGAGCAATGAGGCGGTCAGGTGTTCTCAAAATAAAGCTTACATTTTTATAAACACATAACTTTAACATTATTACACCCGTTTATAATCTATTTAAAAAAGACCAATCAACTAG	GTAG	1	0	0	1	0	999		0	0	0	0		1	0	0	32		1	0	0	0		0	0	0	3		0	0	0	0		1	0	0	169		1	0	0	795
EIN_059550_intron1	GTTTGTCACTAACCAACACATTTTAAAGCATTGAATGACCTTTAG	GTAG	0	0	0	0	0	0		0	0	0	0		0	0	0	0		0	0	0	0		0	0	0	0		0	0	0	0		0	0	0	0		0	0	0	0
EIN_059560_intron1	GTTTGTGGAGGTACAACACCCGTATATATAACATAGGAAAAAGACTGACTTGTAG	GTAG	1	0	0	0	0	2		1	0	0	0		1	0	0	0		1	0	0	0		1	0	0	0		1	0	0	2		1	0	0	0		0	0	0	0
EIN_059580_intron1	GTTTGTTTTTACTATAATATTATAGTTAATTAACCATATTTAAATTATTTGAATATTAAATTATAATAATAATTTATTATTATTATTATTATTATTATTAGTCACCTCTAG	GTAG	1	0	0	0	0	0		1	0	0	0		1	0	0	0		0	0	0	0		0	0	0	0		0	0	0	0		0	0	0	0		0	0	0	0
EIN_059590_intron1	GTTCGTTTCTCTTCTCTTTTACTATAAATTAATAGTATATAACTATAAAAGAATAGCATATCTATTCTTTGATATTATTTATATTATAAATGTAGTAAATTTAATACAATACTATATTTATATATATTTATAGTATGATTATAGTAAATATAGAATATATATAGAACTAACTCATTAG	GTAG	0	0	0	0	0	0		0	0	0	0		0	0	0	0		0	0	0	0		0	0	0	0		0	0	0	0		0	0	0	0		0	0	0	0
EIN_059600_intron1	GTTACTCGAGAAAAATAATTTTTTTTTTTTTTTTTTGTTTGTATTTTTATAGTTTTTTATTATTAATTTAACTACAAACTAAAATTTTTCAAGTATTTTCATTACTTGAAAAACCGATTCGTTTAATTTTGAGAACTTCCAATTTTATAGCATAAAAATCAAGTTAAATAACGTATATAACTTTATTCTATATAAATAACTTATATTTATTAAG	GTAG	0	0	0	0	0	1		0	0	0	0		0	0	0	0		0	0	0	0		0	0	0	1		0	0	0	0		0	0	0	0		0	0	0	0
EIN_059620_intron1	GTTTGTTATATTAATGTTATGACGTTTTATGAGAATTAACATTTTAG	GTAG	1	0	0	0	0	1		1	0	0	0		1	0	0	1		1	0	0	0		1	0	0	0		1	0	0	0		0	0	0	0		0	0	0	0
EIN_059640_intron1	GTTTGTTTTTAACGAATTGGTATGTACTAGTTGTAGAATAGTATATCTACTATAATTTAATAATAAGACTATATAATAGTATATTATACTATATTTAATAATAAAATAATTTATAG	GTAG	1	0	0	0	0	0		0	0	0	0		0	0	0	0		1	0	0	0		1	0	0	0		1	0	0	0		1	0	0	0		1	0	0	0
EIN_059680_intron1	GTTTGTTGTACATTACTTACTTTGATTGAACTAACTTGATAG	GTAG	1	0	0	0	0	0		0	0	0	0		1	0	0	0		1	0	0	0		0	0	0	0		1	0	0	0		1	0	0	0		0	0	0	0
EIN_059690_intron1	GTTATTTTTATAATAATTTAAATTAGTAATATGATGAAAATGTGAGAAGTCGAAAAAAACCGTTTTGTTTTTTTTCTTCACCGAAAAATAACACAAAATAGTTATTGTTATAAAAATGTTATTATAAAAAAACAAAATACATCTTGAAATAGTTTGAGGTTTTTATTACAAGTTCAGTTTGCATTAAACAATTAAAGAAAAAAATGTTAAGAAAAACATCCAAAATAATTAATATAAATAACTATATTATACTATACTAAATATAAGAG	GTAG	0	0	0	0	0	0		0	0	0	0		0	0	0	0		0	0	0	0		0	0	0	0		0	0	0	0		0	0	0	0		0	0	0	0
EIN_059690_intron2	GTTTGTTACTCACGATACTAATACAATAATAAAAATAAATCATAAATATAATAACATGAAG	GTAG	0	0	0	0	0	0		0	0	0	0		0	0	0	0		0	0	0	0		0	0	0	0		0	0	0	0		0	0	0	0		0	0	0	0
EIN_059810_intron1	GTTTGTTTTTTGCTCATTTCCAACCGACTCACAAATAG	GTAG	0	0	0	0	0	0		0	0	0	0		0	0	0	0		0	0	0	0		0	0	0	0		0	0	0	0		0	0	0	0		0	0	0	0
EIN_059840_intron1	GTTTGTTTTTATTATTGTATTATATTTTATAATTAAATATACTATACAGTTTAATACAATTTACTATAAACAACACTTTTTTATAAATATAGTTTGTTTTATCATCAAAATATAGTACAATTCATTTCCAG	GTAG	0	0	0	0	0	0		0	0	0	0		0	0	0	0		0	0	0	0		0	0	0	0		0	0	0	0		0	0	0	0		0	0	0	0
EIN_059850_intron1	GTTTGAATCTATTCAAAAATAGTATAATATAGTATAATACTATATTATAGAATTAATTTACTAATACAATAG	GTAG	0	0	0	0	0	0		0	0	0	0		0	0	0	0		0	0	0	0		0	0	0	0		0	0	0	0		0	0	0	0		0	0	0	0
EIN_059890_intron1	GTTTGTAATTAGTTTAATTATTAGTATTATAACTATAAAATACTGGTTAACTGATTTTACCCCAAG	GTAG	1	0	0	0	0	0		1	0	0	0		1	0	0	0		1	0	0	0		0	0	0	0		1	0	0	0		0	0	0	0		0	0	0	0
EIN_059890_intron2	GTTTGTACTCTAGTACATTAATACTATAATTTTACCATACATTAAACTAGTAAATTGATACTATAATTTTATTATATTTTCATAGAGTACATTTATAATTAAACAATTAACGTCGACTAGTACATCGAGATAACGGACAG	GTAG	1	0	0	0	0	0		1	0	0	0		1	0	0	0		1	0	0	0		0	0	0	0		1	0	0	0		1	0	0	0		0	0	0	0
EIN_059890_intron3	GTTTGTTTTATAGTATTAATTAATAATTAATTAATAATAAATATTGGTCATTTTGTAAAGGCATAAAGTATTAATAAAATAG	GTAG	1	0	0	0	0	0		1	0	0	0		1	0	0	0		1	0	0	0		0	0	0	0		1	0	0	0		1	0	0	0		1	0	0	0
EIN_059900_intron1	GTTCGCTTTAATTTAAACTTTTAATTGTTAATTATTTTAGAG	GTAG	0	0	0	0	0	0		0	0	0	0		0	0	0	0		0	0	0	0		0	0	0	0		0	0	0	0		0	0	0	0		0	0	0	0
EIN_059910_intron1	GTTATTTAATAGACTTTTTATCTGTTTAAATTGAATTATTATGCCATTCTATTGTATCTTACTCTGTTGTATTTCTGTTTTATCACAG	GTAG	0	0	0	0	0	0		0	0	0	0		0	0	0	0		0	0	0	0		0	0	0	0		0	0	0	0		0	0	0	0		0	0	0	0
EIN_059920_intron1	GTTTGTTATAATTATATAATTATATAATAATATAATTATATTATATTTATTATTATATTTATTATTATATTATAATAACCGACAG	GTAG	1	0	0	0	0	0		0	0	0	0		1	0	0	0		1	0	0	0		0	0	0	0		1	0	0	0		1	0	0	0		0	0	0	0
EIN_059990_intron1	GTTTGTTATAATTTTCAATTAATAATTTTAATACTTCAACTTCACGACAACCGCACTCACAGACAG	GTAG	0	0	0	0	0	0		0	0	0	0		0	0	0	0		0	0	0	0		0	0	0	0		0	0	0	0		0	0	0	0		0	0	0	0
EIN_059990_intron2	GTTTGTTGTTTTGGAATTAAAATATAATAAATATAATTAATAAATATAATAATATAATAATATAATAATATAATAATATAATAATATAATAATATAATAATATAATAATATAATAATATAATAATATAATAATATAATAATATAATAATATAATAATATAATAATATAATAATATATTGACTTCAAG	GTAG	1	0	0	0	0	0		0	0	0	0		1	0	0	0		1	0	0	0		0	0	0	0		0	0	0	0		0	0	0	0		0	0	0	0
EIN_060030_intron1	GTTTGTTTTTAATTATTTTATTATCTCTGATTGGAGCGTTGAATGACAAAATTTTTCTATAATTTCAATTTATACCTTTTTGTACCATGATTCGTAATTTTTATACCTTTTTGTTTTTTGGTGTTTGATACAATTTAAATTTAATTTAGTACTAAACAAAATGTTGAATTAACACAAAG	GTAG	1	0	0	0	0	0		1	0	0	0		1	0	0	0		0	0	0	0		0	0	0	0		0	0	0	0		0	0	0	0		0	0	0	0
EIN_060040_intron1	GTTTGTTCTCTTGTCTTTTTCGTTGTATCACAATACGCGACCTTTCAATTTCTTACATCCAATAACAAACGAATAACATTTTATTTACAACACTTTTTGAGTTAGAGAAGATATCAAAAGACCAACAGAAAG	GTAG	0	0	0	0	0	0		0	0	0	0		0	0	0	0		0	0	0	0		0	0	0	0		0	0	0	0		0	0	0	0		0	0	0	0
EIN_060050_intron1	GTTTGAGTTTTTAAAAACATTTTACAAAAAGTGAATAACATTTTCAAGACTGACGAACAG	GTAG	1	0	0	0	0	3		1	0	0	0		1	0	0	2		1	0	0	1		1	0	0	0		1	0	0	0		1	0	0	0		0	0	0	0
EIN_060050_intron2	GTTTGTTTTTTGCATCACATCAATTCCAAAACTCAATTTTAG	GTAG	1	0	0	0	0	2		1	0	0	0		1	0	0	0		1	0	0	0		1	0	0	2		1	0	0	0		1	0	0	0		0	0	0	0
EIN_060070_intron1	GTGTGTTCTTCTATCTATAACTTTTTATATTACTGTAAACTAATAATAACTCGATAATAGATAACGAAACAATAATTGATTGATAG	GTAG	1	0	0	1	0	33		1	0	0	0		1	0	0	0		1	0	0	0		1	0	0	0		1	0	0	24		1	0	0	3		1	0	0	6
EIN_060100_intron1	GTTTGTTCTTTTTTCATTAATATAGTTTTTTTATTAACTCTCTACAACTCTAACTATACTATAATAAGTATAGTATTTTTATATTATTCAGTTATTATAAGTGTTATTAATGGTAAAG	GTAG	1	0	0	0	0	0		0	0	0	0		0	0	0	0		1	0	0	0		0	0	0	0		0	0	0	0		0	0	0	0		0	0	0	0
EIN_060100_intron2	GTTTGTGTTTTCTAATTTCAATAGTTCAATAGCAATGACATTTCAG	GTAG	1	0	0	0	0	0		0	0	0	0		0	0	0	0		1	0	0	0		0	0	0	0		0	0	0	0		1	0	0	0		0	0	0	0
EIN_060180_intron1	GTTTATTTCTTACTTTATAATTTTAACAACTAACATCAAG	GTAG	1	0	0	0	0	0		1	0	0	0		1	0	0	0		0	0	0	0		0	0	0	0		0	0	0	0		0	0	0	0		0	0	0	0
EIN_060180_intron2	GTTTGTTTTTGTGCTTAAGTGAACGGTCGTTCCGCCCTTTTTAATCTTCGTTTCACAAAATTGACAAGATTGCTAAAAATCATTAAAATGATAAAGTGAAACGAAATGACGAATAG	GTAG	1	0	0	0	0	0		0	0	0	0		1	0	0	0		0	0	0	0		0	0	0	0		0	0	0	0		0	0	0	0		0	0	0	0
EIN_060180_intron3	GTTTGTTTTTCAACACACCACAAACATGAAATGAAAATATGGACTTACAACAAG	GTAG	0	0	0	0	0	1		0	0	0	0		0	0	0	0		0	0	0	1		0	0	0	0		0	0	0	0		0	0	0	0		0	0	0	0
EIN_060180_intron4	GTTTGTTTTTATTCCGCCATCTTAAAAATTATAGTAAAATATATTATAATTTGTGGTTTCTCATTCACTCACACCACAGCTGGACAAGAACGGTTCCGAAACGTGACTTCAAG	GTAG	0	0	0	0	0	2		0	0	0	1		0	0	0	1		0	0	0	0		0	0	0	0		0	0	0	0		0	0	0	0		0	0	0	0
EIN_060210_intron1	GTTTGTTTTTAGTAATTAATTTAAATAATTAATTATACTAATAATTATACTAATAATTATACTAATTTATTTTAGAATTGTTATAAAAATATATATTTTAGAAATTTACTAGCTTTTTCTATGTCATTTGGTGCTTTTTGTTTAAGATATTTTTTGATAAATTGATGTGAAAAAGTTAATAATAAATAATTAATAG	GTAG	1	0	0	0	0	0		0	0	0	0		1	0	0	0		0	0	0	0		0	0	0	0		0	0	0	0		1	0	0	0		0	0	0	0
EIN_060240_intron1	GTTTGTTTATTTTGTTTTATATGTAATAATTATTTTGTTATTAAATATAGTTTAACATAACGTTGTTTCTAAAATGATATTATTAAAACTATTAAATGTACTATAATAATTGAATTGAAACGACCACTGAGTTATGAGAGATTGAATTGTGTGGAATGAAAGTATTTTTGAGGTAAAAAAAACAAGGAATAGACGAAAAGAATAACACAAAG	GTAG	1	0	0	1	0	8		0	0	0	0		0	0	0	0		0	0	0	0		0	0	0	0		1	0	0	5		1	0	0	3		0	0	0	0
EIN_060340_intron1	GTTTGTTTTTTGTTTATTTTGAATGTTGTCACTCACATCGTAG	GTAG	1	0	0	0	0	0		0	0	0	0		0	0	0	0		1	0	0	0		0	0	0	0		0	0	0	0		1	0	0	0		0	0	0	0
EIN_060350_intron1	GTTTGTTGCTTCGCTTCTTCAACTAGTTTTTTAATAGTATATATATACTATATACATGTATTGTAGAGATATACTATAATATATAGTATGTTAATTAATAACAAATAG	GTAG	1	0	0	0	0	0		1	0	0	0		1	0	0	0		1	0	0	0		1	0	0	0		1	0	0	0		1	0	0	0		1	0	0	0
EIN_060440_intron1	GTTTGTTGTTTCTTTTACTTTTGAGTTAAATTAACAATTAG	GTAG	1	0	0	0	0	4		1	0	0	0		1	0	0	0		1	0	0	0		1	0	0	0		1	0	0	4		1	0	0	0		1	0	0	0
EIN_060450_intron1	GTTTGGCTTTATTTATTATATTTTAATATTATTTAAATATTATATATTTACAACGAG	GTAG	0	0	0	0	0	0		0	0	0	0		0	0	0	0		0	0	0	0		0	0	0	0		0	0	0	0		0	0	0	0		0	0	0	0
EIN_060500_intron1	GTTTGTTTTTAAGAATCCAAAGAGTCGTTCTTATGATTGAATTTAATACTCATAGTAAG	GTAG	1	0	0	0	0	2		1	0	0	0		1	0	0	0		0	0	0	2		0	0	0	0		0	0	0	0		0	0	0	0		0	0	0	0
EIN_060530_intron1	GTTTGTTGATTTATTTAACTCTTATGCGATAGAAATTTCATATCACGGGTGTGGAGCATCTAAACAATTCTAATAAGATGACTCAAAAAGAATGTAATAAAACAATTACATTCTTTTTTTGTGTAATTCATGAAACTGGTTTTAACAATAAATACCAGTTTGGTAAATTATTTAGAAGTTTTCTTGAGAAGGACATTTTCACGAGTAG	GTAG	1	0	0	0	0	0		0	0	0	0		0	0	0	0		0	0	0	0		0	0	0	0		1	0	0	0		0	0	0	0		0	0	0	0
EIN_060650_intron1	GTTTGTTTTGCCGCATTCAATTTGTTGGAGACGTAGTATTGATAAAAGCGATAAAGGTGGGTCTGACGAGAAG	GTAG	1	0	0	0	0	0		1	0	0	0		1	0	0	0		1	0	0	0		0	0	0	0		0	0	0	0		0	0	0	0		0	0	0	0
EIN_060680_intron1	GTTTGTTGACATAAAAAGTCATTACACCATTCACAGAAAG	GTAG	1	0	0	0	0	0		0	0	0	0		1	0	0	0		1	0	0	0		0	0	0	0		0	0	0	0		0	0	0	0		0	0	0	0
EIN_060690_intron1	GTTTGTATTATTTTGTCATATTTGTTAGTGAATGAAAGACATTCATTGAAAG	GTAG	1	1	0	0	0	0		0	1	0	0		1	0	0	0		1	0	0	0		0	1	0	0		1	0	0	0		0	0	0	0		0	0	0	0
EIN_060690_intron2	GTTTGTTTATGATGGAATCGGTGTATTTTTATATGTGTATATGCATACAACTTATTATTAG	GTAG	1	0	0	0	0	0		1	0	0	0		1	0	0	0		1	0	0	0		1	0	0	0		1	0	0	0		0	0	0	0		0	0	0	0
EIN_060710_intron1	GTTTGTGCATTCTATTTCTTAAGAACCTTTTGAATATATAATTATATCAAAATGAAATTAACAAAATAATTTATTTGAATTGTATTAATAGAATGTTTTACCTAATAAATACTAATTTGAAG	GTAG	1	0	0	0	0	0		1	0	0	0		0	0	0	0		1	0	0	0		0	0	0	0		0	0	0	0		1	0	0	0		1	0	0	0
EIN_060730_intron1	GTTTGTTTTTTATTTAATTGATGACAAGTTTATACACAACAATAAATGATACTAATAAAAAG	GTAG	0	0	0	0	0	0		0	0	0	0		0	0	0	0		0	0	0	0		0	0	0	0		0	0	0	0		0	0	0	0		0	0	0	0
EIN_060730_intron2	GTGTGTTATTACAAAATACTTTACATCTTTTCAATAAAACAATAATACAAATTATAAATTATAAAAATTAAATTTACTTATAAG	GTAG	0	0	0	0	0	0		0	0	0	0		0	0	0	0		0	0	0	0		0	0	0	0		0	0	0	0		0	0	0	0		0	0	0	0
EIN_060730_intron3	GTTTGTATTTTTGTTATTATTATAATTAATAATTACAAATAG	GTAG	0	0	0	0	0	0		0	0	0	0		0	0	0	0		0	0	0	0		0	0	0	0		0	0	0	0		0	0	0	0		0	0	0	0
EIN_060750_intron1	GTTTATCTAATAAACCGGGAAATGCCAAAAAAGAAAAACCAAAAAG	GTAG	0	0	0	0	0	0		0	0	0	0		0	0	0	0		0	0	0	0		0	0	0	0		0	0	0	0		0	0	0	0		0	0	0	0
EIN_060750_intron2	GTTTGTTCTTTCTCGCGTGTATTGGGTTATACATACTCACATATAG	GTAG	1	0	0	0	0	3		1	0	0	3		1	0	0	0		1	0	0	0		0	0	0	0		1	0	0	0		1	0	0	0		0	0	0	0
EIN_060780_intron1	GTTTGTTGTTTTTCTAATTATTAACAAGTCGTGTTGACTGTTAG	GTAG	0	0	0	0	0	0		0	0	0	0		0	0	0	0		0	0	0	0		0	0	0	0		0	0	0	0		0	0	0	0		0	0	0	0
EIN_060790_intron1	GTTTGTTACTTTGTTTTTGAACATGTTTTGATGTCAAG	GTAG	0	0	0	0	0	0		0	0	0	0		0	0	0	0		0	0	0	0		0	0	0	0		0	0	0	0		0	0	0	0		0	0	0	0
EIN_060790_intron2	GTTTGTGTCTAAGTAATCAAAGTATTTATTCAAATCATAG	GTAG	1	0	0	0	0	0		0	0	0	0		1	0	0	0		0	0	0	0		0	0	0	0		0	0	0	0		0	0	0	0		0	0	0	0
EIN_060790_intron3	GTTTGTTTGAACTGACTTTCAAAGTTCATTAAAATGATTGACACCAAG	GTAG	0	0	0	0	0	0		0	0	0	0		0	0	0	0		0	0	0	0		0	0	0	0		0	0	0	0		0	0	0	0		0	0	0	0
EIN_060820_intron1	GTTTGGTCACTTTTTCGCAAACATAAATTGTAACATTTAG	GTAG	1	0	0	0	0	4		1	0	0	4		0	0	0	0		0	0	0	0		0	0	0	0		0	0	0	0		0	0	0	0		0	0	0	0
EIN_060830_intron1	GTTTGTTCTTTCCTTCTGAGTTAATAAAAATGATATTTGAAACAACTCGATAGAATCACGAACTCATCAATAG	GTAG	1	0	0	0	0	0		1	0	0	0		1	0	0	0		1	0	0	0		1	0	0	0		1	0	0	0		1	0	0	0		1	0	0	0
EIN_060840_intron1	GTTTGTGTACTCTTGTAAATTGGAAACGTAATAAAACAATTGACAAAAAG	GTAG	1	0	0	0	0	1		1	0	0	0		1	0	0	1		0	0	0	0		0	0	0	0		0	0	0	0		0	0	0	0		0	0	0	0
EIN_060850_intron1	GTTACTGGATATCTCTGACTGTACNNNNNNNNNNNNNNNNNNNNNNNNNNNNNNNNNNNNNNNNNNNNNNNNNNNNNNNNNNNNNNNNNNNNNNNNNNNNNNNNNNNNNNNNNNNNNNNNNNNNCCGACAGTTCACCCAAGAAGACAAACCCGTTTTGTTATGGACGTGGATTTTTGATAGCAACAAATCAAACGACCTCTCTTCAATTGCCTGCTCATTTTGACAGAAATAGTACAACAATGACCAACAAGTATTACATCTACATTTATGAAG	GTNAG	0	0	0	0	0	0		0	0	0	0		0	0	0	0		0	0	0	0		0	0	0	0		0	0	0	0		0	0	0	0		0	0	0	0
EIN_060850_intron2	GTCCCAATTNNNNNNNNNNNNNNNNNNNNNNNNNNNNNNNNNNNNNNNNNNNNNNNNNNNNNNNNNNNNNNNNNNNNNNNNNNNNNNNNNNNNNNNNNNNNNNNNNNNNACTGTTGCAGTAAAGCAG	GTNAG	0	0	0	0	0	0		0	0	0	0		0	0	0	0		0	0	0	0		0	0	0	0		0	0	0	0		0	0	0	0		0	0	0	0
EIN_060870_intron1	GTTTGTTGTTTATTTGATGGTAAAAATAGTGTTTGAAACGATTTAACACAACAG	GTAG	1	0	0	0	0	0		0	0	0	0		0	0	0	0		1	0	0	0		0	0	0	0		0	0	0	0		1	0	0	0		0	0	0	0
EIN_060900_intron1	GTTTGTTTTCTTTGCTCTCCAATTCTTATGCACGACTTATCGATAG	GTAG	1	0	0	0	0	0		1	0	0	0		1	0	0	0		1	0	0	0		1	0	0	0		0	0	0	0		0	0	0	0		0	0	0	0
EIN_060910_intron1	GTTTGATATCTTGTAGTCATATTTCTTGCAGCAAATCAATGGTATTAATCAACAG	GTAG	1	0	0	0	0	3		0	0	0	0		1	0	0	3		0	0	0	0		0	0	0	0		0	0	0	0		0	0	0	0		0	0	0	0
EIN_060950_intron1	GTTTGTATTATTAATAAATATTTACAACGAG	GTAG	0	0	1	0	0	0		0	0	1	0		0	0	1	0		0	0	1	0		0	0	0	0		0	0	0	0		0	0	0	0		0	0	0	0
EIN_060970_intron1	GTTTGTTTTGTTGTATTACTGACTCAATGTGTTACAACAAAGAGAATATCAGTGATTCTTATTTTTTTAATATAACAATTTGTTACTCTAATCTGTCAACGAATCACAAAAAGTACTGAGAGAAAG	GTAG	1	0	0	0	0	0		0	0	0	0		1	0	0	0		1	0	0	0		1	0	0	0		1	0	0	0		1	0	0	0		0	0	0	0
EIN_060990_intron1	GTTTGTTGTTACCAAAGACGATGAGGAAGACGAGGACTGACATTTAG	GTAG	1	0	0	0	0	0		1	0	0	0		1	0	0	0		1	0	0	0		1	0	0	0		1	0	0	0		1	0	0	0		0	0	0	0
EIN_061000_intron1	GTTTGCTTCTTTAATACGAAAGAAAAGGGACTGAATGGTAG	GTAG	0	0	0	0	0	0		0	0	0	0		0	0	0	0		0	0	0	0		0	0	0	0		0	0	0	0		0	0	0	0		0	0	0	0
EIN_061000_intron2	GTTTGTTGTTGATCCATATTTTGGTGTTGATGAGGTGTTGTACCAATACTAATATAGTAG	GTAG	1	0	0	0	0	0		1	0	0	0		0	0	0	0		1	0	0	0		0	0	0	0		0	0	0	0		1	0	0	0		1	0	0	0
EIN_061010_intron1	GTTGTGAACAGCGACGCGATATTGATTATGTTTGATGACGAATTCTCGTTTCAACACTCAAAAG	GTAG	0	0	0	0	1	680		0	0	0	1		0	0	0	5		0	0	0	573		0	0	0	101		0	0	0	0		0	0	0	0		0	0	0	0
EIN_061040_intron1	GTTTGTTTCTTTTTCTTGCAACACAAATAACAGGCAG	GTAG	0	0	0	0	0	0		0	0	0	0		0	0	0	0		0	0	0	0		0	0	0	0		0	0	0	0		0	0	0	0		0	0	0	0
EIN_061040_intron2	GTTTGTTTCTATTTCTTCTTGAAG	GTAG	0	0	0	0	0	0		0	0	0	0		0	0	0	0		0	0	0	0		0	0	0	0		0	0	0	0		0	0	0	0		0	0	0	0
EIN_061060_intron1	GTTTGCATATTTATATTTCACGACATTAAGCTAAGAAATAG	GTAG	1	0	0	0	0	0		1	0	0	0		0	0	0	0		1	0	0	0		0	0	0	0		0	0	0	0		0	0	0	0		0	0	0	0
EIN_061330_intron1	GTATTTCCAAGTCAACTCCAATGAATGTGAAAAGTGTAATTTTTCATGTTTGACATGTTCCACGTATCATATTTGTTCAG	GTAG	0	0	0	0	0	0		0	0	0	0		0	0	0	0		0	0	0	0		0	0	0	0		0	0	0	0		0	0	0	0		0	0	0	0
EIN_061330_intron2	GTGTTGTTTACAAAGGAAAATACAGAGGAAATGTTGTGGCTATAAAGAAAATGAAACAAAG	GTAG	0	0	0	0	0	0		0	0	0	0		0	0	0	0		0	0	0	0		0	0	0	0		0	0	0	0		0	0	0	0		0	0	0	0
EIN_061440_intron1	GTATGCGTTCAATGTAGCACAATAAACACAAATTGAACGAGTTGCAGCCAAACAGTTAAGAAG	GTAG	0	0	0	0	0	0		0	0	0	0		0	0	0	0		0	0	0	0		0	0	0	0		0	0	0	0		0	0	0	0		0	0	0	0
EIN_061450_intron1	GTTTTTTTATTTTAGTTAATTTACTATATATTGTAAATCAAAATGATTATTTTATTTTGGAAAACAGTCTTTTTATCGTTTTCGAAGTTTTTCTGTTCTGAAAATATTAATAAAATCATAAAACTAATAAATTATAATTAATAATATTAACAATTATACTATTATTGTTTACACTAAAATATTTTAATATCGAATGTGATTATAAACCATAATATTTAATTCGATATATAATATATTTACTATATATTTGATGATTATTTAAAAGGAAATTGTCATTATTTTAGTATTTATTTTTGTTATTGTTGTTTAATGGTAACATAAAAATAAACAATATTTGATAAAAAGATATAAAAAATAATTTTAAACTAAAACATATATTAACTTTGCTTTTAATCAAAA…	GTAG	0	0	0	0	0	0		0	0	0	0		0	0	0	0		0	0	0	0		0	0	0	0		0	0	0	0		0	0	0	0		0	0	0	0
EIN_063380_intron1	GTTACAATACCATCAGGTGTAAAATCAATTGGTGAATATTGTTTCTATAAATGTAG	GTAG	0	0	0	0	0	0		0	0	0	0		0	0	0	0		0	0	0	0		0	0	0	0		0	0	0	0		0	0	0	0		0	0	0	0
EIN_063490_intron1	GTGTGAAACACACCACTAACAATTACTCATTTTTTCATTTTAATAAAGAG	GTAG	0	0	0	0	0	0		0	0	0	0		0	0	0	0		0	0	0	0		0	0	0	0		0	0	0	0		0	0	0	0		0	0	0	0
EIN_063830_intron1	GTTTGTAACTTTGTTAATATAACACACCAAGTAATTAATTATATATCAACGAGTTATTATATCAAATTTTAATCATTTGTTTTCTTGTTATTTATTCTTACTACATTATCAATTAAAATAATAATTAATTCTTTTTATTCTTATTAATTCCTTTTTTCATTATTTTCATTATTTGTTTGTATTTAATATCGAAGAAGTGGACTTTTTAATTATTTTATTAATTGGAGTTATTGCTTTATAAATGCTTTGTATTTATTTCTTATAAAATAATTCGCTTTTTAATAAAATGAGTCGAGTTATATTTTGAATAGTTTAATTAATTATTATTGTATTAATATTTCAAAGTATTCATTTTGTTCATTCAAAAAATTTCTCTCGAATAAATTACACAGAACTTTT…	GTAG	0	0	0	0	0	0		0	0	0	0		0	0	0	0		0	0	0	0		0	0	0	0		0	0	0	0		0	0	0	0		0	0	0	0
EIN_063830_intron2	GTTTGTTCATTCAAATTTGTAAAATTTTACTTTATGATATTTTGAATATAACTATTCACACTTTTATATAATCTACTTTCACTCAAGTGACTGTTAAAAATACGAATATATTTATAGTAAAAATAAGTTAATTTTTAATAATAAATAAATTAATAAACAAACTATTAATTTATCATTATAATAGAAAAATAGAAACTGGATGTTCTATTAATAGAAATTATATTAATTATTTTATTATTAAATTTAATAGTATAATAATACTAATAAATACTATTAATTTACTATTAAGAGTAACTTACAATTATTAGATATAATATCAAATTTTATATGTTTTTATAGTATCATACACAATTTACTTGACACTAATAAATAATTCTGTTATATTCAAAATATTCACAA…	GTAG	1	0	0	0	0	0		0	0	0	0		0	0	0	0		0	0	0	0		0	0	0	0		0	0	0	0		0	0	0	0		1	0	0	0
EIN_064260_intron1	GTTGCAATTTTATTCTCTACAATAAATACTCAACAAAGANNNNNNNNNNNNNNNNNNNNNNNNNNNNNNNNNNNNNNNNNNNNNNNNNNNNNNNNNNNNNNNNNNNNNNNNNNNNNNNNNNNNNNNNNNNNNNNNNNNNTACACTTAATTATTATAATTATAAATCACATGTTAAATTTAAATAATTAAATCACCTAATTAATAAAAAG	GTNAG	0	0	0	0	0	0		0	0	0	0		0	0	0	0		0	0	0	0		0	0	0	0		0	0	0	0		0	0	0	0		0	0	0	0
EIN_064840_intron1	GTTTCAAAACGAAATGAATAAACAATATAGTTATGTATTTAATAGCAATTTATGTTATATTGAAACTGTTCAGTAAATACTTGAAAAGTTGGGTGTATGACTACTAGCTATTTTGATAATGAAATGATGTGAAAATACAATCGTTATTCACATATAATAAATCAAACAATGAACTATTAATATGGTATAAATATAATTAAAATATAATAAAATAACAAACAAGTGAAATTGTTAATTAACATGTATTTTTGATAAGCATCAACATAACAATAGCACGAGACGATTGACTTGATTGATAACACGAAAAATGAAAAAGTAAATGAAAATTGTGTAG	GTAG	0	0	0	0	0	1		0	0	0	1		0	0	0	0		0	0	0	0		0	0	0	0		0	0	0	0		0	0	0	0		0	0	0	0
EIN_064850_intron1	GTTAATTGTTAATGATTTGAAAAAATAGTAGCAGCTAATCACATGATACAATTGAAATATCAAATACATTATGTAAATGCTATATTGAATTGTATTATTATTCCATTTTAACATAACTTTATTAAAAATTATTTTGTCTATTATTTTGTGTTAATAAAATATATTTAATTAAGTTAAAAACATATTTTTTTTATTTTAATGTTTATTCCATTTTATAAAGTTAAACCAATACAATATGATTTATTTTTTTATAAAATTTTTATGTTAAAATTATCTATCAGTAAATAACAAAAAACAACAAATGGACAAAAG	GTAG	0	0	0	0	0	0		0	0	0	0		0	0	0	0		0	0	0	0		0	0	0	0		0	0	0	0		0	0	0	0		0	0	0	0
EIN_065080_intron1	GTTCTTATGTCTATTCTTTTGTTATTACTATGAATGAG	GTAG	0	0	0	0	0	0		0	0	0	0		0	0	0	0		0	0	0	0		0	0	0	0		0	0	0	0		0	0	0	0		0	0	0	0
EIN_065810_intron1	GTTGCAGGAAGTCCAGTTCAACTTAGATGAAGCAAATAACACTAAAGAAAAGTTGACTAAAAAG	GTAG	0	0	0	0	1	19		0	0	0	11		0	0	0	4		0	0	0	0		0	0	0	1		0	0	0	0		0	0	0	3		0	0	0	0
EIN_065810_intron2	GTACGAGAAGGATATCGCTAAAATCACAGTCAAAGCTGAAACTTTTGAGAAGAATGTCCAGATGGCTGAG	GTAG	0	0	0	0	0	4		0	0	0	2		0	0	0	0		0	0	0	0		0	0	0	0		0	0	0	0		0	0	0	2		0	0	0	0
EIN_065820_intron1	GTTGACTGAATTAAGAGACAGAACAGCTAAAGACAAG	GTAG	0	0	0	0	0	0		0	0	0	0		0	0	0	0		0	0	0	0		0	0	0	0		0	0	0	0		0	0	0	0		0	0	0	0
EIN_065830_intron1	GTTTGGTTCAGATTGTTACAAAAGGTTAGACCAATACTCAAAAG	GTAG	0	0	0	0	0	0		0	0	0	0		0	0	0	0		0	0	0	0		0	0	0	0		0	0	0	0		0	0	0	0		0	0	0	0
EIN_065830_intron2	GTTAACCACTGAGTACAAATAACTTAAAGCTGATAATCAAAG	GTAG	0	0	0	0	1	32		0	0	0	0		0	0	0	0		0	0	0	0		0	0	0	0		0	0	0	0		0	0	0	0		0	0	0	32
EIN_065830_intron3	GTTAGTGCATAGAATAAAAACACTGGCTCTGTTTGAATGATATTAAAG	GTAG	0	0	0	0	0	0		0	0	0	0		0	0	0	0		0	0	0	0		0	0	0	0		0	0	0	0		0	0	0	0		0	0	0	0
EIN_065860_intron1	GTTTGACGTGACAGTCACTATAAATGAAATACACAACATGAGAGACTTCTTTTTTTCTATTAAACGACCGTCAGAATATGATGTCGAG	GTAG	0	0	0	0	0	0		0	0	0	0		0	0	0	0		0	0	0	0		0	0	0	0		0	0	0	0		0	0	0	0		0	0	0	0
EIN_065910_intron1	GTTGTTAAAAATGTGGTTATTATTGAATGTCAATATTATAACATTATTTTTTTTATTTAATATTACTTTTTTTATCAATTTGACAACATAATAATAATATTATAAAATGTAATTGTGTAAAATTTTTTAATTTACAAAACAATAAAACTTACACCTGTTGGTGTTTACAATATTTTTAATATTGTTTTATCAGTGTGATATAATGTTAATAATAAATTGAAACGAGAG	GTAG	0	0	0	0	0	0		0	0	0	0		0	0	0	0		0	0	0	0		0	0	0	0		0	0	0	0		0	0	0	0		0	0	0	0
EIN_066140_intron1	GTTGCTTCAAACATTGATTATTCTAAAGTATATGATTAAATTCGGAATATTAAG	GTAG	0	0	0	0	0	0		0	0	0	0		0	0	0	0		0	0	0	0		0	0	0	0		0	0	0	0		0	0	0	0		0	0	0	0
EIN_066140_intron2	GTTTCTTCATTGAATTCTCAAATTTTGCAATACCAAAAAACGATTCAAAAAATGGAAATTGAAAAAGTTAAAACAGAAAAAGTGGAAG	GTAG	0	0	0	0	0	1		0	0	0	0		0	0	0	1		0	0	0	0		0	0	0	0		0	0	0	0		0	0	0	0		0	0	0	0
EIN_066250_intron1	GTCTGATTAAAGGATGATATTTCCATTATTGCCAAG	GTAG	0	0	0	0	0	0		0	0	0	0		0	0	0	0		0	0	0	0		0	0	0	0		0	0	0	0		0	0	0	0		0	0	0	0
EIN_066250_intron2	GTTATGTTGAAGCANNNNNNNNNNNNNNNNNNNNNNNNNNNNNNNNNNNNNNNNNNNNNNNNNNNNNNNNNNNNNNNNNNNNNNNNNNNNNNNNNNNNNNNNNNNNNNNNNNNNTATATAATATATAATACAAATATACAATTCCAATTAATTAATATATTTATATATAGTAAGTTACAAAGTATTATTCAATTATAATCATAAAATAATTAATAGTTTATACAATTAATAATAAAAATATGTAGTAAATAAAAG	GTNAG	0	0	0	0	0	0		0	0	0	0		0	0	0	0		0	0	0	0		0	0	0	0		0	0	0	0		0	0	0	0		0	0	0	0
EIN_066370_intron1	GTTATGAGGCTTTTTCGGGCTGTCAAAAATTATGAAAACTAAATATTCCCAAGAATGTCGAGTCACTTAAAAGTATGTGTTTTTTCCAATTGTAAATCTCTTTCAAAATAG	GTAG	0	0	0	0	0	0		0	0	0	0		0	0	0	0		0	0	0	0		0	0	0	0		0	0	0	0		0	0	0	0		0	0	0	0
EIN_066590_intron1	GTTTACAATAATGACAAAACTTACATTATAATAAAAATTTTAGTCAATTATGTGGGTGGATAAAAAGTCGTAACACCATTGAATATATTTTTTCTTTAATATTTATTGTTATATTTTTTGTTCTTGTTATTTTTATTTTTAATACTACGACTTTTTACAACTTTTAAAAATATTTTTCAGAAGTTCTATATAAATTTAGATAATGGGCCTGAATTGTTTTACTAAATTGGTGTATTAATAAAAAATAATTGATTTGATATTTGATTTTAATTTAAATATGCTTGGTATTTTTATAATCAATTGTCTGTTTTGTAAAGATAATTTTTTTGAAAAACTAATTTATTCCATAAG	GTAG	0	0	0	0	0	0		0	0	0	0		0	0	0	0		0	0	0	0		0	0	0	0		0	0	0	0		0	0	0	0		0	0	0	0
EIN_066615_intron1	GTTTTTACAGACGAAG	GTAG	0	0	0	0	0	0		0	0	0	0		0	0	0	0		0	0	0	0		0	0	0	0		0	0	0	0		0	0	0	0		0	0	0	0
EIN_066930_intron1	GTTTTTGAATGTGCTGAAATAACTGTAGTGTAACAGTACATGTAAAAGATAATGATTATTATATTGTTGGAAATCATACTTGTATTTTTGATCACGAACGTTTATTTTTGTCAAG	GTAG	0	0	0	0	0	0		0	0	0	0		0	0	0	0		0	0	0	0		0	0	0	0		0	0	0	0		0	0	0	0		0	0	0	0
EIN_067250_intron1	GTGTTGTTGTGATGATTGATTTTGAAAAG	GTAG	0	0	0	0	0	0		0	0	0	0		0	0	0	0		0	0	0	0		0	0	0	0		0	0	0	0		0	0	0	0		0	0	0	0
EIN_067260_intron1	GTTGTCGATGCCAAATTAAAAGACGCTGAAAGAGAAAAAGCTGCTCTTAATGAAG	GTAG	0	0	0	0	1	6		0	0	0	0		0	0	0	0		0	0	0	6		0	0	0	0		0	0	0	0		0	0	0	0		0	0	0	0
EIN_067260_intron2	GTTAAGAAGGATATGAAAAAGTGGTCTATCAAACGCAACAAAGATTGAGAATTATGAATCACAG	GTAG	0	0	0	0	0	0		0	0	0	0		0	0	0	0		0	0	0	0		0	0	0	0		0	0	0	0		0	0	0	0		0	0	0	0
EIN_067260_intron3	GTCCAGTTCAACCTAGATGAAGCAAATAACACTAAAAAAAATTGATTAAAAAG	GTAG	0	0	0	0	0	0		0	0	0	0		0	0	0	0		0	0	0	0		0	0	0	0		0	0	0	0		0	0	0	0		0	0	0	0
EIN_067260_intron4	GTCAATGAAGCGATGAAATAGAAATACAAAGACGAGACGAAGAACGTTAGAAATGAACTTCATCAAGAAAAGAAAGATCATACCAAGACCCAATTGATTAAAAAAG	GTAG	0	0	0	0	0	0		0	0	0	0		0	0	0	0		0	0	0	0		0	0	0	0		0	0	0	0		0	0	0	0		0	0	0	0
EIN_067310_intron1	NNNNNNNNNNNNNNNNNNNNNNNNNNNNNNNNNNNNNNNNNNNNNNNNNNNNNNNNNNNNNNNNNNNNNNNNNNNNNNNNNNNNNNNNNNNNNNNN	N	0	0	0	0	0	0		0	0	0	0		0	0	0	0		0	0	0	0		0	0	0	0		0	0	0	0		0	0	0	0		0	0	0	0
EIN_067310_intron2	GTTGGTTTTTCACAAATATCAAAATGCAAAGAAATAACAAAATCAAAATGTTCAAAATGTTCATTCTGGTACGTTCCAAGTGAAGATGGCACGTCATGTGATTCACAAG	GTAG	0	0	0	0	0	0		0	0	0	0		0	0	0	0		0	0	0	0		0	0	0	0		0	0	0	0		0	0	0	0		0	0	0	0
EIN_067330_intron1	GTTTCTAATTCAACACTTAAG	GTAG	0	0	0	0	0	0		0	0	0	0		0	0	0	0		0	0	0	0		0	0	0	0		0	0	0	0		0	0	0	0		0	0	0	0
EIN_068170_intron1	GTTTTTCTTCAAATACAGACATAAAATAATTCTGGGATATAATGACTCCAGCACTGTTAACTAATTTTCAAACTGTTACAAAAGAAGTTTTAAAAAAG	GTAG	0	0	0	0	0	0		0	0	0	0		0	0	0	0		0	0	0	0		0	0	0	0		0	0	0	0		0	0	0	0		0	0	0	0
EIN_068670_intron1	GTTTGTTTTTATTTTACAAAGGAAATAATTAAACAACAATTGATATTATTATTATAAAATTTTAATTAATTATTAG	GTAG	0	0	0	0	0	0		0	0	0	0		0	0	0	0		0	0	0	0		0	0	0	0		0	0	0	0		0	0	0	0		0	0	0	0
EIN_069090_intron1	GTATCAAAGACAAAGAAAACGATTAAAACAAGAAGGAGCACTCACAATCAAAACATAATATATTCAACCATTATGTAAAGGCGCTTAATAG	GTAG	0	0	0	0	0	0		0	0	0	0		0	0	0	0		0	0	0	0		0	0	0	0		0	0	0	0		0	0	0	0		0	0	0	0
EIN_069090_intron2	GTGCAAANNNNNNNNNNNNNNNNNNNNNNNNNNNNNNNNNNNNNNNNNNNNNNNNNNNNNNNNNNNNNNNNNNNNNNNNNNNNNNNNNNNNNNNNNNNNNNNNNNNNGGAATTAGACCGTACGACTAG	GTNAG	0	0	0	0	0	0		0	0	0	0		0	0	0	0		0	0	0	0		0	0	0	0		0	0	0	0		0	0	0	0		0	0	0	0
EIN_069320_intron1	GTTTCAAAATAATTTAAGACCATTAATGACTTCGTTTCATTTGAATTAGTGAATACTAAATACAGAGGTACCATTTAAATTTTTCACTTCAACCCAATACCACTCGACACAACATCAATAAAGTACTTTGTGGACATTGAGTCATTAAACATTTGGAATACAAAAGAAGAG	GTAG	0	0	0	0	0	0		0	0	0	0		0	0	0	0		0	0	0	0		0	0	0	0		0	0	0	0		0	0	0	0		0	0	0	0
EIN_069320_intron2	GTAACGAATTTTAAAAACCAGTTGAAATTACTAGAAAATCTAAAAATCCAAATAAATACATATTTTTCAAAATAG	GTAG	0	0	0	0	0	0		0	0	0	0		0	0	0	0		0	0	0	0		0	0	0	0		0	0	0	0		0	0	0	0		0	0	0	0
EIN_069320_intron3	GTTTGTGTATAAACACTATATGTTTATAACAATTTAAATTATTATTAATAAATTAATTATACTATAATACTATAATAAAACAACTCACGTGAAG	GTAG	0	0	0	0	0	0		0	0	0	0		0	0	0	0		0	0	0	0		0	0	0	0		0	0	0	0		0	0	0	0		0	0	0	0
EIN_069340_intron1	GTTATAGTAAAGATGAAAATTACATTAATTTATTTCTTTTATTTTTTATACATATAATTTTTTTAAATATTTAATTTTTAATTCACTTTTTATTTAAACTTTATATTTTATTCTTGTTTTATATTTTTATTATATTTATTATATAATATCTTTTTGTTTAATTTTATAATTTATTATATTTTTTAATATATTTTTAATATATTTTTATTATTTTTTTTTATTAACTCTTTTTCAAACTCATTTTTTAAACAAATAG	GTAG	0	0	0	0	0	0		0	0	0	0		0	0	0	0		0	0	0	0		0	0	0	0		0	0	0	0		0	0	0	0		0	0	0	0
EIN_069340_intron2	GTGTGTATGTTTTAATAAAACATTAAATTTAGATAAATTGCAATTTCTATTAAAACATTGAAAAAATAAAAAGCTGTTGTATTATTTTTTGTTACAATTTTCAATACAATTCAAATCCCATCAAATGTGACAAAAATGGAAGAAGAATTTTTTGTGTTTGTTTAAATTTGTCTTAGATAACTTTGTCTGAAATTTTTGGGAAAATCAATTTTTCCAAAATTTAGACAATTTTAAGTTTTACTATAATTTGGAAAATCAATTTTTATGATGTATCAATTTGGTATCAATTAACATCCCAACTTCGGTTTTTCAACTTGGCTCTTGTTTCTATAACTGTTCTAAATTGAATGTACTTGACATCTATGTTAATGTATCTTAAATTGAG	GTAG	0	0	0	0	0	0		0	0	0	0		0	0	0	0		0	0	0	0		0	0	0	0		0	0	0	0		0	0	0	0		0	0	0	0
EIN_069430_intron1	GTTTGTTCTATTTTTACCAAATGAGTTTTATTTATGAAGTCAAAAATGACGGATAGTTATTATTGGTTTGACATGTATGATCAAATTTAATAATTTAATTATTTGTTTATTTGAGTTATTTATAGTTTTCTAACTCGTAG	GTAG	0	0	0	0	0	0		0	0	0	0		0	0	0	0		0	0	0	0		0	0	0	0		0	0	0	0		0	0	0	0		0	0	0	0
EIN_069480_intron1	GTTTGTTTTATTGTTCTTTATATAATTACTTAACTATAATTATTTAACTATAATTACTTAGTTATAATTATTAAATTATAATTACTAAACTATAAG	GTAG	1	0	0	0	0	0		0	0	0	0		0	0	0	0		0	0	0	0		0	0	0	0		0	0	0	0		0	0	0	0		1	0	0	0
EIN_069510_intron1	GTTTGTTGCACCCCATTAAATCTTCTTTTGTCCCTATTTAATTAAATAATTTAATACTTAG	GTAG	1	0	0	0	0	0		1	0	0	0		0	0	0	0		0	0	0	0		0	0	0	0		0	0	0	0		0	0	0	0		0	0	0	0
EIN_069520_intron1	GTTTGTTCTTCGATATTATATACCATACATTAATAGTAAATTATACTATAATATATACTCCAATTATTATCTAATTATTACTTTAATTATTATTATAATTATTACTATAATATATACTATGCGTTAATGGTATTTTACTATTATATTACCGTATTATTACTAGTATATAAAATAGTTATTTTATTAATAAAATAACTATTAACAATTACTCAATGAACAG	GTAG	0	0	0	0	0	0		0	0	0	0		0	0	0	0		0	0	0	0		0	0	0	0		0	0	0	0		0	0	0	0		0	0	0	0
EIN_069530_intron1	GTTTGTTCTTTTGTACTTTTTAACTTAATTATTATTACTATTATTACAAATAG	GTAG	0	0	0	0	0	0		0	0	0	0		0	0	0	0		0	0	0	0		0	0	0	0		0	0	0	0		0	0	0	0		0	0	0	0
EIN_069530_intron2	GTGTGTTGTGCATTTTTTTCTTTTAAAAATAGTTACTATAAAATACTATAATATATTATACTCAAACTATACAATAATTATTATTTATAGAAAATAGAAATAACTTCGAG	GTAG	1	0	0	0	0	0		0	0	0	0		1	0	0	0		0	0	0	0		0	0	0	0		0	0	0	0		1	0	0	0		1	0	0	0
EIN_069550_intron1	GTTAGTTATTTATTATAACTACTCAAGTGAATAACATACAAATAATATTCAATATATAAACTATATAATAATATAAAAATTTAATAAATACTATTTGAGTTCTTATACTAATAGTAATAGATACTAACAAGAAG	GTAG	1	0	0	0	0	0		0	0	0	0		1	0	0	0		0	0	0	0		0	0	0	0		0	0	0	0		0	0	0	0		0	0	0	0
EIN_069610_intron1	GTGCCGAAATACACACCAATACAACACTTCAGACACAAGCAAAGTTTNNNNNNNNNNNNNNNNNNNNNNNNNNNNNNNNNNNNNNNNNNNNNNNNNNNNNNNNNNNNNNNNNNNNNNNNNNNNNNNNNNNNNNNNNNNNNNNNNNNNCATCGCCGAAG	GTNAG	0	0	0	0	0	1		0	0	0	0		0	0	0	0		0	0	0	0		0	0	0	0		0	0	0	0		0	0	0	1		0	0	0	0
EIN_069610_intron2	GTTTGTGTGTATGCGAGACCTTGGAGTTGAAGAGGTCAAAACCACGAGTGACTTGATGGTGGCTCTGTTTAATTATTTCAATCAGTTGATGACTGGGGAGTGTTGTTTAAGTAATTGATTCATTGTATTTAAATGACTGTTTGGAGAGTGTTTTGGGAGAGAGACGGCGACTGAGGAATGGAGGAACGGAGAGATTTGAGGAAAGAAGAAGGCACGTCGACGAATAGTTTATTTCAATTATAAAGAAACTAAAAAGAACTATAATTTGAGAGCTAAGTGAAGATAAAAATACCTGAAGAAGAGAAGAACACAAAGAAGAGCAATTCGAGTTATGAACTACAAAAGGACAAAGAAATGTCGAATTACTTGTTAACACAAAG	GTAG	0	0	0	0	1	480		0	0	0	30		0	0	0	15		0	0	0	124		0	0	0	186		0	0	0	62		0	0	0	46		0	0	0	17
EIN_069610_intron3	GTTTGTAATACTATACATTCTTAATATAATTAATATAAATTATTAATATAAATTATTATTATAATATATTAATATAAATTATTGATATAAATTATTAATATAATTTATTAATATAATTTATTATTATAATTATAATTAATAATAGTATTATCATATACAAATTCACTCCAAG	GTAG	0	0	0	0	0	0		0	0	0	0		0	0	0	0		0	0	0	0		0	0	0	0		0	0	0	0		0	0	0	0		0	0	0	0
EIN_069610_intron4	GTTTGTTATTATTTGTGTATGGTATTCGTTCAATATAATGATTATTATTATTATTATATATTATATTAATTAAGTATGATATCAATATAGTATATTAATATACTATATTAATATAGTATATAGTTTATATATTAAATTAACACTATGTTGGTGTATTTTATAAGTATATTATATTATTATTATAATTTATAACAATAACTAGTATAATACAAGTATAATACTATTAATACTAACATATAG	GTAG	0	0	0	0	0	0		0	0	0	0		0	0	0	0		0	0	0	0		0	0	0	0		0	0	0	0		0	0	0	0		0	0	0	0
EIN_069610_intron5	GTTTGTCGTATAGTTCTTGTATTAGTTTCTATGTAATAACTTTCTTGTCTTTGAGAAAACTAGTAATATGGTATAATTATTAATATATATACTATTACTATGGTATATAATTAAATTATAATAAGATTATATTATATTTATTATACTTGTAGTATCTTAAAAAAACTGCAAGGAAAATGAATGAAATTGACAATATAG	GTAG	1	0	0	0	0	0		0	0	0	0		1	0	0	0		1	0	0	0		0	0	0	0		1	0	0	0		1	0	0	0		0	0	0	0
EIN_069630_intron1	GTGAGTTGGATGTTTCACTCAAATTTGAAGGAATGGAACTCACCGAAGTCTAACCAAAGACAGAAACAACAG	GTAG	0	0	0	0	1	18		0	0	0	0		0	0	0	0		0	0	0	18		0	0	0	0		0	0	0	0		0	0	0	0		0	0	0	0
EIN_069640_intron1	GTTACGTCCATCTCACTGCCTACAACACTTAAAACACTGGGGAATGAGTGCTTCTCAAATTGTTATCATCTTGAACACCTTGANNNNNNNNNNNNNNNNNNNNNNNNNNNNNNNNNNNNNNNNNNNNNNNNNNNNNNNNNNNNNNNNNNNNNNNNNNNNNNNNNNNNNNNNNNNNNNNNNNNNCTGCTTTTATTTTTGCGTCCGTTTGAAAGAAGTCAAAATTCCAAAG	GTNAG	0	0	0	0	1	14		0	0	0	0		0	0	0	0		0	0	0	0		0	0	0	3		0	0	0	9		0	0	0	2		0	0	0	0
EIN_069710_intron1	GTTTGCTATTCATTTTTATAAATAATACAATTCAATACTAAACAATAG	GTAG	1	0	0	0	0	0		0	0	0	0		1	0	0	0		1	0	0	0		0	0	0	0		0	0	0	0		0	0	0	0		0	0	0	0
EIN_069720_intron1	GTTTGTTAAGTCATCATATATATAATTAAAACAATTACAATAATATTATATATCAATTAATAATATTCAATTGATATTAATTTTAAATAATAATATTAATAAATAG	GTAG	0	0	0	0	0	0		0	0	0	0		0	0	0	0		0	0	0	0		0	0	0	0		0	0	0	0		0	0	0	0		0	0	0	0
EIN_069720_intron2	GTTTGTTATTATGATGACATTATAATCATCCTTAATAGTATATAATACTCACAAATAG	GTAG	0	0	0	0	0	0		0	0	0	0		0	0	0	0		0	0	0	0		0	0	0	0		0	0	0	0		0	0	0	0		0	0	0	0
EIN_069720_intron3	GTTTGTTTCTTTCAAATAAAATGTGAATATCTGTTTAACAAATAG	GTAG	0	0	0	0	0	0		0	0	0	0		0	0	0	0		0	0	0	0		0	0	0	0		0	0	0	0		0	0	0	0		0	0	0	0
EIN_069760_intron1	GTGTGTTTTCGTTTTGTAAATCTTTTTAATAACCTTTTCGTCGATATTCGACGTTTTCACTTTCCGCGTCTTGACTAAAATCAAACTCGTTCCATTCTTATCACTTTTATTCTCTTTATTATACAAATACTATTTATCCAACTATAATTACGTATTAGAGTTGATAATATATGAAACTATTATTCTAATATCTCTTTTTATAATGGATTATTATATTTGTTAGTCCAAATTATATATAATAATACATGATTGTATTACCATTTTTAATTAAATTGAAACTATATAAAGAAGTAACAGGCAG	GTAG	1	0	0	0	0	2		0	0	0	0		0	0	0	0		1	0	0	0		1	0	0	0		1	0	0	2		1	0	0	0		0	0	0	0
EIN_069780_intron1	GTTTGTTATAATATAATACAATTATTAGTAAAATTATTAATAAAATAATAATAAAATTTTAATTATTAATATATAATATTTTTACTATACAATAAATAATAAACAG	GTAG	1	0	0	0	0	0		0	0	0	0		1	0	0	0		0	0	0	0		0	0	0	0		0	0	0	0		0	0	0	0		0	0	0	0
EIN_069800_intron1	GTTTGTCATTCCTTTAATTTTAACTGCTAAATTTATATAAACTCACTCATAG	GTAG	1	0	0	0	0	0		0	0	0	0		0	0	0	0		1	0	0	0		1	0	0	0		1	0	0	0		1	0	0	0		0	0	0	0
EIN_069830_intron1	GTTTGTCTTTTATCCATCAAATCTTCCCTATTTTCCTTTCCACACGAGAAAGTGTCATATTCACAAATAG	GTAG	0	0	0	0	0	0		0	0	0	0		0	0	0	0		0	0	0	0		0	0	0	0		0	0	0	0		0	0	0	0		0	0	0	0
EIN_069850_intron1	GTTTGTGTTCTAATAATAACTATTACAACTAATAACAATTGTTATTATTATAATTATAATTATTTTACAACAAAGAAACAAAAACACTAACATCAAG	GTAG	1	0	0	0	0	0		1	0	0	0		0	0	0	0		0	0	0	0		0	0	0	0		0	0	0	0		0	0	0	0		0	0	0	0
EIN_069870_intron1	GTTTGTTCATATATTTTTTACTATCTTTTATTGCACCTTTGTTTTGACTCTTAG	GTAG	0	0	0	0	0	0		0	0	0	0		0	0	0	0		0	0	0	0		0	0	0	0		0	0	0	0		0	0	0	0		0	0	0	0
EIN_069870_intron2	GTTTGCGGACAATCATATGATGGCGAAAGTCTCTTCCAAATTAG	GTAG	0	0	0	0	0	0		0	0	0	0		0	0	0	0		0	0	0	0		0	0	0	0		0	0	0	0		0	0	0	0		0	0	0	0
EIN_069880_intron1	GTTTGTTATGTATAAACGTGAAAAACAGGACTCACAAAAAG	GTAG	1	0	0	0	0	0		0	0	0	0		1	0	0	0		1	0	0	0		1	0	0	0		1	0	0	0		1	0	0	0		0	0	0	0
EIN_069910_intron1	GTTTGTTTAATACTAGTAATGTACTAGTAATGTATCTATATATCTATCCTCAAAGAAATATAGTTTTTTAACTATATATTTATAACTCTATAGATTGATACTATTTGAATAACAATATATATTGTTACTAAATAATATTATCTATTACAAAAAAATAAACTGACAGACAG	GTAG	1	0	0	0	0	0		1	0	0	0		0	0	0	0		0	0	0	0		0	0	0	0		0	0	0	0		0	0	0	0		0	0	0	0
EIN_069920_intron1	GTTTGTTTCTATTTATAGTAATTGCATTCTAATACATTAATAGTAATATATAG	GTAG	0	0	0	0	0	0		0	0	0	0		0	0	0	0		0	0	0	0		0	0	0	0		0	0	0	0		0	0	0	0		0	0	0	0
EIN_069930_intron1	GTTTGTTTTACTTGATCCAAGATATATGTTATATATATCACAAATACTAAGATACTCATGCGTAG	GTAG	1	0	0	0	0	5		1	0	0	0		1	0	0	0		1	0	0	0		0	0	0	0		1	0	0	2		1	0	0	3		1	0	0	0
EIN_070050_intron1	GTGTTCCCAAGTTTTTTAAATGGATATGTAACAAGTATTCAAACGCTTGTGTAAAACAAAAAAAG	GTAG	0	0	0	0	0	2		0	0	0	0		0	0	0	2		0	0	0	0		0	0	0	0		0	0	0	0		0	0	0	0		0	0	0	0
EIN_070060_intron1	GTTTGTTATTCATTGAAGAACAAGGAGATGTACTTATATATAG	GTAG	1	0	0	0	0	1		0	0	0	0		1	0	0	0		1	0	0	0		0	0	0	0		1	0	0	0		1	0	0	1		1	0	0	0
EIN_070070_intron1	GTTTGTATTTTTATAGTTTTTTATAATTAAATTTACTATAAATTTTACTACTCTTTGATGTTGCAGAGAAATAATGTTCAG	GTAG	1	0	0	0	0	0		0	0	0	0		1	0	0	0		1	0	0	0		0	0	0	0		0	0	0	0		0	0	0	0		0	0	0	0
EIN_070070_intron2	GTTTGTTTTTATATCAAGTCCAATTTTTAATAACATTTTAATAACATTTTTAATAACATTTTTAATAACATTTTTAATAACATTTTAATAACATTTTTAATAACATTTTTAATTCGTAG	GTAG	1	0	0	0	0	0		1	0	0	0		1	0	0	0		1	0	0	0		0	0	0	0		0	0	0	0		0	0	0	0		0	0	0	0
EIN_070090_intron1	GTATCGAAACTTGTCAACCATCACAAATACAATCAGATAAGAAGGAAACTATACAACAAACAACTACTACTAACAATACTACTGTGAAAAAACTGATAAGAACCANNNNNNNNNNNNNNNNNNNNNNNNNNNNNNNNNNNNNNNNNNNNNNNNNNNNNNNNNNNNNNNNNNNNNNNNNNNNNNNNNNNNNNNNNNNNNNNNNNNNAAATCGTTTGTTATTTATTTGTTTTAAATTTGTTTTTTGTTAACAAAGACAGAGATTTACACACAG	GTNAG	0	0	0	0	1	609		0	0	0	74		0	0	0	203		0	0	0	107		0	0	0	54		0	0	0	70		0	0	0	100		0	0	0	1
EIN_070100_intron1	GTTTGCAACTTCTTCCTTATAATAATAAAATGTACTATAATTACTAATACAATAAATAATGCCACGTGGCATGAAAGTCAGATAATAACTTGTAG	GTAG	0	0	0	0	0	0		0	0	0	0		0	0	0	0		0	0	0	0		0	0	0	0		0	0	0	0		0	0	0	0		0	0	0	0
EIN_070900_intron1	GTTTGAAACTTAAAGAAGACATCGAGTCAAAGAAAATAGCACTTGATGAGGCTGAAGTCACAAGAAGACAAAGAACACATTTAAGAACTCCAAGGCGATATTAAGAGAGGAAAGGAAGACTTGAACAAGTTAACCACTGAGTACAAGTAACTTGAAGCTGATAACCAAGGACTTCAAGATGAAATTACTGAACACAAAGCGACTGTTGCCAAGAAGGATAGTGTCATCACTGAGTAG	GTAG	0	0	0	0	0	2		0	0	0	0		0	0	0	0		0	0	0	2		0	0	0	0		0	0	0	0		0	0	0	0		0	0	0	0
EIN_071020_intron1	GTTTTGATATAGATACATATTATTCTACAATATGAAGGATATTGGATTTTACTATTTTAAAAAAG	GTAG	0	0	0	0	0	0		0	0	0	0		0	0	0	0		0	0	0	0		0	0	0	0		0	0	0	0		0	0	0	0		0	0	0	0
EIN_071350_intron1	GTATACTTCTATTTAAACCTTGACTACATTCAATCCTGGTGTACTCGGAAACAG	GTAG	0	0	0	0	1	7		0	0	0	0		0	0	0	1		0	0	0	0		0	0	0	0		0	0	0	6		0	0	0	0		0	0	0	0
EIN_071410_intron1	GTTTTTTGTCAATTATTTAAAAGTATGCTAATATATTTATATACATAACAAACTTTTTTTTACTTTGGTATCAGTTGATAAAAATTTTAATAGATAATAAAATACTTAATTTAACATGCGCTTGTTATTTTTTTGGTAATTTTTTTTTGAAAAGTGTTTCCACTTTTTTATTTGTAAACACAATAAACTACTTTTCAACAAACTTTGAATTCACTAATTTACATGAAAAATGAAAG	GTAG	0	0	0	0	0	0		0	0	0	0		0	0	0	0		0	0	0	0		0	0	0	0		0	0	0	0		0	0	0	0		0	0	0	0
EIN_071470_intron1	GTTTGTTACATTAATTGACTTTGAATTTTTAAAATGATGAGCAG	GTAG	0	0	0	0	0	0		0	0	0	0		0	0	0	0		0	0	0	0		0	0	0	0		0	0	0	0		0	0	0	0		0	0	0	0
EIN_072020_intron1	GTTAATAATTTTTAAG	GTAG	0	0	0	0	0	0		0	0	0	0		0	0	0	0		0	0	0	0		0	0	0	0		0	0	0	0		0	0	0	0		0	0	0	0
EIN_072020_intron2	GTTTCATATTTTTCATTGCTATAATTAATAAAAGTTTTATTAATTCTATACAACACTATTTTTAATTTAATTTATATTTTATAAAAAAAGTCAAAAAATATATTATAATGTTTTTATAAAAAAAATTTATTCACAAAAAGTTTTATCTGAATGAAACAAAGAGTAAAACAGAGAAGATGAGTGTTATATGTAAATAACTTGAAAATTCAAGTTGATTTACTAATTAACAAATAAAGAAGAATGTAAATAACCAGAG	GTAG	0	0	0	0	0	0		0	0	0	0		0	0	0	0		0	0	0	0		0	0	0	0		0	0	0	0		0	0	0	0		0	0	0	0
EIN_072020_intron3	GTTATTTTAATGATGGAAGTGATATCATAAAGAGTCCAAAGCATTAATGGTGTTTAATTAAACAGTGGAATGTTTAATTCCACGAGACTATAATTCATTGGATTTAAAAAGAAAGACACGGACAGTGATCACCGGCAAG	GTAG	0	0	0	0	1	6		0	0	0	0		0	0	0	0		0	0	0	0		0	0	0	0		0	0	0	0		0	0	0	4		0	0	0	2
EIN_072190_intron1	GTTTGTTTTCTATTAAATTAGTAAATAAATATATTATATTTATTTATTTATATAATGAGTGTTATATATAATTATAATATTATAATTATAACAACTAG	GTAG	0	0	0	0	0	0		0	0	0	0		0	0	0	0		0	0	0	0		0	0	0	0		0	0	0	0		0	0	0	0		0	0	0	0
EIN_072260_intron1	GTATGTTTTCATTGTCTTTTCGATTACATAACATGTCATTATTTTATACACATGAAATTATATTATGATAATGCTTAAACAAATATTTTATTTATAAATAG	GTAG	0	0	0	0	0	0		0	0	0	0		0	0	0	0		0	0	0	0		0	0	0	0		0	0	0	0		0	0	0	0		0	0	0	0
EIN_072330_intron1	GTTTGTGTATGTATCACTTATAGTTTATTTATAACAAAATTACTTAATATTATAATACAGTATTAGCTTACGCATAG	GTAG	1	0	0	0	0	0		1	0	0	0		1	0	0	0		1	0	0	0		1	0	0	0		0	0	0	0		1	0	0	0		0	0	0	0
EIN_072350_intron1	GTTTGTTACGCTTTTATATAAACATTAGTCATTCTATACAATAGATTATATTATAATATATTTCGATTTAGTATTCAAAAATAATATATTTATTATAATTTATAGTTCATATTTTTTTGTTATCTTTAATTATCTTAATCTATACTTTTAAAAATACTGAATACTAACGTCAAG	GTAG	1	0	0	0	0	0		1	0	0	0		1	0	0	0		1	0	0	0		1	0	0	0		1	0	0	0		1	0	0	0		0	0	0	0
EIN_072370_intron1	GTTTGTTTTCTTCTTCAGAGTGTCGTACTCTTAATTTCTTTTTTTAATGCTATTTTGAGGCTTGGTAATAGAACTTTTGAATAAACTTTGAGGTATTAAAGTATGTAAACTATTAATAGCTTTATAACTATAAATTTACCATTTTTATAATACATACAATATAATAATATTTTATTACTATAAATATACTATTTTTAATATTATTTATTTGAAGTCCTCGTTTGCTCTGTTTCTTGCTTTGGTCGCTCGGCTGGAGACTTGAATGTGCGCTTGGATGGTAAGTGACGGACTTGTGGTAACGTGTAG	GTAG	1	0	0	1	0	26		1	0	0	0		1	0	0	18		1	0	0	6		1	0	0	0		1	0	0	1		1	0	0	0		1	0	0	1
EIN_072370_intron2	GTTTGTGATTGTAATTTTTAGTAATGCTGTTATTACAATTTTTGAATAGAAAGACCGACGAATAG	GTAG	1	0	0	0	0	0		1	0	0	0		1	0	0	0		1	0	0	0		1	0	0	0		1	0	0	0		1	0	0	0		1	0	0	0
EIN_072370_intron3	GTTTGTTTTGGACTCTTTAAATGGGAATGGAGAAATGTACTTATATGTAG	GTAG	1	0	0	0	0	0		1	0	0	0		1	0	0	0		1	0	0	0		1	0	0	0		1	0	0	0		1	0	0	0		1	0	0	0
EIN_072390_intron1	GTTTGTGTTCGCTTTAGTGATTATGTTACATCCTCAAAGTGCTCCGAACAGTAAATTCAAGTGTAACGCATAG	GTAG	1	0	0	1	0	12		1	0	0	0		1	0	0	0		0	0	0	11		0	0	0	0		0	0	0	0		0	0	0	1		0	0	0	0
EIN_072390_intron2	GTTTGCTCATATACAACTTGTTCTTATTTTATTGATTTCTTTCATTCAAACCTTTCAAACGAGTCATAAGCAGAACTTCTAAACGAAAAAGAATTTATAATTTCACGTGTAG	GTAG	1	1	0	0	0	2		1	0	0	0		1	0	0	0		0	1	0	2		0	0	0	0		0	0	0	0		0	0	0	0		0	0	0	0
EIN_072390_intron3	GTTTGTTAACTTGCACTCAATTTGCACTTTTTAAAAATAGAGACTAACAGTTAG	GTAG	1	0	0	0	0	0		1	0	0	0		1	0	0	0		1	0	0	0		0	0	0	0		0	0	0	0		0	0	0	0		0	0	0	0
EIN_072390_intron4	GTTTGTTCTAAGCACCAAATTTGCAATTTTCATCATAAAAAAGTAACCTCACAG	GTAG	1	0	0	0	0	0		1	0	0	0		1	0	0	0		1	0	0	0		0	0	0	0		0	0	0	0		0	0	0	0		0	0	0	0
EIN_072400_intron1	GTGTGAGACTCGGATTAAAAATTGTGTATTACAGTCATTATCAACGTGTTACAAATGTGAAG	GTAG	0	0	0	0	0	1		0	0	0	0		0	0	0	1		0	0	0	0		0	0	0	0		0	0	0	0		0	0	0	0		0	0	0	0
EIN_072400_intron2	GTTTGTTTGTGTGTTGTTTCATAAGATTGAGTAATGAATAG	GTAG	1	0	0	0	0	1		0	0	0	0		0	0	0	0		1	0	0	0		0	0	0	0		1	0	0	0		1	0	0	1		0	0	0	0
EIN_072430_intron1	GTTTGAATGTAACTTTAAAGCATTTTTCTTTTATAAAAACCAAGATGAAACAAGAAATTAAAAAG	GTAG	0	0	0	0	0	0		0	0	0	0		0	0	0	0		0	0	0	0		0	0	0	0		0	0	0	0		0	0	0	0		0	0	0	0
EIN_072510_intron1	GTTTGTTGGTATAACTACTTTTATATTATAATAATACTATAGTATTGGATTATACTATTATAATATGATAAATTATACTATTAATACTATTATAATTAACACGAAG	GTAG	1	0	0	0	0	0		1	0	0	0		1	0	0	0		1	0	0	0		1	0	0	0		1	0	0	0		0	0	0	0		0	0	0	0
EIN_072560_intron1	GTTTGTTGAGTTCTTCTGCTTTTCTTTCGGATCTTAAAACTCAACTAGAAAATAACTTAAAG	GTAG	1	0	0	1	0	9		1	0	0	3		1	0	0	2		1	0	0	0		1	0	0	0		0	0	0	4		1	0	0	0		0	0	0	0
EIN_072610_intron1	GTTTGTTTCTTTTATTGCATTGATTTGGTAAGTAATAGATAG	GTAG	1	0	0	0	0	0		1	0	0	0		1	0	0	0		1	0	0	0		1	0	0	0		1	0	0	0		1	0	0	0		0	0	0	0
EIN_072660_intron1	GTTTGTTTAGTATTGATATAGTATAAATACTAGTACTTGTATAATTTCTCAAATTATAATAAAATTACTATAATATATAATACATTCAATTCATTTGCAG	GTAG	1	0	0	0	0	0		0	0	0	0		1	0	0	0		1	0	0	0		0	0	0	0		1	0	0	0		0	0	0	0		0	0	0	0
EIN_072730_intron1	GTTTGTTTCTTTACCATACACCTTATTGAAATACTCAAATCGAG	GTAG	1	0	0	0	0	0		0	0	0	0		0	0	0	0		0	0	0	0		1	0	0	0		0	0	0	0		1	0	0	0		0	0	0	0
EIN_072730_intron2	GTTTGTTCACTTTTTTTCTATCTTAGACAATATATATATGATATAACAGTAAAG	GTAG	1	0	0	0	0	1		1	0	0	0		1	0	0	0		1	0	0	0		1	0	0	0		0	0	0	0		1	0	0	1		1	0	0	0
EIN_072740_intron1	GTTTTCCATTGATACTAACTATCAATGGAATACAATTGAAACATAAAGTAATGACTGACAG	GTAG	0	0	1	0	0	1		0	0	0	0		0	0	1	0		0	0	0	0		0	0	0	0		0	0	0	0		0	0	0	1		0	0	0	0
EIN_072770_intron1	GTTTGTTTTATCAATTCAATCATATTAAGAGAATAAAATAGTAAAATTATTATTACTTTTACTAATTAGAATTGACATCAGAAGAATAAGAAATTATTAGAAATGGGAAGTATTTATTCTTAG	GTAG	1	0	0	0	0	0		1	0	0	0		1	0	0	0		1	0	0	0		0	0	0	0		0	0	0	0		0	0	0	0		0	0	0	0
EIN_072780_intron1	GTTTGTTTGTTATTGAACACATGAAAGAGTTTGACACGAAG	GTAG	0	0	0	0	0	3		0	0	0	0		0	0	0	1		0	0	0	2		0	0	0	0		0	0	0	0		0	0	0	0		0	0	0	0
EIN_072950_intron1	GTTTGTTTATACTACTTATTTGTTAATAATTAACTATTATAATAAACTATATTACATTAGTTTATTATGTTCTAATTAATATATTATAATAAACTATACTACACGAGTCTGTAACTCACTGAATAG	GTAG	1	0	0	0	0	0		0	0	0	0		1	0	0	0		1	0	0	0		0	0	0	0		0	0	0	0		0	0	0	0		0	0	0	0
EIN_072970_intron1	GTGTCGTATTAAAAAGTGAGTTGTGACAAATTGAAACAAATATGGTTCAAAATTCCAATTAGACTTAAAGTTATTGAAAAGTATTAAATAGATTTAGTGGTAATCTTACATAACACATACTTATAAAAGTGTATTCACAAAAATGAACAATTTATGTGTTGTGATTCAAAATGATATATATAAACAGAAAACAAAATATTTGGTATTATTCAATTAACAATAAAAAGTGAACTACATACAAGTAAAAATTGATATAGTTGATATACAAATTAACACATTTAATGTTTAATTGTGAATACAACAAATGAAAGATAATATAAATCAAATAAATATTTGATTTATATTGTTTTGTTACAAAATATAACAAAAACGTAAATACTTATAACGAG	GTAG	0	0	0	0	0	0		0	0	0	0		0	0	0	0		0	0	0	0		0	0	0	0		0	0	0	0		0	0	0	0		0	0	0	0
EIN_072980_intron1	GTTTGTTTCAATATAAAACTATTTAAATCAGTCGATAGAGAGTATACTATATATAGTAGTTTATATTAATAATTATAAGTATAATAAATTAATAGTAGAAGTATAATAACTTATAAGAAG	GTAG	1	0	0	0	0	0		1	0	0	0		1	0	0	0		0	0	0	0		0	0	0	0		0	0	0	0		0	0	0	0		0	0	0	0
EIN_073050_intron1	GTTTTGTATTTGTTTTTTGTTTTTGTTGTAAGAATAATTAATGAAGTCGGAGATTCACGATGTTGAGACATATACATCGGTAATTGACTTGTTGTTGATATTGTGTTTGATAATATATTCAATGAATAACAAAAAG	GTAG	0	0	0	0	0	1		0	0	0	0		0	0	0	0		0	0	0	1		0	0	0	0		0	0	0	0		0	0	0	0		0	0	0	0
EIN_073050_intron2	GTTTGTGACAGTTGTATGTGACAACTTTTCTGTAG	GTAG	0	0	0	0	0	0		0	0	0	0		0	0	0	0		0	0	0	0		0	0	0	0		0	0	0	0		0	0	0	0		0	0	0	0
EIN_073080_intron1	GTTTCTTACGAAAGTTTTGAAAAGACTACAAATTCAAATACACCTGAGTTTTAACAAAATTTCGCATTCAG	GTAG	0	0	0	0	0	0		0	0	0	0		0	0	0	0		0	0	0	0		0	0	0	0		0	0	0	0		0	0	0	0		0	0	0	0
EIN_073090_intron1	GTTTTTGGCGTCTTTTTGTTTTAATAAATAACTTAATGTTCATAACATTTAAAATTCACAATATTATAATTAAACTCGTTTATTTATTATAATAAAAAATCAAAAATAGAATAACAACATTAATTTTGTTCAAAAACAGACAATATAAAAAATAAATATAACAATTTATTAACTTTAACACAACAATTTTATTGACAACAAATCACCCTTTATCTGACAAACCATTTTAAATTTAGTGTATAAATAAACAATATATTATACTTTGCACTTTTAATAATGTGATGTAAGATTAATTATTCTTTGTATTCAAATGTCGTGATAATCATATATATAAACATACCATTGTTGTTTCATAGAAAAAATGCATCACAGGAAGTTTTTTGTTGATAAATACAATTT…	GTAG	0	0	0	0	0	0		0	0	0	0		0	0	0	0		0	0	0	0		0	0	0	0		0	0	0	0		0	0	0	0		0	0	0	0
EIN_073110_intron1	GTGTGTATTACTATTACACACAAATGACACAAACAACTGGATTAATTAAGGAAG	GTAG	0	0	0	0	0	3		0	0	0	0		0	0	0	0		0	0	0	1		0	0	0	0		0	0	0	0		0	0	0	2		0	0	0	0
EIN_073130_intron1	GTAATAAATGAGCCAAAGCTAACAGATGTAATTAAAAAATAAACGAAATAGCATTGCAG	GTAG	0	0	0	0	0	2		0	0	0	0		0	0	0	2		0	0	0	0		0	0	0	0		0	0	0	0		0	0	0	0		0	0	0	0
EIN_073170_intron1	GTTTATAAATTTAGTTATATTTGAAATTATGGGATTACATTATTATATTGTATTGTATTATTAATAAATAACTAATAATTGTTTCAATAATTTATATTAAATTATTTTAATTGTTTTAATTACATTTTATAATACTTTTTTATTGTATTGTTAAATAATATAGTTGACTTATTGTAGTGCATTAATATTTTTTTTATTTTAGAAGCAAAAAAAAG	GTAG	0	0	0	0	0	0		0	0	0	0		0	0	0	0		0	0	0	0		0	0	0	0		0	0	0	0		0	0	0	0		0	0	0	0
EIN_073200_intron1	GTTCATCTATTTTTGGAACTTCACAACTTAAAAACACTGCGAATTATTTCAAG	GTAG	0	0	0	0	0	0		0	0	0	0		0	0	0	0		0	0	0	0		0	0	0	0		0	0	0	0		0	0	0	0		0	0	0	0
EIN_074320_intron1	GTTAATGAGACTTTTAATATTGAATATATGAATTAAAATGAAATAGATGACACATTTTTATTTCAATATCATGGTTTATTAACAACAAAATATAACAATTGATAGTTTAATTATTTTTACATATTTTTATTACTAG	GTAG	0	0	0	0	0	0		0	0	0	0		0	0	0	0		0	0	0	0		0	0	0	0		0	0	0	0		0	0	0	0		0	0	0	0
EIN_074630_intron1	GTGTATTTACACGAGAATGGGATACTACACAGAGACATCAAACCAG	GTAG	0	0	0	0	0	0		0	0	0	0		0	0	0	0		0	0	0	0		0	0	0	0		0	0	0	0		0	0	0	0		0	0	0	0
EIN_074830_intron1	GTTTGTCGCTGTTTACTTGTTTGAAACACTTTTATGAGAATTATTCATTTGTAG	GTAG	0	0	0	0	0	0		0	0	0	0		0	0	0	0		0	0	0	0		0	0	0	0		0	0	0	0		0	0	0	0		0	0	0	0
EIN_074930_intron1	GTGTGGTTTTCACATTCTAAAAGTACATTGACTTCAATTTCAAATGTTTTAAAAACAAG	GTAG	0	0	0	0	0	0		0	0	0	0		0	0	0	0		0	0	0	0		0	0	0	0		0	0	0	0		0	0	0	0		0	0	0	0
EIN_075230_intron1	GTGTTGAAAAGTGGGTTTGCTTGTGAATTTTCATATATTTAACACCACAG	GTAG	0	0	0	0	0	0		0	0	0	0		0	0	0	0		0	0	0	0		0	0	0	0		0	0	0	0		0	0	0	0		0	0	0	0
EIN_075770_intron1	GTTTGACATGTGTGAATTGACCACCTGGCTTGGTGTCAATTGGAGATAACTGTTTTGAATTTTGTTATTCACTTCAAG	GTAG	0	0	0	0	0	0		0	0	0	0		0	0	0	0		0	0	0	0		0	0	0	0		0	0	0	0		0	0	0	0		0	0	0	0
EIN_075890_intron1	GTTCGTTAAAATATGGAGAATTGTGTGATGACAAAAAG	GTAG	0	0	0	0	0	0		0	0	0	0		0	0	0	0		0	0	0	0		0	0	0	0		0	0	0	0		0	0	0	0		0	0	0	0
EIN_075890_intron2	GTTTTTTCATCATTCTTGTACTATTTGTTGTGTTAATGGTGACTATGTTTATAACGTTGAAAATCATCAAAAGAACAAAAGAACACGAAGAAAGGAAGAAGACGTGTCTTTTTACAATCAGCAAATCAAACATCACTTTTGAG	GTAG	0	0	0	0	0	0		0	0	0	0		0	0	0	0		0	0	0	0		0	0	0	0		0	0	0	0		0	0	0	0		0	0	0	0
EIN_075960_intron1	GTGTGTTTTAAATCAAGCAACTTTGAGTATCACTACAACAAGTAAAATTTATAAAAATGTCACTTATAAATACTTCGAAGAAAATGAACTACAATCTATAAATACAATTAATAAGCGAAAAAATCGAAATATAAAACAACAACAACACTCACTTGTGGAAATTTGCAAATTTCAAATTGTCTCACGTGTTTGTCAAGTAATAGTTATAACTACAG	GTAG	0	0	0	0	0	0		0	0	0	0		0	0	0	0		0	0	0	0		0	0	0	0		0	0	0	0		0	0	0	0		0	0	0	0
EIN_075970_intron1	GTTTGTTCTCGGTGATCTGCACACATTTTTAATTTCAAAAAATAACAAACAG	GTAG	0	0	0	0	0	0		0	0	0	0		0	0	0	0		0	0	0	0		0	0	0	0		0	0	0	0		0	0	0	0		0	0	0	0
EIN_075970_intron2	GTTTGTTAAGTATGACTTTCAATTGTATTTCCCAAAAAAACAATTGGAACTTAAAATTTACTTTTTTCAACCGATTGCCGAAATTAACAAGGGAAAAATATCAAATAAATTAACGAACTATAATACTTAAATTTTATCAGCAAAATTATGTGTTAAAAATTAATGTTGTCCAATAAAAACATTTCGTTGAATTAATCTATGACTGAATTTAAAAAAAAACATGCGTGACTTCTTTGCTTTACTTATTTGGAACACAAAAATATATTTTGTTCGAAATTTTTTGAAAGTATTTATTGTTGTGACAAAAAGGTTTAAAAATGACAAATAGGCAACAATTGGTACGGACTTTTCAACAAAAGTTTGAATTCTCATTTTTGTATTATAAAATAGAATTTGGTT…	GTAG	0	0	0	0	0	0		0	0	0	0		0	0	0	0		0	0	0	0		0	0	0	0		0	0	0	0		0	0	0	0		0	0	0	0
EIN_075970_intron3	GTTTGTTATTATAACAACACCACAAAATGTTTATGTTATTAGTTCTTCATTAGTTCATTTTTTATATATGTTTTGGGATATAACGGCGATTCACAAAAAG	GTAG	1	0	0	0	0	0		1	0	0	0		0	0	0	0		0	0	0	0		0	0	0	0		1	0	0	0		1	0	0	0		1	0	0	0
EIN_075970_intron4	GTTTGTTTTAATTTTTTTAAACTATATTAATATCGACCAATATTTTCATTGATACATGATATTTTAGACAATATTACTCTCATGTTTTACTCAATTTGCCTAAGATATAATATTTTAACTCAAACCCCCTAAATTTGAATATAAAAAGCCTGACGAAACAG	GTAG	1	0	0	0	0	0		1	0	0	0		0	0	0	0		0	0	0	0		0	0	0	0		1	0	0	0		1	0	0	0		1	0	0	0
EIN_076040_intron1	NNNNNNNNNNNNNNNNNNNNNNNNNNNNNNNNNNNNNNNNNNNNNNNNNNNNNNNNNNNNNNNNNNNNNNNNNNNNNNNNNNNNNNNNNNNNNNNN	N	0	0	0	0	0	0		0	0	0	0		0	0	0	0		0	0	0	0		0	0	0	0		0	0	0	0		0	0	0	0		0	0	0	0
EIN_076050_intron1	GTTTGTTCTATTTTTACCAAATGAGTTTTATTTATGAAGTCAAAAATGACGGATAGTTATTATTGGTTTGACATGTATGATCAAATTTAATAATTTAATTATTTGTTTATTTGAGTTATTTATAGTTTTCTAACTCGTAG	GTAG	0	0	0	0	0	0		0	0	0	0		0	0	0	0		0	0	0	0		0	0	0	0		0	0	0	0		0	0	0	0		0	0	0	0
EIN_076160_intron1	GTTTGTCCAGCATGTTGGGCAGGAACATATTCAATTCAAAATAG	GTAG	0	0	0	0	0	0		0	0	0	0		0	0	0	0		0	0	0	0		0	0	0	0		0	0	0	0		0	0	0	0		0	0	0	0
EIN_076170_intron1	GTTTTTGTCTCACAAAACAACAACACCATTCAACTCAATGTGGCGTGTTCACACTGTTTTGCAG	GTAG	0	0	0	0	1	7		0	0	0	0		0	0	0	0		0	0	0	6		0	0	0	0		0	0	0	0		0	0	0	1		0	0	0	0
EIN_076240_intron1	GTTTTACAATAACCTTTCTTGTATACATTTTCTCTTGTTTTTTAGCTTTGGTAACTGTGGCGTTCTGTGCTTCTTTCTTTTTAAAATTCNNNNNNNNNNNNNNNNNNNNNNNNNNNNNNNNNNNNNNNNNNNNNNNNNNNNNNNNNNNNNNNNNNNNNNNNNNNNNNNNNNNNNNNNNNNNNNNNNNNNTAGCTTCTGACGTGTAACTTTGGCTCCAAGTCTTAAGGTTTCTTTGTAAACTTATGTTTCATTACTCTTTTCTTTTCAAATATTTTCTGTAAATCAACCTTTTGAGCAGTTAACAATTTAACAAACTTTCCATTTGTTCTTTATATTCACCAAATTCGTATTTATTTTACATCACTTCTTGATTTTTTTCCACACATTTCTTTTTCTGGA…	GTNAG	0	0	0	0	0	0		0	0	0	0		0	0	0	0		0	0	0	0		0	0	0	0		0	0	0	0		0	0	0	0		0	0	0	0
EIN_076260_intron1	GTTTTGATCCGAACATCGTTATACTTTGACGTNNNNNNNNNNNNNNNNNNNNNNNNNNNNNNNNNNNNNNNNNNNNNNNNNNNNNNNNNNNNNNNNNNNNNNNNNNNNNNNNNNNNNNNNNNNNNNNNNNNNTAATTGTTCGATCTTCATTTAAAAAATTACATTAGAG	GTNAG	0	0	0	0	0	0		0	0	0	0		0	0	0	0		0	0	0	0		0	0	0	0		0	0	0	0		0	0	0	0		0	0	0	0
EIN_076270_intron1	GTTTTAATTTGCATTATGTATTTTTATAATTGAATGAAATGATTTTCGTGTTTTTGTGTTTTTTTCTAATAGTTTATATACTATATATTATCAATTAAAAACAAATATTTTTTTGTCAAAAAGTCTATCGATCTTTTTCTAAGTTCATTTTTGTTGAAAAATTAACTGTATTATCGAACTATTGATTTTTATTAAAATATATTAACAATTGTAATAATTGTTTTTTTAACAAAGATATATTAATTAATTATTGAAAACAATTGTTAAAACATCTAATTTATCAAATATTATTGGATTAAATAAAAAAATTTGTTATTATTTTAGTGTTTGTTTCAAATAATTTTTGTTTAATGGAAACATAAAAATAAACAATATTTGCTTATAATACCGAATAGAATT…	GTAG	0	0	0	0	0	0		0	0	0	0		0	0	0	0		0	0	0	0		0	0	0	0		0	0	0	0		0	0	0	0		0	0	0	0
EIN_076300_intron1	GTTATCTGNNNNNNNNNNNNNNNNNNNNNNNNNNNNNNNNNNNNNNNNNNNNNNNNNNNNNNNNNNNNNNNNNNNNNNNNNNNNNNNNNNNNNNNNNNNNNNNNNNNNGATTTCGATAAGGAAAGTAATGATGTTAGACAAG	GTNAG	0	0	0	0	0	0		0	0	0	0		0	0	0	0		0	0	0	0		0	0	0	0		0	0	0	0		0	0	0	0		0	0	0	0
EIN_077590_intron1	GTTTATGATGAAGGCTTTGAGTGTGTAATTTCTAATCAAAAAGGTTAAGCTTATATAGAATTGTACCACGAAATATGTACATTAAATGATAAAAAGGTTAGATCTCTATTCTGTATAATCCAATAATTGAATAAGGGAAAGATTCAATTATAATAATTGTACTAGTTTACCAAAAACCACACAAATCGCATTCGGAGATTGTTTAG	GTAG	0	0	0	0	0	0		0	0	0	0		0	0	0	0		0	0	0	0		0	0	0	0		0	0	0	0		0	0	0	0		0	0	0	0
EIN_077920_intron1	GTTTCATTCTCGGTATTAAATACAGAGTCTTCTTGTACACACCGTTCTGTTGTGCAAATTTGTTTTGAATAATCTCTAATATCATTAATTGTNNNNNNNNNNNNNNNNNNNNNNNNNNNNNNNNNNNNNNNNNNNNNNNNNNNNNNNNNNNNNNNNNNNNNNNNNNNNNNNNNNNNNNNNNNNNNNNNNNNNCAACTGCACAACATGCACACAACCCGAAAAATGTTCATCCTGTGTTAAAAACAAAGTTTTATTTGAAAG	GTNAG	0	0	0	0	0	0		0	0	0	0		0	0	0	0		0	0	0	0		0	0	0	0		0	0	0	0		0	0	0	0		0	0	0	0
EIN_078350_intron1	GTTTAAAAAAGATATTGTGCCAAGGAATGTTAAACTTGACAAAGCTGATATGAAGTCACGAGAAGACTAAGAACATATTGAGGAACTCCAAGGTGATATTAAGAGAGGAAAGGAAGACTTGAGCAAGTTAACCACTGAGTACAAGAAACTTGAAGCTGATAATCAAAGACTTCAAG	GTAG	0	0	0	0	1	64		0	0	0	34		0	0	0	1		0	0	0	1		0	0	0	26		0	0	0	0		0	0	0	2		0	0	0	0
EIN_078360_intron1	GTAAGAAATACCAAGTCGACACTCAACCTCACTCGCATGACACCATTTAAAGATTCATCTTGAATTACTTTTTCTGTGAG	GTAG	0	0	0	0	0	0		0	0	0	0		0	0	0	0		0	0	0	0		0	0	0	0		0	0	0	0		0	0	0	0		0	0	0	0
EIN_078360_intron2	GTTTTTTCTAATCAAATATAATTAAATAAATTATATTTATTTAATTTATAGTAAACATTACCATATATTTTATTATATTATTATCAATAAAGTATTATTTATATTAATAAAAAAATTAGTAAATAAGTAAAATTGAAAAATTCAAATAAAACTAAG	GTAG	0	0	0	0	0	0		0	0	0	0		0	0	0	0		0	0	0	0		0	0	0	0		0	0	0	0		0	0	0	0		0	0	0	0
EIN_078360_intron3	GTTCTTGACTGTAGAATCTAACCACAAAGAACAACTTGATGATCTAATGAAAAAATTGAGAATGACCACACTTCATTAGATGCATTCTTCCAAATACATACACAGAAGAG	GTAG	0	0	0	0	0	0		0	0	0	0		0	0	0	0		0	0	0	0		0	0	0	0		0	0	0	0		0	0	0	0		0	0	0	0
EIN_078390_intron1	GTATCNNNNNNNNNNNNNNNNNNNNNNNNNNNNNNNNNNNNNNNNNNNNNNNNNNNNNNNNNNNNNNNNNNNNNNNNNNNNNNNNNNNNNNNNNNNNNNNNNNNNACAATTATGAAG	GTNAG	0	0	0	0	0	0		0	0	0	0		0	0	0	0		0	0	0	0		0	0	0	0		0	0	0	0		0	0	0	0		0	0	0	0
EIN_078530_intron1	GTAATTTGGTATTAAACCAAAACTATTTATATTAGTTATATTGTTATAATTTAATAG	GTAG	0	0	0	0	0	0		0	0	0	0		0	0	0	0		0	0	0	0		0	0	0	0		0	0	0	0		0	0	0	0		0	0	0	0
EIN_078530_intron2	GTTATTAAAAATAACTTATTTTAAACTAGTTTCTACTATTTGAACTACNNNNNNNNNNNNNNNNNNNNNNNNNNNNNNNNNNNNNNNNNNNNNNNNNNNNNNNNNNNNNNNNNNNNNNNNNNNNNNNNNNNNNNNNNNNNNNNNNNNNATTATAATTCTTTTAACGAAATAAATTTAATTATAG	GTNAG	0	0	0	0	0	0		0	0	0	0		0	0	0	0		0	0	0	0		0	0	0	0		0	0	0	0		0	0	0	0		0	0	0	0
EIN_079500_intron1	GTTTGACAACGTAATATTAAATTAAAAGACAAATTATTTTTTTGAATTTTAATTTACAACACGTTATTTATTCAAATTCATCTTTTTGTGATAAATTAATTCTTTAATTATAAACGATTTGGTCACTTTAAAAATACATAAAAACTATAACCATAAAAAGCAATTTAACGTTATGAGTGTTAAATAAATTATTAG	GTAG	0	0	0	0	0	0		0	0	0	0		0	0	0	0		0	0	0	0		0	0	0	0		0	0	0	0		0	0	0	0		0	0	0	0
EIN_079500_intron2	GTCTGTTTTCTATTTAACTATATTCTAAAAATATAACAAAGAAAAG	GTAG	0	0	0	0	0	0		0	0	0	0		0	0	0	0		0	0	0	0		0	0	0	0		0	0	0	0		0	0	0	0		0	0	0	0
EIN_079840_intron1	GTTGTTCACAACTNNNNNNNNNNNNNNNNNNNNNNNNNNNNNNNNNNNNNNNNNNNNNNNNNNNNNNNNNNNNNNNNNNNNNNNNNNNNNNNNNNNNNNNNNNNNNNNNNNNNTTTGCTTTTGCCATTGTTTGAAACTAAAAAGTGTAATTTTCCCAGAAAGTGTATTAGAAG	GTNAG	0	0	0	0	0	0		0	0	0	0		0	0	0	0		0	0	0	0		0	0	0	0		0	0	0	0		0	0	0	0		0	0	0	0
EIN_080040_intron1	GTATGTTCAAGTCATCAAACATTAACAAAAAGAGTAAGCGAATTCTCAAATAG	GTAG	0	0	0	0	0	1		0	0	0	0		0	0	0	0		0	0	0	1		0	0	0	0		0	0	0	0		0	0	0	0		0	0	0	0
EIN_080140_intron1	GTTACTCTAAACAAGTATTTAATTTAAATTGTGTTTAAAATTACAAAATAATGAGTTTAAAATGTGTTTTAAAAAGTATGAATGGATAG	GTAG	0	0	0	0	0	0		0	0	0	0		0	0	0	0		0	0	0	0		0	0	0	0		0	0	0	0		0	0	0	0		0	0	0	0
EIN_080150_intron1	GTTGGTCAGAAAATGCGGTCGACACTCGTCATGGCAATGTATGAAAG	GTAG	0	0	0	0	0	0		0	0	0	0		0	0	0	0		0	0	0	0		0	0	0	0		0	0	0	0		0	0	0	0		0	0	0	0
EIN_080270_intron1	GTTTGTTACTTTTTACTTGGGTTACAATTAGACAAGTTAGGCTCAAATCAAATAGTTTGCCATATTATAAATGGTTTTGGCAAATGGTTTCAAAACTAATATAAATAGTATATATAACATAATTTAGTATTATTGAAATTTTTCTATTAAAAAGTTTTAGATTATTATATTATTATATTATTATATTATTATTATATTATTATATTATTATATTATTATATTATTTAAACTATATTTTACCATTTACTCAATTTTGTCGTTTGAGTCTAATTTGTAATACTATAAGTTTATTGACACAGAG	GTAG	1	0	0	0	0	0		0	0	0	0		1	0	0	0		1	0	0	0		0	0	0	0		0	0	0	0		0	0	0	0		0	0	0	0
EIN_080270_intron2	GTTTGTTTATGATAGGATTATTAAAAATTATTAATATAATATAACCATAATAGAAATATAATATAACTATAATATTATAATATTAAAATAAAACTATATAAATAGTTTAATAAATAATAACAAGAAG	GTAG	1	0	0	0	0	0		0	0	0	0		1	0	0	0		0	0	0	0		0	0	0	0		0	0	0	0		0	0	0	0		0	0	0	0
EIN_080330_intron1	GTTTGTTGTTTACAATCCGTAGCAACAGATATAATTTTGTTGTGGATATATATGATTTATAAACATGAAATACCGTAACTTAGAATGACAGACATGAATAGAACTCTTTGAAAAACAATTGCTATATTTAAACTATTCGATATAGAAAAAGAATAACACCATAG	GTAG	1	0	0	0	0	0		1	0	0	0		0	0	0	0		0	0	0	0		0	0	0	0		0	0	0	0		0	0	0	0		0	0	0	0
EIN_080330_intron2	GTTTGTTTTTGTTATTCATAATGTTATATATAACATTTTAATATTGTTATATATAACATTTTGTTTATAATGTTATTGAATTCAGACCCAG	GTAG	1	0	0	0	0	0		1	0	0	0		1	0	0	0		1	0	0	0		0	0	0	0		1	0	0	0		1	0	0	0		0	0	0	0
EIN_080350_intron1	GTTTGTATTATTAATAGTATAATTTTAATATAATATATATAATATTTAATATATATAATTATTAATTACTTTATTAATGTATTGAATCAAAG	GTAG	1	0	0	0	0	0		1	0	0	0		1	0	0	0		1	0	0	0		1	0	0	0		1	0	0	0		1	0	0	0		0	0	0	0
EIN_080400_intron1	GTGTGTTCTTTTATATCTAATACTTTTATATTATAGTAATATAAGAATATATTATACTATATTATACTATATTTATTGAATAAATAATACTATTAAGGTATATTCGTTAATAATTTAACTCCCTAATTGACTCGTTAATATATTATGAGGTATTTAGTGGAGTCTTCAAGTAATATACGATCAATTGACAACATAG	GTAG	1	0	0	0	0	0		0	0	0	0		0	0	0	0		1	0	0	0		1	0	0	0		1	0	0	0		1	0	0	0		0	0	0	0
EIN_080400_intron2	GTAAGATACTGTTTTTTTGTTTGAGAATGTTTGTTATACACTTCTATATATTATTATTATTATTATTATTATACTAAAATATATTATTATACTTTATATTTATTTAAGAGTGTTAACGTGATAG	GTAG	0	0	0	0	0	0		0	0	0	0		0	0	0	0		0	0	0	0		0	0	0	0		0	0	0	0		0	0	0	0		0	0	0	0
EIN_080400_intron3	GTTATGATTTTTAAAATTAATAATTGTTATTTATAATCATTTATGAGACAAAAATGATACACAAACATGAATACCCCCATAAGGAGTATTTCCAATATTTGCAATAATTTCATAGTAAG	GTAG	0	0	0	0	0	0		0	0	0	0		0	0	0	0		0	0	0	0		0	0	0	0		0	0	0	0		0	0	0	0		0	0	0	0
EIN_080420_intron1	GTTTGTGTCTCACATCTTCTTTTTCACACTCAAATTAGAGTCAACTCTATTCTATTTAAAGTATTCCATATCAAATAGTTTAATTAATAATAAAATAACTAGTAG	GTAG	0	0	0	0	0	0		0	0	0	0		0	0	0	0		0	0	0	0		0	0	0	0		0	0	0	0		0	0	0	0		0	0	0	0
EIN_080420_intron2	GTTTGTGTTTTTCTATATATATAACTATATATTTTATAGTATGCTATTGGATTGTTTATTATAAAAGTATAGAAATGAGGAGAGTAACAAGTAG	GTAG	1	0	0	0	0	0		0	0	0	0		0	0	0	0		0	0	0	0		0	0	0	0		0	0	0	0		1	0	0	0		0	0	0	0
EIN_080420_intron3	GTTTGTTATTATACTATAATATTACAATAACAATACTATAATACAATAATAATACTATTATAATAAAAATAGAATAATATAATAACAACCAG	GTAG	1	0	0	0	0	0		0	0	0	0		0	0	0	0		1	0	0	0		0	0	0	0		0	0	0	0		1	0	0	0		0	0	0	0
EIN_080440_intron1	GTTTGTTCTGAATATATAAGAAGATTTCTATATATATATATATATATAGAATCAAACATCTCATCTTTAG	GTAG	1	0	0	0	0	0		1	0	0	0		1	0	0	0		1	0	0	0		1	0	0	0		1	0	0	0		1	0	0	0		0	0	0	0
EIN_080500_intron1	GTTTGTTATTTGTATATGGCTTTTAACTAATAAGAAATAACTTTGGTAGTATAGTTAAAATATAATTTGATCTATAG	GTAG	1	0	0	0	0	1		1	0	0	0		1	0	0	0		1	0	0	0		0	0	0	0		1	0	0	0		1	0	0	0		1	0	0	1
EIN_080510_intron1	GTTTTTACTCGTTATGTTAATATTTTTACTTATAATTAATGGTTAAAAGAGATGAGAATGAAACTATCGACTATAATATAG	GTAG	0	0	0	0	0	0		0	0	0	0		0	0	0	0		0	0	0	0		0	0	0	0		0	0	0	0		0	0	0	0		0	0	0	0
EIN_080550_intron1	GTAAGAACTAAAAAATTGACGCAAAAAGAGATCAGTAAGGGGGAGATTGTTAAGATTGACAAACAACTCATAGTGGCTGAACGAGAACAAACCGAAAAAGAAAGTGAAGAAAAACTTTTAGAAATTGAAAACCTCAACTACTCCCTATCCCAGATTGAGGACGAGATAATACAGGCAGAACGACAAATAGATACTGAAATTGAAATATTGGAAACTATTGATGAAAATTCTCGAATTTCCGAACAAAAAAATGAATTTTTGAAGAAGGAGCTTTATCGAAAAAG	GTAG	0	0	0	0	1	6572		0	0	0	33		0	0	0	26		0	0	0	256		0	0	0	540		0	0	0	4620		0	0	0	1039		0	0	0	58
EIN_080580_intron1	GTTTGTTATATTTTTTTTAACACTCATGAGTAATATAATAACACATAG	GTAG	1	0	0	0	0	0		0	0	0	0		0	0	0	0		1	0	0	0		0	0	0	0		0	0	0	0		1	0	0	0		0	0	0	0
EIN_080580_intron2	GTTTGTTGCTCTTTGCTTATTAAATTACTCAAGTATTCTATTTATCTATATTTATAGTTTAATAATAGTGTCACTATAGTTCTATTTTTAGTTAGAATACACTACTGAAGCATCTAACTCTATTTATATACATAATAGAAACTATTGATGACGATATATGACTATCAATTTCGTGGTATTCATTATTTAACATGTGATATATACAAACAAGTGAATATAACAAAATGAAGAGATCATGACACCTAG	GTAG	1	0	0	0	0	0		0	0	0	0		0	0	0	0		0	0	0	0		0	0	0	0		0	0	0	0		1	0	0	0		0	0	0	0
EIN_080620_intron1	GTTTGCTTTTTGAGGGGGGAGAGTCTTCGAATTAAACAAATCGTGTGACACACAG	GTAG	0	0	0	0	0	0		0	0	0	0		0	0	0	0		0	0	0	0		0	0	0	0		0	0	0	0		0	0	0	0		0	0	0	0
EIN_080620_intron2	GTTTGTTGATATTATTGATACTATTAAAATAGAACTACACTTTTTAAAATATAATTTGATCGTTTTTAATACTTTTAAATTATAAAATATAGTATTAAATACAAAACTGATAAGAAG	GTAG	0	0	0	0	0	0		0	0	0	0		0	0	0	0		0	0	0	0		0	0	0	0		0	0	0	0		0	0	0	0		0	0	0	0
EIN_080640_intron1	GTTTGTCACTAGAGTATAATAATATAGTTTAATATAGTATAGTTTAATATAGTATAATATAATTTAAATAACACAGAG	GTAG	1	0	0	0	0	0		0	0	0	0		1	0	0	0		1	0	0	0		0	0	0	0		0	0	0	0		0	0	0	0		0	0	0	0
EIN_080660_intron1	GTTTGTTTCTTTCACTTTTGAAACACGGCGTTTGCACAACAAGTGAACAACATGACAAATAG	GTAG	1	0	0	0	0	4		1	0	0	0		1	0	0	2		1	0	0	0		1	0	0	0		0	0	0	0		0	0	0	2		0	0	0	0
EIN_080670_intron1	GTTTGTTTTACTATTTAATTATTATTTAATTACTATTATAAGTAGTATTAATATAAAATTCATTTGAACTTCATGATAATACTTCATCACTCTTCAAGTAACAATTAAG	GTAG	1	0	0	0	0	0		0	0	0	0		1	0	0	0		0	0	0	0		0	0	0	0		0	0	0	0		0	0	0	0		0	0	0	0
EIN_080710_intron1	GTTTGTGTTTATTAAGCTAAAAAAATATAACAAGAAG	GTAG	0	0	0	0	0	0		0	0	0	0		0	0	0	0		0	0	0	0		0	0	0	0		0	0	0	0		0	0	0	0		0	0	0	0
EIN_080710_intron2	GTTTGGTTCTTTACTTATTATGGAATATCTTACACAATACACTCTTCACAAAGACTCAATTTGAATAAGATTTTTGGATTCAAAGAAGAACTAACAGACAG	GTAG	0	0	0	0	0	0		0	0	0	0		0	0	0	0		0	0	0	0		0	0	0	0		0	0	0	0		0	0	0	0		0	0	0	0
EIN_080730_intron1	GTTTGTCAAACATAATACATAAAGAACACATAAATAACAATTAG	GTAG	0	0	0	0	0	0		0	0	0	0		0	0	0	0		0	0	0	0		0	0	0	0		0	0	0	0		0	0	0	0		0	0	0	0
EIN_080730_intron2	GTTTGTTTTCAAATGTTTTAGAAGTGTGGAGACTCTATAGTTAGAGCATTCCAATTGCTATTAAAACAGTCAAACTAACAACTTATAATAATTAACTATTTAG	GTAG	0	0	0	0	0	0		0	0	0	0		0	0	0	0		0	0	0	0		0	0	0	0		0	0	0	0		0	0	0	0		0	0	0	0
EIN_080770_intron1	GTTTGTTGGTCTTTTTTATATCGACTTGAGTGTGACAAGAAATAACAAAGGAG	GTAG	0	0	0	0	0	0		0	0	0	0		0	0	0	0		0	0	0	0		0	0	0	0		0	0	0	0		0	0	0	0		0	0	0	0
EIN_080770_intron2	GTTTGTTATTTTTTTATTGCAATAAAAAATCGGAATTGAAAAAATTGAACAAGTGATTAATTAATAG	GTAG	1	0	0	0	0	0		1	0	0	0		0	0	0	0		0	0	0	0		1	0	0	0		1	0	0	0		1	0	0	0		1	0	0	0
EIN_081240_intron1	GTTTTCTATCGCATATTGCTTTAAAATTATCGACAATGATAAACTATATTTAATAATTGTTTTACTATAATATAATAG	GTAG	0	0	0	0	0	0		0	0	0	0		0	0	0	0		0	0	0	0		0	0	0	0		0	0	0	0		0	0	0	0		0	0	0	0
EIN_081260_intron1	GTTTGTGAATAATTTTAATAATTAATAAATTAATTAATAAATTATTAATTAAATTATTAATTAAATTAAATGTGTAAGACTTACAATCAG	GTAG	1	0	0	0	0	0		1	0	0	0		1	0	0	0		1	0	0	0		0	0	0	0		0	0	0	0		0	0	0	0		0	0	0	0
EIN_081290_intron1	GTTTCTTTACCATCCGTCCCAAAACGAGGAACTGCTCCATCACTTCCAACACGACAAACAAAATTCCAAACGAACATTTTTAACATCCCACAAACAAAAG	GTAG	0	0	0	0	1	26		0	0	0	1		0	0	0	24		0	0	0	1		0	0	0	0		0	0	0	0		0	0	0	0		0	0	0	0
EIN_081420_intron1	GTTTGTTGCGTATAGTTTATTTTACTATACATTTTCTATTAAATATAATAATAATGAAATAG	GTAG	0	0	0	0	0	0		0	0	0	0		0	0	0	0		0	0	0	0		0	0	0	0		0	0	0	0		0	0	0	0		0	0	0	0
EIN_081420_intron2	GTTTGTTTCATGTACTATTAGGATCTATTTAATGTATTATAATATATAGTTTCTATTAACTTGTTTAATGTGTAG	GTAG	0	0	0	0	0	0		0	0	0	0		0	0	0	0		0	0	0	0		0	0	0	0		0	0	0	0		0	0	0	0		0	0	0	0
EIN_081470_intron1	GTTTTGTATTTATACTAATAAGTTAATTATAATTTATCATTTGTTATTCTAATTGTTGAATCACTTTAACGTAATAGTTTTTTATAATAATTAGATAATTCAAAGAATTTACTAGAACTGAATTATTAAAAAACAATTAAAAGAACCATAG	GTAG	0	0	0	0	0	0		0	0	0	0		0	0	0	0		0	0	0	0		0	0	0	0		0	0	0	0		0	0	0	0		0	0	0	0
EIN_081490_intron1	GTTTGTTTCAATTCTTTTAAGAGTGAACTCGACTCATAGCAAG	GTAG	1	0	0	0	0	0		0	0	0	0		1	0	0	0		0	0	0	0		0	0	0	0		0	0	0	0		0	0	0	0		0	0	0	0
EIN_081490_intron2	GTTAGTGAAGATGAGGATGGGGCGCTTTCTATCGACCCAATAGCTATCATCCCGTTCATAGTCGAGTCACTTAAAG	GTAG	0	0	0	0	1	79		0	0	0	28		0	0	0	10		0	0	0	1		0	0	0	36		0	0	0	0		0	0	0	2		0	0	0	2
EIN_081490_intron3	NNNNNNNNNNNNNNNNNNNNNNNNNNNNNNNNNNNNNNNNNNNNNNNNNNNNNNNNNNNNNNNNNNNNNNNNNNNNNNNNNNNNNNNNNNNNNNNN	N	0	0	0	0	0	0		0	0	0	0		0	0	0	0		0	0	0	0		0	0	0	0		0	0	0	0		0	0	0	0		0	0	0	0
EIN_081500_intron1	GTTTGTGAGAGCATTTTTTCATGTTATTCCAATTGACAAATTGCACCTTTATTCATACCTTTTTACAACACAAAAACATTTGATAACACCATTTTAATCAATACATAAAAAAGCAAAATAACACATAG	GTAG	0	0	0	0	0	0		0	0	0	0		0	0	0	0		0	0	0	0		0	0	0	0		0	0	0	0		0	0	0	0		0	0	0	0
EIN_081520_intron1	GTTTGTCACCTCATTTTGAGTTGTAATATGAAACAAATAAAAAATAACATGTAG	GTAG	0	0	0	0	0	0		0	0	0	0		0	0	0	0		0	0	0	0		0	0	0	0		0	0	0	0		0	0	0	0		0	0	0	0
EIN_081520_intron2	GTTTGTTATTGTCGCGAATCGAAATGTTTGCTATCTGAGAACACAAGACAATATTCTGAAGAAGAGTCAAAGTCTCTTGTTTTCCACGAGTTAAGTGAAATATCAATTCGTGTGTTTTACAATTACATAATGAGTCATTCGATTGTTTGTTTCTTCTCTTCTACGCATTCCAGTTATAAATACCAATAAATAAGTATAATGACTTATACATAG	GTAG	0	0	0	0	1	6		0	0	0	0		0	0	0	6		0	0	0	0		0	0	0	0		0	0	0	0		0	0	0	0		0	0	0	0
EIN_081530_intron1	GTTTGTTTGATATGTTTAACACGACAGTTGGAATGACACAAAG	GTAG	1	0	0	0	0	0		1	0	0	0		1	0	0	0		1	0	0	0		1	0	0	0		1	0	0	0		1	0	0	0		0	0	0	0
EIN_081620_intron1	GTCATTTTACGACTTGATGACGTCCTTGCAATATTAATTCCAATACACAACAAACTANNNNNNNNNNNNNNNNNNNNNNNNNNNNNNNNNNNNNNNNNNNNNNNNNNNNNNNNNNNNNNNNNNNNNNNNNNNNNNNNNNNNNNNNNNNNNNNNNNNNTTTACTCGATGTCGTCACACAACAAATTGAGAAG	GTNAG	0	0	0	0	0	0		0	0	0	0		0	0	0	0		0	0	0	0		0	0	0	0		0	0	0	0		0	0	0	0		0	0	0	0
EIN_081620_intron2	GTTTGACATATTGGTCTNNNNNNNNNNNNNNNNNNNNNNNNNNNNNNNNNNNNNNNNNNNNNNNNNNNNNNNNNNNNNNNNNNNNNNNNNNNNNNNNNNNNNNNNNNNNNNNNNNNNGAG	GTNAG	0	0	0	0	0	0		0	0	0	0		0	0	0	0		0	0	0	0		0	0	0	0		0	0	0	0		0	0	0	0		0	0	0	0
EIN_081620_intron3	GTGAGCGGAACATGGGTATATTTGAG	GTAG	0	0	0	0	0	0		0	0	0	0		0	0	0	0		0	0	0	0		0	0	0	0		0	0	0	0		0	0	0	0		0	0	0	0
EIN_081630_intron1	GTTTGTTTTTCATCTTTTTTAGTTTCTTTAAATTTCGTAATTTTTTAGATACCAAGAATTAACCTTTTGATGCGAAATATCGACTGATCCCTAG	GTAG	1	0	0	0	0	0		0	0	0	0		1	0	0	0		0	0	0	0		0	0	0	0		0	0	0	0		0	0	0	0		0	0	0	0
EIN_081630_intron2	GTTTGCTTATCAATCCTTTCTTTCCACCATATTCAATCCTTTCACTCATTCTACTCCACATTAATAGTTACTTTTATTAAAACGATACTATGTTGATGTTTAAAATATATTTATAATATATTTTATTATCAATCAACAATAACCCACAAACTATACATATATAATAAGATAAACTATTTAAACAACTATAATAACGCCAAG	GTAG	1	0	0	0	0	0		0	0	0	0		1	0	0	0		0	0	0	0		0	0	0	0		0	0	0	0		0	0	0	0		0	0	0	0
EIN_081690_intron1	GTTTGTTTTTGTTTGAGTTTGATACATTTTATGTGACAAATTAG	GTAG	1	0	0	0	0	0		1	0	0	0		1	0	0	0		0	0	0	0		1	0	0	0		1	0	0	0		0	0	0	0		0	0	0	0
EIN_081690_intron2	GTTTTGCGATGGCGTTTTTGATGATAATTACCAGCCAACGGTTTGGTTTTATTTAGAAGAATGAATATAGTTATGTTAATAGAATTATATAG	GTAG	0	0	0	0	1	189		0	0	0	18		0	0	0	21		0	0	0	55		0	0	0	50		0	0	0	37		0	0	0	6		0	0	0	2
EIN_081690_intron3	GTTTGTTTCTCGACCGAGTTGAGTGTATTTGATGATGTGAATAATCCGATGACTGACATGTAG	GTAG	1	0	0	0	0	1		1	0	0	0		1	0	0	0		1	0	0	0		1	0	0	0		1	0	0	0		0	0	0	1		0	0	0	0
EIN_081690_intron4	GTTTGTTGTTTTCTATTGGATGAGGGAAATAGTAGTTTATTAATTAGGAAACTAAAAACTTCAAGTAACAGAACAG	GTAG	1	0	0	1	0	8		1	0	0	0		1	0	0	0		1	0	0	7		1	0	0	0		1	0	0	0		0	0	0	1		0	0	0	0
EIN_081730_intron1	GTTTGTCTATGAATTTTTGTTATTCCTCAAGTCGAAAGTTTTCAACAGAAATAACTGTAAAG	GTAG	1	0	0	0	0	0		0	0	0	0		1	0	0	0		0	0	0	0		1	0	0	0		1	0	0	0		1	0	0	0		1	0	0	0
EIN_081730_intron2	NNNNNNNNNNNNNNNNNNNNNNNNNNNNNNNNNNNNNNNNNNNNNNNNNNNNNNNNNNNNNNNNNNNNNNNNNNNNNNNNNNNNNNNNNNNNNNNN	N	0	0	0	0	0	0		0	0	0	0		0	0	0	0		0	0	0	0		0	0	0	0		0	0	0	0		0	0	0	0		0	0	0	0
EIN_081750_intron1	GTATGAGACGTGTATGTCAACTTTATTGTAG	GTAG	0	0	0	0	0	0		0	0	0	0		0	0	0	0		0	0	0	0		0	0	0	0		0	0	0	0		0	0	0	0		0	0	0	0
EIN_081760_intron1	GTTTGTATTTAAATTATACTTATAATAATAATTATTATAAGTATTAATTAATTAG	GTAG	0	0	0	0	0	0		0	0	0	0		0	0	0	0		0	0	0	0		0	0	0	0		0	0	0	0		0	0	0	0		0	0	0	0
EIN_081790_intron1	GTTTGTGTTTTTTTGGCTTAAAACACATCACAAACTTACAATAAG	GTAG	1	0	0	1	0	10		0	0	0	0		1	0	0	0		1	0	0	4		0	0	0	3		0	0	0	3		0	0	0	0		0	0	0	0
EIN_081800_intron1	GTTTGTTTGTAACATTTCGTTTTTAAACTTGATAACAAGCAG	GTAG	1	0	0	0	0	0		0	0	0	0		0	0	0	0		1	0	0	0		0	0	0	0		1	0	0	0		1	0	0	0		0	0	0	0
EIN_081810_intron1	GTTTGTTATAGTTTATTTTTAATACAATCAACTTATACAATTAACAAATAG	GTAG	0	0	0	0	0	0		0	0	0	0		0	0	0	0		0	0	0	0		0	0	0	0		0	0	0	0		0	0	0	0		0	0	0	0
EIN_081810_intron2	GTTTGTTTACTATTTCAATACAAATACTAATAATTATTTCAAATAGTATTATTTTAATATAAAATAGTAATACACAG	GTAG	0	0	0	0	0	0		0	0	0	0		0	0	0	0		0	0	0	0		0	0	0	0		0	0	0	0		0	0	0	0		0	0	0	0
EIN_081820_intron1	GTAGTCCANNNNNNNNNNNNNNNNNNNNNNNNNNNNNNNNNNNNNNNNNNNNNNNNNNNNNNNNNNNNNNNNNNNNNNNNNNNNNNNNNNNNNNNNNNNNNNNNNNNNGGTCGAG	GTNAG	0	0	0	0	0	0		0	0	0	0		0	0	0	0		0	0	0	0		0	0	0	0		0	0	0	0		0	0	0	0		0	0	0	0
EIN_082150_intron1	GTTTCAATGNNNNNNNNNNNNNNNNNNNNNNNNNNNNNNNNNNNNNNNNNNNNNNNNNNNNNNNNNNNNNNNNNNNNNNNNNNNNNNNNNNNNNNNNNNNNNNNNNNNNTTTGTAAGATCTCAATTCCTGTATAACATGTAAACCGGAATTCTTTTTAATACCATCAGAATCGTTGGTGTGTCAAAATTATTCAAG	GTNAG	0	0	0	0	0	0		0	0	0	0		0	0	0	0		0	0	0	0		0	0	0	0		0	0	0	0		0	0	0	0		0	0	0	0
EIN_082630_intron1	GTTTGAGGCGTGTAACAAACTGAAGTACTTTGTGATTGATGCGGACGACGTGAAG	GTAG	0	0	0	0	0	2		0	0	0	0		0	0	0	2		0	0	0	0		0	0	0	0		0	0	0	0		0	0	0	0		0	0	0	0
EIN_082740_intron1	GTTACACCAAATACAACAAAACTGAATTATAACGTCGAGTTTCCTCTTAATAGTACAAG	GTAG	0	0	0	0	0	0		0	0	0	0		0	0	0	0		0	0	0	0		0	0	0	0		0	0	0	0		0	0	0	0		0	0	0	0
EIN_082980_intron1	GTTTGTTTCTTGATATCAGTTGTTCTTAGTGTAATGACACAAAG	GTAG	1	0	0	0	0	3		0	0	0	0		1	0	0	0		0	0	0	0		0	0	0	0		0	0	0	0		1	0	0	3		1	0	0	0
EIN_083000_intron1	GTTTATTTCTATATTACTTTTATTAATATCTGTATAGTACATTAATTATCATTACTTATTTATATAATGTATTATAATTTTATCAAATATATATTATATTAAATATTACTATAATTGAATATATTATCTATAGTTACGGAATAACAAAGAG	GTAG	0	0	0	0	0	0		0	0	0	0		0	0	0	0		0	0	0	0		0	0	0	0		0	0	0	0		0	0	0	0		0	0	0	0
EIN_083010_intron1	GTTTGTTATTATTAGTATATTAATAAAACTAATACAGTATAATATTACTACACTGTATTAGAGTTAATAATTTTAATTATATATTATAGTATATCATTAACTCAAAG	GTAG	0	0	0	0	0	0		0	0	0	0		0	0	0	0		0	0	0	0		0	0	0	0		0	0	0	0		0	0	0	0		0	0	0	0
EIN_083370_intron1	GTTTGTGTATAGAACTATTATTAATAGAATATATATAGTATACTTCATGTACTATATTTTCTAATATATTTTATTATATATTAATGAACAG	GTAG	1	0	0	0	0	0		0	0	0	0		1	0	0	0		0	0	0	0		1	0	0	0		0	0	0	0		1	0	0	0		0	0	0	0
EIN_083390_intron1	GTTTGCTTATGGAAACAATAGTTTTGAGAACAACTCACACTTAG	GTAG	1	0	0	0	0	0		0	0	0	0		0	0	0	0		0	0	0	0		1	0	0	0		0	0	0	0		0	0	0	0		0	0	0	0
EIN_083390_intron2	GTTTGTTTCAAAGTCTCGAAACTATAATTTAAAAGTGGTACATAGATTCATGTGTTTACCCTTCTTTGGTAACAACGGATATCACAAAATTTACTTTTAG	GTAG	0	0	0	0	0	1		0	0	0	0		0	0	0	0		0	0	0	0		0	0	0	0		0	0	0	0		0	0	0	0		0	0	0	1
EIN_083430_intron1	GTTTTGTTGAAATGAGTACATCTGATAATTATATTATAAATTATTAAGAGTATAG	GTAG	0	0	0	0	0	0		0	0	0	0		0	0	0	0		0	0	0	0		0	0	0	0		0	0	0	0		0	0	0	0		0	0	0	0
EIN_083440_intron1	GTTTGTCTTTGAATAGTTACAATTACTATAAATTAGTTATTGAAACGAGTACTTATGATTTGTGTCGCCAACAAACTGACAGACAG	GTAG	1	0	0	0	0	0		1	0	0	0		0	0	0	0		0	0	0	0		0	0	0	0		0	0	0	0		0	0	0	0		0	0	0	0
EIN_083490_intron1	GTTTGTTCCACTGATTGAATTAATTCTAAAAGCGTACTATATATTTACTATATTTAACTAGAACACCCACTCACAAGAAG	GTAG	0	0	0	0	0	0		0	0	0	0		0	0	0	0		0	0	0	0		0	0	0	0		0	0	0	0		0	0	0	0		0	0	0	0
EIN_083490_intron2	GTTTGTTCTATGTAATAGGATGTAATAGTTATAGTAATAGTACTACTCTTCAATTATTTAACTCTATTCAATAGTAACAATTAG	GTAG	1	0	0	0	0	0		0	0	0	0		1	0	0	0		1	0	0	0		0	0	0	0		1	0	0	0		0	0	0	0		0	0	0	0
EIN_083510_intron1	GTTTGTTACGTTGAGTCATTTTAATAATTGAATTGCAAATGGTCAACATAGTAACCAAAAG	GTAG	1	0	0	0	0	2		0	0	0	0		0	0	0	0		1	0	0	2		0	0	0	0		0	0	0	0		0	0	0	0		0	0	0	0
EIN_083530_intron1	GTTTGTTCTTCACCACTCTTTCATTACTTTGTGATGTAATTTAGTATTACTTTTGTATCAAAGTAGTCATCGAAAG	GTAG	1	0	0	1	0	76		1	0	0	0		1	0	0	0		1	0	0	0		1	0	0	53		0	0	0	22		0	0	0	1		1	0	0	0
EIN_083570_intron1	NNNNNNNNNNNNNNNNNNNNNNNNNNNNNNNNNNNNNNNNNNNNNNNNNNNNNNNNNNNNNNNNNNNNNNNNNNNNNNNNNNNNNNNNNNNNNNNN	N	0	0	0	0	0	0		0	0	0	0		0	0	0	0		0	0	0	0		0	0	0	0		0	0	0	0		0	0	0	0		0	0	0	0
EIN_083630_intron1	GTTTGTTGTGTCTTTCTTCATATAATAATGACCAAATGACATCATAACATTCAG	GTAG	1	0	0	1	0	34		0	0	0	0		0	0	0	0		0	0	0	1		1	0	0	0		0	0	0	33		0	0	0	0		0	0	0	0
EIN_083630_intron2	GTTTGTGTTGTCTCTTCAATAACTCCGTTTCACTGTCTAAGACGCAACCCACACTCACACACAG	GTAG	1	0	0	0	0	0		0	0	0	0		0	0	0	0		0	0	0	0		1	0	0	0		0	0	0	0		0	0	0	0		0	0	0	0
EIN_083670_intron1	GTTTGTTTTTTCTACTTTTGTTACTATTAATTGCACTCTTTTTAGATATGACAAATAG	GTAG	1	0	0	0	0	3		1	0	0	0		1	0	0	3		1	0	0	0		0	0	0	0		0	0	0	0		0	0	0	0		0	0	0	0
EIN_083760_intron1	GTTTGTTGTGGTTTAATAGAATTTTTGATAATAATTTATTATAATTTATAATACAAGAAGGTGAGAGGGTGACATAATAG	GTAG	1	0	0	0	0	0		0	0	0	0		0	0	0	0		0	0	0	0		0	0	0	0		1	0	0	0		0	0	0	0		0	0	0	0
EIN_083760_intron2	GTTTGTTGTATGATTAACAGAAGAAATGAAGGAGTGACCAATAG	GTAG	1	0	0	0	0	0		0	0	0	0		0	0	0	0		0	0	0	0		0	0	0	0		1	0	0	0		0	0	0	0		0	0	0	0
EIN_083760_intron3	GTTTGTTTCTTGTGCATATGGTGAGTACAAACAACAAACAAATGATGTGTAG	GTAG	1	0	0	0	0	0		0	0	0	0		0	0	0	0		1	0	0	0		0	0	0	0		1	0	0	0		1	0	0	0		0	0	0	0
EIN_083760_intron4	GTTTGTTCTATTCATTCTGTTGTATAGCGTCGGATTGAAATACTCAATATAAG	GTAG	1	0	0	0	0	0		1	0	0	0		0	0	0	0		1	0	0	0		0	0	0	0		1	0	0	0		0	0	0	0		0	0	0	0
EIN_083760_intron5	GTTTGTCTTCTTAATTGCATACCATTACATTCTAATAGAAAG	GTAG	1	0	0	0	0	0		0	0	0	0		0	0	0	0		1	0	0	0		0	0	0	0		1	0	0	0		0	0	0	0		0	0	0	0
EIN_083790_intron1	GTTTGTTTATTCTGCTCGTCATTTTGAATATAACGATTTTAAAACAAACGCATTGGGATAAGATATATGGTAGGTTCTGGTGAGGTATTTCCATTTACTATATAATATTAATTTATAAATTATAATTTATAGTAAAAATACCACCATTACTCGAGACCATAGAATTTAGAAACTGTGATGTTCTGACGATTAG	GTAG	1	0	0	0	0	0		0	0	0	0		1	0	0	0		0	0	0	0		0	0	0	0		0	0	0	0		0	0	0	0		0	0	0	0
EIN_083800_intron1	GTTTGCTTCTAAACATCCTTTTCATGTCGAGTCTAGTTACTATATCATAATAGTTTTATAGTATAACAAGTATAGTTTTTATAAATAGAATTTGATAACAAATAG	GTAG	1	0	0	0	0	0		1	0	0	0		1	0	0	0		1	0	0	0		0	0	0	0		1	0	0	0		1	0	0	0		0	0	0	0
EIN_083820_intron1	GTTTGTTACTTTTTTGTCACATATTTTGGAACTCTATTGGTATCTGTAAATTCTGTTATATTCAAAGAACTTACACGATAG	GTAG	1	0	0	0	0	0		0	0	0	0		0	0	0	0		0	0	0	0		0	0	0	0		1	0	0	0		0	0	0	0		0	0	0	0
EIN_083840_intron1	GTTTGTTACTTATTTGTTGAGAGATAGACAATCAATATTGATACAACAG	GTAG	1	0	0	1	0	10		1	0	0	0		1	0	0	1		1	0	0	0		1	0	0	0		1	0	0	7		1	0	0	2		1	0	0	0
EIN_083840_intron2	GTTTGTTTATAACTTCATTGAAATGGTATTCAATTTCTTACTCACACAAAG	GTAG	1	0	0	1	0	18		1	0	0	0		1	0	0	2		1	0	0	0		1	0	0	0		1	0	0	13		1	0	0	3		1	0	0	0
EIN_083850_intron1	GTTTGTTTTAACACATTTAAACGTTCTTTAGTTGTGCTGAAGAGGTATTCACATATAG	GTAG	1	0	0	1	0	26		0	0	0	0		0	0	0	0		1	0	0	0		0	0	0	1		0	0	0	25		0	0	0	0		0	0	0	0
EIN_083860_intron1	GTTTGTTATTTATTTTACTTATATTATAGCTTTTTCTTACTTTAAATAGTAGAATTAACTGTGTAG	GTAG	1	0	0	0	0	0		0	0	0	0		1	0	0	0		0	0	0	0		0	0	0	0		0	0	0	0		0	0	0	0		0	0	0	0
EIN_083880_intron1	GTTTGTTATCACAGAGTTTTTAAATTAACGTTCAAACTCAATCGCAG	GTAG	1	0	0	0	0	0		1	0	0	0		1	0	0	0		1	0	0	0		1	0	0	0		1	0	0	0		0	0	0	0		0	0	0	0
EIN_083910_intron1	GTTTTGTTGAAATGAGTACATCTGATAATTATATTATAAATTATTAAGAGTATAG	GTAG	0	0	0	0	0	0		0	0	0	0		0	0	0	0		0	0	0	0		0	0	0	0		0	0	0	0		0	0	0	0		0	0	0	0
EIN_083920_intron1	GTTTCATTACATTAGAAGATAGTTCTCAGATTATTTCGAAAAAG	GTAG	0	0	0	0	0	0		0	0	0	0		0	0	0	0		0	0	0	0		0	0	0	0		0	0	0	0		0	0	0	0		0	0	0	0
EIN_083950_intron1	GTTTGTTGTTATTATATATTATTAGTACTATAATATTTTAATACTATATTAATAGGATGTATCATTGGAATGCACAAGTGCTGAGTAATAG	GTAG	1	0	0	0	0	0		1	0	0	0		1	0	0	0		0	0	0	0		0	0	0	0		0	0	0	0		1	0	0	0		0	0	0	0
EIN_083960_intron1	NNNNNNNNNNNNNNNNNNNNNNNNNNNNNNNNNNNNNNNNNNNNNNNNNNNNNNNNNNNNNNNNNNNNNNNNNNNNNNNNNNNNNNNNNNNNNNNN	N	0	0	0	0	0	0		0	0	0	0		0	0	0	0		0	0	0	0		0	0	0	0		0	0	0	0		0	0	0	0		0	0	0	0
EIN_083980_intron1	GTATGTCACGCTAGGTGCATTTACTTCGCTAGAAACGAAAAGGTACATCCGCACTAATGACTGCTGCATTTCTGACAGACGAACTGTTTAAG	GTAG	0	0	0	0	0	1		0	0	0	0		0	0	0	0		0	0	0	0		0	0	0	0		0	0	0	0		0	0	0	0		0	0	0	1
EIN_083990_intron1	GTTTGTTATACTATTATTTTTACTTTAATTAAATTACTATATATTAATAGTAAAATGGACTTATTGAGAG	GTAG	1	0	0	0	0	0		1	0	0	0		1	0	0	0		0	0	0	0		0	0	0	0		0	0	0	0		0	0	0	0		0	0	0	0
EIN_084020_intron1	GTTTGTTGTTTATGGTTAATTTATTGATATTGAGAGTATGAAAGATATAATAACAGAAATAGAATATAAATAATACTAATATTAAAAGAAGAGTATTACAAAGAGAAGTAATAGAATAACACCCAG	GTAG	0	0	0	0	0	0		0	0	0	0		0	0	0	0		0	0	0	0		0	0	0	0		0	0	0	0		0	0	0	0		0	0	0	0
EIN_084030_intron1	GTTTGTTTTAAAATAGTTAGTATATTATTATATTTTAATATTCATTTTAAAAGTGTTTTAAGGCATTTCGCAAGTCAAGTTAAG	GTAG	0	0	0	0	0	0		0	0	0	0		0	0	0	0		0	0	0	0		0	0	0	0		0	0	0	0		0	0	0	0		0	0	0	0
EIN_084070_intron1	GTTTGTTGCTCTTCTTCTTTTGTTTTGTAATTAAAAAAAATGTTCACCACTTCTCTTGAAATCTAGTGTACAATCCACAAGATTTCTTTTTTTAAAGTGAACGAAATTATATTTTTGGATTTGAATGAGTGAGTGAATAATGTAGTAATGAATAG	GTAG	1	0	0	0	0	0		0	0	0	0		1	0	0	0		0	0	0	0		0	0	0	0		0	0	0	0		1	0	0	0		0	0	0	0
EIN_084100_intron1	GTTTGTTTCACTTTTCCGAATAACATTTGAATAACAATTTTTGTGATATTGAATCACGTGAAG	GTAG	1	0	0	1	0	16		1	0	0	0		1	0	0	4		1	0	0	12		1	0	0	0		1	0	0	0		1	0	0	0		0	0	0	0
EIN_084100_intron2	GTTTGTTTATAGTAATTAATAGTAACGAAACTCATGAAAAG	GTAG	1	0	0	0	0	1		1	0	0	0		1	0	0	0		1	0	0	1		1	0	0	0		1	0	0	0		1	0	0	0		0	0	0	0
EIN_084100_intron3	GTTTGTCTGTATTTGTGTTGTTTTAATTAAAGTTACATTTATTGGAATAATGAAATTAAGTTAAGTAAACAAATGTTGAAAAACTATAATAAATCTATAAATATAATTTTGAAATAGTTAATACAATCAACCATATTTATTATTTCTCAAATTTCAAAGGCAGAAAGATAACACAGAAAGGGAATCAAAGAGAGGAAAATAACATAAAG	GTAG	1	0	0	1	0	37		1	0	0	7		1	0	0	0		1	0	0	0		1	0	0	16		1	0	0	12		1	0	0	2		0	0	0	0
EIN_084110_intron1	GTTTGTTTGTAATAACAATAATAATAGAATGTAATTATAATAATGTTAAAAAATTGAAAATATACGACACTCCATGACGGGTTTATTTACAATTTGTGCTTATCAATTACTTTAAATTATGATAAAATTTAAACATTTTAAAGCAAAAATAATCATGTTATTATTATAATTTATAATTTTAAGTTATTTATTTATCAGATATACAACTTACAAAATAGACAAACAAGAAAATCACTGTGCAGAAGTCAAATTATCGAAATGTACACGATGTGAGGTTGGATATACTTTCAACTTTAATACACACAAATGTGAAGGTTTGTTATTTTATTATTGGTGGAGATAATCACACTAAAAATGTAATAGAATAGTATAACTAATAACTAATACAATACTAATTAT…	GTAG	0	0	0	0	0	0		0	0	0	0		0	0	0	0		0	0	0	0		0	0	0	0		0	0	0	0		0	0	0	0		0	0	0	0
EIN_084110_intron2	GTTTGTTTATGTATTGATTATAAAAAAAGCGAGATGACACAAAG	GTAG	0	0	0	0	0	0		0	0	0	0		0	0	0	0		0	0	0	0		0	0	0	0		0	0	0	0		0	0	0	0		0	0	0	0
EIN_084110_intron3	GTTTCAGTTTGTTACTTTTGTTTTTAAGTTTCTTGCTGTTATAAATGAATGAGATGTAATGTTATGTATACTTTTGTATTTATAATTACACCCAATACAATACGTATGATCATGTAGTGAATTAATAATTGTATACAAAAATACACATGTATATCAACAAATATCCTCATATTTTATTTGTAAACGTATGTACAATTAAATCAATGTTATACAAACTATTAATTACACAGCAAATCCATATACGAAATACACATGCAATAAAACGGCCGAATCACAGACAATTTGCAGTGCAACAGATTCACAATGTTTATACACACAAATATCCTCTTCATATTCCACTTGTTCATATAAAG	GTAG	0	0	0	0	0	0		0	0	0	0		0	0	0	0		0	0	0	0		0	0	0	0		0	0	0	0		0	0	0	0		0	0	0	0
EIN_084120_intron1	GTATGTTTTTGTACCATATTCATTAATTTTATAATAATTGTTGTATAATACATTGTATAATTATTATCAAATATATTACATTATAATACATTTATAGTATTATAATTTATCAGAATAGATAAAAGTATTTTAACCTTTTAAATCGATCAAGTATAGTACATTTTATTTGAACAATTAAATATTTAATTTTCTTCGATACATTTTGAAGTGTTATATAGTATAATAAAATATACTAATAAATATGATACAGCTTTGGTGTATACTCTAACAACCACCATATATAGTAAAATTAATAATACCTACTAGTACTAAGTCTTGGAAATGGATACAATTGAAACAATAACACACAG	GTAG	0	0	0	0	0	0		0	0	0	0		0	0	0	0		0	0	0	0		0	0	0	0		0	0	0	0		0	0	0	0		0	0	0	0
EIN_084140_intron1	GTTTGTTGAACACAAGAAGTACATTTTTTTGCGGGAAGTGAAGAGTTTTCGATGAAACTGATGAACTCGTTGATTCCGAATGTTTCAGTCTGATAACAAGGAGATCAGAAGGAGAAGTGTCGAGATGATGTGCTTATATACAAAATATAATTATATCCAATCGGGCAACATATTTAG	GTAG	0	0	0	0	0	0		0	0	0	0		0	0	0	0		0	0	0	0		0	0	0	0		0	0	0	0		0	0	0	0		0	0	0	0
EIN_084210_intron1	GTTTGTTTGTCCGCTTCTGTACTCTTCACTTGATAGTACCCTTATTATAAAATTTTGGAAATAAACCAACAAACTGACAGACAG	GTAG	1	0	0	0	0	2		0	0	0	0		1	0	0	0		1	0	0	0		0	0	0	0		0	0	0	0		0	0	0	1		0	0	0	1
EIN_084230_intron1	GTTTGTTTTTGGTCAATTTCTTATTAAAAAATGGAAATATGTACTTTGCGTGATCTCCGAATTTCCGTCAAAACACTTAACTTTCTCGTTGTATCAATGTCAAAGTTGGTAAACTATATATCTGTTATAGTCATCATCAAAAAACAATACAATTGAACACCACAATAATTAATACGATTAACACAATAG	GTAG	1	0	0	0	0	0		0	0	0	0		1	0	0	0		0	0	0	0		0	0	0	0		0	0	0	0		0	0	0	0		1	0	0	0
EIN_084230_intron2	GTGATACAANNNNNNNNNNNNNNNNNNNNNNNNNNNNNNNNNNNNNNNNNNNNNNNNNNNNNNNNNNNNNNNNNNNNNNNNNNNNNNNNNNNNNNNNNNNNNNNNNNNNTGGGAATAGTGGAAGTGGGCAAAACAGTGGTAATACCAACAAG	GTNAG	0	0	0	0	1	7		0	0	0	0		0	0	0	7		0	0	0	0		0	0	0	0		0	0	0	0		0	0	0	0		0	0	0	0
EIN_084260_intron1	GTGTGTTTCTTTATTCAAACAATCAGATTAACAAACAATTATTTTAATTTTTGTTTTTGATTTGTTTATAAATTTTAAAAATATAATTCAAATAATGTTTTTTATCAAAACAATTAAAAAATAAGTTTATAAACTGTGTTGATAAAATAACTGAAAATTATATAAAATAGTTTGTTTTGTAACAACTAAATTAAAACATCAAAAATAACAAAG	GTAG	0	0	0	0	0	0		0	0	0	0		0	0	0	0		0	0	0	0		0	0	0	0		0	0	0	0		0	0	0	0		0	0	0	0
EIN_084310_intron1	GTTGTTGATATGTTAATTCGTTAAAATGTAAAATTATTTAAATTGTATATATATATCATTGAACATAAAAATAAAATTGTACAATCAACAAATTATTTGTTTTTGAATATCAAACGTTGACATCTAAATACTGATATTGATGAACCATTGTTACAATTTTATTTAGTATTTGGCACAAAACAATTGTTGAATATTGATTTTAACTTTTGTTGTCAAATAAATTTAAAACAACACGCAAATAACAAACAG	GTAG	0	0	1	0	0	0		0	0	1	0		0	0	1	0		0	0	0	0		0	0	0	0		0	0	0	0		0	0	0	0		0	0	0	0
EIN_084360_intron1	NNNNNNNNNNNNNNNNNNNNNNNNNNNNNNNNNNNNNNNNNNNNNNNNNNNNNNNNNNNNNNNNNNNNNNNNNNNNNNNNNNNNNNNNNNNNNNN	N	0	0	0	0	0	0		0	0	0	0		0	0	0	0		0	0	0	0		0	0	0	0		0	0	0	0		0	0	0	0		0	0	0	0
EIN_084360_intron2	GTTCATTTATNNNNNNNNNNNNNNNNNNNNNNNNNNNNNNNNNNNNNNNNNNNNNNNNNNNNNNNNNNNNNNNNNNNNNNNNNNNNNNNNNNNNNNNNNNNNNNNNNNNN	GTN	0	0	0	0	0	0		0	0	0	0		0	0	0	0		0	0	0	0		0	0	0	0		0	0	0	0		0	0	0	0		0	0	0	0
EIN_084380_intron1	GTTAACAAAACAAATTTAATCTTATTTTGATATCTTTTGGCATTATTTACTTCCATCAAAAGCTTATGATTGGAATTTATTATTATATAACTACATCAAATTATTTTTGTATCGAATTGTTTTATTATGACCATTTACAAGTATTTTAATAACAATAATAAATATTAAAAATGAAATTATTATTACTTACCAAAAAATTTTTTAAAGTGTCTACATTATCAATTGAAAAAAAATGATAGTGTGCAAAAAGAATGTGTTATATTTCATTTTCAAAAATTATTATAATTTAACAAAATTATTATTTTTTATTATATATTCAATGTTTATATAAAAAAACATTTTGAACGTGTTAAATAAGTAGAAATATTGTTAAATAAATTATAGTTGATTTATTTATTT…	GTAG	0	0	0	0	0	0		0	0	0	0		0	0	0	0		0	0	0	0		0	0	0	0		0	0	0	0		0	0	0	0		0	0	0	0
EIN_084410_intron1	GTTGCTGTCCATCCGCTGTGTACACTTAAAAAAAG	GTAG	0	0	0	0	0	0		0	0	0	0		0	0	0	0		0	0	0	0		0	0	0	0		0	0	0	0		0	0	0	0		0	0	0	0
EIN_085030_intron1	GTTTCGTTTTTCTTCGATTGCAACTTCCGAGCAATCAAGAACTGTTACTACATTTCAAG	GTAG	0	0	0	0	0	0		0	0	0	0		0	0	0	0		0	0	0	0		0	0	0	0		0	0	0	0		0	0	0	0		0	0	0	0
EIN_085160_intron1	GTTTTTTGAGATGAAAAAGATAAAAAATTACCCTATTTATTTCTCTAAAATCGAAACCCAATAATATGAAATATTTATATTTTTAGAAAATAATAATTTATTAATAGCGGGGTGCGGGTGTAAAAGATAAATCCCCACAACTTTAATATGTTTTAGCATATATATCCATATAAAAAATCAAACAATTTGAAAAATACTGTAAACAACTATTTAACAATAAAATTGTTCTCAAGTGTGTAATTTATTACACAATAGTAATGAGCTATTTAAACACCAATTCTTAGTAATCTATCATTCAAAAAGTAACGGCAGTTGTGCTTGACAGTGGTTCAAGTTTAACCAAAG	GTAG	0	0	0	0	0	0		0	0	0	0		0	0	0	0		0	0	0	0		0	0	0	0		0	0	0	0		0	0	0	0		0	0	0	0
EIN_085250_intron1	GTTTTATATTAGAATGTAACAAGAAACAAACATTAAAGTGACTATTAACTCAAAATACAATTATTATTTTGTATTTAACACAACCAATAATACTTTTAAATATTCTGAACACTCAGCCAAGTTTATACCAGTATTACATTTATAACCCAATAAAACAAACTCAATCAACAACAAAG	GTAG	0	0	0	0	0	0		0	0	0	0		0	0	0	0		0	0	0	0		0	0	0	0		0	0	0	0		0	0	0	0		0	0	0	0
EIN_085270_intron1	GTTCGTTTTGATGTAATGAACTTTTCAATGAGTGCAGGCGTTATTGTGAATTTTGGCGATTCAATGCTCAGAGTATTGCCTTATAATGATGATATTGATGATCCTAGGCATACTGTCTTTTATAAGCAAAGTTCTTTGATTAATTTCGGTGGACTTTACGTTACAATGGAGCTTAAAATAGGTTAAGGCGCCACTAAGATTGTTTTAAATCTTATTATCCAATTGAATACTATTATACGGTAGATAAATTTAAACAAAGATTTTGTTATGTAGCAGAAGACATTGAAAAAGAAAGAACAAGAAATGAGGGAGAAATAAAAGAGGAATACACATTGGATGATGGAACTAAGATCGAGTTTGGTACAGACAGGTATGAAGTACCTGAAATGATATTTAATC…	GTAG	0	0	0	0	0	0		0	0	0	0		0	0	0	0		0	0	0	0		0	0	0	0		0	0	0	0		0	0	0	0		0	0	0	0
EIN_085270_intron2	GTATTGCTAGAGCTGTCGGATCCGTTTCATCAACAAAGTATGTGTCGAAAAAAGAATATGAAGAAAAGGGAAGTGCTGTTTTCTTTGCTGAAAAGTAATTTAAACAACTTTTAAATTTTTAATGTTTGTGTTAACTAAAAAAAGAAAAAATAATAATGAAAAACTTGTTTATTTTTTTTAATCATTAAATTTATCCTTGTTACTTATTCTTTATTTCTATTTTATTATGTATTTTATGATGTATTATTTGTATTTTTTAATGTGTTCATCGTTTATTATATTACAGAAAGAAAAAAAAAAGCTTCAGTTTTTTTCAAGGCTTCCATTTTATTTTTCAG	GTAG	0	0	0	0	0	0		0	0	0	0		0	0	0	0		0	0	0	0		0	0	0	0		0	0	0	0		0	0	0	0		0	0	0	0
EIN_085270_intron3	GTTTGGTATACTTGACCATTAAAAATAAACATGCTATGTAAAGACTTTTTATGTCTTGGTTGGAAATGTGTATTATTCTTTTCTATGTGATTTTATTATTTAAAACTATAAAAACGTTAAGTAG	GTAG	0	0	0	0	0	0		0	0	0	0		0	0	0	0		0	0	0	0		0	0	0	0		0	0	0	0		0	0	0	0		0	0	0	0
EIN_085310_intron1	GTTTGTAAACGTTCTTAAGAACGCAACAACAAAAGCAAATGAAAGTAACAACAATGATAAAAAG	GTAG	0	0	0	0	0	0		0	0	0	0		0	0	0	0		0	0	0	0		0	0	0	0		0	0	0	0		0	0	0	0		0	0	0	0
EIN_085310_intron2	GTTTTGTTGTGATTTTGTCGACTCACAATCAAAGAGTTTACTCGATGTCGTCACACAACAAATTGAGAAGATTTTCTGTTCCACGGACATCGAACAGAAAGTCTACGACATCAAAAATATCAGAGAATTCAAAAAGAACGCAGTCGACAAACAGAAGGTCGAACACTAACAACACTTGAGGAGTATCTATGACATTCTATCATATCTACCACTAAAGAAAAG	GTAG	0	0	0	0	0	0		0	0	0	0		0	0	0	0		0	0	0	0		0	0	0	0		0	0	0	0		0	0	0	0		0	0	0	0
EIN_085310_intron3	GTATGCACATTTGGAAGAGGAAACGCAGAGTTTCAAAGCATTTTTAAGTGACCTGAAG	GTAG	0	0	0	0	0	0		0	0	0	0		0	0	0	0		0	0	0	0		0	0	0	0		0	0	0	0		0	0	0	0		0	0	0	0
EIN_085310_intron4	GTTTGTGAATAAACAAAGTGACTTGATTGGTACCGTAG	GTAG	0	0	0	0	0	0		0	0	0	0		0	0	0	0		0	0	0	0		0	0	0	0		0	0	0	0		0	0	0	0		0	0	0	0
EIN_085340_intron1	GTTAATAACTCGCTTGTGTAAGCACAGAACAAG	GTAG	0	0	0	0	0	0		0	0	0	0		0	0	0	0		0	0	0	0		0	0	0	0		0	0	0	0		0	0	0	0		0	0	0	0
EIN_085340_intron2	GTTGCTAAAAATGGTGAGTTGTATAAAAATTTAAAAAACGCATTTTAGATCTTTCGCAG	GTAG	0	0	0	0	0	0		0	0	0	0		0	0	0	0		0	0	0	0		0	0	0	0		0	0	0	0		0	0	0	0		0	0	0	0
EIN_085340_intron3	GTGACTGTGATGATTACAATTAAGAAATTGAAACATTTGCTCTCATTTGATTTTTCAAGTAAAAAAGATGTGAATTTTGTGATAATCATTTTAATGATATTAACGTTACTAAAACAAAAACCAACCCACTTGATATTATTAAAAAG	GTAG	0	0	0	0	0	0		0	0	0	0		0	0	0	0		0	0	0	0		0	0	0	0		0	0	0	0		0	0	0	0		0	0	0	0
EIN_085970_intron1	NNNNNNNNNNNNNNNNNNNNNNNNNNNNNNNNNNNNNNNNNNNNNNNNNNNNNNNNNNNNNNNNNNNNNNNNNNNNNNNNNNNNNNNNNNNNNNNN	N	0	0	0	0	0	0		0	0	0	0		0	0	0	0		0	0	0	0		0	0	0	0		0	0	0	0		0	0	0	0		0	0	0	0
EIN_085990_intron1	GTTTCTATTTAACAACATTAAAATGACAGAAAAAGATATTAAAACGTTTGGGTATATATGGGACTCACACTGCTTGGCAAGNNNNNNNNNNNNNNNNNNNNNNNNNNNNNNNNNNNNNNNNNNNNNNNNNNNNNNNNNNNNNNNNNNNNNNNNNNNNNNNNNNNNNNNNNNNNNNNNNNNNAAACAACCTTTTTAATTATTTATAAATTGTCTAATTTGTTTTTGTGTTTTTTTACAATATTTTATTGTTTTGAAAAATGTGGAACAATCCAATTGAAACAAACCAAATAAAGTGTTTTAGGGTTTTTAAATCTATCTCATTTTATAAATTATTTTATATATTAATTACTTTATATTAGACTTTGTAAATTAGCAATAAACTATTTATGTTTATTTAGT…	GTNAG	0	0	0	0	1	111		0	0	0	4		0	0	0	29		0	0	0	4		0	0	0	9		0	0	0	49		0	0	0	13		0	0	0	3
EIN_085990_intron2	GTGCTATATCGAATATGAACCAAAAAGACGTTGAAATTAATAACTTGAATGAATAACTTGCCTAAACTGCTGATAACAAAG	GTAG	0	0	0	0	1	49		0	0	0	9		0	0	0	10		0	0	0	1		0	0	0	0		0	0	0	25		0	0	0	4		0	0	0	0
EIN_085990_intron3	GTTTAAAACAGTCAAGAAAGACAAATTTGCAAAATAAAAGGAGGCAAAGAAATTGAAAG	GTAG	0	0	0	0	1	64		0	0	0	9		0	0	0	8		0	0	0	0		0	0	0	8		0	0	0	20		0	0	0	18		0	0	0	1
EIN_085990_intron4	GTTTGGACACGAAGATGAGACCAACAATTTGAACGGTTCGATCAAAAAGTTACAAAGAGACTTAGAAGCAAACAACACTGAGTTGACTGAATTGAGAGACAGAACAACCAAAGACAAGAAG	GTAG	0	0	0	0	1	473		0	0	0	27		0	0	0	64		0	0	0	79		0	0	0	44		0	0	0	139		0	0	0	115		0	0	0	5
EIN_085990_intron5	GTCACTTAAAGTTTAAGTCAGTGCACCGGTTTCAGTTGCTCAAGAAG	GTAG	0	0	0	0	1	165		0	0	0	0		0	0	0	20		0	0	0	20		0	0	0	9		0	0	0	29		0	0	0	72		0	0	0	15
EIN_086000_intron1	GTTATTGTTATTATGTTTGACGTTTTAATATTAAATAG	GTAG	0	0	0	0	0	0		0	0	0	0		0	0	0	0		0	0	0	0		0	0	0	0		0	0	0	0		0	0	0	0		0	0	0	0
EIN_086060_intron1	GTTTGTTATTGTTATATAAAATAATATCGTCAAACAGTCTTATCACACTTTGAATATGATAAATATTATAAATAATAACAATAAG	GTAG	1	0	0	0	0	0		0	0	0	0		1	0	0	0		1	0	0	0		1	0	0	0		1	0	0	0		1	0	0	0		1	0	0	0
EIN_086070_intron1	GTGTATTCAGCTCTTGTTATCAGATTATAGAACCGATTTTATAACAGACACTCTCGAAACTTGGTGAATTCAGTTTATTTGAGTGCAGTGAACTTACAAATATAATATAACCTGATTCAATTACAG	GTAG	0	0	0	0	0	0		0	0	0	0		0	0	0	0		0	0	0	0		0	0	0	0		0	0	0	0		0	0	0	0		0	0	0	0
EIN_086520_intron1	GTTAATCAAAGAAGTTGGCGACTTCTTTGAAG	GTAG	0	0	0	0	0	0		0	0	0	0		0	0	0	0		0	0	0	0		0	0	0	0		0	0	0	0		0	0	0	0		0	0	0	0
EIN_087260_intron1	GTATTTGAATTTAACTTGCACACATTCTTTAAAAAGAG	GTAG	0	0	0	0	0	0		0	0	0	0		0	0	0	0		0	0	0	0		0	0	0	0		0	0	0	0		0	0	0	0		0	0	0	0
EIN_087420_intron1	GTGTGTAACATGTGACCAAACAAATGGACATTGTACTTCTTGTAAGAATGGGCAGTTTGTAGACAACAAATACAG	GTAG	0	0	0	0	0	0		0	0	0	0		0	0	0	0		0	0	0	0		0	0	0	0		0	0	0	0		0	0	0	0		0	0	0	0
EIN_087530_intron1	GTGTGTTGAAAATGATACCAACACATCAAAAGCAAACAGTTTACAATTGACAAGTGAAATAACAACAG	GTAG	0	0	0	0	0	0		0	0	0	0		0	0	0	0		0	0	0	0		0	0	0	0		0	0	0	0		0	0	0	0		0	0	0	0
EIN_087540_intron1	GTTTGGTTTGCAGTGATGGATATTACAGAACACCAAACAACAACACAAAG	GTAG	0	0	0	0	0	0		0	0	0	0		0	0	0	0		0	0	0	0		0	0	0	0		0	0	0	0		0	0	0	0		0	0	0	0
EIN_087550_intron1	GTTTGTTTGTACTGTTTAAAACACTGAAATGTTAACTTTTGATACAATATCATAAATACTGACATTAAG	GTAG	0	0	0	0	0	0		0	0	0	0		0	0	0	0		0	0	0	0		0	0	0	0		0	0	0	0		0	0	0	0		0	0	0	0
EIN_087580_intron1	GTTGATACATTAGTTGATATATTTACCATTGAAAGTCATTTTTAAATATATATATTCAAACCTGTAACAAATGAACCAGTTATAAATATAAAATTAAATAAAAATATTGAAAATGAATTTTNNNNNNNNNNNNNNNNNNNNNNNNNNNNNNNNNNNNNNNNNNNNNNNNNNNNNNNNNNNNNNNNNNNNNNNNNNNNNNNNNNNNNNNNNNNNNNNNNNNNAG	GTNAG	0	0	0	0	0	0		0	0	0	0		0	0	0	0		0	0	0	0		0	0	0	0		0	0	0	0		0	0	0	0		0	0	0	0
EIN_087690_intron1	GTATGTTTTAAACAATGGAAAATGTAAAATATGTCCAGCTGGAACATGTACAG	GTAG	0	0	0	0	0	0		0	0	0	0		0	0	0	0		0	0	0	0		0	0	0	0		0	0	0	0		0	0	0	0		0	0	0	0
EIN_088010_intron1	GTTATACTTCATTTGAAGACCTTAAGAATTATTTATTGAAAAGATTGGAATAATCTGTTCGTGTTCTTCCACTTATAG	GTAG	0	0	0	0	0	0		0	0	0	0		0	0	0	0		0	0	0	0		0	0	0	0		0	0	0	0		0	0	0	0		0	0	0	0
EIN_088010_intron2	GTTGACAGTTATTCAACAACAAATGATGCTGGAAATGAAAG	GTAG	0	0	0	0	0	0		0	0	0	0		0	0	0	0		0	0	0	0		0	0	0	0		0	0	0	0		0	0	0	0		0	0	0	0
EIN_088020_intron1	GTTTGCTCTGATGACTCAAGAAGAAAAGAATCAATTCCCATGTTTATTCAATCTAGTGAAAAAGATGAATGGTAAG	GTAG	0	0	0	0	0	0		0	0	0	0		0	0	0	0		0	0	0	0		0	0	0	0		0	0	0	0		0	0	0	0		0	0	0	0
EIN_088030_intron1	GTTTGATAGCATTGAATGATGCATTAGTGACTATTGGAGAGATAAAGATACTATAGTTAAAAGGCACGCGAAATCCATTTTTAGGAAATTGCAAATGATCAG	GTAG	0	0	0	0	0	0		0	0	0	0		0	0	0	0		0	0	0	0		0	0	0	0		0	0	0	0		0	0	0	0		0	0	0	0
EIN_088450_intron1	GTTTAGATGCTTGACAAATATCGAAGTGAATACATCATCCACTTTTATGGCGCAG	GTAG	0	0	0	0	0	0		0	0	0	0		0	0	0	0		0	0	0	0		0	0	0	0		0	0	0	0		0	0	0	0		0	0	0	0
EIN_088460_intron1	GTTGTCATTTCCACAACTTCAATAGAAGTAG	GTAG	0	0	0	0	0	0		0	0	0	0		0	0	0	0		0	0	0	0		0	0	0	0		0	0	0	0		0	0	0	0		0	0	0	0
EIN_088460_intron2	GTTTATCATTAAATGTGAATTTAATTCTGAACTCAATATCACAATCAACAAAAATTCTTTTTATACTTTGAAATTTGATGAAAACGGCAATACATAGAATTACTCTAAACACAACAATGCTTTCATTTTTGTACCAAACCAATTACAAAAAGATTCAAAAG	GTAG	0	0	0	0	0	0		0	0	0	0		0	0	0	0		0	0	0	0		0	0	0	0		0	0	0	0		0	0	0	0		0	0	0	0
EIN_088460_intron3	GTATGTTATGAATGTCATTCAG	GTAG	0	0	0	0	0	0		0	0	0	0		0	0	0	0		0	0	0	0		0	0	0	0		0	0	0	0		0	0	0	0		0	0	0	0
EIN_088460_intron4	GTGTTCTTCGTGTACCCCANNNNNNNNNNNNNNNNNNNNNNNNNNNNNNNNNNNNNNNNNNNNNNNNNNNNNNNNNNNNNNNNNNNNNNNNNNNNNNNNNNNNNNNNNNNNNNNNNNNNGATGGGTGTTCACCACAACAGGTAATTGCATGACTTGTGTCAATGATTAGTACACAATCAACCCATCAAACCCAAAACAGTGTCAAAGCTGTTCTTCTTTTGATTCGAATTGTCTAAGTTGTTCGAGAACTGAAAGAAAGTGTCTTTTGTGTCAAAG	GTNAG	0	0	0	0	0	0		0	0	0	0		0	0	0	0		0	0	0	0		0	0	0	0		0	0	0	0		0	0	0	0		0	0	0	0
EIN_088460_intron5	GTGTGTGACAAATGCTCAACATATGATGCAAATTGTCTGACGTGTGATTCGTCATACCAACGACAGTGTGTGACATGCAAGACAAG	GTAG	0	0	0	0	0	0		0	0	0	0		0	0	0	0		0	0	0	0		0	0	0	0		0	0	0	0		0	0	0	0		0	0	0	0
EIN_088470_intron1	GTTTGTTTTATTTTATAAAAACACTTATATTTAAAAACAGTAAAATAACACACAG	GTAG	0	0	0	0	0	0		0	0	0	0		0	0	0	0		0	0	0	0		0	0	0	0		0	0	0	0		0	0	0	0		0	0	0	0
EIN_088500_intron1	GTGTGCGACAAACATGTCACAAATTNNNNNNNNNNNNNNNNNNNNNNNNNNNNNNNNNNNNNNNNNNNNNNNNNNNNNNNNNNNNNNNNNNNNNNNNNNNNNNNNNNNNNNNNNNNNNNNNNNNNAATATCAG	GTNAG	0	0	0	0	0	0		0	0	0	0		0	0	0	0		0	0	0	0		0	0	0	0		0	0	0	0		0	0	0	0		0	0	0	0
EIN_088510_intron1	GTTTGCCACTTTCTTTGACGCAAATAGAAGACTGTAATATTCATCAATTATAAAATCGAAGTGTGTTGAGTGTTTGGATACATTCAAATTGAAGAATGGGAATTGTTCTGAACAGTTTGATGATGAAAATGAACAAGAAACCAATTCAACTAACATCAAACAAGACTTGAAAGGTGCAGAGGTATCATGTTTCATAAGAAACAATAAAGGGTGTGAAAGATGCAACAAAG	GTAG	0	0	0	0	0	0		0	0	0	0		0	0	0	0		0	0	0	0		0	0	0	0		0	0	0	0		0	0	0	0		0	0	0	0
EIN_088510_intron2	GTTATTATTTGGATTAATATTTATGTAAAG	GTAG	0	0	0	0	0	0		0	0	0	0		0	0	0	0		0	0	0	0		0	0	0	0		0	0	0	0		0	0	0	0		0	0	0	0
EIN_088510_intron3	GTTGTTTTTATTATTATAACAATTATTATTGTATTATTTCAAAATCAAAAACAAAAG	GTAG	0	0	0	0	0	0		0	0	0	0		0	0	0	0		0	0	0	0		0	0	0	0		0	0	0	0		0	0	0	0		0	0	0	0
EIN_088510_intron4	GTTAATTTATTATCAACAAACATGACATTTACAAAAGGAATTGGAACACCAG	GTAG	0	0	0	0	0	0		0	0	0	0		0	0	0	0		0	0	0	0		0	0	0	0		0	0	0	0		0	0	0	0		0	0	0	0
EIN_088530_intron1	GTTGTTCATCTTCTCTTCGTTTAACGAAATACACTTTAACTGGAACGCAAGTGAAATAAAATTCAATATAATTGAAACAATTTAAAACTATTATTTATAATATAATATATTATTAGTAGTATAATTAATTGTTTTGTTTTTATTACAAATAAAAATAATTTTAAATTTTCTAAATCTAAACTATTTCAAAAAACTGGCTGAAATCAGAGTTTCCCAAAG	GTAG	0	0	0	0	0	0		0	0	0	0		0	0	0	0		0	0	0	0		0	0	0	0		0	0	0	0		0	0	0	0		0	0	0	0
EIN_088840_intron1	GTCAAATTAGTCTTAG	GTAG	0	0	0	0	0	0		0	0	0	0		0	0	0	0		0	0	0	0		0	0	0	0		0	0	0	0		0	0	0	0		0	0	0	0
EIN_089100_intron1	GTGTTGTTCTCAATAGAAAACAAAAAAATGCATACTTGTTAAAAATCACTGGGTTAAAATCGAGTTGGACACTTATGATGTTGACAACTGTGAAACTGTCAAAAAAAACCTGGTCAATGCAACAAAACAAGAGCCGCAGTCGATCCTGTTGAACCTTCTAAG	GTAG	0	0	0	0	0	3		0	0	0	0		0	0	0	3		0	0	0	0		0	0	0	0		0	0	0	0		0	0	0	0		0	0	0	0
EIN_089230_intron1	GTATCTGAAATGATCAAAGAAAAG	GTAG	0	0	0	0	0	0		0	0	0	0		0	0	0	0		0	0	0	0		0	0	0	0		0	0	0	0		0	0	0	0		0	0	0	0
EIN_089250_intron1	GTATGTCACTTTAATAATTATAATAATAACGATAAACTCAAAAAACACCCTTTGAGTAATACAAACATTGAATGACACATAG	GTAG	1	0	0	0	0	0		1	0	0	0		1	0	0	0		1	0	0	0		0	0	0	0		0	0	0	0		0	0	0	0		0	0	0	0
EIN_089250_intron2	GTTTGTTTATTCTTATTTCCATATTATAACACTGAGTAATATCAAG	GTAG	1	0	0	0	0	0		1	0	0	0		1	0	0	0		1	0	0	0		1	0	0	0		0	0	0	0		0	0	0	0		0	0	0	0
EIN_089330_intron1	GTTTGTTGTTCTTATGATCGGAACAGCTATTTCCGAACCATTCCCGTTCAAGTTTGGTCACTTAG	GTAG	0	0	0	0	1	67		0	0	0	0		0	0	0	0		0	0	0	0		0	0	0	4		0	0	0	9		0	0	0	18		0	0	0	36
EIN_089350_intron1	GTTGTAAATCGAATGTGTTTAGTAATGAGATTGAAAAGATATACAATTTAAGATATCAACTTAAAAAGAAG	GTAG	0	0	0	0	0	0		0	0	0	0		0	0	0	0		0	0	0	0		0	0	0	0		0	0	0	0		0	0	0	0		0	0	0	0
EIN_089350_intron2	GTATGAGTAAGAGAATAATAAATGAAGTAATGTGTTTAGCAGAAGATTTAAATATAGATATATATTATTAAG	GTAG	0	0	0	0	0	0		0	0	0	0		0	0	0	0		0	0	0	0		0	0	0	0		0	0	0	0		0	0	0	0		0	0	0	0
EIN_089370_intron1	GTTTCAGGAATTCAGTAGTCTAAGCACCTTAACAATACCACCAAGTGTGAGATATATTGATGATAATTGTTTCCCATCAGATACAAAAGTTCATCAAAATAAATGAG	GTAG	0	0	0	0	1	33		0	0	0	0		0	0	0	0		0	0	0	33		0	0	0	0		0	0	0	0		0	0	0	0		0	0	0	0
EIN_089400_intron1	GTTTGTTTTCTATTAAATTAGTAAATAATTATATTATATTTATTTATATAATGAGTGTTATATATAATTATAATATTATAATTATAACAACTAG	GTAG	0	0	0	0	0	0		0	0	0	0		0	0	0	0		0	0	0	0		0	0	0	0		0	0	0	0		0	0	0	0		0	0	0	0
EIN_089400_intron2	GTGTTGACATTGAAAATCAACATCACCACAAAAATTTAAATATCAG	GTAG	0	0	0	0	0	0		0	0	0	0		0	0	0	0		0	0	0	0		0	0	0	0		0	0	0	0		0	0	0	0		0	0	0	0
EIN_089400_intron3	GTTTTTCTGCATGTGATGTGAGACGCACTTGGAAG	GTAG	0	0	0	0	0	0		0	0	0	0		0	0	0	0		0	0	0	0		0	0	0	0		0	0	0	0		0	0	0	0		0	0	0	0
EIN_089420_intron1	GTTTGTTTTAGTCTTAGTATTAATATGAGGTTCATCGCTCATATTAATACCTTGTAAGATGACAATATTATAATTATAATAATGATTAGTAATGAAATAATTACAACTTTAAATAATTATTTAATAGTAAGTGAAATTAATTTATAG	GTAG	1	0	0	0	0	0		1	0	0	0		1	0	0	0		1	0	0	0		0	0	0	0		0	0	0	0		0	0	0	0		0	0	0	0
EIN_089450_intron1	GTTTGTTTTTCATGTTTTTCACAACTTCGTCACAGTAGTAATACATAG	GTAG	1	0	0	0	0	1		1	0	0	0		1	0	0	0		1	0	0	0		1	0	0	0		1	0	0	0		1	0	0	1		1	0	0	0
EIN_089460_intron1	GTTTGTTATTTATAGTAAAATTATTCTATTTATTTACTATATTTTGTTCTAGATGACATTATAGTAAAATATATTATAAATTATTACTATAAATTATTATTAGACTATTATAGTAAAATATATTATTATTCTCTACTATAATATAATATTATGATGTTGTAATAAAGTATATTATAAATTATTACTATAAAATATTATTAGAATATTATAGTAAAATATATTATAAATTGTTATTAGAATGCATATTAATGTCAAG	GTAG	1	0	0	0	0	0		0	0	0	0		1	0	0	0		1	0	0	0		1	0	0	0		1	0	0	0		1	0	0	0		0	0	0	0
EIN_089470_intron1	GTTTGTTAAGTGTCGAAATTTTGTATTGTGAAGTAACACTTAG	GTAG	0	0	0	0	0	0		0	0	0	0		0	0	0	0		0	0	0	0		0	0	0	0		0	0	0	0		0	0	0	0		0	0	0	0
EIN_089480_intron1	GTTTGTTGTTCTACTATAATATGTTCACGATGTGATGGGCGTTGTTTTCTATATAACACTTTTAAATGATCATTAACGAATTAG	GTAG	1	0	0	0	0	0		1	0	0	0		1	0	0	0		0	0	0	0		0	0	0	0		1	0	0	0		1	0	0	0		1	0	0	0
EIN_089500_intron1	GTTTGTGACTGTTCTTCACATCATTTCTATAATACCACAATCATCTCTTCTTCTTGCAGAATATATTTAAAGATGTCGATAAAGACGTAAAGAACTCACTTTTAG	GTAG	1	0	0	0	0	2		1	0	0	0		1	0	0	2		1	0	0	0		0	0	0	0		0	0	0	0		0	0	0	0		0	0	0	0
EIN_089500_intron2	GTTTGTTGGTTACAAAGACGAGAGAGGACTTAAAATTGACTGAATTGAAG	GTAG	1	0	0	0	0	0		1	0	0	0		1	0	0	0		1	0	0	0		0	0	0	0		0	0	0	0		1	0	0	0		1	0	0	0
EIN_089500_intron3	GTTTGTTGGTGTTGAACTCTATTTTATTAATAATAATAATATTATTATTATAATGCTAGAAATAGTCGAACGGAAATTGAAGTGTAG	GTAG	1	0	0	0	0	0		1	0	0	0		1	0	0	0		1	0	0	0		1	0	0	0		1	0	0	0		1	0	0	0		0	0	0	0
EIN_089540_intron1	GTTTGTTCCTTATCAATAAATTTGTTGTTTATATGTACTATAAATAACAAACAATCGATAATTAATTAATAAATAG	GTAG	0	0	0	0	0	0		0	0	0	0		0	0	0	0		0	0	0	0		0	0	0	0		0	0	0	0		0	0	0	0		0	0	0	0
EIN_089540_intron2	GTTTGTTCGTATAGTACTTTTTATTATAAGTAAACTATTAACTAACTAAATAG	GTAG	0	0	0	0	0	0		0	0	0	0		0	0	0	0		0	0	0	0		0	0	0	0		0	0	0	0		0	0	0	0		0	0	0	0
EIN_089560_intron1	GTTTGTTTCCTTAACACTTTATACTCATTATATTTAATAGACACGTTTATAATATAAATAGAGTATTTCAAAAATAACGAAAAG	GTAG	1	0	0	0	0	3		0	0	0	0		0	0	0	0		1	0	0	0		1	0	0	0		1	0	0	0		1	0	0	3		0	0	0	0
EIN_089570_intron1	GTTTGTTGGTATACTATTAAAAACTATAATACAATTATACTTTGTACTATATTATATTATTAGTATTTTTATAGTATATTAGTAGTAAATTTGATAAAGTTAAAAAATACTAATTTAATAG	GTAG	0	0	0	0	0	0		0	0	0	0		0	0	0	0		0	0	0	0		0	0	0	0		0	0	0	0		0	0	0	0		0	0	0	0
EIN_089580_intron1	GTTTGTTTTTGTGTTCTCCATTGATGTTCTCTATACTCTAATTGAATAATTAATTTACTATAAATAAACTATATAGAGAAGGGGACTCAATACTAG	GTAG	1	0	0	0	0	0		1	0	0	0		1	0	0	0		0	0	0	0		0	0	0	0		0	0	0	0		1	0	0	0		0	0	0	0
EIN_089580_intron2	GTTTGTTATTTTCTATCTCAGACTCTATTTCGATAAATAATTAATAAATTTATTATTATATGTATTAATATTATTATTATATGTTTATTAATTACAATACTATTAATATAATAGTATAACTATAAATAAGTGTAATGTCAATTCTCAAAGTATCGACTAACACACAG	GTAG	1	0	0	0	0	0		1	0	0	0		1	0	0	0		1	0	0	0		0	0	0	0		0	0	0	0		1	0	0	0		1	0	0	0
EIN_089600_intron1	GTTTGTTATACATATTTATCTAGTTTCTCGTAACTAGTAAATTATTGTATTTATATTGTATTAGAACAAATTTATCTCAAG	GTAG	0	0	0	0	1	28		0	0	0	0		0	0	0	0		0	0	0	0		0	0	0	0		0	0	0	0		0	0	0	16		0	0	0	12
EIN_089630_intron1	GTTTGTTACTCTTTTACTTTATAAATAACAATGTATAGTAATTTACTATACTATTAATAAATAATAGTAATTTACTATAATTGCTTAGATAAAAATAAAACTCATTGAAAACTTCATTGTGTTGAAATGAGTTTTATTTCTGTTTAAAACTCAGTGAACTCATGTGATAG	GTAG	1	0	0	0	0	0		1	0	0	0		1	0	0	0		0	0	0	0		0	0	0	0		0	0	0	0		1	0	0	0		1	0	0	0
EIN_089650_intron1	GTTTTAATAATCCAAATAATGAGGTCGACTTTATTATTGGAACGACAGTAACAGAAGGAAATGCGTTTTACGGATGTCAGAATGTTACACAAAAGATGTGTGGGTGTACACATCCACATTCTAATGATAAG	GTAG	0	0	0	0	0	0		0	0	0	0		0	0	0	0		0	0	0	0		0	0	0	0		0	0	0	0		0	0	0	0		0	0	0	0
EIN_089660_intron1	GTTTGTGTGGTCATTACTTTATTATTCAAATAATAAAAAATATTGTTTAACATAAAG	GTAG	0	0	0	0	0	0		0	0	0	0		0	0	0	0		0	0	0	0		0	0	0	0		0	0	0	0		0	0	0	0		0	0	0	0
EIN_089690_intron1	GTTTGTTATTATTTATAGTAAATTAATTATAATATATACTATTACTCTTTTCTATTTTTAATTTAGTATATTAATAATATATTTATTAAAAGTAATCGAGTTTTAATACTCGAGTTATTAAGTATAGTACCTATTAGTATTGAATATAGATTGATTTTGATTATTATTATTATTATATTATTATAATATAATAATCTATTATAATATAGATTAAATAACACAACAG	GTAG	1	0	0	0	0	0		1	0	0	0		1	0	0	0		1	0	0	0		0	0	0	0		0	0	0	0		1	0	0	0		1	0	0	0
EIN_089710_intron1	GTTTGTTATGTATTAGTATATTTTATAATAAATTTATTTATTAATACTAGTAAATATACATGTATTATAATTTATAATATTTGTTAATATTATTATTAATAAACATTAAATATAGTATATTTATAATACTTTTTATTATAAAATATTAAAATTTATAATAAAATTATTATTATGAGTAAATATATTTTAATTGTATTAAAATTATTAACTAGTAAAGTTATTATAAATTGTAAATATTTTAAATGCTATATTATATAATACTTTTTAGTATAAAATTAAAATATTAAATTACTAAATTATTAAATTATAAAATTATAAAATTATTAATACAAAG	GTAG	0	0	0	0	0	0		0	0	0	0		0	0	0	0		0	0	0	0		0	0	0	0		0	0	0	0		0	0	0	0		0	0	0	0
EIN_089720_intron1	GTTTGTTGATTTGAGTATTCCTTTTTCTTTATTTTAACTCATAAAATTGGATATTCCAATTTTATATTTAACGAGCTTTTGCATCAACAATTTAAAAACAATTAACGAGCTCATTTTAAAACAAATTATTTAACGAAGTACCACTTTTATATAAAAATAAGTTCGTTAATTAAATCACACGTTAAATTAAAAACCTCGTTATTTACGATTTTATGTGGTAATAACGAAAAG	GTAG	0	0	0	0	0	0		0	0	0	0		0	0	0	0		0	0	0	0		0	0	0	0		0	0	0	0		0	0	0	0		0	0	0	0
EIN_089750_intron1	GTTTTACTAATCAAAACAATAAATCAGTTTCTATTTGATTTTTAATTGATTTTATTTTATTGAATAATATAATACCTATTTGACTATAGAATTTATTTATATTATAACATTATTAACAAATAACTATACTTTAATAAAAAACAAATTGACCAATCCACGTGGATGGACCACAAGAGTTCAAGTGATTGGCCATTTTGATTTTGAAAGCCAGTGATGGGTATATAAGGCACACTGAATTGCAACACGACAATGAGTTGTGGGTGTGAGAAGAAG	GTAG	0	0	0	0	0	1		0	0	0	0		0	0	0	0		0	0	0	0		0	0	0	0		0	0	0	0		0	0	0	1		0	0	0	0
EIN_090060_intron1	GTTTCTTCCACATTCCTTGGGGTTGTTCACTAAATAGCTCACAAAACAG	GTAG	0	0	0	0	0	0		0	0	0	0		0	0	0	0		0	0	0	0		0	0	0	0		0	0	0	0		0	0	0	0		0	0	0	0
EIN_090480_intron1	GTTTGTTCTTTGATATAAATATTATTTACACTTTTTATAATGATATACAAACTATTCTATAAATACAAATGTTATGATTATAAATATAATTGAATAACATGTAG	GTAG	0	0	0	0	0	0		0	0	0	0		0	0	0	0		0	0	0	0		0	0	0	0		0	0	0	0		0	0	0	0		0	0	0	0
EIN_090480_intron2	GTTTGTTATTTTCATTTACTGTTTAACATGTGTATGTCTTTTTGGTTACTGTTATTTTTACAAAAGTATTGAAAGGTATTGATCAATAG	GTAG	0	0	0	0	0	0		0	0	0	0		0	0	0	0		0	0	0	0		0	0	0	0		0	0	0	0		0	0	0	0		0	0	0	0
EIN_091380_intron1	GTGTTGAAGATTCATGAAAACATTTTAAAACTAAAGACGAAATTAAACAATTTAAAGATAATATTAATAAATTAAATATAACAAAACAATTTGAAAAAAGTTTATGTTTTAATAATAG	GTAG	0	0	0	0	0	0		0	0	0	0		0	0	0	0		0	0	0	0		0	0	0	0		0	0	0	0		0	0	0	0		0	0	0	0
EIN_091380_intron2	GTTAGAATTCTTAAAGAAGGATTTAATATATTTAAAGAAGATTGTTAATCTAATTTAATTATAAATGTTGATACATGTTTAACAG	GTAG	0	0	0	0	0	0		0	0	0	0		0	0	0	0		0	0	0	0		0	0	0	0		0	0	0	0		0	0	0	0		0	0	0	0
EIN_091380_intron3	GTTAGAAAATCAATTTGAAACTACTTAAGATAGATTCATTAGTGCTTATGTTGTAGATATACAAATTACTAAAATTGGTATTAAAATATATTTTCCGTTATTATGTTAAAAAGATCCTAAAACTAAATTAAATAGAAATATAAACGAATTATGTAATATGATAGTGGATAATATTACTTTAGAAGATTTAGTAAAATAACAAAATATAGATTGTAAAATTATTAG	GTAG	0	0	0	0	0	0		0	0	0	0		0	0	0	0		0	0	0	0		0	0	0	0		0	0	0	0		0	0	0	0		0	0	0	0
EIN_091500_intron1	GTTTGTATGTGCATATTCACTTTAATACTTTTCAATTTAGATATGAATGTAAATAACATATAAAAAGAATTTTTAAACAAAATATAATTTTAAAATTATGAATAAAATAATAAAAATGAAAGTTATCATTGTTAATTTGATACTACTTATTTGAATAAAAATTTGTTCTCAATTAAAAATCTTTTGTAATTTTTAATTGTTTTTTATTGAATTAACATAAAG	GTAG	0	0	0	0	0	0		0	0	0	0		0	0	0	0		0	0	0	0		0	0	0	0		0	0	0	0		0	0	0	0		0	0	0	0
EIN_091650_intron1	GTTTTTTCTACAATCCAAATGACAGATTGTTGTTGCTTTATCTATTTTTTGTTACAACAAAATTGTACTAATTAGAAATCTTTGCATTCATTAAG	GTAG	0	0	0	0	0	0		0	0	0	0		0	0	0	0		0	0	0	0		0	0	0	0		0	0	0	0		0	0	0	0		0	0	0	0
EIN_092140_intron1	GTTTGTTTATATTATGTTAAACAATATTTTTAACGTTATGTGTATTTTTATTATATATAAATTATATATGACAGTTTTATGATATAAAATCAATTATTATACAAACGTAACAATACAAATTATATATAACCGTTATTTGATACATTATTAATATAATATTATAATTATAAACTTAATTTTTTTAAAAGAACAGTAAATAGACTAAACCTTTTAATATATAATATATTAAAATTGATATTAAAACAAATTTTATGATTGTAATAAAAATATTTAATTTTTATTAAAAAACTAAATAATAAATAACAAATAG	GTAG	0	0	0	0	0	0		0	0	0	0		0	0	0	0		0	0	0	0		0	0	0	0		0	0	0	0		0	0	0	0		0	0	0	0
EIN_092150_intron1	GTTTACGAAATTTGGAAAATAATAAAACCCTCGATGATGGAAATTATCCGACTGAAGTGTACTGCCATTTGAATGGAAG	GTAG	0	0	0	0	0	0		0	0	0	0		0	0	0	0		0	0	0	0		0	0	0	0		0	0	0	0		0	0	0	0		0	0	0	0
EIN_092190_intron1	GTTTGTAGTTCTAATAGACATGCTTAGACGACTTGAAAATGTTTGTAGACAAAAGTGGGTCGATCAAATTACATCTCACGATGTTGAAATTGTTTATAAAAAGACGAATGCTAAACTTTGTAAAGATTTAAATAAAACAATGCAAAG	GTAG	0	0	0	0	0	0		0	0	0	0		0	0	0	0		0	0	0	0		0	0	0	0		0	0	0	0		0	0	0	0		0	0	0	0
EIN_092250_intron1	GTTTTATCTATTTTTTCGTTACAACAAAATTGTACTTATTAGAAATCTTTGCATTCATTATATAAAAACAAACGAACAAATTGTTAG	GTAG	0	0	0	0	0	0		0	0	0	0		0	0	0	0		0	0	0	0		0	0	0	0		0	0	0	0		0	0	0	0		0	0	0	0
EIN_092270_intron1	GTTTGTTTCCTATTTGTAATACATTCTTGGTACCAATACAAAAAGAGGTGTCTTTGTCGTCCTTTTTAGTAATTTTAATAAGATTTTATTACTATAAATACCATATACTACTATACTATACTTGATTTATTAAATTATTAACAAAAGTACTAACGACAACACCACAAATAACACGAATGACTCAAGTATAG	GTAG	1	0	0	0	0	0		0	0	0	0		0	0	0	0		1	0	0	0		1	0	0	0		1	0	0	0		1	0	0	0		0	0	0	0
EIN_092280_intron1	GTTTGTTTTCCTTTTGTTGTCTTCTTTGTACAGTAAACATGGTATTAATACTATTAATATATAATAGTATTAAATACTATATATTATTTATTTAAATACTATAAAAAATAAAACCAATACTATTGTGTCAAAGTTCAAGAAAACTATGAATTCAAGACGAAATGTGCTTGTTTATCATAATTTGTATTTGTCACATGACAAGCAATAATACGGAGTCATCAAATTTGACTGTATAGAATTGTATACAAATGTATATAAACACCACAACACTTTATTAATTGGAATTTAAATGTATAACAACGTAG	GTAG	1	0	0	0	0	0		0	0	0	0		0	0	0	0		0	0	0	0		0	0	0	0		0	0	0	0		1	0	0	0		0	0	0	0
EIN_092300_intron1	GTTTGTTATATTGATCCAAACTCGTCTGATTATCTAG	GTAG	0	0	0	0	0	0		0	0	0	0		0	0	0	0		0	0	0	0		0	0	0	0		0	0	0	0		0	0	0	0		0	0	0	0
EIN_092300_intron2	GTTTGAATTTCAATCTGTTTTTTATTTGAATCAATAAAAGAATAACAATAAG	GTAG	1	0	0	1	0	7		1	0	0	7		0	0	0	0		0	0	0	0		0	0	0	0		1	0	0	0		1	0	0	0		0	0	0	0
EIN_092300_intron3	GTTTGCTTGTATTACACATTTTAATCATTTAGAATAAAAAGAGTGTGACATTTAG	GTAG	1	0	0	0	0	1		1	0	0	0		1	0	0	0		0	0	0	0		0	0	0	0		1	0	0	0		0	0	0	1		0	0	0	0
EIN_092320_intron1	GTTTGTTTATTAATCATTTCATAGCAAAACCCGAAAAGTGTTCTTCTACTATATTATTAACCCAAAACTCAAAAATAG	GTAG	0	0	0	0	0	0		0	0	0	0		0	0	0	0		0	0	0	0		0	0	0	0		0	0	0	0		0	0	0	0		0	0	0	0
EIN_092340_intron1	GTTTCTGACAATCTCACAAAGAAAAG	GTAG	0	0	0	0	0	0		0	0	0	0		0	0	0	0		0	0	0	0		0	0	0	0		0	0	0	0		0	0	0	0		0	0	0	0
EIN_092350_intron1	GTATTTTTGTTAATATCTATTAAAAAATTTAATTTGTTTTTATATATTTTAGTCCATTTTCCAAATCATATTTTAATTTTAAAAAAACCATCTAATTAAATTTTTATAATTATATTTATTAACGATAATAGCTTTCATTAAGCTTTTATCTAACCACAAAAAAATAAAAAAAAAATAAATTGAAG	GTAG	0	0	0	0	0	0		0	0	0	0		0	0	0	0		0	0	0	0		0	0	0	0		0	0	0	0		0	0	0	0		0	0	0	0
EIN_092350_intron2	GTTGTTTTAATAACAATACCAATTTAG	GTAG	0	0	0	0	0	0		0	0	0	0		0	0	0	0		0	0	0	0		0	0	0	0		0	0	0	0		0	0	0	0		0	0	0	0
EIN_092360_intron1	GTTTTCTCAATAGACTTAAAAGGAAACCAAAGAACTTGTTCCTGAATATGTAAACACTCGTTTAG	GTAG	0	0	0	0	1	12		0	0	0	0		0	0	0	0		0	0	0	12		0	0	0	0		0	0	0	0		0	0	0	0		0	0	0	0
EIN_092570_intron1	GTAGCTGATGTAAACATGGAAGAGATAACTGCTGAACCAAAGGATGATAACGTAGCAG	GTAG	0	0	0	0	0	0		0	0	0	0		0	0	0	0		0	0	0	0		0	0	0	0		0	0	0	0		0	0	0	0		0	0	0	0
EIN_092660_intron1	GTTTGTTCTTCTGAGGCATTTGTATTATGTTTTAATACAAATATACTATTATTTTTAATACAGTCTGTCGAATGTACGATTTATGGTTTACTAATTATTAACTAATAG	GTAG	0	0	0	0	0	0		0	0	0	0		0	0	0	0		0	0	0	0		0	0	0	0		0	0	0	0		0	0	0	0		0	0	0	0
EIN_092660_intron2	GTTTGTCTTGGTATTAAAACAACCACCACTAATAACAGTACCATCGGCAAGGCGCGCGACGACAATTCAACTTGATTTTTCGCCAACGAAATACGTGAATAGGTGTCGGTCATTATATTTTAG	GTAG	0	0	0	0	0	0		0	0	0	0		0	0	0	0		0	0	0	0		0	0	0	0		0	0	0	0		0	0	0	0		0	0	0	0
EIN_092660_intron3	GTTTGGTTTAATTGATTGATTTAATTGTGTGTTGTTTCTTCATGTGACACTGTAAAAAAACAAAATTTATATTTATAGTAACAATAAACTATATTAAGAAATACTTTTCGTAACATCATTTATTCAACAAATAATATATTTTTAATTTATTTTGCTATATCTATAATTTCAG	GTAG	0	0	0	0	0	0		0	0	0	0		0	0	0	0		0	0	0	0		0	0	0	0		0	0	0	0		0	0	0	0		0	0	0	0
EIN_092690_intron1	GTTTGTATATTATTAAAAAATGTACTGTATCACATGCAATACAAATCACGAGAATATCACTGATATGTAG	GTAG	0	0	0	0	1	21		0	0	0	0		0	0	0	0		0	0	0	0		0	0	0	0		0	0	0	21		0	0	0	0		0	0	0	0
EIN_092690_intron2	GTTTGTTCTTTGTTAGTATAGTTAAGTAATAGTATAAAACATATTAATAAAGAG	GTAG	1	0	0	0	0	0		1	0	0	0		0	0	0	0		0	0	0	0		0	0	0	0		0	0	0	0		1	0	0	0		0	0	0	0
EIN_092690_intron3	GTTTGTTTGAATAGTATTCTATTCTTATTCTATAACTCTTTTATAAGAACACTTGATTCTTCTTATAATATTAATAATATTAATTATAACAATACTATTGTAACCTCGTAATAACTGAATAGCAG	GTAG	0	0	0	0	0	0		0	0	0	0		0	0	0	0		0	0	0	0		0	0	0	0		0	0	0	0		0	0	0	0		0	0	0	0
EIN_092700_intron1	GTTTGTCTTTAGAAAACTCGATGTTATAGTACATATATAGTATTCAAGTACTTAATGAATAG	GTAG	0	0	0	0	0	0		0	0	0	0		0	0	0	0		0	0	0	0		0	0	0	0		0	0	0	0		0	0	0	0		0	0	0	0
EIN_092700_intron2	GTTTGTGTTCTATTTTTATACTTAAAAATACTAGGAAGTTCAGAATAAATGGTGTGACAAACAG	GTAG	0	0	0	0	0	0		0	0	0	0		0	0	0	0		0	0	0	0		0	0	0	0		0	0	0	0		0	0	0	0		0	0	0	0
EIN_092720_intron1	GTTTGAATATTATAATGTATAATATATTAATAGAATTGTATTAATACATAGAAATTCTTGTGAAG	GTAG	0	0	0	0	0	0		0	0	0	0		0	0	0	0		0	0	0	0		0	0	0	0		0	0	0	0		0	0	0	0		0	0	0	0
EIN_092720_intron2	GTTTGTAATTGTGTCAATTAAATTACTTTGAGTAACACATAG	GTAG	1	0	0	0	0	0		1	0	0	0		0	0	0	0		0	0	0	0		0	0	0	0		0	0	0	0		1	0	0	0		0	0	0	0
EIN_092750_intron1	GTTTGTTTAATTTCATATACAATAGTAATTTAAATGAATAAATAACAAATAG	GTAG	1	0	0	0	0	0		1	0	0	0		0	0	0	0		0	0	0	0		0	0	0	0		0	0	0	0		0	0	0	0		0	0	0	0
EIN_092760_intron1	GTTTGTTATTGTTTATAAAAAGTTGAAAAAATCTCGATTGAGAACAGAGAGATAAGTTGAGTGGCATTAACAAAAAG	GTAG	1	0	0	0	0	0		1	0	0	0		1	0	0	0		1	0	0	0		1	0	0	0		1	0	0	0		1	0	0	0		0	0	0	0
EIN_092760_intron2	GTTTGTTGAGATGTTTAAAAACACTTTTAACAACGCACATGTTTTTAGTGTTCTGAAAAAGTTACTGATAAATAG	GTAG	1	0	0	0	0	3		1	0	0	3		1	0	0	0		1	0	0	0		1	0	0	0		0	0	0	0		1	0	0	0		0	0	0	0
EIN_092780_intron1	GTTTGTTCTATTAAATAATTATTAGTATTATAATTTATTTCATTGTAACAACAATTTTTTAACAATTGGCGATGATATAATCTAACATACAG	GTAG	1	0	0	0	0	0		0	0	0	0		0	0	0	0		1	0	0	0		0	0	0	0		0	0	0	0		0	0	0	0		1	0	0	0
EIN_092790_intron1	NNNNNNNNNNNNNNNNNNNNNNNNNNNNNNNNNNNNNNNNNNNNNNNNNNNNNNNNNNNNNNNNNNNNNNNNNNNNNNNNNNNNNNNNNNNNNNNN	N	0	0	0	0	0	0		0	0	0	0		0	0	0	0		0	0	0	0		0	0	0	0		0	0	0	0		0	0	0	0		0	0	0	0
EIN_092790_intron2	GTATCTTGAGAAAGGAAATCCAACAAGAGAGATACTCCAAAGAG	GTAG	0	0	0	0	0	2		0	0	0	0		0	0	0	0		0	0	0	0		0	0	0	0		0	0	0	1		0	0	0	1		0	0	0	0
EIN_092810_intron1	GTTTGTTCTGATTCAATTGTTTGTGTTAGAAATAACAAATAG	GTAG	1	0	0	0	0	0		1	0	0	0		1	0	0	0		1	0	0	0		0	0	0	0		1	0	0	0		1	0	0	0		1	0	0	0
EIN_092810_intron2	GTTTGTTTTTATTGTATTCAATTCAAGCGTGTTGCACAAACTGACTAACAG	GTAG	1	0	0	0	0	1		1	0	0	0		1	0	0	0		1	0	0	0		0	0	0	0		1	0	0	0		1	0	0	0		1	0	0	1
EIN_092830_intron1	GTTTGTAGGTTTTATGATTTATAATTTGTGAATAAAGATGACTGGTAG	GTAG	1	0	0	0	0	1		1	0	0	0		1	0	0	0		1	0	0	0		1	0	0	0		1	0	0	0		1	0	0	1		0	0	0	0
EIN_092830_intron2	GTTTGTTGGTCTTATTAATAGTTAAATTACTAATGAGTGGAAGTGTACACCACTTTCTTTATCATAAATAATAACTCACGCGTAG	GTAG	1	0	0	1	0	20		1	0	0	15		1	0	0	0		1	0	0	5		1	0	0	0		1	0	0	0		1	0	0	0		0	0	0	0
EIN_092880_intron1	GTTAGTTCTATTGTGCACAAAACACATTTTTGTATTATAACATTAAATGTATCGAATCATTTTAACAAAAAG	GTAG	1	0	0	1	0	9		0	0	0	0		1	0	0	8		1	0	0	1		0	0	0	0		0	0	0	0		0	0	0	0		0	0	0	0
EIN_092890_intron1	GTTTGTATTTCATCTACTTCGCTGGTAGTATAATTTTAATTAATTAATTAATTAACTAATTGAATAATAGTTAG	GTAG	0	0	0	0	0	0		0	0	0	0		0	0	0	0		0	0	0	0		0	0	0	0		0	0	0	0		0	0	0	0		0	0	0	0
EIN_092980_intron1	GTTTGTTTACTCTCTTTGTCTTCGAACAGAAGTAATTTGTTATGTCTTCAACAGCAAATTTGTTTCTAGTTATTTTCTATAATTAATTATAGTAATATAGTAATTACTGATCAATAG	GTAG	0	0	0	0	0	0		0	0	0	0		0	0	0	0		0	0	0	0		0	0	0	0		0	0	0	0		0	0	0	0		0	0	0	0
EIN_093000_intron1	GTTTGTTACTATAAATAAATAACAATAAACTTAAAATATATAGTACAGTGATTTAAACACCCGAGTACAATGATTGTAAATAAAAGAACTATAAAAATATGATACCGTGAGAACAAAGAACTCAACGAGTAG	GTAG	1	0	0	1	0	13		0	0	0	0		0	0	0	0		0	0	0	0		0	0	0	0		0	0	0	0		1	0	0	10		0	0	0	3
EIN_093040_intron1	GTTTGTTTTACTTCATTTCTAGTGGAGTCAAGTGGCACTAAACTATATTGTATTATTAGTAAACTATTCAATAACTATAAG	GTAG	0	0	0	0	0	0		0	0	0	0		0	0	0	0		0	0	0	0		0	0	0	0		0	0	0	0		0	0	0	0		0	0	0	0
EIN_093050_intron1	GTTTGTTTTAACGCCTCCACGCCTTCAAAATCAATTCGTCTTATCAACAG	GTAG	1	0	0	0	0	1		1	0	0	0		1	0	0	1		0	0	0	0		0	0	0	0		0	0	0	0		0	0	0	0		0	0	0	0
EIN_093070_intron1	GTTTGTCAATTATACATAATAGTTTATTTATAATAAATTTACTATAAACAATACTATGAAAAGTGAAATGACAGACAG	GTAG	1	0	0	0	0	1		0	0	0	0		1	0	0	0		1	0	0	0		0	0	0	0		0	0	0	0		0	0	0	1		0	0	0	0
EIN_093090_intron1	GTTTGTTTTTCTTTTCTATCAGAAGAATAACATTTTGAATAACATTTTATAGATCAACAAAATGAATAACAAAAATAG	GTAG	1	0	0	0	0	0		1	0	0	0		1	0	0	0		1	0	0	0		0	0	0	0		1	0	0	0		1	0	0	0		0	0	0	0
EIN_093100_intron1	GTTTGTTATATATAACATTTTATAAATAATAAAATGTTATTTAAATACCGTCACATAATGACGGTAAAACAATACCAAGATTCAATTAACGTTAAG	GTAG	1	0	0	0	0	0		1	0	0	0		1	0	0	0		0	0	0	0		0	0	0	0		1	0	0	0		0	0	0	0		0	0	0	0
EIN_093110_intron1	GTGTGTTCTTTACAAGCCAAAGAAAAAGGAACCCGACTTCAATTCGATTTATACTGCTATTGACTGATTATCGATCTTTAGACAATTTTTCCAATTTTTTAAAAACTTATCCTTTAACACCTTAAATATTATTTAACAAAATTCAAGTGGTCTAAAAATCGGGAAAATACAAGTTTATTAGATATATTACCTGTTTTTTAAAGTTTATCATGTGTATATCATTACACAAGCCAAAAGTATAAAAACATCATAATTTGAATTAATATCCCAGTAAAAACAGTTTAATGGGATATTTTTTATCTCAGTAAATTGAAAACACAGGCATTATTTAAAGTGTTAATTAAATTGTGTTTTTTGTTATATTTTGTTTAATTTTAAATATTATAAATTTATAG	GTAG	0	0	0	0	1	12		0	0	0	0		0	0	0	0		0	0	0	12		0	0	0	0		0	0	0	0		0	0	0	0		0	0	0	0
EIN_093120_intron1	GTATCATTATTAATTGTACTGGCACGCTCATTGAAAAGAATGTGAATAAAACANNNNNNNNNNNNNNNNNNNNNNNNNNNNNNNNNNNNNNNNNNNNNNNNNNNNNNNNNNNNNNNNNNNNNNNNNNNNNNNNNNNNNNNNNNNNNNNNNNNNGAGTCAAAAG	GTNAG	0	0	0	0	0	0		0	0	0	0		0	0	0	0		0	0	0	0		0	0	0	0		0	0	0	0		0	0	0	0		0	0	0	0
EIN_093130_intron1	GTTTGTAACTTTTGAAACCACTAATTTAATATTTTACAAAAGACAGAACATCAAATAACAATTTAG	GTAG	1	0	0	0	0	0		1	0	0	0		1	0	0	0		1	0	0	0		0	0	0	0		0	0	0	0		0	0	0	0		0	0	0	0
EIN_093170_intron1	GTTTGTTCGATCAATCACATGAATTGTACTCAAATTGTAG	GTAG	1	0	0	0	0	2		0	0	0	0		1	0	0	1		1	0	0	1		1	0	0	0		0	0	0	0		1	0	0	0		0	0	0	0
EIN_093180_intron1	GTTTGTATTTTAGTAATTGTTCTTACTATAACAATTACTATTAATTAATTAAACAATTACTATAAATTGTTTAATTAATTACTAGACATTTCAATGAGTCACTAACACACAG	GTAG	0	0	0	0	0	0		0	0	0	0		0	0	0	0		0	0	0	0		0	0	0	0		0	0	0	0		0	0	0	0		0	0	0	0
EIN_093190_intron1	GTTTGTTCTATCTCGTTTACACGTCACTCACGGACAG	GTAG	0	0	0	0	0	1		0	0	0	0		0	0	0	0		0	0	0	0		0	0	0	0		0	0	0	0		0	0	0	1		0	0	0	0
EIN_093190_intron2	GTTTGTTTATATCGAACGATTTGAAGTGAGGTGTTGATTCAATTCGGTCGAGTCGACATTGAAGAGGAAAGATATAACAAGTAG	GTAG	1	0	0	0	0	0		1	0	0	0		1	0	0	0		1	0	0	0		1	0	0	0		1	0	0	0		1	0	0	0		0	0	0	0
EIN_093230_intron1	GTTTGATATTTTTTGTTTTAATTCCAAATGTTGCATTTCTGGAATTCGATATTTTTATCGAATTGGATTCAACTTTTTTATAATTTCTGAAAAAATAACAAAAAG	GTAG	0	0	0	0	0	0		0	0	0	0		0	0	0	0		0	0	0	0		0	0	0	0		0	0	0	0		0	0	0	0		0	0	0	0
EIN_093300_intron1	GTTTGTTATCATATTTTTATAGTTCCACATTACTATACTCTTGCTTTGTGCCATTTCGGCCATTACTCGGGGTATTCAACATTCTTTTACTTAATACACCATTAATTTAATTACTACTTAATAATAATAATAATAAACGTGACGGTATAG	GTAG	0	0	0	0	0	0		0	0	0	0		0	0	0	0		0	0	0	0		0	0	0	0		0	0	0	0		0	0	0	0		0	0	0	0
EIN_093300_intron2	GTTTGTTCTCCAAAGAGCACAGAATAGTATATTATTATAGTATATTATTATATTAATTAATACTTAG	GTAG	0	0	0	0	0	0		0	0	0	0		0	0	0	0		0	0	0	0		0	0	0	0		0	0	0	0		0	0	0	0		0	0	0	0
EIN_093300_intron3	GTTTGTTTTTATTGATTGTTGCTCAAATACTTGAATTATAGTATTAAAATATTATAATTCAAGTATTATTTATAATTGCTATTGTAAGAATAGTATATTAATAGTATATTAATAGTATATATAGTAATTGTTTCTAATATGCAG	GTAG	1	0	0	0	0	0		1	0	0	0		1	0	0	0		0	0	0	0		0	0	0	0		0	0	0	0		0	0	0	0		0	0	0	0
EIN_093320_intron1	GTTTGTTTGTTCAAAATTATAAGGCGAAACTATTCACGTATAG	GTAG	1	0	0	1	0	7		0	0	0	0		1	0	0	4		0	0	0	0		0	0	0	3		0	0	0	0		0	0	0	0		0	0	0	0
EIN_093330_intron1	GTTTGTTATTCAATTTCAATTTCATTATAATAAATTAATAATAAATAG	GTAG	1	0	0	0	0	0		0	0	0	0		1	0	0	0		1	0	0	0		1	0	0	0		1	0	0	0		1	0	0	0		0	0	0	0
EIN_093330_intron2	GTTTGTAGTGTACTATATTTTATAGTACATTTTATTATATTATAAAAGGTAATGAGATGAGAAAGATGTATTATAATTATAATTATTAATATAATTATTAATATTATGATTATTATTAACAATTAG	GTAG	1	0	0	0	0	0		1	0	0	0		1	0	0	0		1	0	0	0		1	0	0	0		0	0	0	0		1	0	0	0		0	0	0	0
EIN_093340_intron1	GTTTGTCTTTCAAATAGTGTTACAAGTTTATAAGTTAATGAATAG	GTAG	0	0	0	0	0	0		0	0	0	0		0	0	0	0		0	0	0	0		0	0	0	0		0	0	0	0		0	0	0	0		0	0	0	0
EIN_093340_intron2	GTTTGTACCTATTTCATAAATTGTACCCAAATTGATCTTTAG	GTAG	0	0	0	0	0	0		0	0	0	0		0	0	0	0		0	0	0	0		0	0	0	0		0	0	0	0		0	0	0	0		0	0	0	0
EIN_093400_intron1	GTTTGTTTTCTTCTTATAATACAATAATAATATAATAAACTATTCAAGTGACAAATAG	GTAG	1	0	0	0	0	0		0	0	0	0		0	0	0	0		1	0	0	0		0	0	0	0		0	0	0	0		1	0	0	0		1	0	0	0
EIN_093470_intron1	GTTTGCTTTTTTACACTCACAAGATATATAACGAATAG	GTAG	0	0	0	0	0	0		0	0	0	0		0	0	0	0		0	0	0	0		0	0	0	0		0	0	0	0		0	0	0	0		0	0	0	0
EIN_093490_intron1	GTGAAGCAAACTAAAAACCCTGAAAACAGAGAAATGGATTTGACCAGACAGTTTGTTGAGCTCTTCACTAAGCAAGAATATATACTAACATACAG	GTAG	0	0	0	0	0	1		0	0	0	0		0	0	0	0		0	0	0	1		0	0	0	0		0	0	0	0		0	0	0	0		0	0	0	0
EIN_093500_intron1	GTTTTCAAAAGCTATCAAAAGTCGACCAAATTCCCCAAATTCGAATTGTTCGATTTTTATCTTTTCAGTATTCTTAAATTGAACTTGTAAGTAACTTAAAATTGAACAGCCAAGTTTGTTGTTTCACATCCTTAAACCTTTCTAATGAACAG	GTAG	0	0	0	0	0	0		0	0	0	0		0	0	0	0		0	0	0	0		0	0	0	0		0	0	0	0		0	0	0	0		0	0	0	0
EIN_093520_intron1	GTTTGTATTTAAAAACTAATAAAACACAACTAACTTGTAG	GTAG	1	0	0	0	0	0		1	0	0	0		1	0	0	0		0	0	0	0		0	0	0	0		0	0	0	0		0	0	0	0		0	0	0	0
EIN_093520_intron2	GTTTGTATCATTTGTTTATAATTTTTTTACTATTACCATATAGTTCATTTCAGTATAATACAATTATAGTAATATCTAG	GTAG	1	0	0	0	0	0		1	0	0	0		1	0	0	0		1	0	0	0		0	0	0	0		0	0	0	0		0	0	0	0		1	0	0	0
EIN_093560_intron1	GTGTGTTTACTTAATTACAACTTCATCCAAGAAAAAAACATACAG	GTAG	0	0	0	0	0	0		0	0	0	0		0	0	0	0		0	0	0	0		0	0	0	0		0	0	0	0		0	0	0	0		0	0	0	0
EIN_093580_intron1	GTTACAAGACACGATGCTCTTTGACGAAG	GTAG	0	0	0	0	0	0		0	0	0	0		0	0	0	0		0	0	0	0		0	0	0	0		0	0	0	0		0	0	0	0		0	0	0	0
EIN_093590_intron1	GTTTGTATCACCATGTAGTTTATTAAAGTGTTCCAATCAATAACACTAAG	GTAG	1	0	0	0	0	0		1	0	0	0		1	0	0	0		1	0	0	0		0	0	0	0		1	0	0	0		1	0	0	0		0	0	0	0
EIN_093620_intron1	GTTTGTATTTTTTGATCTCTTACTATTGAGCTGACAAATAG	GTAG	1	0	0	0	0	0		1	0	0	0		1	0	0	0		1	0	0	0		0	0	0	0		1	0	0	0		0	0	0	0		0	0	0	0
EIN_093620_intron2	GTTTGTTGTTGTACCCTCCTCTTGAATCCCCCACATTATATGGTTTACCATAGAATAACCAATAG	GTAG	1	0	0	0	0	0		1	0	0	0		1	0	0	0		1	0	0	0		1	0	0	0		1	0	0	0		0	0	0	0		0	0	0	0
EIN_093680_intron1	GTTTGTTCGAATCTTGTCGTTGGACTTCCACTGCGATTTTTAGAATGCGCAAAACGGGTCGTAAAACAATTGAAATGACAGAAAG	GTAG	0	0	0	0	1	25		0	0	0	0		0	0	0	4		0	0	0	0		0	0	0	21		0	0	0	0		0	0	0	0		0	0	0	0
EIN_093690_intron1	GTTAGTTACTTTTGATATGGTAAATAATTAATAATATAGTAATGTAAAAGAAATAAAGAGTGACATCAAG	GTAG	1	0	0	0	0	0		0	0	0	0		1	0	0	0		0	0	0	0		0	0	0	0		0	0	0	0		0	0	0	0		0	0	0	0
EIN_093690_intron2	GTTTGTTACTATAATTTACCTATACATATAGTTTGGTTGATTTAACTATAATTAACCATTGAATTATCTATACGGATGTACACACTGACAGACAG	GTAG	1	0	0	0	0	0		0	0	0	0		1	0	0	0		0	0	0	0		0	0	0	0		0	0	0	0		0	0	0	0		0	0	0	0
EIN_093700_intron1	GTTTGTTCTTCTTTTCTATGAATCAGAAGAATATGAATCAATTGAATAGCAGTATAATAATTTTATTAGTAACGAATAG	GTAG	1	0	0	0	0	0		0	0	0	0		1	0	0	0		0	0	0	0		0	0	0	0		0	0	0	0		0	0	0	0		0	0	0	0
EIN_093730_intron1	GTTTGTGGATTGGTTTTAAATTGGTTGAAGAGTGACACATAG	GTAG	1	0	0	0	0	1		1	0	0	0		1	0	0	0		1	0	0	0		1	0	0	0		1	0	0	0		1	0	0	1		0	0	0	0
EIN_093740_intron1	GTTTGTGTTGCTGGTCAGTATACGTAGCAAGATGGATATCATTATAATAACATTTTTAATAACAAAAATTGAGTAACCAGTAG	GTAG	1	0	0	1	0	40		0	0	0	2		0	0	0	1		1	0	0	3		0	0	0	25		0	0	0	9		1	0	0	0		0	0	0	0
EIN_093740_intron2	GTTTGTTTCTGAGCATTTTGTTACTATTTATATATAGTATAATAACTATATATCAACTATACACAAATACTCAAATGTAG	GTAG	1	0	0	0	0	1		1	0	0	1		1	0	0	0		1	0	0	0		1	0	0	0		0	0	0	0		0	0	0	0		1	0	0	0
EIN_093750_intron1	GTTTGTCTTCTTGTATTGTCTTTAACACAGTAACCGTAAG	GTAG	0	0	0	0	0	1		0	0	0	0		0	0	0	0		0	0	0	0		0	0	0	0		0	0	0	0		0	0	0	0		0	0	0	1
EIN_093760_intron1	GTTTGTGATTATATTAAATCAGTCTCCATTCAATATACAAAGCGATTCGTTAATCAATGTATTAAAACTAATACACCAATTCAAAAAGAAGTAATTAACGATATAG	GTAG	1	0	0	0	0	0		1	0	0	0		0	0	0	0		1	0	0	0		0	0	0	0		0	0	0	0		0	0	0	0		0	0	0	0
EIN_093800_intron1	GTCTGGGTTAACCTTTGGTACTATAGTAGATAGAGATTCAGGCGAAG	GTAG	0	0	0	0	1	35		0	0	0	7		0	0	0	3		0	0	0	0		0	0	0	0		0	0	0	21		0	0	0	4		0	0	0	0
EIN_093800_intron2	NNNNNNNNNNNNNNNNNNNNNNNNNNNNNNNNNNNNNNNNNNNNNNNNNNNNNNNNNNNNNNNNNNNNNNNNNNNNNNNNNNNNNNNNNNNNNNNN	N	0	0	0	0	0	0		0	0	0	0		0	0	0	0		0	0	0	0		0	0	0	0		0	0	0	0		0	0	0	0		0	0	0	0
EIN_093810_intron1	GTGGGGAGAGTAAATCGACACAACTTATATCGAAGATCANNNNNNNNNNNNNNNNNNNNNNNNNNNNNNNNNNNNNNNNNNNNNNNNNNNNNNNNNNNNNNNNNNNNNNNNNNNNNNNNNNNNNNNNNNNNNNNNNNNNATTGATGTAG	GTNAG	0	0	0	0	0	4		0	0	0	1		0	0	0	0		0	0	0	1		0	0	0	0		0	0	0	0		0	0	0	2		0	0	0	0
EIN_093840_intron1	GTTTGTTTCTAGTTTATTTATAATACTTTTATTATAAAGATACTATACTGAGTCTTGATACAGAAATGACGGACAG	GTAG	1	0	0	0	0	5		0	0	0	0		1	0	0	5		1	0	0	0		0	0	0	0		0	0	0	0		1	0	0	0		1	0	0	0
EIN_093870_intron1	GTTTGTGTTATTAGTGTTGTGTATCTGATAACTTTGTGTATAGTATAATATATCAACAGACAATAACAAAAAG	GTAG	1	0	0	0	0	0		1	0	0	0		1	0	0	0		1	0	0	0		0	0	0	0		0	0	0	0		0	0	0	0		0	0	0	0
EIN_093880_intron1	GTTTGTATTTGAACTATTTAAACTACTATAATTAAACTATAAATATAGTTTATGCTCATGATATGGACTCACCACTAG	GTAG	1	0	0	0	0	0		1	0	0	0		1	0	0	0		1	0	0	0		1	0	0	0		1	0	0	0		1	0	0	0		1	0	0	0
EIN_093890_intron1	GTTTGTGGTTCATAAGAACATTGTATAACAAAATGAATAACAAAAAG	GTAG	1	0	0	0	0	0		1	0	0	0		1	0	0	0		1	0	0	0		1	0	0	0		1	0	0	0		1	0	0	0		1	0	0	0
EIN_093910_intron1	GTTTGTTTTTTCTCAACTGCTTTTAAAGACTATAATATCAATAAATAGTACATATATAATAGAATAATGGTAATAACAGGTAG	GTAG	1	0	0	0	0	0		0	0	0	0		0	0	0	0		0	0	0	0		0	0	0	0		1	0	0	0		0	0	0	0		0	0	0	0
EIN_093930_intron1	GTTTGTTGTTTTGGACGTGACAACGAGATTGAGAGGAGAAATGTGTGACTTTTAG	GTAG	1	0	0	0	0	3		1	0	0	0		1	0	0	3		1	0	0	0		0	0	0	0		0	0	0	0		0	0	0	0		0	0	0	0
EIN_093930_intron2	GTTTGTTATTATCTCGTTATTTACAAACTTTGTGTTTACTTTCAAAATGTCAATTCATGAATAG	GTAG	1	0	0	1	0	10		1	0	0	0		1	0	0	1		1	0	0	0		1	0	0	0		1	0	0	0		1	0	0	7		1	0	0	2
EIN_093980_intron1	GTTTAGTTGTTAATAAAGCACCAATAATATGGAAATTGAAAAATAAAAGACTTGGAGGGGTTACCTTTTATAAAGAACAAAAGTACTACAACTCCTCTTTCATCATTAATTCAACACTTATGATAACTCAAATAGGTACTCACTCGAAATTCAGTGATGTGGCTAATAAAGCATTTTACTCAGATGTTCCTCTAACAATCACAAACCCTTTCACGTTGACAAGACTCCTAGTACTTCAATAATTGAACGATTTTATGTCAAAAAATATACATCAAAATGCAAACTAAAAAATAAAACCTCAATCTTTTTAATACAGAACAAAGAATAAATCTATTTTTAAAATAAGTTGCATATATAAGGAACTGATTAATTAAAACGTCAAACATTTTTCTTGAAGAA…	GTAG	0	0	0	0	1	42		0	0	0	4		0	0	0	0		0	0	0	35		0	0	0	0		0	0	0	0		0	0	0	3		0	0	0	0
EIN_093990_intron1	GTTTGTTGTTACATTCAGTGAGTGGACCATCTTGTGTTATACCATTTGTATGTAACAAACTGACGAAAAG	GTAG	0	0	0	0	0	0		0	0	0	0		0	0	0	0		0	0	0	0		0	0	0	0		0	0	0	0		0	0	0	0		0	0	0	0
EIN_093990_intron2	GTTTGTATTAGTTAACATTTCTACATTAATAGTATTACACATCTATTATTAATTTATTAAAATATATACTATAATAGTATAGTACTCTATTACAAATAATAGTAGTAGTAGTATTAATAACTTATACTATAAAAAGACTGATATATAG	GTAG	1	0	0	0	0	0		1	0	0	0		1	0	0	0		0	0	0	0		0	0	0	0		0	0	0	0		0	0	0	0		0	0	0	0
EIN_093990_intron3	GTTTGTTTTTACAGCTTTTAAGTAGCCAAGGAACCGAACTACTCCAAGAATTAATAAGAATTATTAACAGTGTAG	GTAG	1	0	0	0	0	0		1	0	0	0		1	0	0	0		0	0	0	0		1	0	0	0		1	0	0	0		0	0	0	0		0	0	0	0
EIN_094010_intron1	GTTTGTATTTCTTTCTTCTATCATTTAAAATAGTTAAGTGAATAATAACAAATAG	GTAG	0	0	0	0	0	0		0	0	0	0		0	0	0	0		0	0	0	0		0	0	0	0		0	0	0	0		0	0	0	0		0	0	0	0
EIN_094010_intron2	GTTTGTTAATATTGTTAATATTATAATTATTAAATAGTTTAAGTACAGACAAACAGACTCATTTTCAG	GTAG	0	0	0	0	0	0		0	0	0	0		0	0	0	0		0	0	0	0		0	0	0	0		0	0	0	0		0	0	0	0		0	0	0	0
EIN_094010_intron3	GTTTGTTTTTATAGTTATGTAATTATAATATATAGAACTTTTCTTCTCACTCATAG	GTAG	1	0	0	0	0	0		1	0	0	0		1	0	0	0		0	0	0	0		0	0	0	0		0	0	0	0		1	0	0	0		1	0	0	0
EIN_094020_intron1	GTTTGTGATATTTATTTATAATAACATTTCTAATAACGAACTATTACAATTCTATTAGCTTTACATAGTATTATATATAACTATATATATATTATATATTTTATATTATTATAATATACTATTATATATTAATTATATATTAATAAATAG	GTAG	1	0	0	0	0	0		1	0	0	0		1	0	0	0		1	0	0	0		1	0	0	0		0	0	0	0		1	0	0	0		0	0	0	0
EIN_094030_intron1	GTTTGTTATGAGCCTCATTCGTGTGTTTGGAAGATAAAAAGTATTAACGAAAAG	GTAG	1	0	0	0	0	1		0	0	0	0		0	0	0	0		1	0	0	0		1	0	0	0		0	0	0	0		1	0	0	1		1	0	0	0
EIN_094040_intron1	GTTTGTTTTCGAAGATTTATACGTTCAAATGTGGCAATTTCAGATAACAAATCGAGCGAATATATTAACAAATAG	GTAG	1	0	0	0	0	0		0	0	0	0		0	0	0	0		1	0	0	0		0	0	0	0		1	0	0	0		1	0	0	0		0	0	0	0
EIN_094100_intron1	GTCGAAAAGATTGTGANNNNNNNNNNNNNNNNNNNNNNNNNNNNNNNNNNNNNNNNNNNNNNNNNNNNNNNNNNNNNNNNNNNNNNNNNNNNNNNNNNNNNNNNNNNNNNNNNNNNAAGAATTGCAAACGAAGGACCGCAATGACATTTGAAATGAATACTTCAATATCTTTGAGGAAAGCACAAAG	GTNAG	0	0	0	0	1	17		0	0	0	0		0	0	0	0		0	0	0	0		0	0	0	0		0	0	0	17		0	0	0	0		0	0	0	0
EIN_094120_intron1	GTTTGTGTTACATTTACTTTGTAATAAATGAATCTGCTTATACACAG	GTAG	0	0	0	0	0	0		0	0	0	0		0	0	0	0		0	0	0	0		0	0	0	0		0	0	0	0		0	0	0	0		0	0	0	0
EIN_094130_intron1	GTTTGTTGTTACTAATATGATGTATATCACTTGATAAACATGTACCTTAAAATAAAATAGAATCGAGAATGACAAGAAG	GTAG	0	0	0	0	0	0		0	0	0	0		0	0	0	0		0	0	0	0		0	0	0	0		0	0	0	0		0	0	0	0		0	0	0	0
EIN_094160_intron1	GTTTGTTACTTATAATTAAAATATTAATTATTAATAATTTAATTAATGTAATTATTATTTCTATTATTAATTACTATTACTATACTATACTATTAATACTATAATAATTACTATTACTATCACATGGTAAGAGTCTTATTAAATAACAG	GTAG	1	0	0	0	0	0		0	0	0	0		0	0	0	0		0	0	0	0		0	0	0	0		0	0	0	0		1	0	0	0		0	0	0	0
EIN_094160_intron2	GTTTGTTTGATATACTAATTACACATTTAATAAATAAATAACATATAG	GTAG	1	0	0	0	0	0		0	0	0	0		1	0	0	0		1	0	0	0		0	0	0	0		0	0	0	0		1	0	0	0		0	0	0	0
EIN_094220_intron1	GTTTGTTTTTCTATTTAATTATTGTTTTATATCTAATATAGTTATATTGTATTTATTATAACTATATTATATACAATATAAATATATTATATATATAATTTAAATATAATAGATATAATTTAAATATAATAGATCCAATTTAAATATAATAGATCCAATTTAATTAACATGTAG	GTAG	1	0	0	0	0	0		1	0	0	0		1	0	0	0		1	0	0	0		0	0	0	0		0	0	0	0		0	0	0	0		0	0	0	0
EIN_094230_intron1	GTTTGTTTTTATTTGAGATAATAAAACTGGCTGATGAACAATGTTTTAATAACATTTTAAATAACAAAAACTGATGTTAAG	GTAG	0	0	0	0	0	0		0	0	0	0		0	0	0	0		0	0	0	0		0	0	0	0		0	0	0	0		0	0	0	0		0	0	0	0
EIN_094230_intron2	GTTTGTTGCTTTATGAAATCAATTCAATATAAATTAATATATATTAGTAAATATTATCAAATATTAGTATGTGTGCTAAACAATAG	GTAG	0	0	0	0	0	0		0	0	0	0		0	0	0	0		0	0	0	0		0	0	0	0		0	0	0	0		0	0	0	0		0	0	0	0
EIN_094230_intron3	GTTTGTTCTTATTAATATATTTAATTAAAATGAACTAATAAGACAG	GTAG	1	0	0	0	0	0		1	0	0	0		0	0	0	0		0	0	0	0		1	0	0	0		1	0	0	0		1	0	0	0		0	0	0	0
EIN_094240_intron1	GTTTTAATAATAAAATATAGTTCATATTATAATTTAGTAAAAGATAATTTATTTTACTATTATATTTAATTACTTTTGAACAATACAGAAATCAAG	GTAG	0	0	0	0	0	0		0	0	0	0		0	0	0	0		0	0	0	0		0	0	0	0		0	0	0	0		0	0	0	0		0	0	0	0
EIN_094330_intron1	GTTTGTCTTTCATTACATAACCGTCAACACAAGAGATTTGAATAACAGATAG	GTAG	0	0	0	0	0	0		0	0	0	0		0	0	0	0		0	0	0	0		0	0	0	0		0	0	0	0		0	0	0	0		0	0	0	0
EIN_094370_intron1	GTTTGTTTAAGACGGATTAATATTTCAACTATTTCCACTAATTTTATTGATAATACGTCTTTCATAGAAAATCATACAAAAAACAACAATGACTGGTAG	GTAG	1	0	0	0	0	1		1	0	0	0		1	0	0	0		1	0	0	1		1	0	0	0		0	0	0	0		0	0	0	0		0	0	0	0
EIN_094390_intron1	GTTTATTCTCCACTTTTAAATAGAAACACCTGACATATAG	GTAG	0	0	0	0	0	0		0	0	0	0		0	0	0	0		0	0	0	0		0	0	0	0		0	0	0	0		0	0	0	0		0	0	0	0
EIN_094390_intron2	GTTTGTTGTACCATTTCTGTGCCGATTAAAGTACTGACTAAAAG	GTAG	0	0	0	0	0	0		0	0	0	0		0	0	0	0		0	0	0	0		0	0	0	0		0	0	0	0		0	0	0	0		0	0	0	0
EIN_094390_intron3	GTTTGTTACTTGATTCAACGATATCGACTTCTTGGTTAAGTCTTGACCAAGTCTGAACTTTCAAAATGACAAACAG	GTAG	0	0	0	0	0	0		0	0	0	0		0	0	0	0		0	0	0	0		0	0	0	0		0	0	0	0		0	0	0	0		0	0	0	0
EIN_094390_intron4	GTTTGTTTTAGATTTCCTCATTCGTGTGTTGAATTAACAAGTATTTTATATATAGAATATTGATTATATAATAGTTTTTTATAGTATAATTTATTATTTAATGCGTTCTTAAAATAGAATAGAACCCAATTCATACAAATTAATATAGTTCTTATTTCTTATTGTTATTATATATAATAGTTATATAAGTATCTTCATTAGACAATTATCTTTCATTGTAGAGTATGAATGGAAAATAAAAAACAG	GTAG	0	0	0	0	0	0		0	0	0	0		0	0	0	0		0	0	0	0		0	0	0	0		0	0	0	0		0	0	0	0		0	0	0	0
EIN_094410_intron1	GTTTGTTATTATAATTACGACATATTTAAAAAAAACGCGCTTTATCTTTTTTCTCTTTCCGTCATCTTGTCATATTTTGATTACCGCGTGAAGTATTGTTAATTATTAATTATATTTTTTAATTAATAAATAATCAGAAAATGAGAAACTATATTTGAGTGAAAATACTAATAGTCAG	GTAG	0	0	0	0	0	0		0	0	0	0		0	0	0	0		0	0	0	0		0	0	0	0		0	0	0	0		0	0	0	0		0	0	0	0
EIN_094430_intron1	NNNNNNNNNNNNNNNNNNNNNNNNNNNNNNNNNNNNNNNNNNNNNNNNNNNNNNNNNNNNNNNNNNNNNNNNNNNNNNNNNNNNNNNNNNNNNNNN	N	0	0	0	0	0	0		0	0	0	0		0	0	0	0		0	0	0	0		0	0	0	0		0	0	0	0		0	0	0	0		0	0	0	0
EIN_094440_intron1	GTTTGTTCTTGTCATGAGGAAGGGAGTGTAATAACACATAG	GTAG	1	0	0	0	0	0		0	0	0	0		0	0	0	0		1	0	0	0		1	0	0	0		1	0	0	0		0	0	0	0		1	0	0	0
EIN_094440_intron2	GTTTGTTCTTTTGTATGGTATAGATATAGTATAATATAGTATATAATATAGTATAAATATAGTACTGTGGAGTATAGTATAAATATAAAAAATAAACTATAACTAATGAATAG	GTAG	1	0	0	0	0	0		1	0	0	0		1	0	0	0		1	0	0	0		1	0	0	0		1	0	0	0		1	0	0	0		1	0	0	0
EIN_094450_intron1	GTTTGTTCTTTCATTACAAATGAAACTATAAATTAATAATAAAAAAAGTATAAATAAATAGTATAATAAGGAATAATAGAATGACCGACAG	GTAG	1	0	0	0	0	0		1	0	0	0		1	0	0	0		1	0	0	0		0	0	0	0		1	0	0	0		0	0	0	0		1	0	0	0
EIN_094470_intron1	GTTTGTGACTATATATAACTCTTTTTACTATACAAGTAACTAGTAATAGAATGTATACTAGTTATACTATATAGATATAATTTATAGTATTAATACTATTAATAATAGTAACATTTAG	GTAG	1	0	0	0	0	0		1	0	0	0		1	0	0	0		1	0	0	0		1	0	0	0		1	0	0	0		1	0	0	0		1	0	0	0
EIN_094490_intron1	GTTTAGCCAAAATTAAACAACCACACAAAATCACTTGGCTTCCAACATTAGTTATAAAAACATTACATAGACAAATCGAAACAAAAG	GTAG	0	0	0	0	0	0		0	0	0	0		0	0	0	0		0	0	0	0		0	0	0	0		0	0	0	0		0	0	0	0		0	0	0	0
EIN_094520_intron1	GTTAGTTTTTGTTTAAAATTAGTAAATCACTTACAAGAGTCATATATAG	GTAG	1	0	0	0	0	2		1	0	0	2		0	0	0	0		0	0	0	0		0	0	0	0		0	0	0	0		0	0	0	0		0	0	0	0
EIN_094550_intron1	GTGTGTCTATTATATCATTAATAAATATAACTATCAATATTAATAAATGAATAAATAAAGAAACTATAAGTATTAATCAATAG	GTAG	1	0	0	0	0	0		1	0	0	0		1	0	0	0		1	0	0	0		0	0	0	0		0	0	0	0		1	0	0	0		1	0	0	0
EIN_094640_intron1	GTTTGTTATAGTAACGATTATAGTAATAAATTAATAAAAGTATAGTAAAAAGTGAATGACAAAAAG	GTAG	0	0	0	0	0	0		0	0	0	0		0	0	0	0		0	0	0	0		0	0	0	0		0	0	0	0		0	0	0	0		0	0	0	0
EIN_094660_intron1	GTTTGTTTCAAAGAGTTTAAATGGACTAAGAAGTAATGGTAAG	GTAG	0	0	0	0	0	0		0	0	0	0		0	0	0	0		0	0	0	0		0	0	0	0		0	0	0	0		0	0	0	0		0	0	0	0
EIN_094660_intron2	GTTTGTTGTGTAATTAGTTCTATTATATTAATTGTTTATAATATATTATAATATAAAATATAATAAAAGTTAAGTCACAACTAG	GTAG	0	0	0	0	0	0		0	0	0	0		0	0	0	0		0	0	0	0		0	0	0	0		0	0	0	0		0	0	0	0		0	0	0	0
EIN_094660_intron3	GTTTGTTCTTTAAAGAGATAGTAATTATATTAAATAGAAATAAACTAATGACTAG	GTAG	0	0	0	0	0	0		0	0	0	0		0	0	0	0		0	0	0	0		0	0	0	0		0	0	0	0		0	0	0	0		0	0	0	0
EIN_094680_intron1	GTTTGTTTTAGTTGTTAGTCGTGTTGAAAGAATTTATGTTTCACTCCACTCACCACCAG	GTAG	0	0	0	0	0	0		0	0	0	0		0	0	0	0		0	0	0	0		0	0	0	0		0	0	0	0		0	0	0	0		0	0	0	0
EIN_094680_intron2	GTTTGTTTCAATTTCATTCAAAATATTACTTATAATAATTATATTATAATTGTATAGTAATAAAAACTTATGAGAAG	GTAG	1	0	0	0	0	0		1	0	0	0		1	0	0	0		0	0	0	0		0	0	0	0		0	0	0	0		0	0	0	0		0	0	0	0
EIN_094680_intron3	GTTTGTTTTCTACTCTTTTGAATGTGACTTTACATTGTAAGTGTGTACAACAAATAACAAAACAG	GTAG	1	0	0	0	0	0		1	0	0	0		0	0	0	0		0	0	0	0		0	0	0	0		0	0	0	0		0	0	0	0		0	0	0	0
EIN_094730_intron1	GTTTGTTGTCACACAGTGACCTTTGTTTATTCGTTTTATATTCAAAAAATTGTATTCGTTTCCTTAAAAAAGGCAAAACCCTTGTTATGAATATAGAACAACGTGGTATAATTTTGTTTTCTTTTAATACTAAATTGCTGTAAATTCCAATATGAATTGGTTATTTACTTCATTTAACATTTGATTGATTACTCTAATTAATATTTATACCACACAATCATTCTATTAATAAATAG	GTAG	1	0	0	0	0	0		1	0	0	0		0	0	0	0		1	0	0	0		1	0	0	0		1	0	0	0		1	0	0	0		0	0	0	0
EIN_094760_intron1	GTTTGTGTTATCATATTATTAAGTGTTAAATTTGAATTAAGAAAAAG	GTAG	1	0	0	0	0	2		1	0	0	0		1	0	0	0		1	0	0	2		0	0	0	0		1	0	0	0		0	0	0	0		0	0	0	0
EIN_094790_intron1	GTTTGTTATAACGACATTTGGATTAAAACAGTACAATATTTATTTCTAG	GTAG	1	0	0	1	0	6		1	0	0	0		1	0	0	6		1	0	0	0		1	0	0	0		1	0	0	0		1	0	0	0		0	0	0	0
EIN_094800_intron1	GTTTGTTAATAAAATTATAGTTCTTTTTGGTATTTGTAGTATAAATTATACTTTATTAATAATACTATCATAAACTTTACTATACTCATTTTTATTATATTTAATAAAAAATATTATTATTTTAAACCGAAACTATACTTTATAATTAAATACTATATAAATAGTTTTGACAGACAG	GTAG	1	0	0	0	0	0		1	0	0	0		1	0	0	0		1	0	0	0		1	0	0	0		1	0	0	0		1	0	0	0		0	0	0	0
EIN_094810_intron1	GTTTGTTCTTTTTCTTTATATTATGTCGCGTTCTCCGTGACGTAGTATTTCAAGTTCAGTTTTACTCTAGTAAAATTACTAGTACATTATAATATATGAATAGTATCATGTGTAACAAGCAG	GTAG	1	0	0	0	0	0		0	0	0	0		1	0	0	0		1	0	0	0		0	0	0	0		0	0	0	0		0	0	0	0		0	0	0	0
EIN_094860_intron1	GTTTATTCTTTACTTCTTTATTTTATTATTAACTTTACACATTATGACTTGTTTATTAAGTAAATGCCTTCACTTATTAAAGTGTTTACCAAATTTTGTTATAAAGTTGATGACAAAAGAATTAAGAACAAG	GTAG	1	0	0	0	0	3		0	0	0	3		0	0	0	0		1	0	0	0		0	0	0	0		0	0	0	0		0	0	0	0		0	0	0	0
EIN_094960_intron1	GTTTGTTTTACTTATTTGAATAATTTTACGTGTCGAGTGACATATGACAATCTGGATAACCCTATTTCTTTCTCACAAGTAACTATCAAAAATTATTAACAATTAATTATATCTTTCAATTATAAAGTTATTATATAATAACTATTTATTTAATAAATAG	GTAG	1	0	0	0	0	0		1	0	0	0		1	0	0	0		1	0	0	0		1	0	0	0		1	0	0	0		0	0	0	0		0	0	0	0
EIN_094980_intron1	GTTTGTTTTATTTTAATTTATTAGTGTTTAACTAATGAATAG	GTAG	1	0	0	0	0	0		0	0	0	0		1	0	0	0		0	0	0	0		0	0	0	0		0	0	0	0		0	0	0	0		0	0	0	0
EIN_094980_intron2	GTTTGTTACTATTCGTATTAGAATATATAGTATATAAATACTATATATGATACCTATATATACTAATATGTATAGTTATACATAATAATAAATAATAATATAATTTCCAATTGATTAACATGTAG	GTAG	0	0	0	0	0	0		0	0	0	0		0	0	0	0		0	0	0	0		0	0	0	0		0	0	0	0		0	0	0	0		0	0	0	0
EIN_095060_intron1	GTTTGTTTTTTTTAATTTAACGCAATTGTAAAAATCATAAAAAGATTTGAGACGATGAGAGGTCGAGATTGAGATTGACGAACAG	GTAG	1	0	0	0	0	3		1	0	0	3		1	0	0	0		1	0	0	0		1	0	0	0		1	0	0	0		0	0	0	0		0	0	0	0
EIN_095070_intron1	GTTTGTTGTTCTGTTGCAAACGGTGTCGGTAAGGAAAAAAGTATGACAGGGAG	GTAG	1	0	0	0	0	0		0	0	0	0		0	0	0	0		1	0	0	0		0	0	0	0		0	0	0	0		0	0	0	0		0	0	0	0
EIN_095090_intron1	GTTTGTAGTACCATACATTCATATTATTAAACAACAAAAATAACACATAG	GTAG	1	0	0	0	0	0		0	0	0	0		0	0	0	0		1	0	0	0		1	0	0	0		1	0	0	0		1	0	0	0		0	0	0	0
EIN_095100_intron1	GTTTTTTCTTATTTTTTAACAACAAAAAATATAATAATACTCATAATAAATTAATTAACTATTTCAGAGTAAATACATTGAAGTTTGAGATTCTTTAAAATTCCTAAAAATGGAACGAGAGAATTTTTGAGGCAAGAAGTCAAACTTAAATTTAG	GTAG	0	0	0	0	0	0		0	0	0	0		0	0	0	0		0	0	0	0		0	0	0	0		0	0	0	0		0	0	0	0		0	0	0	0
EIN_095110_intron1	GTTTGTTCTGATTTACTTTTACAAGAGGTCGACTTAGTGGTACAACCTTTTTTAAACAACCGCGAAGTCTACTACTTATACGTCACTCGTTTAAATCGAAATAGACTCAAAAACACTCACTGAATAG	GTAG	1	0	0	0	0	0		1	0	0	0		1	0	0	0		1	0	0	0		1	0	0	0		1	0	0	0		1	0	0	0		1	0	0	0
EIN_095120_intron1	GTTTGCGTTCTATTTCAAGTATTACTTTTCATACGAATTGACCGACACAATAATACATATAAGAGTATTGTAATTCTAACAGTATTATTACTGTTACTATTAGTAATAGTAATAACAATATAG	GTAG	0	0	0	0	0	0		0	0	0	0		0	0	0	0		0	0	0	0		0	0	0	0		0	0	0	0		0	0	0	0		0	0	0	0
EIN_095120_intron2	GTTTGTTTATTAATCATTTAAAGTACTTGTAACATAATAATTACTTTAATTGTTAATACATAG	GTAG	0	0	0	0	0	0		0	0	0	0		0	0	0	0		0	0	0	0		0	0	0	0		0	0	0	0		0	0	0	0		0	0	0	0
EIN_095150_intron1	GTTTGTGTGTTTGCTATATCAGTATTCAAATATTATAAAACAACTTTCGTTTAACATAAAG	GTAG	0	0	0	0	0	0		0	0	0	0		0	0	0	0		0	0	0	0		0	0	0	0		0	0	0	0		0	0	0	0		0	0	0	0
EIN_095260_intron1	GTCACCCGGTGAACAAGTAAACGAAGGGAGAGCGTCCGTGGGGCAGTGTGGAGCGCTCACAGAAGGTGTGGTGATGCGTGTTGCCGTCAATGCCGCCGGTTGACGTTTCAGATACGTAACGCCCTGGGAGAGTGCTCTGGGTGCAGAGTGCGATTGACGTGTAAGAGGATGCGGTGATTTTCTTGTGCCATAGACAACCCAACGAGGATTTGAAAG	GTAG	0	0	0	0	0	0		0	0	0	0		0	0	0	0		0	0	0	0		0	0	0	0		0	0	0	0		0	0	0	0		0	0	0	0
EIN_095770_intron1	GTTAGTTAAATCTATGTATTACATATCAGATAATATTAGATGTTTTGAAACAAATAAACCATTTGAG	GTAG	0	0	0	0	0	0		0	0	0	0		0	0	0	0		0	0	0	0		0	0	0	0		0	0	0	0		0	0	0	0		0	0	0	0
EIN_095770_intron2	GTATGAGTAAGAGAATAATGAATGAAGTAATGTGTTAAGCAGAAG	GTAG	0	0	0	0	0	0		0	0	0	0		0	0	0	0		0	0	0	0		0	0	0	0		0	0	0	0		0	0	0	0		0	0	0	0
EIN_095780_intron1	GTAAGTGTGTAGAAGACTTCTTATCTGATTTAGATAACAATTCCGTTGTTTACTTTCATAATTTGAAATATGATTCGTGTTTCTTAGCAAAATATGGAATTGAGACATGTATTAAGAAAGATGGAAAAACTATGAAAATGAAACTAAATTATCACGAAAAAAAGAATTGTTTTGAAAGATAGTTATTCAATAATTTCATATAAGTTATCAGATTTTCTTAAAATGTTTGATTTAAAAG	GTAG	0	0	0	0	0	0		0	0	0	0		0	0	0	0		0	0	0	0		0	0	0	0		0	0	0	0		0	0	0	0		0	0	0	0
EIN_095960_intron1	GTAATTGCAAAGCAGAAGTAAAG	GTAG	0	0	0	0	0	0		0	0	0	0		0	0	0	0		0	0	0	0		0	0	0	0		0	0	0	0		0	0	0	0		0	0	0	0
EIN_096010_intron1	GTAGCTTAGAGAAGTGATGGAGAAATAAAACGAATTTGGTGAATATAAGGAACAAGCTGAGAAATCTATCAACTCGTTGATTGCTCAAAAATCTGATTTACAGATGGAACTTGAAAAGGAGAGAGCAGTGAAACAACAAGCCAAGAGAAATTTAAAGACTTCAATTGAAAGTTATCTATTTGAAATATAAATTGGCGGACGCTGGTGCGACTGGAGCTTTAATCGCTAAATCGAAAGCGAAATATGAAACAGAATTGGAAGTAATCAAACCAGAGAAGGAAGAAACACAAAACGCCGCTGCTTAAGGTCGAGAAGAAAACCAAACAATACACCAGAGAGGTTGAAGAGGCCAAGAGAAAGCTTGTAGAATTCGAACAGAAGGAAGCTACCTCAAATAGG…	GTAG	0	0	0	0	1	26		0	0	0	0		0	0	0	26		0	0	0	0		0	0	0	0		0	0	0	0		0	0	0	0		0	0	0	0
EIN_096150_intron1	GTTTGTCAACCACATTGGTAGAAGTTGCTTTGAAG	GTAG	0	0	0	0	0	1		0	0	0	0		0	0	0	0		0	0	0	0		0	0	0	0		0	0	0	0		0	0	0	0		0	0	0	1
EIN_096170_intron1	GTTTGTTGATATATTTTTTAATAAATACAAATATATATATAATAATTTGTTATTAAAATCAATATTACCTTAATTTTACATTATATAATACAAATTATCATTATTATATATTAGTGCTTATTTGTTATTAATTAAAATAGCAACAACTCATTAACTTTTAATGGTTACAAATACAAAAGTATTATTTAATTATTTTATTAATTTAAATAAACTAATAAAAAG	GTAG	0	0	0	0	0	0		0	0	0	0		0	0	0	0		0	0	0	0		0	0	0	0		0	0	0	0		0	0	0	0		0	0	0	0
EIN_097390_intron1	GTTTTTCCAAATGGAGTCACTTTTGTGTACAATTATATAATTAAACTCGTTGATTTAAAAGAACTTTCACTTCCTTCGACACTGAAAAAGTAG	GTAG	0	0	0	0	0	0		0	0	0	0		0	0	0	0		0	0	0	0		0	0	0	0		0	0	0	0		0	0	0	0		0	0	0	0
EIN_097390_intron2	GTGAGTTACGAATGCCATTTACGACTGAAAGCTCTTGGTTTCAATTTTAACAATATTAAATTAACAGAAGGTGACATGAAAG	GTAG	0	0	0	0	0	3		0	0	0	0		0	0	0	3		0	0	0	0		0	0	0	0		0	0	0	0		0	0	0	0		0	0	0	0
EIN_097710_intron1	NNNNNNNNNNNNNNNNNNNNNNNNNNNNNNNNNNNNNNNNNNNNNNNNNNNNNNNNNNNNNNNNNNNNNNNNNNNNNNNNNNNNNNNNNNNNNNNN	N	0	0	0	0	0	0		0	0	0	0		0	0	0	0		0	0	0	0		0	0	0	0		0	0	0	0		0	0	0	0		0	0	0	0
EIN_097710_intron2	GTTTAGTCCAAAAAAGCACGGCAGACGAAATAAAGTTTGTGTATGGCGAACAGCTGATGAAAAG	GTAG	0	0	0	0	0	2		0	0	0	0		0	0	0	0		0	0	0	0		0	0	0	0		0	0	0	0		0	0	0	0		0	0	0	2
EIN_097710_intron3	GTTTGTTAGTTATAATATAGTTTATAATAATTAATAAATAATAATAATAATAATAATAATAATAATAATAATAATAATAATAATAATAATAATAATAATAATAATAATAATTATTATTATTATTATTATTATTATTATTATTATTATTAAGTAACAATTAACATATAG	GTAG	0	0	0	0	0	0		0	0	0	0		0	0	0	0		0	0	0	0		0	0	0	0		0	0	0	0		0	0	0	0		0	0	0	0
EIN_098700_intron1	GTTAACTCGCAACTAAGGACAAAAAAATTGAAGCTTTTAAG	GTAG	0	0	0	0	0	0		0	0	0	0		0	0	0	0		0	0	0	0		0	0	0	0		0	0	0	0		0	0	0	0		0	0	0	0
EIN_098700_intron2	GTACAAGAAACTTGAAGCTGATAAGCAAAGACTTTAAGATGGAATTACTGAACATAAAGTGACTATTGTTAAGAAGGATAG	GTAG	0	0	0	0	0	0		0	0	0	0		0	0	0	0		0	0	0	0		0	0	0	0		0	0	0	0		0	0	0	0		0	0	0	0
EIN_098700_intron3	GTTTGAATGATCTTGCCAATACCAATAATAATTTGAATAAG	GTAG	0	0	0	0	0	0		0	0	0	0		0	0	0	0		0	0	0	0		0	0	0	0		0	0	0	0		0	0	0	0		0	0	0	0
EIN_099010_intron1	GTTTGTTATATCTATCAATATATAGTATATTATAGTATATATTATTATAATAATTTATATGATAATTTATATGATATCAACTAGTATAAAGTACTATATTCACAGTATTGTACTGATGACGCGGAACATTTTGATAATAACACGATAATTAATTAATAG	GTAG	1	0	0	0	0	0		1	0	0	0		1	0	0	0		1	0	0	0		1	0	0	0		0	0	0	0		1	0	0	0		1	0	0	0
EIN_099120_intron1	GTTTGTTACTTTTTATTTTATTTTCGGTTGAATTTCAATTGTTTCTATAATCAAATTAAATTAAATAAGAGAACTAACTTATAG	GTAG	0	0	0	0	0	0		0	0	0	0		0	0	0	0		0	0	0	0		0	0	0	0		0	0	0	0		0	0	0	0		0	0	0	0
EIN_099120_intron2	GTTTGTTATAATATAATATAATTGTTTACTACAAAATACTATAACACAATTTTTATAACAAATAAATAATTAATAAATAG	GTAG	0	0	0	0	0	0		0	0	0	0		0	0	0	0		0	0	0	0		0	0	0	0		0	0	0	0		0	0	0	0		0	0	0	0
EIN_099120_intron3	GTTTGTTTTCATCACTTTTGATTAAAAAATATTTGTTTTTTAATAATTAAAAATAATTATTTGGAAACTAATATATTTAATTTAATAGAAAATACTAAAAATTAG	GTAG	0	0	0	0	0	0		0	0	0	0		0	0	0	0		0	0	0	0		0	0	0	0		0	0	0	0		0	0	0	0		0	0	0	0
EIN_099120_intron4	GTTTGTTATTCTATAACTTTAATAAAAACAACTTAAAAAATACTAATAAATAG	GTAG	0	0	0	0	0	0		0	0	0	0		0	0	0	0		0	0	0	0		0	0	0	0		0	0	0	0		0	0	0	0		0	0	0	0
EIN_099120_intron5	GTTTGTTCTATTAACAATTAGTTAAATATAATATAAAATACTATACATCTTAATAGTTCTTTATATTATATACAAAATAACAATCAG	GTAG	0	0	0	0	0	0		0	0	0	0		0	0	0	0		0	0	0	0		0	0	0	0		0	0	0	0		0	0	0	0		0	0	0	0
EIN_099130_intron1	GTTTTTGAAGAACAAACGGTTGATAGAATTGTGGTAATACATTGGTTTTGATTTTTATATTTTTATTTCAAATATAATGAGTAATATAATTACTGTGATAAATAATATAATACAATTAACAAACAAAATATGTGACGTATAATTATGTATTGTATTCAATAAAATAAAAACAACACACAAACAATAATATTCAAAAGTAAAGTGACTTCCCCAAG	GTAG	0	0	0	0	1	163		0	0	0	0		0	0	0	0		0	0	0	8		0	0	0	140		0	0	0	10		0	0	0	5		0	0	0	0
EIN_099150_intron1	GTTTGTTGAATTTTTAGTTTTTTTTGAAAACCATCCTGGTTTGGTGGACCCCGAAATTTAGTTTAAATATTTTTTAATTATTAGAATTATTTTATTATTATAATTTTTAACAATAATAAATAGTTTACAATATTTGAAATATAAAAAAATAAAGAATTTGCTTAAAATTTGAAAAATGGTAGACAAAACTCAATTTCTAAAATACCTTTTAAAAATTAAATTACAAACTAACTATTAAATTAATATAAAATATAACAAACAAATAAAAAAATAAAATCTATAATATTCAAAAANNNNNNNNNNNNNNNNNNNNNNNNNNNNNNNNNNNNNNNNNNNNNNNNNNNNNNNNNNNNNNNNNNNNNNNNNNNNNNNNNNNNNNNNNNNNNNNNNNNNCAGGAA…	GTNAG	0	0	0	0	0	0		0	0	0	0		0	0	0	0		0	0	0	0		0	0	0	0		0	0	0	0		0	0	0	0		0	0	0	0
EIN_099220_intron1	GTTTGTTGCTGAACTATTTATATAAGTATGAAAACTATTAGTTAATAGGTACTGAATTGGATGACAAGTAAATACTCATCTTTAG	GTAG	1	0	0	0	0	2		1	0	0	0		1	0	0	0		1	0	0	0		1	0	0	0		1	0	0	0		1	0	0	2		1	0	0	0
EIN_099310_intron1	GTTTGTTCCAACACATTTAAAGAAATAACTTCAAATAACTAAATTAATAATAACGGAACTACTCATTATAATTTGTCATTTTAGAGATTTTGAGTTGACCGAAAG	GTAG	1	0	0	0	0	0		0	0	0	0		1	0	0	0		1	0	0	0		1	0	0	0		1	0	0	0		0	0	0	0		0	0	0	0
EIN_099340_intron1	GTTTGTCAATTATTGTTAATAATAATAAATAAATTATTTAGAAATAACATATAG	GTAG	1	0	0	0	0	0		0	0	0	0		1	0	0	0		0	0	0	0		0	0	0	0		0	0	0	0		1	0	0	0		0	0	0	0
EIN_099340_intron2	GTGTTTCCAATAAAGTAGCGACACCAGAAATTGTTGAAAAGAGTGTATGTTGAATTATTTAATTAACAATTTTAATAATATTTTTTTAATAAAAATATATAATAAAAATTTTAAAAAAAATCTATTTAAATATTACACATTATTTTTTATTGAACATTTAAGAAGTAACCTAAAAACTATAAAG	GTAG	0	0	0	0	0	2		0	0	0	0		0	0	0	2		0	0	0	0		0	0	0	0		0	0	0	0		0	0	0	0		0	0	0	0
EIN_099360_intron1	GTTTGTGTTTCCTTCTATTTTGAATACTCTGTATGAATTATATTAAATGATATATCAAATACAAAGTAATAATAATAACACACAG	GTAG	1	0	0	0	0	0		0	0	0	0		0	0	0	0		1	0	0	0		1	0	0	0		0	0	0	0		1	0	0	0		0	0	0	0
EIN_099360_intron2	GTTTGTAGGTCATTTAAATTTAAATGAATTCCAATCAAAAAATTAATAAAAAAATGGGAGTGACCCATAG	GTAG	1	0	0	0	0	2		1	0	0	0		0	0	0	0		1	0	0	0		1	0	0	0		1	0	0	0		1	0	0	2		1	0	0	0
EIN_099360_intron3	GTTTGTTTAATATTATAGTTATTAAAACTTAAATAAAAAAAGACTCATGATATAG	GTAG	1	0	0	0	0	0		1	0	0	0		1	0	0	0		1	0	0	0		1	0	0	0		1	0	0	0		1	0	0	0		1	0	0	0
EIN_099360_intron4	GTTTGTTTTGGTGCTAAATAAATAAATATAACATTATATATCTATGTATCTATAGAGGTAATATTCTATTTAATAGTTTCAATTATAATAAATAG	GTAG	1	0	0	0	0	0		1	0	0	0		1	0	0	0		1	0	0	0		1	0	0	0		1	0	0	0		1	0	0	0		1	0	0	0
EIN_099370_intron1	GTTTGGACTTTGCATGTTATTTCTAAGTTGGTGTTATATAAATATAAAATTCGTTATATTTAAAAACTTCCAACTGTTTTAAAAAGTCTTGTACACTACTTTCCATAGCTCAACGCTGTTGATAAATTCATTCAATTATATATCAACGAAATAATAAAAGTAACACTCCAG	GTAG	1	0	0	1	0	24		1	0	0	0		1	0	0	3		1	0	0	21		0	0	0	0		0	0	0	0		0	0	0	0		0	0	0	0
EIN_099390_intron1	GTGATGAAATGAAATTGGAAGAAGAG	GTAG	0	0	0	0	0	0		0	0	0	0		0	0	0	0		0	0	0	0		0	0	0	0		0	0	0	0		0	0	0	0		0	0	0	0
EIN_099450_intron1	GTTTGTCACTTTTCTTCTCGTTTTTGCTCTTCAAATATATTCTCGTTCTACCTTCCTCACTCTTATTATTTTTGAGATTATATGATTTATTAATTTTTATTATATAATCTCTATAATAATTATTATTTAAATATAATTATTTAATTTATTATACAAATTTATTTTTATATTTAGAAATTTTTATTTATAATTATATTTTTATTATAATTTAATTAATAATAATTAACACTTATTTATAG	GTAG	1	0	0	1	0	8		1	0	0	0		0	0	0	0		1	0	0	3		1	0	0	4		1	0	0	0		1	0	0	1		1	0	0	0
EIN_099470_intron1	GTTTGTTGTTTGATATTAATTTAATTATAATATTAATAATAATATTTTTAATTATAATTATATTATAATTATTAATTTAATTATGATATTATTATTAGTTTTATTATAATAATATTAATAATAATATTAATAATATTAATAATTTAATCATATTATTATATTAATAGTTATTAATAATATTATTATTAGTTTTATTATAATAATATTAATAATTTAATTATAATAATATTCAAAGTAATGACCCTTAG	GTAG	0	0	0	0	0	0		0	0	0	0		0	0	0	0		0	0	0	0		0	0	0	0		0	0	0	0		0	0	0	0		0	0	0	0
EIN_099510_intron1	GTTTGTTATTCTGTGATTTTGATTTGTGCGGAATGATGGAAAACTTAAGCGGAGAAATTTGATGACTAACAATCAG	GTAG	1	0	0	1	0	8		0	0	0	0		0	0	0	6		1	0	0	0		0	0	0	0		0	0	0	2		0	0	0	0		0	0	0	0
EIN_099570_intron1	GTTTGGTTTTGTTATGTCTTTTGAAAGAACTTACATGGAAGAGTTTCGACGATATCTTACGAGTCACGTTACAACCACAGAGCAAAGGAAACTCGGCGTATATCCAATTTGCAACGGACAATGGAGTCTTGAAGGCACTAGAGAAGGTGCCTGTGTATATAGATGGGCACCAAATCAGAGTAGAAAAAGCTAAGACTCAAATGACTCTCTTCTTTGCGAAAATGGGCGGGTCAGTCACACAACAACAATTCAGAGAGGAGTGCGAG	GTAG	0	0	0	0	1	164		0	0	0	0		0	0	0	0		0	0	0	102		0	0	0	0		0	0	0	0		0	0	0	46		0	0	0	16
EIN_099570_intron2	GTTTGTTCTGTGTAATACCTTTTTCGGTCTTAAAGTACCAGACATAATAATACAAAGTACTATTATGTATGGTAATTCAACTACCAAATGAGTAAACCCATTTTGAAAGTGGTGGAATGAGCTCTTAAATAAATAACACTCACATCAAG	GTAG	0	0	0	0	1	25		0	0	0	0		0	0	0	0		0	0	0	21		0	0	0	0		0	0	0	0		0	0	0	4		0	0	0	0
EIN_099630_intron1	GTTTGTCGTACTATTATAATATAATAATAATATAGTACGAGTATACTATAATTATATAGTATAATAATATAGTATATTATACTATAATTAAATAATATATTATAATAGTTATATATAGTATATTATACTATAATTAAATAAGATATAGTATATATTATAGTATAGTATATAGTATATATTATTATATAAATTATACTATGAATATATTGTAAATGTTATTATACTGATATACTATACATATTATAGTAAAATGATAATAAATAGAATTAGAAATAATAGATAG	GTAG	1	0	0	0	0	0		0	0	0	0		0	0	0	0		1	0	0	0		0	0	0	0		0	0	0	0		0	0	0	0		0	0	0	0
EIN_099660_intron1	GTTTGTGTTTTTTTCACTTTGCTTAAAATAAACTATATTCTATAATATTATAATATTATAACTTTATATTATTCTTATATTATTATAATTATATTATTAATATATTATTATTATAATATTATATTATTATATATATAATAATTATATTCTATATTCTAAACTATTCAATCAAAAATGTAGTATAATTATACTATAATTATAGAATAACAGTGAG	GTAG	1	0	0	0	0	0		0	0	0	0		1	0	0	0		1	0	0	0		0	0	0	0		0	0	0	0		1	0	0	0		0	0	0	0
EIN_099660_intron2	GTTTGTTAGTATATTTATTATTAAGATATAGTATAACATTTTTACTATTATATATAGTATTAAATAGTATTATTTAATACTATATCGTCGACGAGTGATTAATAGTAAATTATACTATATTATACTATACATTAATTAGTAACGAGTAG	GTAG	1	0	0	0	0	0		0	0	0	0		1	0	0	0		1	0	0	0		0	0	0	0		0	0	0	0		1	0	0	0		0	0	0	0
EIN_099660_intron3	GTTTGTTGGGTTCTAAATGTATAGAATAACAGAGGAAGTAATTAATAG	GTAG	1	0	0	0	0	3		0	0	0	0		1	0	0	0		1	0	0	2		1	0	0	0		0	0	0	0		1	0	0	1		0	0	0	0
EIN_099670_intron1	GTTTGTCTCTTGACGCAGAGTATAGTATATTAATAGTTAAATGTACTATATTTATAATACAGTTTTGTGGAGTGAAGGGAGTCACCCATAG	GTAG	1	0	0	1	0	6		1	0	0	0		1	0	0	4		1	0	0	2		0	0	0	0		0	0	0	0		0	0	0	0		0	0	0	0
EIN_099670_intron2	GTTTGTGTTTTGTGGATATGACTCGTTTGAGGCGATCGAGAATGATGTACTATATTATATAGTTTATTAATAGAACAGTAAAATAGTTTGGAAGAGTTTAAGAGGATTCTAACCTTCAG	GTAG	1	0	0	1	0	18		1	0	0	0		1	0	0	10		1	0	0	8		0	0	0	0		0	0	0	0		0	0	0	0		0	0	0	0
EIN_099710_intron1	GTTTGTTCTCACTTTTTTGTTCCACCACATTATTTTGTTATTCAAATGTTATATATAACATTTTAACAGCACCAAAAATGTTATTTGACCCCAAG	GTAG	1	0	0	0	0	0		1	0	0	0		1	0	0	0		1	0	0	0		0	0	0	0		0	0	0	0		1	0	0	0		1	0	0	0
EIN_100260_intron1	GTTTGTTTTTTAACTTTTAATTGAAAACGAAATCTGAAAACATTTTGAATAACACAACTATAAATACAAATCGACTTATTTTTAATCTAAAATTTTTTAACAAACACAAAGAAGACGGACTGTAAATTACGATATAAATTCTTTAAATAAATAAAACGACCAGAATTTAAATATTAAAACGCCTTTTTTGCCGATAAAGTCCATTTCAAGAACAATTAAATAACACTTTCAAAATCTTATTAATTGTCTATTTAATTAAAGCAATGATAAAATAACATTTCATTTATTGAATAAAAATAACACAGAG	GTAG	1	0	0	0	0	0		0	0	0	0		1	0	0	0		0	0	0	0		1	0	0	0		1	0	0	0		1	0	0	0		0	0	0	0
EIN_100480_intron1	GTCTGTGCTTCAATTACGACAGTTCTTGTACCAATTACTATTAGGGAG	GTAG	0	0	0	0	0	0		0	0	0	0		0	0	0	0		0	0	0	0		0	0	0	0		0	0	0	0		0	0	0	0		0	0	0	0
EIN_100480_intron2	GTTTGCAAAACCGCGAGAGTCTTACATGATGGCAGTTGTGTTTCCAAATCAAACTTTGATAGAAATTCGAACACAG	GTAG	0	0	0	0	0	0		0	0	0	0		0	0	0	0		0	0	0	0		0	0	0	0		0	0	0	0		0	0	0	0		0	0	0	0
EIN_100480_intron3	GTTTACCAAAATTTACACGATTAATGCCGAAGCCCAAAAATGCCTTAGTCTAATTTTATGAATGTTTTTCTTTTAAAAATACGTTTTTGGGAAAAAATTAACACCAGCCCACCGTTTTTTAAAACGAAAACGAGGCAAAAAATTAATACTATTTTTTTGTGATGGTCACTGAATTTGCAGTGACCAACACGGAAGTTTAAAAG	GTAG	0	0	0	0	0	0		0	0	0	0		0	0	0	0		0	0	0	0		0	0	0	0		0	0	0	0		0	0	0	0		0	0	0	0
EIN_101110_intron1	GTTTGATTTACATTGTTAACATTTTAATTAACAACAGACTGATAAATAG	GTAG	0	0	0	0	0	0		0	0	0	0		0	0	0	0		0	0	0	0		0	0	0	0		0	0	0	0		0	0	0	0		0	0	0	0
EIN_101110_intron2	GTTTGTTGTCAAGTCTAATTATATTATTGTTTACCATTTGAATAGAAATAGTATTATTAATATTATGGAATAACAGTTAG	GTAG	0	0	0	0	0	0		0	0	0	0		0	0	0	0		0	0	0	0		0	0	0	0		0	0	0	0		0	0	0	0		0	0	0	0
EIN_101140_intron1	GTTTGTAGATATAGTATTTTTTCTTATACCATAATAATTAAATAAAGAACTTTATTTATAATTATATTTATTATTATTATTATAATTATTTTTATTATTATAATTGTTACTATATATATATTAATATAAAGAACTATATAAATAGCCATATTTATTCTAATAATATAACACACAGGTAACTTTGTAG	GTAG	0	1	0	0	0	1		0	0	0	0		0	1	0	1		0	0	0	0		0	0	0	0		0	0	0	0		0	0	0	0		0	0	0	0
EIN_101290_intron1	GTTTGTTTTTTTATTCTTATTAATAACATACTAATATTTTCCTTTCAAGAGGATATTAGTATACGGAATAACAACATTATAGTTCTGAATAGAAAGTGTATATTTAATTCATAAATATAGTAATTATATTAATAAGTATTAACTTACAG	GTAG	1	0	0	0	0	0		0	0	0	0		1	0	0	0		0	0	0	0		0	0	0	0		0	0	0	0		1	0	0	0		1	0	0	0
EIN_101310_intron1	GTTTGTTTTCTATTAATAAGTAATAGTATAGTATTGTTTTTAATAATTAAGCTATACATTAGAATAACAAAAAG	GTAG	0	0	0	0	0	0		0	0	0	0		0	0	0	0		0	0	0	0		0	0	0	0		0	0	0	0		0	0	0	0		0	0	0	0
EIN_101310_intron2	GTTTGTTATTTATACCTATTTACAATAATTTTATACCTTTTTTATAATAAATTTGTACCTTTTGTAATGTTATTCAAATGATTAACAATTAG	GTAG	0	0	0	0	0	0		0	0	0	0		0	0	0	0		0	0	0	0		0	0	0	0		0	0	0	0		0	0	0	0		0	0	0	0
EIN_101330_intron1	GTTTGTTGAGTACCATTATTATAAGAAGATAACAAAGAAGAAATACTCAGAAATAG	GTAG	1	0	0	0	0	0		0	0	0	0		0	0	0	0		0	0	0	0		0	0	0	0		0	0	0	0		0	0	0	0		1	0	0	0
[truncated: 3,903 more rows]
