# Supplementary material for: The genome and transcriptome of the enteric parasite Entamoeba invadens, a model for encystation
Source: Genome Biol. 2013 Jul 26;14(7):R77. doi: 10.1186/gb-2013-14-7-r77 (PMC4053983; doi:10.1186/gb-2013-14-7-r77)
Supplement: Additional File 9 — Results of differential gene expressed analysis for all possible pairwise comparisons. Genes significantly differentially regulated (FDR <0.01) by Cuffdiff for each of the 42 pairwise comparisons among time points. For each gene, gene ID, locus position, sample 1 name, sample 2 name, sample 1 FPKM, sample 2 FPKM, log fold change (log2(FPKM_2/FPKM_1)), test statistic, uncorrected P-value and corrected P-value (for FDR <0.01) are shown. [file gb-2013-14-7-r77-S9.XLSX]

## Sheet: Additional_File_9__Differential
geneID	locus	sample_1	sample_2	FPKM_1	FPKM_2	logFC	test-statistic	p-value	FDR
EIN_002070	EINV_6:9879-10830	Troph	Cyst_8h	17.8893	0.111899	-7.32075	3.96952	7.2e-05	0.000663024
EIN_002310	EINV_6:26702-28169	Troph	Cyst_8h	0.519398	19.7136	5.24621	-3.36613	0.000762298	0.00473683
EIN_002440	EINV_6:33467-34613	Troph	Cyst_8h	56.8522	0.615035	-6.5304	4.30354	1.68e-05	0.000196098
EIN_004510	EINV_20:81683-82220	Troph	Cyst_8h	0.821104	118.628	7.17466	-4.74446	2.09e-06	3.42e-05
EIN_006060	EINV_28:4910-6272	Troph	Cyst_8h	14.7504	0.107037	-7.1065	3.83659	0.000124755	0.00104721
EIN_013530	EINV_74:124507-125779	Troph	Cyst_8h	0.719645	75.9272	6.72119	-4.79535	1.62e-06	2.76e-05
EIN_014190	EINV_74:283566-284901	Troph	Cyst_8h	0.579936	19.5964	5.07855	-3.31324	0.000922203	0.00553915
EIN_014320	EINV_74:304538-305974	Troph	Cyst_8h	0.943311	98.8487	6.71134	-4.79808	1.6e-06	2.73e-05
EIN_014340	EINV_74:306717-307350	Troph	Cyst_8h	1.14418	51.5039	5.4923	-3.41522	0.000637307	0.00408141
EIN_014530	EINV_74:345148-346084	Troph	Cyst_8h	1.20878	43.4555	5.16792	-3.48706	0.000488357	0.00327901
EIN_014550	EINV_74:347198-348305	Troph	Cyst_8h	92.0572	1.78984	-5.68463	3.34019	0.000837221	0.00511914
EIN_014570	EINV_74:350309-350904	Troph	Cyst_8h	1.59923	63.809	5.31831	-3.51131	0.000445901	0.00304109
EIN_014850	EINV_74:433132-434044	Troph	Cyst_8h	15.5249	0.11805	-7.03904	3.35192	0.000802526	0.00494106
EIN_014960	EINV_74:448988-456437	Troph	Cyst_8h	13.0911	0.477957	-4.77556	3.43009	0.000603386	0.00390735
EIN_015470	EINV_74:618236-619358	Troph	Cyst_8h	0.152867	22.8635	7.22463	-3.94446	8e-05	0.000723733
EIN_015520	EINV_74:632250-633681	Troph	Cyst_8h	0.451084	21.0968	5.54748	-3.6325	0.000280689	0.0020649
EIN_015530	EINV_74:633779-635132	Troph	Cyst_8h	1.23857	56.2729	5.50569	-3.93096	8.46e-05	0.000759121
EIN_015620	EINV_74:687741-689994	Troph	Cyst_8h	0.240228	11.7428	5.61123	-3.55395	0.000379494	0.0026603
EIN_015730	EINV_74:718614-719637	Troph	Cyst_8h	0.600341	26.3095	5.45366	-3.37487	0.000738506	0.00461289
EIN_015830	EINV_74:738355-741265	Troph	Cyst_8h	0.610285	19.6673	5.01017	-3.56879	0.000358633	0.00253739
EIN_015880	EINV_74:764849-767915	Troph	Cyst_8h	47.0838	547.544	3.53967	-3.34892	0.000811263	0.00498742
EIN_016190	EINV_74:842858-843689	Troph	Cyst_8h	35.5014	0.307759	-6.84993	3.48472	0.000492646	0.00330271
EIN_016240	EINV_74:855837-856893	Troph	Cyst_8h	7.84116	3041.11	8.59932	-5.27058	1.36e-07	3.44e-06
EIN_016640	EINV_74:967025-967613	Troph	Cyst_8h	1.43745	388.018	8.07647	-5.92453	3.13e-09	1.44e-07
EIN_016780	EINV_74:990215-991010	Troph	Cyst_8h	0.463573	32.9418	6.15098	-3.97121	7.15e-05	0.000659081
EIN_016940	EINV_74:1022687-1023469	Troph	Cyst_8h	1.14374	107.729	6.55751	-4.58027	4.64e-06	6.65e-05
EIN_017000	EINV_74:1028354-1029524	Troph	Cyst_8h	0.653786	22.0864	5.07819	-3.21699	0.00129542	0.00731928
EIN_017100	EINV_74:1053789-1055541	Troph	Cyst_8h	0.204112	40.5596	7.63454	-5.04229	4.6e-07	9.59e-06
EIN_017170	EINV_74:1071982-1073137	Troph	Cyst_8h	0.536145	43.4196	6.33958	-4.42374	9.7e-06	0.000123322
EIN_017250	EINV_74:1082899-1083523	Troph	Cyst_8h	2.2275	99.2634	5.47776	-3.53321	0.00041054	0.00284091
EIN_017380	EINV_74:1102474-1103679	Troph	Cyst_8h	0.744142	67.5639	6.50453	-4.13387	3.57e-05	0.000367938
EIN_017530	EINV_74:1130334-1131600	Troph	Cyst_8h	0.868197	25.5846	4.88111	-3.24733	0.00116493	0.00671128
EIN_019970	EINV_90:34320-36773	Troph	Cyst_8h	0.0681516	5.14038	6.23698	-3.23288	0.0012255	0.00699239
EIN_019980	EINV_90:37175-39270	Troph	Cyst_8h	0.378439	19.9217	5.71814	-3.77876	0.000157608	0.00127481
EIN_020290	EINV_90:90098-91016	Troph	Cyst_8h	23.5475	0.218965	-6.74873	3.62283	0.000291398	0.00212991
EIN_020480	EINV_90:127556-130106	Troph	Cyst_8h	0.108772	9.83111	6.49797	-4.3141	1.6e-05	0.000188385
EIN_020700	EINV_90:171842-172484	Troph	Cyst_8h	0.443793	64.4586	7.18234	-4.21907	2.45e-05	0.00026881
EIN_020740	EINV_90:194883-195654	Troph	Cyst_8h	41.5746	1.36095	-4.93301	3.14592	0.00165564	0.00894526
EIN_020800	EINV_90:207341-209129	Troph	Cyst_8h	0.0886548	16.1471	7.50886	-3.86019	0.000113299	0.000965961
EIN_021090	EINV_90:259323-260649	Troph	Cyst_8h	0.458003	30.596	6.06184	-3.94386	8.02e-05	0.000725253
EIN_022000	EINV_93:23474-24224	Troph	Cyst_8h	1.83684	62.3432	5.08493	-3.43953	0.000582723	0.00379597
EIN_022190	EINV_93:47052-48045	Troph	Cyst_8h	0.177812	38.9951	7.7768	-4.2633	2.01e-05	0.000227773
EIN_022200	EINV_93:49697-56388	Troph	Cyst_8h	0.0221377	1.80164	6.34666	-3.19863	0.0013808	0.00770716
EIN_022210	EINV_93:56590-57478	Troph	Cyst_8h	131.701	0.855279	-7.26665	5.07267	3.92e-07	8.4e-06
EIN_023970	EINV_96:13523-14450	Troph	Cyst_8h	354.995	6.53251	-5.76402	4.38233	1.17e-05	0.000144574
EIN_025800	EINV_98:41609-49829	Troph	Cyst_8h	5.90976	0.108445	-5.76807	3.26016	0.00111348	0.00646982
EIN_026290	EINV_99:58793-67656	Troph	Cyst_8h	0.0327638	2.12591	6.01983	-3.55996	0.000370916	0.0026097
EIN_026300	EINV_99:68141-69980	Troph	Cyst_8h	0.338624	58.6859	7.43718	-5.354	8.6e-08	2.34e-06
EIN_026360	EINV_99:88074-90234	Troph	Cyst_8h	0.0718072	14.5279	7.66048	-4.14863	3.34e-05	0.000348801
EIN_026620	EINV_99:151192-152509	Troph	Cyst_8h	0.966597	40.7375	5.3973	-3.52537	0.000422887	0.00291071
EIN_026930	EINV_99:219577-220243	Troph	Cyst_8h	3.57191	351.386	6.62022	-5.00594	5.56e-07	1.12e-05
EIN_027540	EINV_105:5383-5935	Troph	Cyst_8h	46.8385	0.553423	-6.40317	3.44548	0.000570052	0.00372916
EIN_028880	EINV_107:69820-71059	Troph	Cyst_8h	0.855425	30.2968	5.14638	-3.53028	0.00041512	0.00286667
EIN_028900	EINV_107:73059-73752	Troph	Cyst_8h	1.8076	68.4497	5.2429	-3.58609	0.000335675	0.0023995
EIN_029010	EINV_107:106700-107204	Troph	Cyst_8h	0.91097	69.6098	6.25574	-3.98932	6.63e-05	0.000618702
EIN_029050	EINV_107:114335-114932	Troph	Cyst_8h	0.356291	173.671	8.92908	-5.05436	4.32e-07	9.1e-06
EIN_029110	EINV_107:124545-125904	Troph	Cyst_8h	0.479166	94.5423	7.62429	-5.53643	3.09e-08	9.88e-07
EIN_029200	EINV_107:142244-144581	Troph	Cyst_8h	0.0658528	18.7972	8.15706	-4.36081	1.3e-05	0.000157406
EIN_029370	EINV_107:183719-185369	Troph	Cyst_8h	0.253009	20.3908	6.33259	-4.19737	2.7e-05	0.000291351
EIN_029380	EINV_107:186036-187002	Troph	Cyst_8h	0.1841	23.8051	7.01464	-3.80187	0.000143607	0.00117818
EIN_029510	EINV_107:208354-209171	Troph	Cyst_8h	0.79271	44.2065	5.80132	-3.54705	0.000389573	0.00271906
EIN_033370	EINV_137:71532-72102	Troph	Cyst_8h	36.3689	0.526318	-6.11063	3.25909	0.00111771	0.0064891
EIN_033630	EINV_137:122438-123922	Troph	Cyst_8h	79.502	0.111817	-9.47371	4.86741	1.13e-06	2.03e-05
EIN_033740	EINV_137:148424-155595	Troph	Cyst_8h	3.94676	0.0974716	-5.33954	3.1506	0.00162938	0.00882672
EIN_033830	EINV_137:174819-176622	Troph	Cyst_8h	0.171617	42.8776	7.96489	-5.59399	2.22e-08	7.45e-07
EIN_033910	EINV_137:188493-188778	Troph	Cyst_8h	7.4492	2226.6	8.22354	-6.01546	1.79e-09	8.9e-08
EIN_034010	EINV_137:204227-204998	Troph	Cyst_8h	2.21402	92.5046	5.38478	-3.42973	0.000604186	0.00391157
EIN_034150	EINV_137:226797-227508	Troph	Cyst_8h	222.485	0.458893	-8.92134	5.20236	1.97e-07	4.68e-06
EIN_034390	EINV_137:274025-275456	Troph	Cyst_8h	0.400963	28.1925	6.1357	-3.93914	8.18e-05	0.000737985
EIN_034640	EINV_137:316398-318553	Troph	Cyst_8h	0.366871	38.6738	6.71994	-4.6669	3.06e-06	4.69e-05
EIN_034780	EINV_137:347290-349141	Troph	Cyst_8h	0.189181	16.909	6.48187	-3.64273	0.000269764	0.00199706
EIN_034790	EINV_137:349666-350692	Troph	Cyst_8h	2.73442	67.3744	4.6229	-3.22044	0.00127996	0.00724624
EIN_035010	EINV_137:404950-406162	Troph	Cyst_8h	0.54894	103.72	7.56184	-5.45564	4.88e-08	1.45e-06
EIN_035310	EINV_137:466985-469072	Troph	Cyst_8h	16.3918	0.117337	-7.12617	3.82429	0.000131152	0.00109203
EIN_035370	EINV_137:479013-479697	Troph	Cyst_8h	0.76058	36.3548	5.5789	-3.70557	0.000210916	0.00162761
EIN_035390	EINV_137:482658-487416	Troph	Cyst_8h	0.108131	3.98177	5.20256	-3.24075	0.00119214	0.00683879
EIN_035440	EINV_137:501564-503290	Troph	Cyst_8h	0.258092	161.243	9.28714	-6.28144	3.35e-10	2.17e-08
EIN_035450	EINV_137:503884-507145	Troph	Cyst_8h	0.0459582	4.78496	6.70204	-3.49433	0.000475245	0.003207
EIN_035570	EINV_137:533774-535538	Troph	Cyst_8h	1.68485	116.752	6.11468	-3.62744	0.000286241	0.00209827
EIN_035610	EINV_137:539914-541156	Troph	Cyst_8h	0.66322	25.9984	5.29279	-3.48414	0.000493724	0.00330923
EIN_035710	EINV_137:558761-560661	Troph	Cyst_8h	0.0849576	12.7216	7.22632	-3.86621	0.00011054	0.000946393
EIN_035800	EINV_137:574856-575654	Troph	Cyst_8h	103.42	0.295802	-8.44967	5.2572	1.46e-07	3.65e-06
EIN_035820	EINV_137:576311-577928	Troph	Cyst_8h	0.0993722	17.0882	7.42594	-4.02527	5.69e-05	0.000544727
EIN_035840	EINV_137:580098-581806	Troph	Cyst_8h	237.973	7.65114	-4.95898	3.90801	9.31e-05	0.000820659
EIN_035970	EINV_137:602034-604659	Troph	Cyst_8h	0.203339	12.7823	5.97412	-3.87534	0.000106477	0.000917614
EIN_036020	EINV_137:611869-612616	Troph	Cyst_8h	509.776	8145.66	3.9981	-4.48395	7.33e-06	9.73e-05
EIN_036040	EINV_137:616567-617524	Troph	Cyst_8h	1.33291	40.0184	4.90801	-3.34454	0.000824192	0.00505148
EIN_036180	EINV_137:643514-644547	Troph	Cyst_8h	0.21843	41.4246	7.56717	-3.90653	9.36e-05	0.000824777
EIN_036360	EINV_137:667234-667952	Troph	Cyst_8h	0.616529	66.6335	6.75594	-4.50874	6.52e-06	8.85e-05
EIN_036600	EINV_137:706433-707195	Troph	Cyst_8h	0.880382	69.2837	6.29824	-4.14423	3.41e-05	0.000354544
EIN_036690	EINV_137:724351-724933	Troph	Cyst_8h	1.46017	434.581	8.21734	-6.02565	1.68e-09	8.47e-08
EIN_037060	EINV_137:805544-806480	Troph	Cyst_8h	0.265918	40.5437	7.25236	-4.25778	2.06e-05	0.00023258
EIN_037080	EINV_137:815044-815428	Troph	Cyst_8h	1.51167	64.8522	5.42294	-3.37682	0.0007333	0.00458658
EIN_037140	EINV_137:827522-828473	Troph	Cyst_8h	0.187789	76.3383	8.66715	-4.83015	1.36e-06	2.39e-05
EIN_037480	EINV_137:900501-902514	Troph	Cyst_8h	0.151711	11.5633	6.25208	-3.73094	0.000190763	0.00149562
EIN_038000	EINV_137:1002358-1002925	Troph	Cyst_8h	0.385613	35.3858	6.51987	-3.47082	0.000518866	0.00344788
EIN_038090	EINV_137:1037571-1039768	Troph	Cyst_8h	0.0743127	9.68966	7.02669	-3.72126	0.000198229	0.00154393
EIN_038130	EINV_137:1044884-1047150	Troph	Cyst_8h	0.104952	14.2694	7.08705	-4.20203	2.65e-05	0.000286343
EIN_038160	EINV_137:1051602-1052184	Troph	Cyst_8h	1.46017	60.545	5.3738	-3.48572	0.000490814	0.00329268
EIN_038240	EINV_137:1064858-1066442	Troph	Cyst_8h	0.101746	27.1846	8.06167	-4.42648	9.58e-06	0.000121979
EIN_038250	EINV_137:1067001-1069839	Troph	Cyst_8h	0.0533345	5.17786	6.60115	-3.42887	0.000606106	0.00392125
EIN_038290	EINV_137:1076457-1078010	Troph	Cyst_8h	0.198265	32.1907	7.34307	-4.40006	1.08e-05	0.000135069
EIN_038340	EINV_137:1088496-1089360	Troph	Cyst_8h	0.744636	47.6721	6.00047	-3.63631	0.000276569	0.00203821
EIN_038350	EINV_137:1089849-1090508	Troph	Cyst_8h	1.22988	44.6355	5.1816	-3.14779	0.00164509	0.00889649
EIN_038360	EINV_137:1090755-1091595	Troph	Cyst_8h	1.20729	149.647	6.95364	-5.05888	4.22e-07	8.92e-06
EIN_038440	EINV_137:1104624-1105701	Troph	Cyst_8h	0.19321	28.7267	7.21608	-3.87514	0.000106565	0.000918272
EIN_038580	EINV_137:1127932-1128874	Troph	Cyst_8h	0.371425	20.3982	5.77923	-3.32433	0.000886312	0.00536108
EIN_038650	EINV_137:1143007-1143898	Troph	Cyst_8h	3636.01	699.473	-2.37802	3.22862	0.0012439	0.00707517
EIN_038720	EINV_137:1156319-1157987	Troph	Cyst_8h	0.638864	57.115	6.48222	-4.58443	4.55e-06	6.54e-05
EIN_038840	EINV_137:1186449-1190100	Troph	Cyst_8h	0.0407607	7.4095	7.50605	-4.05846	4.94e-05	0.000483849
EIN_038950	EINV_137:1242316-1243840	Troph	Cyst_8h	45.613	1.09392	-5.38187	3.36549	0.000764084	0.00474605
EIN_039040	EINV_137:1266941-1269701	Troph	Cyst_8h	0.101754	29.0609	8.15785	-4.95687	7.16e-07	1.39e-05
EIN_039180	EINV_137:1294670-1295070	Troph	Cyst_8h	7.84052	323.831	5.36815	-3.75182	0.000175559	0.00139726
EIN_040020	EINV_148:45828-47200	Troph	Cyst_8h	0.127841	24.9258	7.60714	-4.12478	3.71e-05	0.000380725
EIN_040150	EINV_148:81974-83312	Troph	Cyst_8h	1916.12	133.291	-3.84553	4.62081	3.82e-06	5.64e-05
EIN_040170	EINV_148:85539-88750	Troph	Cyst_8h	18.1809	0.133011	-7.09473	4.48546	7.28e-06	9.68e-05
EIN_040340	EINV_148:123418-124384	Troph	Cyst_8h	85.9967	1.80155	-5.57697	3.87108	0.000108356	0.000930841
EIN_040740	EINV_148:201732-204084	Troph	Cyst_8h	0.662938	40.3048	5.92594	-4.21983	2.44e-05	0.000268032
EIN_040750	EINV_148:204227-205787	Troph	Cyst_8h	0.103545	42.6066	8.68468	-4.88023	1.06e-06	1.92e-05
EIN_040830	EINV_148:225307-228592	Troph	Cyst_8h	0.0828363	15.8095	7.57632	-5.31869	1.05e-07	2.76e-06
EIN_040870	EINV_148:233625-234963	Troph	Cyst_8h	19.274	0.170347	-6.82204	3.63462	0.000278391	0.00204981
EIN_040930	EINV_148:242249-244241	Troph	Cyst_8h	0.430101	209.495	8.92803	-6.7834	1.17e-11	1.27e-09
EIN_040970	EINV_148:266159-267305	Troph	Cyst_8h	0.587338	76.2645	7.02068	-5.00167	5.68e-07	1.15e-05
EIN_041020	EINV_148:273360-274744	Troph	Cyst_8h	0.132169	18.0342	7.09221	-3.73402	0.00018845	0.00148057
EIN_047840	EINV_182:50150-50792	Troph	Cyst_8h	1.56281	407.085	8.02505	-5.65587	1.55e-08	5.51e-07
EIN_047850	EINV_182:51334-53476	Troph	Cyst_8h	0.0724736	16.6577	7.84452	-4.31214	1.62e-05	0.00018978
EIN_047860	EINV_182:54124-55273	Troph	Cyst_8h	0.290196	26.9242	6.53573	-3.98231	6.82e-05	0.000633703
EIN_050150	EINV_188:18770-20462	Troph	Cyst_8h	0.722653	25.3854	5.13455	-3.57628	0.00034852	0.0024761
EIN_050270	EINV_188:39115-41896	Troph	Cyst_8h	11.4702	0.0750169	-7.25646	3.73835	0.000185232	0.00145997
EIN_050630	EINV_188:132463-133078	Troph	Cyst_8h	53.1857	2834.85	5.73609	-4.69959	2.61e-06	4.11e-05
EIN_050710	EINV_188:155147-156353	Troph	Cyst_8h	39.4364	4783.88	6.92251	-6.48939	8.62e-11	6.87e-09
EIN_050720	EINV_188:156542-157271	Troph	Cyst_8h	0.651737	103.026	7.30451	-4.2111	2.54e-05	0.000276933
EIN_050930	EINV_188:217086-218130	Troph	Cyst_8h	0.585359	28.7649	5.61885	-3.65432	0.000257867	0.00192304
EIN_051000	EINV_188:230080-231271	Troph	Cyst_8h	1.96769	75.013	5.25257	-3.77807	0.000158047	0.0012775
EIN_051170	EINV_188:276402-277608	Troph	Cyst_8h	38.19	3644.12	6.57623	-6.01735	1.77e-09	8.81e-08
EIN_051190	EINV_188:280523-281153	Troph	Cyst_8h	35.2346	2282.49	6.01747	-4.82812	1.38e-06	2.41e-05
EIN_051480	EINV_188:354228-355233	Troph	Cyst_8h	0.175153	22.5508	7.00841	-3.65215	0.000260049	0.00193729
EIN_051690	EINV_188:385738-387901	Troph	Cyst_8h	0.102795	19.9244	7.59862	-4.59231	4.38e-06	6.32e-05
EIN_051710	EINV_188:390709-392646	Troph	Cyst_8h	59.6431	1.01312	-5.87948	3.87853	0.00010509	0.0009079
EIN_051720	EINV_188:392958-394891	Troph	Cyst_8h	0.290869	11.8074	5.34318	-3.26258	0.00110404	0.00642322
EIN_051780	EINV_188:409545-410091	Troph	Cyst_8h	0.409187	67.7426	7.37116	-3.7794	0.000157204	0.00127213
EIN_051840	EINV_188:428774-429641	Troph	Cyst_8h	71.3179	0.291086	-7.93667	4.26692	1.98e-05	0.00022474
EIN_052180	EINV_188:499115-500315	Troph	Cyst_8h	71.9636	0.612568	-6.87625	4.33139	1.48e-05	0.00017624
EIN_052290	EINV_188:517169-517490	Troph	Cyst_8h	1.16563	126.016	6.75635	-3.52477	0.000423859	0.00291625
EIN_052530	EINV_188:566031-566550	Troph	Cyst_8h	63.8104	0.611122	-6.70619	3.362	0.000773801	0.00479499
EIN_052710	EINV_188:598124-600017	Troph	Cyst_8h	69.8139	0.199918	-8.44797	4.96948	6.71e-07	1.32e-05
EIN_052860	EINV_188:636873-638676	Troph	Cyst_8h	0.315457	28.8643	6.5157	-4.26063	2.04e-05	0.000230105
EIN_053010	EINV_188:666531-667802	Troph	Cyst_8h	1.41392	72.1559	5.67334	-3.38943	0.000700383	0.00441321
EIN_053050	EINV_188:676272-677379	Troph	Cyst_8h	0.544589	31.6693	5.86177	-3.85344	0.000116471	0.00098855
EIN_053060	EINV_188:677812-680818	Troph	Cyst_8h	60.5135	2.33163	-4.69784	3.23602	0.00121208	0.00692992
EIN_053110	EINV_188:688066-689066	Troph	Cyst_8h	0.769714	63.2687	6.36103	-4.28392	1.84e-05	0.000211009
EIN_053160	EINV_188:696514-697930	Troph	Cyst_8h	0.40592	30.7539	6.24343	-4.07572	4.59e-05	0.000454283
EIN_053200	EINV_188:707990-708803	Troph	Cyst_8h	1.45231	44.5951	4.94046	-3.29691	0.000977536	0.00580819
EIN_053350	EINV_188:731170-732289	Troph	Cyst_8h	0.153367	15.7545	6.68264	-3.28707	0.00101237	0.00597807
EIN_053380	EINV_188:734740-735919	Troph	Cyst_8h	0.375041	19.4564	5.69705	-3.64845	0.000263824	0.00195992
EIN_053660	EINV_188:788177-790193	Troph	Cyst_8h	0.107557	13.4933	6.97101	-4.03367	5.49e-05	0.000528468
EIN_053780	EINV_188:814567-816482	Troph	Cyst_8h	35.2016	0.5157	-6.09297	3.85615	0.000115188	0.000979198
EIN_053840	EINV_188:824694-826056	Troph	Cyst_8h	0.249815	35.7697	7.16174	-4.66009	3.16e-06	4.82e-05
EIN_053910	EINV_188:845723-847340	Troph	Cyst_8h	99.8135	0.972429	-6.6815	4.84062	1.29e-06	2.28e-05
EIN_054010	EINV_188:862445-863144	Troph	Cyst_8h	647.992	8078.76	3.64009	-4.83147	1.36e-06	2.37e-05
EIN_054020	EINV_188:863744-865019	Troph	Cyst_8h	0.256104	12.1919	5.57305	-3.43812	0.000585758	0.00381238
EIN_054130	EINV_188:884432-886034	Troph	Cyst_8h	94.0895	1.53098	-5.94151	4.3398	1.43e-05	0.000170662
EIN_054220	EINV_188:906409-907336	Troph	Cyst_8h	1.54805	46.3642	4.90449	-3.41176	0.000645455	0.00412334
EIN_054420	EINV_188:942870-943941	Troph	Cyst_8h	1.15698	69.8938	5.91672	-4.21003	2.55e-05	0.000278019
EIN_054660	EINV_188:1004271-1009692	Troph	Cyst_8h	4.5522	0.0370666	-6.9403	3.52622	0.000421542	0.00290358
EIN_055810	EINV_190:154003-156236	Troph	Cyst_8h	29.0895	0.688118	-5.4017	3.29468	0.000985324	0.00584452
EIN_057470	EINV_197:64814-65603	Troph	Cyst_8h	0.468315	27.5195	5.87683	-3.64636	0.000265981	0.00197306
EIN_057490	EINV_197:68264-69216	Troph	Cyst_8h	0.496103	92.5966	7.54418	-4.92864	8.28e-07	1.57e-05
EIN_057510	EINV_197:72033-73131	Troph	Cyst_8h	6.50216	195.85	4.91269	-3.60866	0.000307788	0.00223009
EIN_057670	EINV_197:103121-104111	Troph	Cyst_8h	0.977339	156.348	7.32169	-5.38344	7.31e-08	2.04e-06
EIN_057720	EINV_197:112406-113375	Troph	Cyst_8h	0.563545	69.4792	6.94591	-4.07255	4.65e-05	0.000459462
EIN_057830	EINV_197:149085-150957	Troph	Cyst_8h	0.0841943	29.0481	8.4305	-4.76391	1.9e-06	3.15e-05
EIN_057860	EINV_197:157916-161045	Troph	Cyst_8h	0.0480311	13.7258	8.15871	-4.44521	8.78e-06	0.000113329
EIN_057870	EINV_197:161245-161668	Troph	Cyst_8h	3404.24	97.1677	-5.13071	4.65675	3.21e-06	4.89e-05
EIN_057930	EINV_197:178389-180642	Troph	Cyst_8h	0.141184	11.5708	6.35677	-3.83172	0.000127253	0.00106477
EIN_057950	EINV_197:182995-185029	Troph	Cyst_8h	0.420609	19.4294	5.52962	-3.56901	0.000358327	0.00253535
EIN_058180	EINV_197:270554-272109	Troph	Cyst_8h	62.7972	0.0656149	-9.90246	5.65427	1.57e-08	5.56e-07
EIN_058330	EINV_197:304426-305139	Troph	Cyst_8h	0.651632	100.078	7.26285	-4.9614	7e-07	1.36e-05
EIN_058350	EINV_197:306903-307575	Troph	Cyst_8h	17.8808	981.53	5.77855	-3.65897	0.000253228	0.0018942
EIN_058380	EINV_197:312656-313148	Troph	Cyst_8h	0.485506	118.39	7.92984	-4.22448	2.39e-05	0.000263522
EIN_058520	EINV_197:335132-339308	Troph	Cyst_8h	0.135643	6.00173	5.46749	-3.44089	0.0005798	0.00378034
EIN_058840	EINV_197:412519-414340	Troph	Cyst_8h	0.0868472	7.89802	6.50687	-3.41012	0.000649351	0.00414368
EIN_059020	EINV_197:449732-450251	Troph	Cyst_8h	0.444091	178.06	8.64729	-4.86266	1.16e-06	2.08e-05
EIN_059180	EINV_197:484369-485936	Troph	Cyst_8h	0.110115	42.1221	8.57942	-4.785	1.71e-06	2.89e-05
EIN_059290	EINV_197:506621-507724	Troph	Cyst_8h	0.179172	19.7309	6.78297	-3.57897	0.000344947	0.00245472
EIN_059490	EINV_197:541992-543351	Troph	Cyst_8h	8.00363	185.081	4.53136	-3.56093	0.000369548	0.00260196
EIN_059580	EINV_197:563727-565416	Troph	Cyst_8h	0.402877	59.9671	7.21769	-5.07237	3.93e-07	8.41e-06
EIN_059950	EINV_197:641719-642547	Troph	Cyst_8h	0.408211	92.219	7.8196	-5.53255	3.16e-08	1.01e-06
EIN_060030	EINV_197:659360-660523	Troph	Cyst_8h	369.424	10.1291	-5.1887	3.50449	0.000457477	0.00310726
EIN_060140	EINV_197:674776-675412	Troph	Cyst_8h	18966.4	1256.11	-3.91641	5.23185	1.68e-07	4.1e-06
EIN_060150	EINV_197:675874-676522	Troph	Cyst_8h	8240.26	461.082	-4.15959	5.22369	1.75e-07	4.25e-06
EIN_060250	EINV_197:688322-689351	Troph	Cyst_8h	329.114	13.7169	-4.58456	3.58983	0.000330893	0.00237255
EIN_060510	EINV_197:763273-764398	Troph	Cyst_8h	0.944394	55.2394	5.87016	-3.78846	0.000151582	0.00123337
EIN_060820	EINV_197:826225-827381	Troph	Cyst_8h	121.294	0.846977	-7.16197	4.7115	2.46e-06	3.91e-05
EIN_060880	EINV_197:843151-844336	Troph	Cyst_8h	19.3585	0.0852489	-7.82707	4.29914	1.71e-05	0.000199334
EIN_060970	EINV_197:860412-861297	Troph	Cyst_8h	0.885128	32.8056	5.21191	-3.25711	0.00112551	0.00652506
EIN_068470	EINV_237:3281-3860	Troph	Cyst_8h	117.557	1.93579	-5.92429	3.13487	0.00171933	0.00922335
EIN_069500	EINV_241:98656-99953	Troph	Cyst_8h	0.250956	24.4126	6.60405	-4.30261	1.69e-05	0.000196765
EIN_069530	EINV_241:105503-106704	Troph	Cyst_8h	0.589563	29.4727	5.64359	-3.67455	0.000238267	0.00180177
EIN_069550	EINV_241:108738-109964	Troph	Cyst_8h	0.308791	42.7186	7.11209	-4.74367	2.1e-06	3.43e-05
EIN_069710	EINV_241:184322-187769	Troph	Cyst_8h	0.314626	40.2222	6.99821	-5.09864	3.42e-07	7.49e-06
EIN_069740	EINV_241:191068-193294	Troph	Cyst_8h	70.4603	0.0413926	-10.7332	6.66201	2.7e-11	2.56e-09
EIN_069970	EINV_241:255271-256600	Troph	Cyst_8h	2.67827	73.4182	4.77677	-3.54884	0.000386935	0.00270378
EIN_070070	EINV_241:289130-290569	Troph	Cyst_8h	0.908359	187.515	7.68953	-4.85975	1.18e-06	2.1e-05
EIN_072150	EINV_257:13415-13988	Troph	Cyst_8h	0.988434	59.7936	5.9187	-3.91207	9.15e-05	0.000809067
EIN_072400	EINV_257:103263-107863	Troph	Cyst_8h	0.114702	8.239	6.1665	-3.93734	8.24e-05	0.000742748
EIN_072540	EINV_257:144180-144999	Troph	Cyst_8h	123.748	2244.52	4.18093	-3.93041	8.48e-05	0.0007604
EIN_072550	EINV_257:146449-147016	Troph	Cyst_8h	1.80179	74.5221	5.37017	-3.51962	0.000432162	0.00296467
EIN_073180	EINV_257:323382-325326	Troph	Cyst_8h	0.0807134	7.68245	6.57262	-3.35713	0.000787549	0.00486524
EIN_073240	EINV_257:336356-337730	Troph	Cyst_8h	6.72665	119.83	4.15496	-3.10925	0.00187565	0.00991031
EIN_079060	EINV_291:8140-10510	Troph	Cyst_8h	0.0648502	6.8784	6.72882	-3.60956	0.000306714	0.00222386
EIN_080280	EINV_307:108978-110004	Troph	Cyst_8h	267.132	19.6071	-3.76811	3.31449	0.0009181	0.00551935
EIN_080380	EINV_307:158024-160034	Troph	Cyst_8h	0.309462	25.3565	6.35645	-3.66893	0.000243565	0.00183501
EIN_080410	EINV_307:167170-168283	Troph	Cyst_8h	14.478	496.058	5.09857	-3.66051	0.000251716	0.00188549
EIN_080750	EINV_307:249631-250177	Troph	Cyst_8h	0.409187	190.672	8.86412	-5.0048	5.59e-07	1.13e-05
EIN_081250	EINV_308:17856-18828	Troph	Cyst_8h	50.6161	0.499276	-6.66361	3.58605	0.000335726	0.00239964
EIN_081400	EINV_308:28017-29073	Troph	Cyst_8h	0.649271	157.952	7.92645	-5.8027	6.53e-09	2.65e-07
EIN_081760	EINV_308:110354-113265	Troph	Cyst_8h	0.0529727	7.23179	7.09296	-3.74602	0.000179665	0.00142385
EIN_081790	EINV_308:115329-116568	Troph	Cyst_8h	0.277025	25.3898	6.51809	-4.29035	1.78e-05	0.000206053
EIN_082630	EINV_310:35406-37627	Troph	Cyst_8h	0.161076	10.2796	5.9959	-3.65086	0.000261365	0.00194497
EIN_083000	EINV_314:14901-17593	Troph	Cyst_8h	0.08341	19.064	7.83641	-4.73594	2.18e-06	3.54e-05
EIN_084260	EINV_314:234556-237868	Troph	Cyst_8h	0.191321	12.9838	6.08457	-4.25357	2.1e-05	0.000236246
EIN_086060	EINV_321:73140-75091	Troph	Cyst_8h	0.117255	6.3194	5.75207	-3.22792	0.00124693	0.0070897
EIN_089310	EINV_329:64053-64626	Troph	Cyst_8h	0.526438	26.0028	5.62626	-3.13985	0.00169037	0.00910125
EIN_089480	EINV_329:108540-110313	Troph	Cyst_8h	160.15	10.4936	-3.93184	3.21939	0.00128465	0.0072689
EIN_091700	EINV_334:70319-70904	Troph	Cyst_8h	124.408	0.505679	-7.94265	4.31549	1.59e-05	0.000187437
EIN_092670	EINV_335:157148-164852	Troph	Cyst_8h	0.0187381	1.61966	6.43357	-3.31856	0.000904822	0.00545268
EIN_092680	EINV_335:164910-165657	Troph	Cyst_8h	1.84696	56.9399	4.94621	-3.34509	0.00082255	0.00504365
EIN_092780	EINV_335:185565-187817	Troph	Cyst_8h	0.283096	10.3438	5.19134	-3.11351	0.00184875	0.00979549
EIN_093070	EINV_335:266861-267596	Troph	Cyst_8h	1.44502	142.919	6.62797	-4.6264	3.72e-06	5.51e-05
EIN_093170	EINV_335:284392-285023	Troph	Cyst_8h	0.502048	79.8795	7.31386	-4.39517	1.11e-05	0.000137578
EIN_093290	EINV_335:305254-306637	Troph	Cyst_8h	0.420715	43.5425	6.69344	-4.01252	6.01e-05	0.000569898
EIN_093310	EINV_335:311300-313793	Troph	Cyst_8h	0.0613677	16.492	8.07007	-4.52074	6.16e-06	8.43e-05
EIN_093600	EINV_335:375952-377440	Troph	Cyst_8h	0.151733	9.86221	6.0223	-3.20153	0.00136699	0.00764389
EIN_093830	EINV_335:413154-415032	Troph	Cyst_8h	32.7695	0.494494	-6.05026	3.66193	0.000250327	0.00187706
EIN_094010	EINV_335:452299-454233	Troph	Cyst_8h	89.5829	1.50163	-5.89862	3.73642	0.000186661	0.00146841
EIN_094050	EINV_335:459065-460370	Troph	Cyst_8h	61.189	2.01847	-4.92194	3.14538	0.00165871	0.00895935
EIN_094190	EINV_335:502954-504979	Troph	Cyst_8h	83.719	0.530674	-7.30159	5.22329	1.76e-07	4.26e-06
EIN_094410	EINV_335:540933-549103	Troph	Cyst_8h	0.0352623	2.79214	6.3071	-4.03291	5.51e-05	0.000529828
EIN_094810	EINV_335:620155-621819	Troph	Cyst_8h	0.567834	61.7387	6.76456	-4.24932	2.14e-05	0.000240025
EIN_094950	EINV_335:645600-649686	Troph	Cyst_8h	0.036195	16.0931	8.79644	-4.85337	1.21e-06	2.16e-05
EIN_095080	EINV_335:697003-698923	Troph	Cyst_8h	0.159926	19.3658	6.91996	-4.63294	3.61e-06	5.37e-05
EIN_099320	EINV_354:149283-149982	Troph	Cyst_8h	0.992087	46.9242	5.56372	-3.53803	0.000403123	0.00279908
EIN_099410	EINV_354:173065-173893	Troph	Cyst_8h	0.224715	17.9631	6.32079	-3.14084	0.00168467	0.00907708
EIN_099440	EINV_354:179530-180076	Troph	Cyst_8h	1.09881	274.449	7.96445	-5.26136	1.43e-07	3.58e-06
EIN_099550	EINV_354:195444-196134	Troph	Cyst_8h	11.9479	606.043	5.66459	-3.45186	0.000556733	0.00365705
EIN_101130	EINV_358:20172-21420	Troph	Cyst_8h	0.67044	69.1188	6.68783	-4.23036	2.33e-05	0.000257745
EIN_101550	EINV_358:105129-105996	Troph	Cyst_8h	353.076	9835.07	4.79989	-5.68795	1.29e-08	4.7e-07
EIN_101650	EINV_358:125946-126555	Troph	Cyst_8h	42.332	927.824	4.45403	-3.20992	0.00132772	0.00746525
EIN_102300	EINV_359:18064-18469	Troph	Cyst_8h	37.9836	0.413475	-6.52144	3.49361	0.000476532	0.0032132
EIN_103330	EINV_362:70786-71899	Troph	Cyst_8h	255.125	0.799257	-8.31833	5.43148	5.59e-08	1.62e-06
EIN_103450	EINV_362:107998-111639	Troph	Cyst_8h	21.2157	0.126576	-7.38899	4.35936	1.3e-05	0.000158259
EIN_103630	EINV_362:157006-158275	Troph	Cyst_8h	266.125	14.1591	-4.2323	3.25452	0.00113584	0.00657331
EIN_103810	EINV_362:191906-197725	Troph	Cyst_8h	0.0503207	7.58585	7.23602	-4.85601	1.2e-06	2.14e-05
EIN_103850	EINV_362:205929-207516	Troph	Cyst_8h	0.150897	18.898	6.96852	-3.6791	0.000234054	0.00177591
EIN_104140	EINV_362:291436-292783	Troph	Cyst_8h	0.48419	55.9235	6.85174	-4.78492	1.71e-06	2.89e-05
EIN_104170	EINV_362:295038-295862	Troph	Cyst_8h	150.207	0.680477	-7.78619	5.05025	4.41e-07	9.27e-06
EIN_104300	EINV_362:315087-316182	Troph	Cyst_8h	0.640353	37.6022	5.8758	-3.82838	0.000128987	0.0010768
EIN_104600	EINV_362:391131-392508	Troph	Cyst_8h	80.9269	1.334	-5.92279	3.9129	9.12e-05	0.000806673
EIN_104770	EINV_362:431423-432038	Troph	Cyst_8h	0	564.89	1.79769e+308	1.79769e+308	0.00138241	0.00771401
EIN_104810	EINV_362:440621-441089	Troph	Cyst_8h	620.831	32.8312	-4.24106	3.15463	0.00160702	0.00872457
EIN_104990	EINV_362:489733-490378	Troph	Cyst_8h	0.317644	34.5313	6.76435	-3.56336	0.000366133	0.00258185
EIN_105050	EINV_362:503507-504706	Troph	Cyst_8h	0.204136	21.2003	6.69841	-3.87503	0.00010661	0.000918606
EIN_105080	EINV_362:508919-511502	Troph	Cyst_8h	14.169	0.522729	-4.76053	3.13808	0.0017006	0.00914643
EIN_105240	EINV_362:541570-542413	Troph	Cyst_8h	0.304527	44.1098	7.17838	-4.09045	4.31e-05	0.000430917
EIN_105250	EINV_362:543919-544663	Troph	Cyst_8h	6.01584	355.909	5.8866	-4.00823	6.12e-05	0.000578441
EIN_105320	EINV_362:559291-561009	Troph	Cyst_8h	54.0215	0.13733	-8.61974	4.72025	2.36e-06	3.78e-05
EIN_105440	EINV_362:578251-580852	Troph	Cyst_8h	0.273831	19.3599	6.14364	-4.22834	2.35e-05	0.000259683
EIN_105630	EINV_362:622201-622609	Troph	Cyst_8h	1059.23	52.674	-4.32978	3.36172	0.000774581	0.00479872
EIN_105870	EINV_362:662919-663824	Troph	Cyst_8h	1.42619	82.502	5.85419	-3.97964	6.9e-05	0.000639899
EIN_105900	EINV_362:667249-668861	Troph	Cyst_8h	0.11907	13.9845	6.87588	-3.65208	0.000260127	0.00193777
EIN_105990	EINV_362:682468-686684	Troph	Cyst_8h	15.9269	0.149245	-6.73764	4.43524	9.2e-06	0.000117795
EIN_106400	EINV_362:756582-759144	Troph	Cyst_8h	26.2617	0.0709965	-8.531	4.92173	8.58e-07	1.61e-05
EIN_106420	EINV_362:759988-761995	Troph	Cyst_8h	15.4914	0.155251	-6.64072	3.89363	9.88e-05	0.000861759
EIN_106570	EINV_363:0-1181	Troph	Cyst_8h	0.171311	21.0828	6.94331	-3.67987	0.000233349	0.00177149
EIN_107540	EINV_373:57125-57698	Troph	Cyst_8h	251.477	8.70671	-4.85216	3.33297	0.000859229	0.00522544
EIN_107580	EINV_373:65813-67016	Troph	Cyst_8h	95.9752	0.423341	-7.8247	4.77779	1.77e-06	2.98e-05
EIN_107660	EINV_373:82926-84206	Troph	Cyst_8h	0.298717	23.4461	6.29443	-4.02213	5.77e-05	0.000550895
EIN_107700	EINV_373:92541-93951	Troph	Cyst_8h	35.1535	0.303211	-6.8572	4.04255	5.29e-05	0.000512325
EIN_107710	EINV_373:94651-96574	Troph	Cyst_8h	0.348199	20.5779	5.88504	-3.92529	8.66e-05	0.000773664
EIN_107750	EINV_373:107293-109690	Troph	Cyst_8h	0.0640523	38.6491	9.23697	-5.26174	1.43e-07	3.57e-06
EIN_107990	EINV_373:169417-171088	Troph	Cyst_8h	0.469473	71.4856	7.25047	-5.30414	1.13e-07	2.94e-06
EIN_108310	EINV_373:252082-252967	Troph	Cyst_8h	0.81194	42.792	5.71982	-3.63111	0.000282204	0.00207352
EIN_108560	EINV_373:336668-337631	Troph	Cyst_8h	126.45	0.289778	-8.76941	5.09272	3.53e-07	7.69e-06
EIN_108640	EINV_373:350018-351560	Troph	Cyst_8h	0.57459	27.8001	5.59641	-3.79634	0.000146846	0.00120031
EIN_108720	EINV_373:369368-370443	Troph	Cyst_8h	11.526	373.329	5.01749	-3.69822	0.000217116	0.00166759
EIN_109180	EINV_373:481179-482817	Troph	Cyst_8h	0.135878	11.5396	6.40814	-3.70375	0.000212439	0.00163728
EIN_109210	EINV_373:486786-488118	Troph	Cyst_8h	0.124446	10.6578	6.42025	-3.31712	0.000909493	0.00547747
EIN_109230	EINV_373:492334-493360	Troph	Cyst_8h	0.455507	23.6116	5.69588	-3.59175	0.000328466	0.00235766
EIN_109590	EINV_373:578212-578731	Troph	Cyst_8h	134.631	0.800895	-7.39319	4.11075	3.94e-05	0.000400292
EIN_109720	EINV_373:604046-606632	Troph	Cyst_8h	0.970539	39.0354	5.32985	-3.71647	0.000202022	0.00156939
EIN_110100	EINV_373:691265-692324	Troph	Cyst_8h	0.344845	53.1753	7.26866	-4.96649	6.82e-07	1.33e-05
EIN_110400	EINV_373:755804-756491	Troph	Cyst_8h	1.01666	45.7726	5.49258	-3.48159	0.000498443	0.0033346
EIN_110410	EINV_373:758376-759714	Troph	Cyst_8h	1315.23	209.564	-2.64985	3.33467	0.000854004	0.0051993
EIN_110640	EINV_373:819206-822465	Troph	Cyst_8h	0.0466445	9.11654	7.61064	-4.20788	2.58e-05	0.000280249
EIN_110730	EINV_373:840097-841776	Troph	Cyst_8h	0.0985363	10.0993	6.67938	-3.4665	0.000527282	0.00349419
EIN_110910	EINV_373:879222-880527	Troph	Cyst_8h	0.127493	19.727	7.27361	-3.8666	0.000110363	0.000945135
EIN_111030	EINV_373:895787-897785	Troph	Cyst_8h	0.152979	8.36049	5.77219	-3.65522	0.00025696	0.00191709
EIN_111040	EINV_373:898591-899251	Troph	Cyst_8h	0.558105	156.619	8.13251	-5.81774	5.97e-09	2.46e-07
EIN_111300	EINV_373:946877-949683	Troph	Cyst_8h	15.6421	0.15027	-6.70173	4.05112	5.1e-05	0.000496827
EIN_111420	EINV_373:971603-972083	Troph	Cyst_8h	0.702852	58.5917	6.38133	-3.67799	0.000235075	0.00178237
EIN_111650	EINV_373:1013344-1014264	Troph	Cyst_8h	15.1409	0.284342	-5.73468	3.38874	0.000702148	0.00442291
EIN_111690	EINV_373:1019333-1020026	Troph	Cyst_8h	2001.03	210.55	-3.24851	3.66015	0.000252066	0.00188757
EIN_111890	EINV_373:1060691-1061350	Troph	Cyst_8h	207.653	0.931038	-7.80112	4.73678	2.17e-06	3.53e-05
EIN_111950	EINV_373:1074835-1078396	Troph	Cyst_8h	0.146669	13.4693	6.52097	-4.32609	1.52e-05	0.000179891
EIN_112050	EINV_373:1096734-1098492	Troph	Cyst_8h	0.316673	21.2659	6.0694	-3.81209	0.000137797	0.00113777
EIN_112300	EINV_373:1144637-1145350	Troph	Cyst_8h	1.58023	52.5388	5.05518	-3.34718	0.000816368	0.00501429
EIN_112460	EINV_373:1177205-1179913	Troph	Cyst_8h	0.0794357	9.58977	6.91557	-3.82939	0.000128462	0.00107294
EIN_112500	EINV_373:1183772-1185336	Troph	Cyst_8h	21.5117	641.551	4.89837	-3.7611	0.000169167	0.00135359
EIN_113020	EINV_375:11169-13016	Troph	Cyst_8h	0.765143	19.8499	4.69725	-3.10783	0.00188464	0.00994843
EIN_113370	EINV_375:19556-20006	Troph	Cyst_8h	4.06313	2299.31	9.1444	-7.00338	2.5e-12	3.39e-10
EIN_119060	EINV_396:32829-34959	Troph	Cyst_8h	0.584131	19.1713	5.03652	-3.41368	0.00064092	0.00409954
EIN_119150	EINV_396:47542-48139	Troph	Cyst_8h	146.085	3.48656	-5.38886	3.70921	0.000207905	0.00160776
EIN_124160	EINV_412:53282-54440	Troph	Cyst_8h	4453.04	322.336	-3.78815	4.85797	1.19e-06	2.12e-05
EIN_124270	EINV_412:68301-68751	Troph	Cyst_8h	1.47961	154.343	6.70477	-4.56308	5.04e-06	7.12e-05
EIN_124300	EINV_412:75265-75865	Troph	Cyst_8h	243.329	0.486598	-8.96597	5.01227	5.38e-07	1.09e-05
EIN_124330	EINV_412:80351-81146	Troph	Cyst_8h	1.10847	42.6044	5.26437	-3.30632	0.000945315	0.00565123
EIN_124420	EINV_412:102790-106978	Troph	Cyst_8h	0.250563	7.88776	4.97637	-3.21628	0.00129862	0.00733446
EIN_124560	EINV_412:135148-136282	Troph	Cyst_8h	75.4928	0.191554	-8.62245	5.18416	2.17e-07	5.09e-06
EIN_124690	EINV_412:163372-165306	Troph	Cyst_8h	0.324176	25.0253	6.27047	-4.18978	2.79e-05	0.000299556
EIN_126020	EINV_430:66209-67136	Troph	Cyst_8h	227.083	4.00473	-5.82537	4.21504	2.5e-05	0.000272798
EIN_126040	EINV_430:73311-74019	Troph	Cyst_8h	35.159	0.165688	-7.72928	4.23389	2.3e-05	0.000254403
EIN_127800	EINV_435:33872-35063	Troph	Cyst_8h	61.4246	0.195679	-8.29418	4.53284	5.82e-06	8.03e-05
EIN_127940	EINV_435:73171-74097	Troph	Cyst_8h	0.434944	68.718	7.30371	-4.91756	8.76e-07	1.64e-05
EIN_128000	EINV_435:88725-91970	Troph	Cyst_8h	96.5331	5.63153	-4.09942	3.16057	0.00157461	0.00858155
EIN_129260	EINV_440:72428-73304	Troph	Cyst_8h	1.14276	45.5203	5.31591	-3.62146	0.00029295	0.00213926
EIN_129270	EINV_440:73748-80567	Troph	Cyst_8h	0.0212444	6.60482	8.28029	-4.56737	4.94e-06	7.01e-05
EIN_131390	EINV_454:45249-46350	Troph	Cyst_8h	19.9152	0.215279	-6.53151	3.44665	0.000567578	0.00371546
EIN_133520	EINV_460:29829-30720	Troph	Cyst_8h	0.715435	63.2865	6.46693	-4.26787	1.97e-05	0.000223963
EIN_133540	EINV_460:31577-33914	Troph	Cyst_8h	0.119626	4.81716	5.33158	-3.30281	0.000957195	0.00570915
EIN_133690	EINV_460:54272-54869	Troph	Cyst_8h	0.356291	35.1654	6.62496	-3.48637	0.000489619	0.00328579
EIN_134130	EINV_460:165302-166544	Troph	Cyst_8h	2.83025	57.8412	4.3531	-3.13083	0.00174316	0.00932633
EIN_134580	EINV_460:270037-271638	Troph	Cyst_8h	6.40209	0.0621116	-6.68753	3.58607	0.000335701	0.00239958
EIN_134720	EINV_460:290856-291390	Troph	Cyst_8h	35.0417	0.583471	-5.90827	3.13317	0.00172932	0.00926622
EIN_134870	EINV_460:311263-311971	Troph	Cyst_8h	0.278058	31.3283	6.81594	-3.61117	0.00030482	0.00221226
EIN_134890	EINV_460:314552-319145	Troph	Cyst_8h	0.0320154	4.13169	7.01182	-3.65599	0.000256188	0.00191243
EIN_134920	EINV_460:328327-328909	Troph	Cyst_8h	1.29793	82.5619	5.99119	-3.87462	0.000106793	0.00091963
EIN_135130	EINV_460:369211-370471	Troph	Cyst_8h	43.925	0.182912	-7.90775	4.22623	2.38e-05	0.000261756
EIN_135140	EINV_460:370721-371622	Troph	Cyst_8h	9.56313	0.130157	-6.19916	3.3121	0.00092599	0.00555732
EIN_135210	EINV_460:379721-383123	Troph	Cyst_8h	0.0439328	14.7238	8.38864	-4.6658	3.07e-06	4.71e-05
EIN_135330	EINV_460:448373-449883	Troph	Cyst_8h	0.494561	26.8503	5.76264	-3.81758	0.000134766	0.00111721
EIN_135390	EINV_460:460952-462873	Troph	Cyst_8h	17.1575	0.350735	-5.61232	3.3226	0.000891811	0.0053873
EIN_135450	EINV_460:469954-470515	Troph	Cyst_8h	1.5457	55.8601	5.17548	-3.36709	0.000759668	0.0047231
EIN_135600	EINV_460:496147-498318	Troph	Cyst_8h	21.3519	0.481973	-5.46927	3.19211	0.00141235	0.00785117
EIN_135690	EINV_460:517530-519057	Troph	Cyst_8h	0.106124	31.234	8.20122	-4.4969	6.9e-06	9.27e-05
EIN_135990	EINV_460:580235-581291	Troph	Cyst_8h	1.03883	115.931	6.80216	-5.01273	5.37e-07	1.09e-05
EIN_136060	EINV_460:595600-596908	Troph	Cyst_8h	0.445575	15.4951	5.12	-3.13721	0.00170563	0.00916836
EIN_136110	EINV_460:609289-611003	Troph	Cyst_8h	78.3735	4.01082	-4.2884	3.22142	0.00127558	0.00722537
EIN_136320	EINV_460:657118-662158	Troph	Cyst_8h	0.029057	3.47466	6.90184	-3.43719	0.00058778	0.00382316
EIN_136750	EINV_460:751471-753340	Troph	Cyst_8h	38.6116	1488.12	5.26831	-4.93057	8.2e-07	1.55e-05
EIN_136760	EINV_460:753854-754844	Troph	Cyst_8h	0.625497	68.7671	6.78057	-4.5205	6.17e-06	8.44e-05
EIN_136880	EINV_460:777355-778927	Troph	Cyst_8h	0.276504	19.5471	6.14351	-4.05823	4.94e-05	0.000484233
EIN_136890	EINV_460:778986-782812	Troph	Cyst_8h	0.0901076	3.83023	5.40964	-3.13807	0.00170062	0.00914643
EIN_137180	EINV_460:824573-825653	Troph	Cyst_8h	0.74846	70.4048	6.5556	-4.5199	6.19e-06	8.46e-05
EIN_137210	EINV_460:829149-831171	Troph	Cyst_8h	1.17141	31.5775	4.75258	-3.45147	0.000557535	0.00366131
EIN_137440	EINV_460:868403-869820	Troph	Cyst_8h	1.84869	120.331	6.02436	-4.43211	9.33e-06	0.000119236
EIN_137570	EINV_460:892975-894235	Troph	Cyst_8h	117.85	1507.62	3.67724	-3.71546	0.000202835	0.00157454
EIN_139920	EINV_471:118050-119853	Troph	Cyst_8h	18.1876	0.241712	-6.23352	3.80451	0.000142086	0.0011679
EIN_146290	EINV_495:51859-54403	Troph	Cyst_8h	27.5881	261.716	3.24588	-3.33258	0.000860444	0.00523154
EIN_146410	EINV_495:74680-75283	Troph	Cyst_8h	0.637532	236.28	8.53378	-6.22913	4.69e-10	2.87e-08
EIN_146440	EINV_495:78938-79971	Troph	Cyst_8h	0.354496	63.0284	7.47409	-4.42884	9.47e-06	0.000120853
EIN_146500	EINV_495:89430-90792	Troph	Cyst_8h	64.718	878.554	3.76289	-3.75342	0.000174439	0.00138969
EIN_146790	EINV_495:172171-173971	Troph	Cyst_8h	0.0879889	10.7671	6.93509	-3.64229	0.000270225	0.00200003
EIN_146860	EINV_495:187621-191484	Troph	Cyst_8h	0.0733428	4.66397	5.99076	-3.7377	0.00018571	0.00146308
EIN_146870	EINV_495:192497-193721	Troph	Cyst_8h	1.96519	1200.88	9.25521	-5.69557	1.23e-08	4.52e-07
EIN_146880	EINV_495:195099-198135	Troph	Cyst_8h	29.1245	0.244565	-6.89588	4.55222	5.31e-06	7.43e-05
EIN_146890	EINV_495:198238-200569	Troph	Cyst_8h	0.357349	21.6324	5.91972	-3.62245	0.000291826	0.00213225
EIN_146940	EINV_495:207614-209693	Troph	Cyst_8h	0.373542	71.8027	7.58662	-4.86333	1.15e-06	2.07e-05
EIN_147040	EINV_495:251113-251827	Troph	Cyst_8h	1.96446	60.7618	4.95096	-3.34694	0.000817081	0.00501749
EIN_147160	EINV_495:272500-276253	Troph	Cyst_8h	0.0395897	4.21551	6.73444	-3.40147	0.000670254	0.004257
EIN_147230	EINV_495:287111-289136	Troph	Cyst_8h	211.187	0.880701	-7.90565	4.7373	2.17e-06	3.52e-05
EIN_147310	EINV_495:310332-311691	Troph	Cyst_8h	0.12154	45.6493	8.55301	-4.71419	2.43e-06	3.87e-05
EIN_147380	EINV_495:325885-327496	Troph	Cyst_8h	0.0997955	43.8874	8.78062	-4.91515	8.87e-07	1.66e-05
EIN_147670	EINV_495:381726-383118	Troph	Cyst_8h	0.118169	29.034	7.94075	-4.36227	1.29e-05	0.000156489
EIN_147680	EINV_495:383438-387249	Troph	Cyst_8h	0.0410104	14.3277	8.4486	-4.70612	2.52e-06	4e-05
EIN_148020	EINV_495:457422-458787	Troph	Cyst_8h	92.5691	0.942437	-6.61799	3.68078	0.000232525	0.001766
EIN_148050	EINV_495:464555-465101	Troph	Cyst_8h	4.4811	203.233	5.50314	-4.01685	5.9e-05	0.000561368
EIN_148350	EINV_495:527863-528364	Troph	Cyst_8h	1.85637	98.8171	5.7342	-3.80694	0.000140695	0.00115811
EIN_148390	EINV_495:534469-540124	Troph	Cyst_8h	0.050376	7.62904	7.24262	-4.86201	1.16e-06	2.08e-05
EIN_148510	EINV_495:560651-561521	Troph	Cyst_8h	0.210576	14.4844	6.10402	-3.12772	0.00176169	0.00940816
EIN_148660	EINV_495:587177-588438	Troph	Cyst_8h	0.640269	59.4486	6.53682	-4.57463	4.77e-06	6.81e-05
EIN_148740	EINV_495:602841-603381	Troph	Cyst_8h	0.416461	37.6835	6.49961	-3.38039	0.000723839	0.00453662
EIN_148890	EINV_495:636100-637180	Troph	Cyst_8h	79.2215	3.35287	-4.56242	3.24474	0.00117559	0.00676217
EIN_149020	EINV_495:669283-672370	Troph	Cyst_8h	0.390333	11.7876	4.91642	-3.33902	0.000840751	0.00513554
EIN_149060	EINV_495:676626-677862	Troph	Cyst_8h	0.265768	46.2517	7.4432	-5.08781	3.62e-07	7.86e-06
EIN_149120	EINV_495:693443-695026	Troph	Cyst_8h	101.612	0.144729	-9.45551	5.58654	2.32e-08	7.72e-07
EIN_151610	EINV_504:105450-106266	Troph	Cyst_8h	0.903256	26.3721	4.86774	-3.13251	0.0017332	0.00928317
EIN_151670	EINV_504:134276-134873	Troph	Cyst_8h	1.40466	268.282	7.57739	-5.49193	3.98e-08	1.22e-06
EIN_152250	EINV_506:22337-23493	Troph	Cyst_8h	29.9628	0.320147	-6.54829	3.84656	0.00011979	0.00101245
EIN_156330	EINV_524:17016-18255	Troph	Cyst_8h	0.161843	14.2502	6.46024	-3.37792	0.000730364	0.00457076
EIN_156390	EINV_524:27956-29300	Troph	Cyst_8h	0.330668	96.2672	8.18552	-5.4387	5.37e-08	1.57e-06
EIN_156540	EINV_524:39931-40666	Troph	Cyst_8h	0.26396	45.8674	7.44101	-4.03307	5.51e-05	0.000529639
EIN_156550	EINV_524:41320-42751	Troph	Cyst_8h	0.114417	14.6558	7.00102	-3.68542	0.000228328	0.00173909
EIN_156800	EINV_524:91024-92566	Troph	Cyst_8h	43.8627	1.02688	-5.41666	3.73304	0.000189181	0.00148529
EIN_156950	EINV_524:121777-123475	Troph	Cyst_8h	0.288842	23.8009	6.36459	-3.60902	0.000307351	0.00222775
EIN_156980	EINV_524:131867-133038	Troph	Cyst_8h	3.11312	67.9314	4.44764	-3.22018	0.00128111	0.00725222
EIN_157180	EINV_524:176321-178216	Troph	Cyst_8h	0.341126	28.838	6.40152	-4.34594	1.39e-05	0.000166713
EIN_157330	EINV_524:209205-210446	Troph	Cyst_8h	0.148037	69.6041	8.87707	-5.01548	5.29e-07	1.08e-05
EIN_157420	EINV_524:239325-240741	Troph	Cyst_8h	1356.38	221.727	-2.6129	3.36103	0.000776519	0.00480822
EIN_157600	EINV_524:312472-313845	Troph	Cyst_8h	8.21801	139.72	4.08761	-3.13419	0.00172327	0.009241
EIN_160240	EINV_535:38223-39327	Troph	Cyst_8h	0.155919	21.6424	7.11692	-3.7881	0.000151802	0.00123484
EIN_160300	EINV_535:48722-50569	Troph	Cyst_8h	35.8475	1.03501	-5.11415	3.12242	0.00179373	0.00955394
EIN_160390	EINV_535:71813-72728	Troph	Cyst_8h	211.184	0.313749	-9.39467	5.54295	2.97e-08	9.57e-07
EIN_160490	EINV_535:90241-91045	Troph	Cyst_8h	0.233681	51.7992	7.79224	-4.33181	1.48e-05	0.000176037
EIN_160590	EINV_535:128892-130847	Troph	Cyst_8h	0.518967	29.5387	5.83082	-4.13328	3.58e-05	0.000368678
EIN_160890	EINV_535:203813-204671	Troph	Cyst_8h	1.17414	51.3187	5.4498	-3.6683	0.000244173	0.00183854
EIN_160940	EINV_535:216759-217095	Troph	Cyst_8h	180.905	1.43497	-6.97807	3.55053	0.000384452	0.00268918
EIN_161030	EINV_535:240866-241646	Troph	Cyst_8h	0.243392	272.988	10.1313	-5.83026	5.53e-09	2.32e-07
EIN_161160	EINV_535:287451-294245	Troph	Cyst_8h	1.89399	0.0298714	-5.98652	3.12094	0.00180274	0.00959087
EIN_161420	EINV_535:346061-347732	Troph	Cyst_8h	1.13394	30.5023	4.7495	-3.30009	0.000966545	0.0057553
EIN_161550	EINV_535:369621-370764	Troph	Cyst_8h	0.589212	45.7435	6.27864	-4.32851	1.5e-05	0.000178206
EIN_163620	EINV_551:14081-15397	Troph	Cyst_8h	119.867	0.232346	-9.01095	5.26698	1.39e-07	3.49e-06
EIN_165600	EINV_553:4847-5318	Troph	Cyst_8h	70.3186	1.44073	-5.60904	3.33806	0.000843669	0.00515096
EIN_165790	EINV_553:92930-97103	Troph	Cyst_8h	13.7952	0.238549	-5.85374	3.49833	0.000468174	0.00316595
EIN_165900	EINV_553:122015-123560	Troph	Cyst_8h	0.215683	11.5487	5.74267	-3.55507	0.000377871	0.00265138
EIN_165980	EINV_553:141227-142967	Troph	Cyst_8h	16.5292	0.377425	-5.45268	3.31199	0.000926355	0.00555919
EIN_166130	EINV_553:193427-194138	Troph	Cyst_8h	78.5582	0.760766	-6.69017	3.87754	0.000105516	0.000910901
EIN_166410	EINV_553:265933-266625	Troph	Cyst_8h	77.4629	0.599753	-7.01299	3.84942	0.000118398	0.00100242
EIN_166530	EINV_553:296754-297738	Troph	Cyst_8h	27.2848	0.468488	-5.86394	3.25379	0.00113878	0.00658635
EIN_166540	EINV_553:298222-299311	Troph	Cyst_8h	232.281	9.00431	-4.68911	3.22217	0.00127223	0.00720975
EIN_166570	EINV_553:309842-310448	Troph	Cyst_8h	2.00006	1206.51	9.23658	-6.10313	1.04e-09	5.62e-08
EIN_167950	EINV_562:28359-29856	Troph	Cyst_8h	4.84663	642.625	7.05085	-5.60244	2.11e-08	7.16e-07
EIN_167970	EINV_562:31279-32932	Troph	Cyst_8h	0.0969059	21.7674	7.81137	-4.20639	2.59e-05	0.000281889
EIN_167980	EINV_562:33055-35740	Troph	Cyst_8h	231.696	22.9156	-3.33783	3.26229	0.00110518	0.0064275
EIN_168310	EINV_562:107022-109170	Troph	Cyst_8h	0.899023	1077.73	10.2274	-7.83062	4.88e-15	1.52e-12
EIN_168370	EINV_562:117052-120881	Troph	Cyst_8h	0.0881846	8.99636	6.67267	-4.19801	2.69e-05	0.000290709
EIN_168410	EINV_562:126019-128872	Troph	Cyst_8h	0.141527	136.112	9.9095	-7.02747	2.1e-12	2.93e-10
EIN_168640	EINV_562:173489-173737	Troph	Cyst_8h	2.39334	231.027	6.59289	-3.45818	0.000543846	0.00358646
EIN_168900	EINV_562:220964-222215	Troph	Cyst_8h	1.07439	58.4266	5.76503	-3.90713	9.34e-05	0.000823212
EIN_168940	EINV_562:229136-230141	Troph	Cyst_8h	2005.43	251.436	-2.99565	3.84816	0.000119007	0.00100654
EIN_181210	EINV_635:59726-60524	Troph	Cyst_8h	34.1458	0.338423	-6.65674	4.00371	6.24e-05	0.000588052
EIN_181300	EINV_635:86161-88006	Troph	Cyst_8h	0.118754	16.8063	7.14488	-4.25719	2.07e-05	0.000233022
EIN_181530	EINV_635:137075-138509	Troph	Cyst_8h	0.114139	13.5037	6.88643	-3.61062	0.000305469	0.00221626
EIN_181560	EINV_635:142153-143749	Troph	Cyst_8h	87.3626	1.75548	-5.63708	3.50432	0.000457773	0.0031086
EIN_181590	EINV_635:154075-155872	Troph	Cyst_8h	0.122329	20.3437	7.37767	-4.44338	8.86e-06	0.000114175
EIN_182210	EINV_640:20734-21813	Troph	Cyst_8h	0.637948	174.107	8.09232	-5.21768	1.81e-07	4.37e-06
EIN_183740	EINV_643:33568-34603	Troph	Cyst_8h	0.788916	73.1466	6.53478	-4.49106	7.09e-06	9.48e-05
EIN_184570	EINV_646:29700-31689	Troph	Cyst_8h	20.0091	0.108273	-7.52984	4.20623	2.6e-05	0.000281985
EIN_184620	EINV_646:39025-40357	Troph	Cyst_8h	0.334181	52.998	7.30916	-4.72404	2.31e-06	3.72e-05
EIN_184710	EINV_646:54297-55743	Troph	Cyst_8h	110.834	0.155552	-9.47678	5.60176	2.12e-08	7.18e-07
EIN_184850	EINV_646:82461-83472	Troph	Cyst_8h	709.171	33.7701	-4.39232	4.10404	4.06e-05	0.000410371
EIN_184860	EINV_646:84235-85399	Troph	Cyst_8h	892.311	65.864	-3.75998	3.99838	6.38e-05	0.000599133
EIN_185590	EINV_651:15227-16975	Troph	Cyst_8h	1.1545	42.5558	5.20402	-3.80094	0.00014415	0.0011819
EIN_185940	EINV_651:50471-51811	Troph	Cyst_8h	0.176918	13.8382	6.28943	-3.58287	0.000339836	0.00242406
EIN_185980	EINV_651:57485-58055	Troph	Cyst_8h	0.848577	57.4401	6.08087	-3.40196	0.000669039	0.00424997
EIN_186180	EINV_651:97588-98864	Troph	Cyst_8h	0.150897	21.1582	7.1315	-3.81346	0.000137033	0.00113277
EIN_186250	EINV_651:108498-110777	Troph	Cyst_8h	0.0762476	9.56741	6.97129	-3.62803	0.000285587	0.00209475
EIN_186380	EINV_651:140451-141018	Troph	Cyst_8h	0.385613	50.9461	7.04567	-3.62209	0.000292237	0.00213486
EIN_186510	EINV_651:169366-170626	Troph	Cyst_8h	32.9954	0.182912	-7.49497	4.1818	2.89e-05	0.000308757
EIN_186570	EINV_651:180996-183396	Troph	Cyst_8h	0.124994	7.26726	5.86148	-3.63139	0.000281897	0.00207175
EIN_186580	EINV_651:184954-185608	Troph	Cyst_8h	1.09096	43.4926	5.3171	-3.3074	0.000941672	0.00563514
EIN_186850	EINV_651:230627-232673	Troph	Cyst_8h	38.7417	820.639	4.40479	-4.20903	2.56e-05	0.000279137
EIN_186890	EINV_651:240765-241146	Troph	Cyst_8h	1.5368	87.4798	5.83095	-3.63955	0.000273112	0.00201738
EIN_186970	EINV_651:252456-253362	Troph	Cyst_8h	0.86518	55.5408	6.0044	-4.10678	4.01e-05	0.00040603
EIN_191990	EINV_674:145517-146103	Troph	Cyst_8h	78.5226	1.24586	-5.97789	3.33391	0.000856332	0.00521166
EIN_192080	EINV_674:166704-167058	Troph	Cyst_8h	782.318	24.6059	-4.99068	3.4409	0.000579786	0.00378034
EIN_192110	EINV_674:178393-180111	Troph	Cyst_8h	972.295	164.802	-2.56066	3.21086	0.00132337	0.00744344
EIN_192220	EINV_674:202952-203953	Troph	Cyst_8h	2.18087	249.69	6.83909	-4.88844	1.02e-06	1.86e-05
EIN_192450	EINV_674:260834-261407	Troph	Cyst_8h	2.39303	67.5653	4.81937	-3.26506	0.00109441	0.00637763
EIN_192570	EINV_674:301326-303776	Troph	Cyst_8h	0.662938	21.3704	5.0106	-3.51881	0.000433481	0.00297182
EIN_192820	EINV_674:371202-372345	Troph	Cyst_8h	0.523744	43.6507	6.381	-4.17818	2.94e-05	0.000312729
EIN_192910	EINV_674:394859-397069	Troph	Cyst_8h	3.82765	115.129	4.91065	-3.21945	0.00128438	0.00726785
EIN_192950	EINV_674:407045-407513	Troph	Cyst_8h	1.4216	62.4746	5.45768	-3.27767	0.00104669	0.00615009
EIN_193060	EINV_674:450803-452135	Troph	Cyst_8h	0.24318	43.4965	7.48273	-5.08058	3.76e-07	8.12e-06
EIN_193120	EINV_674:468017-469919	Troph	Cyst_8h	0.343352	18.7125	5.76817	-3.50026	0.000464805	0.0031475
EIN_193260	EINV_674:524513-527465	Troph	Cyst_8h	22.2848	0.335094	-6.05535	3.87073	0.000108509	0.0009319
EIN_196250	EINV_685:100661-101859	Troph	Cyst_8h	0.457173	31.2571	6.0953	-3.88854	0.000100851	0.000877361
EIN_196330	EINV_685:119102-123371	Troph	Cyst_8h	0.357966	24.9429	6.12266	-3.91917	8.89e-05	0.000789897
EIN_199820	EINV_706:59257-60253	Troph	Cyst_8h	0.620768	93.0981	7.22855	-4.97763	6.44e-07	1.27e-05
EIN_199920	EINV_706:108984-109617	Troph	Cyst_8h	1.78778	155.543	6.443	-4.53682	5.71e-06	7.9e-05
EIN_200140	EINV_706:172029-174491	Troph	Cyst_8h	1732.03	219.209	-2.98208	3.54805	0.000388097	0.00271057
EIN_200200	EINV_706:210348-211738	Troph	Cyst_8h	80.9491	1.80771	-5.48478	3.47388	0.000513	0.00341497
EIN_200230	EINV_706:215400-216378	Troph	Cyst_8h	0.635176	70.9671	6.80385	-4.56445	5.01e-06	7.08e-05
EIN_202740	EINV_720:30717-31341	Troph	Cyst_8h	164.503	8458.15	5.68415	-5.34302	9.14e-08	2.46e-06
EIN_203080	EINV_720:89985-90669	Troph	Cyst_8h	232.906	6.21477	-5.2279	3.70915	0.000207953	0.00160799
EIN_203330	EINV_721:23611-24633	Troph	Cyst_8h	36.8619	1287.47	5.12626	-4.0046	6.21e-05	0.000586158
EIN_210510	EINV_766:84077-85375	Troph	Cyst_8h	5.94968	0.0794283	-6.22702	3.32735	0.000876748	0.00531238
EIN_212580	EINV_780:72966-79198	Troph	Cyst_8h	57.2442	1.78245	-5.0052	4.07645	4.57e-05	0.000453109
EIN_212770	EINV_780:120494-122459	Troph	Cyst_8h	0.0797517	14.6398	7.52017	-4.08823	4.35e-05	0.000434287
EIN_217300	EINV_805:4018-5317	Troph	Cyst_8h	0.250498	55.0896	7.78084	-5.35218	8.69e-08	2.36e-06
EIN_217680	EINV_805:18592-20032	Troph	Cyst_8h	0.299695	13.3892	5.48143	-3.36884	0.000754865	0.00469938
EIN_218430	EINV_806:16388-19874	Troph	Cyst_8h	1908.85	82.2169	-4.53712	5.68991	1.27e-08	4.65e-07
EIN_218850	EINV_806:122033-123071	Troph	Cyst_8h	0.168235	30.375	7.49626	-4.12977	3.63e-05	0.000373501
EIN_218990	EINV_806:159127-159890	Troph	Cyst_8h	69.3682	1.08252	-6.00181	3.78754	0.000152143	0.00123687
EIN_219140	EINV_806:190414-192250	Troph	Cyst_8h	0.387659	13.8981	5.16395	-3.28295	0.00102727	0.00605307
EIN_219500	EINV_806:306476-307820	Troph	Cyst_8h	1.00289	42.3869	5.40138	-3.20025	0.0013731	0.00767126
EIN_219540	EINV_806:312743-315287	Troph	Cyst_8h	0.0600311	11.0522	7.5244	-4.01326	5.99e-05	0.000568417
EIN_219800	EINV_806:369583-370484	Troph	Cyst_8h	3.12326	310.286	6.6344	-4.25964	2.05e-05	0.000230946
EIN_219830	EINV_806:373621-374272	Troph	Cyst_8h	1.91377	57.4418	4.90762	-3.3039	0.000953506	0.00569082
EIN_219870	EINV_806:380041-381256	Troph	Cyst_8h	0.547313	31.352	5.84005	-4.04032	5.34e-05	0.000516179
EIN_219930	EINV_806:390004-392422	Troph	Cyst_8h	1.29838	28.0851	4.43502	-3.21481	0.0013053	0.00736328
EIN_219950	EINV_806:396380-397199	Troph	Cyst_8h	271.55	0.148109	-10.8403	6.7455	1.53e-11	1.58e-09
EIN_219980	EINV_806:400237-401242	Troph	Cyst_8h	0.175153	34.5778	7.62509	-4.14674	3.37e-05	0.000351197
EIN_220080	EINV_806:417719-418154	Troph	Cyst_8h	2.11848	327.319	7.27152	-4.90862	9.17e-07	1.71e-05
EIN_220360	EINV_806:465973-468010	Troph	Cyst_8h	0.302077	30.2413	6.64546	-4.60017	4.22e-06	6.13e-05
EIN_220390	EINV_806:472454-475049	Troph	Cyst_8h	0.470602	30.7668	6.03072	-4.30089	1.7e-05	0.000197939
EIN_220450	EINV_806:487574-488480	Troph	Cyst_8h	1.26033	232.752	7.52885	-5.65784	1.53e-08	5.46e-07
EIN_220460	EINV_806:491669-493067	Troph	Cyst_8h	0.467725	179.375	8.5831	-5.58099	2.39e-08	7.94e-07
EIN_220470	EINV_806:493562-495047	Troph	Cyst_8h	2.67178	112.909	5.40122	-4.02003	5.82e-05	0.000555152
EIN_221670	EINV_807:34225-36352	Troph	Cyst_8h	0.150218	6.10528	5.34493	-3.18934	0.00142598	0.00791291
EIN_221680	EINV_807:36447-39218	Troph	Cyst_8h	53.8733	2.03544	-4.72616	3.32267	0.000891604	0.00538625
EIN_221700	EINV_807:40460-41515	Troph	Cyst_8h	0.207775	16.6689	6.326	-3.25987	0.00111462	0.006475
EIN_221980	EINV_807:87912-88818	Troph	Cyst_8h	0.199801	13.7432	6.10402	-3.12772	0.00176169	0.00940816
EIN_222010	EINV_807:95660-97172	Troph	Cyst_8h	0.10734	24.0588	7.80823	-4.23216	2.31e-05	0.000255987
EIN_222030	EINV_807:97984-98599	Troph	Cyst_8h	53.9282	0.468904	-6.8456	3.73657	0.000186551	0.00146779
EIN_222070	EINV_807:104656-105346	Troph	Cyst_8h	32.8181	0.396768	-6.37005	3.1433	0.00167057	0.00901225
EIN_222480	EINV_807:195755-199149	Troph	Cyst_8h	0.183893	25.2879	7.10344	-5.07302	3.92e-07	8.39e-06
EIN_222710	EINV_807:249256-249875	Troph	Cyst_8h	97.053	0.661262	-7.19741	3.97535	7.03e-05	0.00064966
EIN_223540	EINV_809:25833-27210	Troph	Cyst_8h	0.119678	25.7972	7.75192	-4.21358	2.51e-05	0.000274313
EIN_223550	EINV_809:27293-28463	Troph	Cyst_8h	261.769	8.96565	-4.86774	3.90707	9.34e-05	0.000823301
EIN_223580	EINV_809:32461-33996	Troph	Cyst_8h	63.2659	2.02363	-4.96641	3.45417	0.000551985	0.00363058
EIN_223610	EINV_809:37347-44746	Troph	Cyst_8h	3.39865	0.027097	-6.97068	3.53928	0.000401226	0.00278863
EIN_223750	EINV_809:71923-76004	Troph	Cyst_8h	15.9907	0.242173	-6.04505	3.2635	0.00110046	0.00640497
EIN_223790	EINV_809:82762-83986	Troph	Cyst_8h	0.75346	74.3078	6.62384	-4.77115	1.83e-06	3.06e-05
EIN_223900	EINV_809:113635-115030	Troph	Cyst_8h	0.550757	82.8368	7.23271	-5.16393	2.42e-07	5.58e-06
EIN_224080	EINV_809:159524-161612	Troph	Cyst_8h	62.4179	0.205177	-8.24895	5.12856	2.92e-07	6.56e-06
EIN_224540	EINV_809:238397-241601	Troph	Cyst_8h	0.0915124	12.9202	7.14145	-4.94273	7.7e-07	1.48e-05
EIN_224560	EINV_809:247880-249371	Troph	Cyst_8h	5.21772	94.6267	4.18076	-3.15414	0.0016097	0.00873761
EIN_224570	EINV_809:249932-250253	Troph	Cyst_8h	11.413	569.734	5.64154	-4.08156	4.47e-05	0.000444926
EIN_224630	EINV_809:256978-257680	Troph	Cyst_8h	104.52	1337.52	3.67771	-3.49566	0.00047289	0.00319399
EIN_224870	EINV_809:311264-311585	Troph	Cyst_8h	10.8926	529.694	5.60374	-4.02798	5.63e-05	0.000539384
EIN_225230	EINV_813:6371-8072	Troph	Cyst_8h	25.5461	0.129082	-7.62867	4.16037	3.18e-05	0.000334096
EIN_228270	EINV_832:42289-43501	Troph	Cyst_8h	35.0926	1.1736	-4.90215	3.13193	0.00173664	0.00929659
EIN_228300	EINV_832:48940-49882	Troph	Cyst_8h	0.666096	68.6097	6.68654	-4.4384	9.06e-06	0.000116312
EIN_228440	EINV_832:70230-70719	Troph	Cyst_8h	0.49059	47.9968	6.61228	-3.23939	0.00119784	0.00686374
EIN_228460	EINV_832:78670-80581	Troph	Cyst_8h	0.288315	16.2843	5.81969	-3.74433	0.000180877	0.00143183
EIN_229770	EINV_837:124823-126652	Troph	Cyst_8h	0.181842	21.5565	6.88929	-4.56327	5.04e-06	7.11e-05
EIN_229820	EINV_837:137557-138589	Troph	Cyst_8h	0.593827	38.3103	6.01154	-3.64304	0.00026944	0.00199495
EIN_229900	EINV_837:153399-156651	Troph	Cyst_8h	0.0460938	11.2908	7.93636	-4.24669	2.17e-05	0.000242487
EIN_229910	EINV_837:156764-157823	Troph	Cyst_8h	0.188545	19.4378	6.68782	-3.5135	0.000442242	0.00302195
EIN_229980	EINV_837:164410-166303	Troph	Cyst_8h	0.439221	28.5417	6.02198	-3.61208	0.000303751	0.00220583
EIN_230110	EINV_837:192731-194174	Troph	Cyst_8h	72.5358	1.6832	-5.42942	3.92035	8.84e-05	0.000786617
EIN_230230	EINV_837:222229-223249	Troph	Cyst_8h	4438.32	762.062	-2.54203	3.43571	0.000591009	0.00383924
EIN_230310	EINV_837:242986-245110	Troph	Cyst_8h	0.256355	17.7411	6.1128	-4.06	4.91e-05	0.000481145
EIN_230370	EINV_837:251419-253513	Troph	Cyst_8h	0.0862081	16.6877	7.59674	-4.06724	4.76e-05	0.000468385
EIN_230520	EINV_837:272127-273072	Troph	Cyst_8h	0.189307	27.0483	7.15867	-3.70591	0.000210636	0.00162618
EIN_233460	EINV_867:28416-29424	Troph	Cyst_8h	0.340992	14.4719	5.40737	-3.31364	0.0009209	0.00553238
EIN_235730	EINV_872:45646-48669	Troph	Cyst_8h	28.2214	1.16057	-4.60388	3.19918	0.00137819	0.00769556
EIN_235790	EINV_872:61734-62412	Troph	Cyst_8h	0.2956	32.1189	6.76363	-3.57798	0.000346259	0.00246238
EIN_235830	EINV_872:72616-73253	Troph	Cyst_8h	0.323492	38.4553	6.89331	-3.62894	0.00028459	0.00208851
EIN_236240	EINV_872:165443-166508	Troph	Cyst_8h	120.899	0.0971093	-10.2819	6.30746	2.84e-10	1.88e-08
EIN_236440	EINV_872:221724-225242	Troph	Cyst_8h	0.213673	17.6202	6.36568	-4.26522	2e-05	0.000226128
EIN_236510	EINV_872:265238-268643	Troph	Cyst_8h	0.21661	17.8033	6.3609	-4.36631	1.26e-05	0.000153984
EIN_236590	EINV_872:293625-294255	Troph	Cyst_8h	0.580864	48.1101	6.37199	-3.47785	0.000505453	0.00337474
EIN_236790	EINV_872:350248-351913	Troph	Cyst_8h	0.353276	44.847	6.98807	-4.8617	1.16e-06	2.08e-05
EIN_236900	EINV_872:396704-399044	Troph	Cyst_8h	0.0657603	6.11739	6.53956	-3.39043	0.000697819	0.0044004
EIN_237270	EINV_875:19790-22779	Troph	Cyst_8h	41.3977	0.28609	-7.17694	4.05131	5.09e-05	0.000496468
EIN_238560	EINV_878:37799-38759	Troph	Cyst_8h	0.185558	44.9688	7.92091	-4.31029	1.63e-05	0.000191105
EIN_238660	EINV_878:51001-52357	Troph	Cyst_8h	18.999	0.167689	-6.82399	3.62957	0.000283891	0.00208406
EIN_238700	EINV_878:61412-63008	Troph	Cyst_8h	179.848	12.5604	-3.83983	3.24715	0.00116566	0.00671473
EIN_239270	EINV_878:187841-189953	Troph	Cyst_8h	56.7928	2.97487	-4.25481	3.17775	0.00148423	0.0081775
EIN_239360	EINV_878:206461-208024	Troph	Cyst_8h	86.4024	1.49205	-5.85571	4.05204	5.08e-05	0.000495127
EIN_239420	EINV_878:231832-233194	Troph	Cyst_8h	4.19392	203.713	5.6021	-3.41384	0.000640539	0.00409744
EIN_239720	EINV_878:286250-287038	Troph	Cyst_8h	63.7297	1.97171	-5.01445	3.26597	0.0010909	0.0063617
EIN_239780	EINV_878:297663-298962	Troph	Cyst_8h	33.7451	0.826257	-5.35195	3.26349	0.00110049	0.00640497
EIN_239990	EINV_878:345291-347133	Troph	Cyst_8h	4.43086	2524.17	9.15401	-6.55708	5.49e-11	4.69e-09
EIN_240270	EINV_878:409173-410557	Troph	Cyst_8h	0.134059	24.2684	7.50006	-4.0231	5.74e-05	0.000548894
EIN_240320	EINV_878:426300-427918	Troph	Cyst_8h	0.780543	35.7093	5.51568	-3.59535	0.000323951	0.0023299
EIN_240420	EINV_878:452348-454532	Troph	Cyst_8h	0.248593	45.7128	7.52267	-5.16155	2.45e-07	5.64e-06
EIN_241260	EINV_880:56281-57832	Troph	Cyst_8h	0.745787	22.5426	4.91775	-3.3523	0.000801442	0.00493593
EIN_241350	EINV_880:73813-74767	Troph	Cyst_8h	324.833	5.32984	-5.92946	3.79971	0.000144868	0.00118673
EIN_241620	EINV_880:135210-137184	Troph	Cyst_8h	0.278062	24.5167	6.46222	-4.27452	1.92e-05	0.000218661
EIN_241650	EINV_880:139650-140262	Troph	Cyst_8h	1.85736	478.806	8.01005	-5.15733	2.5e-07	5.76e-06
EIN_241780	EINV_880:161920-162640	Troph	Cyst_8h	0.955358	35.7074	5.22404	-3.11451	0.00184253	0.00976651
EIN_242000	EINV_880:205884-208406	Troph	Cyst_8h	0.0678555	19.7568	8.18567	-4.54609	5.47e-06	7.61e-05
EIN_242330	EINV_880:270651-273327	Troph	Cyst_8h	0.202586	7.25681	5.16273	-3.13748	0.00170405	0.00916104
EIN_242380	EINV_880:281803-282847	Troph	Cyst_8h	0.167036	15.1104	6.49924	-3.30902	0.000936238	0.0056095
EIN_242450	EINV_880:296782-297337	Troph	Cyst_8h	0.897184	171.549	7.579	-4.98628	6.16e-07	1.23e-05
EIN_242480	EINV_880:302509-305392	Troph	Cyst_8h	20.2448	0.2873	-6.13885	3.45603	0.00054819	0.00361036
EIN_242520	EINV_880:316803-317832	Troph	Cyst_8h	0.67048	191.797	8.16017	-6.00528	1.91e-09	9.42e-08
EIN_242740	EINV_881:5990-7111	Troph	Cyst_8h	0.183379	32.5148	7.47012	-3.99972	6.34e-05	0.000596287
EIN_243000	EINV_881:43204-43923	Troph	Cyst_8h	124.525	1.44886	-6.42537	4.2153	2.49e-05	0.000272562
EIN_243010	EINV_881:44339-44996	Troph	Cyst_8h	0.309258	28.7386	6.53804	-3.42051	0.000625039	0.00401973
EIN_243100	EINV_881:54738-55704	Troph	Cyst_8h	0.491303	166.375	8.40361	-5.86226	4.57e-09	1.97e-07
EIN_243140	EINV_881:61798-62404	Troph	Cyst_8h	1.37333	900.943	9.35762	-7.04211	1.89e-12	2.69e-10
EIN_243310	EINV_881:92929-93604	Troph	Cyst_8h	2.3828	904.541	8.56838	-6.5413	6.1e-11	5.13e-09
EIN_243410	EINV_881:110458-112018	Troph	Cyst_8h	0.103545	18.6073	7.48947	-4.04089	5.32e-05	0.00051526
EIN_248420	EINV_900:33905-34862	Troph	Cyst_8h	45.4078	890.377	4.29341	-3.6492	0.000263058	0.00195507
EIN_249250	EINV_901:77693-78242	Troph	Cyst_8h	0.405644	67.4381	7.37721	-4.04848	5.16e-05	0.000501702
EIN_249280	EINV_901:84570-85320	Troph	Cyst_8h	3374.86	126.312	-4.73976	5.39985	6.67e-08	1.89e-06
EIN_249620	EINV_901:220890-221925	Troph	Cyst_8h	0.329933	12.4259	5.23503	-3.18408	0.00145216	0.00802955
EIN_249810	EINV_901:269721-270468	Troph	Cyst_8h	0.258143	67.9923	8.04106	-4.44785	8.67e-06	0.000112149
EIN_252600	EINV_908:20549-21578	Troph	Cyst_8h	58.943	4321.82	6.19617	-5.11108	3.2e-07	7.09e-06
EIN_252780	EINV_908:57402-58995	Troph	Cyst_8h	0.197535	7.28735	5.20521	-3.20743	0.00133927	0.00751593
EIN_253150	EINV_908:169377-170946	Troph	Cyst_8h	0.405531	23.9978	5.88695	-3.93237	8.41e-05	0.00075547
EIN_253180	EINV_908:175048-176689	Troph	Cyst_8h	0.219862	17.2172	6.29111	-3.95705	7.59e-05	0.000692354
EIN_253440	EINV_908:239711-241220	Troph	Cyst_8h	26.6044	0.296104	-6.48942	4.00299	6.25e-05	0.000589387
EIN_255090	EINV_917:137963-139104	Troph	Cyst_8h	163.833	0.252088	-9.34409	5.41667	6.07e-08	1.74e-06
EIN_255710	EINV_917:328486-329494	Troph	Cyst_8h	1.911	106.613	5.80191	-4.11847	3.81e-05	0.000389486
EIN_255750	EINV_917:335257-337522	Troph	Cyst_8h	151.662	4.53373	-5.06402	3.67541	0.000237469	0.00179671
EIN_255930	EINV_917:370728-371737	Troph	Cyst_8h	0.184826	77.9585	8.72039	-4.76873	1.85e-06	3.09e-05
EIN_255940	EINV_917:372057-373155	Troph	Cyst_8h	0.690532	61.3384	6.47294	-4.49204	7.05e-06	9.44e-05
EIN_256030	EINV_917:386373-388688	Troph	Cyst_8h	115.258	0.349248	-8.3664	5.7757	7.66e-09	3.03e-07
EIN_256120	EINV_917:411340-412145	Troph	Cyst_8h	198.698	5.22707	-5.24843	3.12048	0.00180556	0.00960266
EIN_256220	EINV_917:429845-432983	Troph	Cyst_8h	0.726075	18.5317	4.67373	-3.36818	0.000756656	0.00470829
EIN_256310	EINV_917:451931-453095	Troph	Cyst_8h	0.683073	312.124	8.83586	-6.52657	6.73e-11	5.56e-09
EIN_257150	EINV_919:50067-52602	Troph	Cyst_8h	0.505787	24.881	5.62037	-3.35077	0.000805876	0.00495845
EIN_257180	EINV_919:57346-58018	Troph	Cyst_8h	136.886	0.178392	-9.58371	5.75474	8.68e-09	3.37e-07
EIN_257360	EINV_921:899-1357	Troph	Cyst_8h	57.7478	0.327797	-7.46082	4.15418	3.26e-05	0.000341855
EIN_261290	EINV_938:35113-35530	Troph	Cyst_8h	59.0486	1.17124	-5.6558	3.29279	0.000991989	0.00587761
EIN_265640	EINV_959:90608-99965	Troph	Cyst_8h	3.21095	0.0429924	-6.22278	3.70587	0.000210669	0.00162635
EIN_265720	EINV_959:162981-165093	Troph	Cyst_8h	0.825097	39.9403	5.59714	-3.76061	0.0001695	0.00135578
EIN_265740	EINV_959:173082-174102	Troph	Cyst_8h	54.1482	0.496708	-6.76837	4.42223	9.77e-06	0.000124063
EIN_268200	EINV_973:10790-11729	Troph	Cyst_8h	0.752411	62.1894	6.36901	-4.41794	9.96e-06	0.000126143
EIN_268510	EINV_973:78456-79494	Troph	Cyst_8h	0.378538	115.538	8.25371	-5.56595	2.61e-08	8.56e-07
EIN_268580	EINV_973:118169-119102	Troph	Cyst_8h	0.674303	52.5126	6.28312	-4.20019	2.67e-05	0.000288398
EIN_273070	EINV_993:45725-49073	Troph	Cyst_8h	0.0446871	9.41904	7.71958	-4.1044	4.05e-05	0.000409834
EIN_273110	EINV_993:70050-71520	Troph	Cyst_8h	1.68156	37.8643	4.49297	-3.28315	0.00102656	0.00604979
EIN_273860	EINV_998:18446-19805	Troph	Cyst_8h	34.226	0.71952	-5.57192	3.19281	0.00140893	0.00783493
EIN_273990	EINV_998:25193-26502	Troph	Cyst_8h	0.885927	48.4727	5.77384	-3.98264	6.82e-05	0.000633107
EIN_276030	EINV_1008:32188-32764	Troph	Cyst_8h	1.31878	80.4259	5.93038	-3.70771	0.000209145	0.00161633
EIN_277310	EINV_1009:147812-151298	Troph	Cyst_8h	712.92	12.0066	-5.89184	6.02112	1.73e-09	8.67e-08
EIN_277450	EINV_1009:181227-182218	Troph	Cyst_8h	0.458582	33.417	6.18726	-3.32209	0.000893455	0.00539532
EIN_277650	EINV_1009:221099-222650	Troph	Cyst_8h	1516.6	213.897	-2.82585	3.40422	0.000663534	0.0042203
EIN_277770	EINV_1009:240291-242378	Troph	Cyst_8h	0.293506	9.39476	5.00039	-3.15375	0.00161186	0.00874668
EIN_277860	EINV_1009:258985-260438	Troph	Cyst_8h	18.1672	0.362736	-5.64628	3.36511	0.000765128	0.00475103
EIN_277900	EINV_1009:266400-267147	Troph	Cyst_8h	0.655848	54.4468	6.37534	-3.58888	0.000332102	0.00237872
EIN_277970	EINV_1009:283711-284509	Troph	Cyst_8h	0.327539	110.176	8.39393	-4.98582	6.17e-07	1.23e-05
EIN_280120	EINV_1018:51657-52779	Troph	Cyst_8h	0.152867	62.3235	8.67136	-4.86108	1.17e-06	2.09e-05
EIN_280990	EINV_1020:33192-35025	Troph	Cyst_8h	0.195845	30.8801	7.30082	-4.99886	5.77e-07	1.16e-05
EIN_281330	EINV_1020:190025-193038	Troph	Cyst_8h	0.282707	14.3673	5.66734	-4.00317	6.25e-05	0.000589028
EIN_281350	EINV_1020:195477-196710	Troph	Cyst_8h	100.126	1078.97	3.42977	-3.71952	0.000199606	0.00155316
EIN_283250	EINV_1025:7900-9199	Troph	Cyst_8h	7.07774	0.076386	-6.53384	3.49906	0.0004669	0.003159
EIN_284690	EINV_1029:4190-5117	Troph	Cyst_8h	306.666	6.02765	-5.66893	4.16683	3.09e-05	0.000326314
EIN_288260	EINV_1042:88765-89473	Troph	Cyst_8h	0.278058	140.196	8.97784	-5.08264	3.72e-07	8.05e-06
EIN_288440	EINV_1042:126469-128486	Troph	Cyst_8h	0.468594	33.6606	6.16658	-4.30151	1.7e-05	0.000197488
EIN_288470	EINV_1042:131163-134778	Troph	Cyst_8h	0.308261	14.3861	5.54438	-3.8477	0.000119231	0.00100822
EIN_288500	EINV_1042:137858-139007	Troph	Cyst_8h	1.13167	49.0554	5.43789	-3.6044	0.000312875	0.00226256
EIN_288620	EINV_1042:156787-158971	Troph	Cyst_8h	0.414803	14.6357	5.14092	-3.41493	0.000637995	0.00408467
EIN_288700	EINV_1042:177164-178241	Troph	Cyst_8h	0.314088	30.3869	6.59614	-4.03633	5.43e-05	0.000523327
EIN_288890	EINV_1042:213949-216479	Troph	Cyst_8h	0.123978	18.0492	7.1857	-4.81035	1.51e-06	2.6e-05
EIN_288910	EINV_1042:221197-221824	Troph	Cyst_8h	3.54467	142.692	5.33111	-3.14806	0.00164358	0.00889081
EIN_288940	EINV_1042:231170-233645	Troph	Cyst_8h	0.0631034	10.7382	7.41082	-3.79071	0.000150219	0.001224
EIN_288950	EINV_1042:234089-238430	Troph	Cyst_8h	0.0339648	4.8978	7.17195	-3.90863	9.28e-05	0.00081892
EIN_289090	EINV_1042:278777-279777	Troph	Cyst_8h	0.630873	51.4989	6.35105	-4.21381	2.51e-05	0.000274084
EIN_289110	EINV_1042:282048-283566	Troph	Cyst_8h	0.563645	37.9516	6.07323	-3.47407	0.000512633	0.00341307
EIN_289170	EINV_1042:296082-296997	Troph	Cyst_8h	13.4134	874.245	6.02629	-4.16988	3.05e-05	0.000322618
EIN_289530	EINV_1042:403267-404185	Troph	Cyst_8h	83.7956	0.378344	-7.79103	4.79854	1.6e-06	2.73e-05
EIN_291750	EINV_1065:7363-8212	Troph	Cyst_8h	355.443	6.52959	-5.76648	4.09503	4.22e-05	0.000423979
EIN_294450	EINV_1067:26386-27586	Troph	Cyst_8h	3.56229	428.912	6.91173	-4.33142	1.48e-05	0.000176238
EIN_294730	EINV_1067:101128-104042	Troph	Cyst_8h	78.177	0.507938	-7.26595	4.9288	8.27e-07	1.57e-05
EIN_295130	EINV_1068:16525-18137	Troph	Cyst_8h	0.806363	42.3587	5.71508	-3.30951	0.000934578	0.00560105
EIN_298070	EINV_1079:36399-38139	Troph	Cyst_8h	72.6766	1041.64	3.84122	-4.15138	3.3e-05	0.000345321
EIN_299620	EINV_1086:38490-39896	Troph	Cyst_8h	0.126461	9.55612	6.23966	-3.13339	0.001728	0.00926071
EIN_299670	EINV_1086:45156-45975	Troph	Cyst_8h	0.483385	30.8349	5.99525	-3.39378	0.000689347	0.00435607
EIN_299700	EINV_1086:52080-59809	Troph	Cyst_8h	13.6717	0.143344	-6.57556	4.07061	4.69e-05	0.000462899
EIN_299800	EINV_1086:72218-77213	Troph	Cyst_8h	0.103164	5.12109	5.63343	-3.67293	0.000239785	0.00181142
EIN_300490	EINV_1087:37595-38522	Troph	Cyst_8h	150.868	3.4726	-5.44113	3.87902	0.000104876	0.000906398
EIN_301120	EINV_1087:334040-335927	Troph	Cyst_8h	0.217412	10.4809	5.59118	-3.31735	0.000908765	0.00547413
EIN_303610	EINV_1101:73983-75072	Troph	Cyst_8h	0.782494	71.5068	6.51386	-4.47562	7.62e-06	0.000100608
EIN_309550	EINV_1127:34083-35142	Troph	Cyst_8h	0.320688	23.6691	6.20569	-4.02574	5.68e-05	0.000543934
EIN_310630	EINV_1128:45665-46670	Troph	Cyst_8h	539.36	37.4579	-3.8479	3.87477	0.000106723	0.000919305
EIN_310730	EINV_1128:69385-70807	Troph	Cyst_8h	16.0256	0.0686818	-7.86624	4.32557	1.52e-05	0.000180244
EIN_310790	EINV_1128:87794-89366	Troph	Cyst_8h	609.662	36.3426	-4.06828	3.89302	9.9e-05	0.000863477
EIN_311810	EINV_1133:34421-35394	Troph	Cyst_8h	0.215748	74.8253	8.43804	-4.67035	3.01e-06	4.62e-05
EIN_311820	EINV_1133:36427-37603	Troph	Cyst_8h	0.354183	20.8971	5.88266	-3.68095	0.000232363	0.00176494
EIN_311860	EINV_1133:43131-45189	Troph	Cyst_8h	0.50423	20.8404	5.36916	-3.21216	0.0013174	0.00741945
EIN_312160	EINV_1133:111658-113074	Troph	Cyst_8h	17.3744	0.166821	-6.70252	3.55292	0.000380985	0.00266909
EIN_312210	EINV_1133:119484-120501	Troph	Cyst_8h	0.776594	39.1957	5.65739	-3.65844	0.000253752	0.00189722
EIN_312250	EINV_1133:124501-127597	Troph	Cyst_8h	62.5192	0.136387	-8.84045	5.91508	3.32e-09	1.51e-07
EIN_313910	EINV_1136:58861-59890	Troph	Cyst_8h	4.32256	227.829	5.71992	-3.48229	0.000497154	0.00332782
EIN_315820	EINV_1145:33243-33747	Troph	Cyst_8h	29.6836	0.277788	-6.73954	3.28909	0.00100511	0.00594233
EIN_004490	EINV_20:76385-78287	Troph	Cyst_24h	26.861	2771.58	6.68905	-4.45198	8.51e-06	0.000110421
EIN_004510	EINV_20:81683-82220	Troph	Cyst_24h	0.821104	959.564	10.1906	-6.48442	8.91e-11	7.08e-09
EIN_008320	EINV_42:118-799	Troph	Cyst_24h	40.4991	0.479454	-6.40035	3.62357	0.000290568	0.00212513
EIN_013130	EINV_74:38071-39413	Troph	Cyst_24h	0.495306	59.4306	6.90674	-3.88346	0.00010298	0.000892225
EIN_013250	EINV_74:68708-70895	Troph	Cyst_24h	0.0982887	6.09512	5.95449	-3.12436	0.00178192	0.00949908
EIN_013430	EINV_74:109102-110326	Troph	Cyst_24h	138.474	2.30515	-5.90861	3.31589	0.000913513	0.00549809
EIN_013530	EINV_74:124507-125779	Troph	Cyst_24h	0.719645	333.133	8.8546	-5.35789	8.42e-08	2.3e-06
EIN_014050	EINV_74:257422-258970	Troph	Cyst_24h	0.48813	108.393	7.79479	-4.97664	6.47e-07	1.28e-05
EIN_014250	EINV_74:291749-292163	Troph	Cyst_24h	0.664461	103.007	7.27634	-3.701	0.000214755	0.0016527
EIN_014310	EINV_74:302649-303717	Troph	Cyst_24h	2.45906	222.644	6.50049	-3.63198	0.000281255	0.00206828
EIN_014320	EINV_74:304538-305974	Troph	Cyst_24h	0.943311	96.1764	6.6718	-3.89952	9.64e-05	0.000844349
EIN_014330	EINV_74:306074-306653	Troph	Cyst_24h	0.678169	213.25	8.29668	-5.42301	5.86e-08	1.69e-06
EIN_014340	EINV_74:306717-307350	Troph	Cyst_24h	1.14418	89.6765	6.29235	-3.79179	0.000149565	0.00121949
EIN_014370	EINV_74:311295-312369	Troph	Cyst_24h	12.0902	590.189	5.60927	-3.53662	0.00040528	0.00281183
EIN_014450	EINV_74:327273-328729	Troph	Cyst_24h	0.42652	148.836	8.4469	-4.34768	1.38e-05	0.000165629
EIN_014570	EINV_74:350309-350904	Troph	Cyst_24h	1.59923	101.067	5.98179	-3.50467	0.000457173	0.0031056
EIN_014660	EINV_74:361881-365408	Troph	Cyst_24h	0.156733	8.65482	5.78712	-3.27324	0.00106322	0.00623077
EIN_014700	EINV_74:373561-377702	Troph	Cyst_24h	0.141281	8.48803	5.90879	-3.24142	0.00118938	0.00682571
EIN_015000	EINV_74:469664-472964	Troph	Cyst_24h	0.0886762	11.5388	7.02373	-4.33306	1.47e-05	0.000175131
EIN_015140	EINV_74:523124-524756	Troph	Cyst_24h	0.271583	119.926	8.78654	-5.84738	4.99e-09	2.12e-07
EIN_015170	EINV_74:530959-531973	Troph	Cyst_24h	0.240359	15.8755	6.04547	-3.394	0.000688797	0.00435346
EIN_015260	EINV_74:562675-563399	Troph	Cyst_24h	45.4064	0.0887462	-8.99899	3.65791	0.000254277	0.00190042
EIN_015370	EINV_74:598285-599230	Troph	Cyst_24h	0.369924	559.075	10.5616	-6.92377	4.4e-12	5.54e-10
EIN_015420	EINV_74:609319-611295	Troph	Cyst_24h	3.11645	358.869	6.84741	-4.2654	2e-05	0.000226012
EIN_015470	EINV_74:618236-619358	Troph	Cyst_24h	0.152867	109.323	9.4821	-4.71242	2.45e-06	3.9e-05
EIN_015530	EINV_74:633779-635132	Troph	Cyst_24h	1.23857	433.476	8.45114	-5.18109	2.21e-07	5.16e-06
EIN_015620	EINV_74:687741-689994	Troph	Cyst_24h	0.240228	71.0379	8.20804	-5.21411	1.85e-07	4.44e-06
EIN_015690	EINV_74:714596-715001	Troph	Cyst_24h	0.693893	179.725	8.01686	-3.84375	0.000121167	0.00102256
EIN_015720	EINV_74:717580-718534	Troph	Cyst_24h	52.5794	0.536753	-6.61409	3.83675	0.000124674	0.00104664
EIN_015780	EINV_74:725821-726616	Troph	Cyst_24h	122.429	15676.7	7.00053	-5.02314	5.08e-07	1.04e-05
EIN_015870	EINV_74:761399-762780	Troph	Cyst_24h	0.508166	85.4272	7.39325	-4.32417	1.53e-05	0.000181145
EIN_015880	EINV_74:764849-767915	Troph	Cyst_24h	47.0838	1140.29	4.59802	-3.41839	0.00062993	0.00404588
EIN_016010	EINV_74:806013-807702	Troph	Cyst_24h	82.9087	0.256066	-8.33886	4.92457	8.45e-07	1.59e-05
EIN_016060	EINV_74:817544-819659	Troph	Cyst_24h	0.588712	30.4784	5.69408	-3.67157	0.000241065	0.00181885
EIN_016240	EINV_74:855837-856893	Troph	Cyst_24h	7.84116	1458.56	7.53926	-3.92677	8.61e-05	0.000769742
EIN_016470	EINV_74:928511-929585	Troph	Cyst_24h	48.0657	1.31029	-5.19705	3.3728	0.000744073	0.00464213
EIN_016520	EINV_74:942241-947463	Troph	Cyst_24h	17.0865	0.15535	-6.78119	4.43533	9.19e-06	0.000117755
EIN_016640	EINV_74:967025-967613	Troph	Cyst_24h	1.43745	697.735	8.92303	-5.35367	8.62e-08	2.34e-06
EIN_016780	EINV_74:990215-991010	Troph	Cyst_24h	0.463573	48.4968	6.70895	-3.98594	6.72e-05	0.000625911
EIN_016870	EINV_74:1009074-1011447	Troph	Cyst_24h	3.43734	226.154	6.03987	-4.33121	1.48e-05	0.000176333
EIN_016890	EINV_74:1013785-1016619	Troph	Cyst_24h	11.4825	0.14728	-6.28473	3.56516	0.000363631	0.00256663
EIN_016940	EINV_74:1022687-1023469	Troph	Cyst_24h	1.14374	44.9735	5.29725	-3.20966	0.0013289	0.00747027
EIN_017000	EINV_74:1028354-1029524	Troph	Cyst_24h	0.653786	79.8159	6.93171	-4.26798	1.97e-05	0.000223898
EIN_017050	EINV_74:1043996-1045556	Troph	Cyst_24h	122.945	1.8215	-6.07675	3.7304	0.000191177	0.00149819
EIN_017100	EINV_74:1053789-1055541	Troph	Cyst_24h	0.204112	1285.65	12.6209	-7.01053	2.37e-12	3.27e-10
EIN_017170	EINV_74:1071982-1073137	Troph	Cyst_24h	0.536145	104.286	7.6037	-5.08378	3.7e-07	8.01e-06
EIN_017250	EINV_74:1082899-1083523	Troph	Cyst_24h	2.2275	4043	10.8258	-6.11767	9.5e-10	5.21e-08
EIN_017380	EINV_74:1102474-1103679	Troph	Cyst_24h	0.744142	612.729	9.68546	-5.39162	6.98e-08	1.96e-06
EIN_017410	EINV_74:1109622-1111436	Troph	Cyst_24h	81.6146	2.41038	-5.08149	3.32569	0.000881996	0.00533868
EIN_017530	EINV_74:1130334-1131600	Troph	Cyst_24h	0.868197	127.095	7.19367	-4.75716	1.96e-06	3.24e-05
EIN_019210	EINV_90:1702-2566	Troph	Cyst_24h	58.9846	0.0597688	-9.94673	4.11498	3.87e-05	0.000394479
EIN_020050	EINV_90:48428-49601	Troph	Cyst_24h	0.377359	169.753	8.81328	-5.25405	1.49e-07	3.7e-06
EIN_020080	EINV_90:54413-55547	Troph	Cyst_24h	5.30009	197.543	5.22001	-3.17044	0.00152207	0.00835259
EIN_020190	EINV_90:75612-76619	Troph	Cyst_24h	0.1841	1240.18	12.7178	-6.4075	1.48e-10	1.09e-08
EIN_020260	EINV_90:84055-84727	Troph	Cyst_24h	0.299378	311.288	10.0221	-5.14962	2.61e-07	5.96e-06
EIN_020370	EINV_90:109124-109433	Troph	Cyst_24h	251.882	1.86281	-7.07912	4.16216	3.15e-05	0.000331954
EIN_020380	EINV_90:109751-110591	Troph	Cyst_24h	128.672	4.49562	-4.83904	3.33187	0.000862648	0.00524177
EIN_020400	EINV_90:114628-114946	Troph	Cyst_24h	3.10925	272.667	6.45443	-4.00281	6.26e-05	0.000589688
EIN_020420	EINV_90:117922-119981	Troph	Cyst_24h	1.90054	184.124	6.59812	-3.47413	0.000512512	0.00341273
EIN_020440	EINV_90:121660-123052	Troph	Cyst_24h	30.5791	1.11133	-4.78219	3.13507	0.00171811	0.00921777
EIN_020700	EINV_90:171842-172484	Troph	Cyst_24h	0.443793	126.015	8.1495	-4.43866	9.05e-06	0.000116191
EIN_020720	EINV_90:188709-190204	Troph	Cyst_24h	111.727	0.922767	-6.9198	4.55613	5.21e-06	7.31e-05
EIN_020770	EINV_90:203294-204164	Troph	Cyst_24h	101.002	2.27613	-5.47165	3.43618	0.000589987	0.00383466
EIN_021100	EINV_90:260753-261479	Troph	Cyst_24h	300.961	0.727092	-8.69322	5.49512	3.9e-08	1.2e-06
EIN_022200	EINV_93:49697-56388	Troph	Cyst_24h	0.0221377	11.6497	9.03957	-4.80189	1.57e-06	2.69e-05
EIN_023970	EINV_96:13523-14450	Troph	Cyst_24h	354.995	14.9862	-4.56609	3.34788	0.000814311	0.00500302
EIN_026280	EINV_99:54488-56753	Troph	Cyst_24h	12.3802	0.184555	-6.06785	3.41678	0.000633676	0.00406413
EIN_026290	EINV_99:58793-67656	Troph	Cyst_24h	0.0327638	18.7858	9.16332	-5.4535	4.94e-08	1.46e-06
EIN_026350	EINV_99:79732-87555	Troph	Cyst_24h	0.370099	19.9422	5.75177	-3.70814	0.000208789	0.00161402
EIN_026380	EINV_99:92280-92934	Troph	Cyst_24h	1.13104	340.184	8.23252	-5.10757	3.26e-07	7.21e-06
EIN_026480	EINV_99:122265-123754	Troph	Cyst_24h	182.025	2.51425	-6.17786	3.37016	0.000751241	0.00467979
EIN_026620	EINV_99:151192-152509	Troph	Cyst_24h	0.966597	219.375	7.82627	-4.56732	4.94e-06	7.01e-05
EIN_026630	EINV_99:152768-153674	Troph	Cyst_24h	1.88184	366.363	7.60499	-4.02436	5.71e-05	0.000546465
EIN_026650	EINV_99:154367-155219	Troph	Cyst_24h	88.024	0.0670685	-10.358	4.3166	1.58e-05	0.000186681
EIN_026880	EINV_99:209282-211368	Troph	Cyst_24h	10.344	522.509	5.65858	-3.90208	9.54e-05	0.000836951
EIN_026930	EINV_99:219577-220243	Troph	Cyst_24h	3.57191	252.866	6.14553	-3.87709	0.000105715	0.000912097
EIN_027540	EINV_105:5383-5935	Troph	Cyst_24h	46.8385	1534.18	5.03363	-3.36759	0.000758272	0.00471704
EIN_027550	EINV_105:6760-7300	Troph	Cyst_24h	1.85277	589.846	8.31451	-4.48682	7.23e-06	9.63e-05
EIN_027580	EINV_105:11264-11973	Troph	Cyst_24h	60.7419	0.751495	-6.33678	3.71054	0.000206814	0.00160076
EIN_028780	EINV_107:57514-58255	Troph	Cyst_24h	5.75408	403.623	6.13228	-4.24206	2.21e-05	0.000246802
EIN_028890	EINV_107:71634-72924	Troph	Cyst_24h	28.9526	480.271	4.05208	-3.29296	0.000991402	0.00587502
EIN_029050	EINV_107:114335-114932	Troph	Cyst_24h	0.356291	180.952	8.98834	-4.41818	9.95e-06	0.000126034
EIN_029110	EINV_107:124545-125904	Troph	Cyst_24h	0.479166	86.9586	7.50366	-4.89969	9.6e-07	1.77e-05
EIN_029200	EINV_107:142244-144581	Troph	Cyst_24h	0.0658528	84.6462	10.328	-5.20416	1.95e-07	4.65e-06
EIN_029300	EINV_107:166042-172387	Troph	Cyst_24h	0.218955	46.446	7.72878	-4.11652	3.85e-05	0.000392156
EIN_029380	EINV_107:186036-187002	Troph	Cyst_24h	0.1841	29.0571	7.30226	-3.45792	0.000544355	0.00358931
EIN_029490	EINV_107:201719-205864	Troph	Cyst_24h	4.33692	563.301	7.02109	-4.26466	2e-05	0.000226547
EIN_029510	EINV_107:208354-209171	Troph	Cyst_24h	0.79271	131.529	7.37437	-4.0365	5.43e-05	0.000523044
EIN_033160	EINV_137:31248-32208	Troph	Cyst_24h	1.16035	253.97	7.77396	-4.89091	1e-06	1.84e-05
EIN_033210	EINV_137:38883-40167	Troph	Cyst_24h	0.253972	20.3129	6.32158	-3.47662	0.000507777	0.00338652
EIN_033260	EINV_137:47256-47568	Troph	Cyst_24h	1.25245	563.694	8.81402	-4.66022	3.16e-06	4.82e-05
EIN_033330	EINV_137:60368-63132	Troph	Cyst_24h	81.1898	0.15078	-9.07271	5.78248	7.36e-09	2.93e-07
EIN_033400	EINV_137:82909-83758	Troph	Cyst_24h	4.91407	456.872	6.53873	-3.71212	0.000205532	0.00159201
EIN_033410	EINV_137:84107-85238	Troph	Cyst_24h	1.68343	1216.73	9.49739	-6.06335	1.33e-09	6.92e-08
EIN_033470	EINV_137:94682-95705	Troph	Cyst_24h	0.334759	184.513	9.10639	-5.97231	2.34e-09	1.12e-07
EIN_033530	EINV_137:104420-106107	Troph	Cyst_24h	2.06674	317.191	7.26185	-4.59238	4.38e-06	6.32e-05
EIN_033570	EINV_137:111813-113985	Troph	Cyst_24h	6.47733	0.0517732	-6.96705	3.4031	0.000666265	0.00423458
EIN_033590	EINV_137:115144-116800	Troph	Cyst_24h	18.7243	1774.44	6.56631	-3.91343	9.1e-05	0.000805208
EIN_033680	EINV_137:135671-137169	Troph	Cyst_24h	1.68059	192.46	6.83944	-4.73176	2.23e-06	3.6e-05
EIN_033690	EINV_137:137301-138303	Troph	Cyst_24h	131.557	19900.4	7.24096	-3.97932	6.91e-05	0.000640564
EIN_033910	EINV_137:188493-188778	Troph	Cyst_24h	7.4492	968.454	7.02245	-4.17314	3e-05	0.000318784
EIN_033920	EINV_137:189020-189800	Troph	Cyst_24h	0.95956	53.9327	5.81264	-3.59236	0.000327693	0.00235261
EIN_034310	EINV_137:254443-255391	Troph	Cyst_24h	1.07391	322.986	8.23245	-4.54075	5.61e-06	7.77e-05
EIN_034350	EINV_137:263932-264898	Troph	Cyst_24h	27.2716	1048.91	5.26535	-3.64746	0.00026485	0.00196633
EIN_034480	EINV_137:287298-288777	Troph	Cyst_24h	0.443169	32.1556	6.18107	-3.7104	0.000206936	0.00160155
EIN_034520	EINV_137:293305-296773	Troph	Cyst_24h	1.22685	68.9818	5.81318	-4.01601	5.92e-05	0.000562753
EIN_034780	EINV_137:347290-349141	Troph	Cyst_24h	0.189181	114.047	9.23564	-4.98078	6.33e-07	1.26e-05
EIN_034790	EINV_137:349666-350692	Troph	Cyst_24h	2.73442	404.152	7.20752	-4.41743	9.99e-06	0.000126378
EIN_034800	EINV_137:351059-351807	Troph	Cyst_24h	98.9184	6250.93	5.98169	-3.6109	0.000305136	0.00221404
EIN_034830	EINV_137:358908-360381	Troph	Cyst_24h	0.110635	34.0535	8.26585	-3.98369	6.79e-05	0.000630785
EIN_034870	EINV_137:368559-369912	Troph	Cyst_24h	4.89388	287.646	5.87717	-3.50971	0.000448598	0.00305713
EIN_035070	EINV_137:414727-415387	Troph	Cyst_24h	25.4298	2484.36	6.61021	-4.12391	3.72e-05	0.000381881
EIN_035170	EINV_137:435672-437817	Troph	Cyst_24h	1139.21	115.723	-3.29929	3.11606	0.00183288	0.0097219
EIN_035240	EINV_137:453207-454299	Troph	Cyst_24h	44.2799	0.427924	-6.69315	3.82157	0.000132606	0.00110222
EIN_035320	EINV_137:470046-471621	Troph	Cyst_24h	1.04851	590.436	9.13729	-5.80341	6.5e-09	2.64e-07
EIN_035370	EINV_137:479013-479697	Troph	Cyst_24h	0.76058	264.625	8.44263	-5.30559	1.12e-07	2.92e-06
EIN_035400	EINV_137:487796-488210	Troph	Cyst_24h	232.796	3.59872	-6.01544	3.90679	9.35e-05	0.000824131
EIN_035410	EINV_137:496068-497247	Troph	Cyst_24h	0.504436	46.3991	6.52328	-3.96165	7.44e-05	0.00068155
EIN_035440	EINV_137:501564-503290	Troph	Cyst_24h	0.258092	196.887	9.57527	-5.39174	6.98e-08	1.96e-06
EIN_035450	EINV_137:503884-507145	Troph	Cyst_24h	0.0459582	4.80939	6.70939	-3.36336	0.000770001	0.00477542
EIN_035570	EINV_137:533774-535538	Troph	Cyst_24h	1.68485	304.74	7.49882	-4.19513	2.73e-05	0.000293754
EIN_035610	EINV_137:539914-541156	Troph	Cyst_24h	0.66322	505.359	9.57361	-5.76625	8.11e-09	3.18e-07
EIN_035640	EINV_137:546110-546935	Troph	Cyst_24h	0.281398	81.9482	8.18596	-4.32355	1.54e-05	0.000181563
EIN_035690	EINV_137:556110-557106	Troph	Cyst_24h	0.17714	49.6401	8.13047	-4.28889	1.8e-05	0.000207195
EIN_035710	EINV_137:558761-560661	Troph	Cyst_24h	0.0849576	261.958	11.5903	-6.3538	2.1e-10	1.48e-08
EIN_035790	EINV_137:573450-574098	Troph	Cyst_24h	0.616529	511.907	9.6975	-6.42883	1.29e-10	9.63e-09
EIN_035880	EINV_137:585848-587681	Troph	Cyst_24h	0.652588	477.934	9.51642	-6.02791	1.66e-09	8.36e-08
EIN_035970	EINV_137:602034-604659	Troph	Cyst_24h	0.203339	23.1991	6.83404	-4.16233	3.15e-05	0.000331788
EIN_036110	EINV_137:628652-629237	Troph	Cyst_24h	2514.01	221.31	-3.50585	3.34225	0.000831025	0.00508601
EIN_036180	EINV_137:643514-644547	Troph	Cyst_24h	0.21843	86.7165	8.63299	-4.54658	5.45e-06	7.6e-05
EIN_036240	EINV_137:648545-649742	Troph	Cyst_24h	0.141338	111.049	9.61783	-4.85728	1.19e-06	2.12e-05
EIN_036360	EINV_137:667234-667952	Troph	Cyst_24h	0.616529	147.583	7.90314	-5.02267	5.1e-07	1.04e-05
EIN_036410	EINV_137:674020-674959	Troph	Cyst_24h	0.671288	109.531	7.3502	-4.75969	1.94e-06	3.21e-05
EIN_036570	EINV_137:703642-704143	Troph	Cyst_24h	3.31245	293.352	6.46859	-3.89671	9.75e-05	0.00085305
EIN_036580	EINV_137:704515-705271	Troph	Cyst_24h	40.1103	0.0714305	-9.13322	3.68532	0.000228417	0.00173959
EIN_036600	EINV_137:706433-707195	Troph	Cyst_24h	0.880382	209.324	7.89339	-4.52857	5.94e-06	8.17e-05
EIN_036690	EINV_137:724351-724933	Troph	Cyst_24h	1.46017	176.966	6.92119	-4.02547	5.69e-05	0.000544331
EIN_036760	EINV_137:749445-751035	Troph	Cyst_24h	7.79925	0.0734896	-6.72965	3.54561	0.000391702	0.00273295
EIN_036780	EINV_137:756550-757975	Troph	Cyst_24h	52.8198	0.370453	-7.15565	4.04281	5.28e-05	0.000512036
EIN_036850	EINV_137:769269-770472	Troph	Cyst_24h	6.51114	312.411	5.58439	-3.90048	9.6e-05	0.000841688
EIN_036870	EINV_137:776099-776738	Troph	Cyst_24h	146.536	3.99921	-5.1954	3.36929	0.000753628	0.00469317
EIN_036890	EINV_137:777912-778398	Troph	Cyst_24h	170.337	3865.12	4.50405	-3.108	0.00188357	0.00994442
EIN_036930	EINV_137:782045-783893	Troph	Cyst_24h	1.56215	156.068	6.6425	-3.43455	0.000593546	0.0038538
EIN_036960	EINV_137:788778-789369	Troph	Cyst_24h	4.15871	876.422	7.71935	-4.80818	1.52e-06	2.62e-05
EIN_036970	EINV_137:789809-790331	Troph	Cyst_24h	34.2795	23548.5	9.42407	-5.89963	3.64e-09	1.63e-07
EIN_037060	EINV_137:805544-806480	Troph	Cyst_24h	0.265918	2637.34	13.2758	-7.13847	9.44e-13	1.48e-10
EIN_037080	EINV_137:815044-815428	Troph	Cyst_24h	1.51167	118.887	6.2973	-3.37561	0.000736529	0.00460347
EIN_037140	EINV_137:827522-828473	Troph	Cyst_24h	0.187789	549.326	11.5143	-5.81745	5.98e-09	2.46e-07
EIN_037180	EINV_137:833209-834754	Troph	Cyst_24h	0.145291	53.7023	8.5299	-4.61836	3.87e-06	5.69e-05
EIN_037230	EINV_137:843685-844861	Troph	Cyst_24h	0.674654	72.6484	6.75064	-4.30742	1.65e-05	0.000193221
EIN_037320	EINV_137:867607-869671	Troph	Cyst_24h	21.7149	1076.88	5.63202	-3.58978	0.000330952	0.00237286
EIN_037440	EINV_137:894098-895013	Troph	Cyst_24h	97.4052	0.61817	-7.29985	4.06916	4.72e-05	0.000465228
EIN_037450	EINV_137:895246-896462	Troph	Cyst_24h	24.6562	0.407319	-5.91965	3.3172	0.000909241	0.00547615
EIN_037530	EINV_137:909268-911113	Troph	Cyst_24h	3.23612	195.294	5.91524	-3.68562	0.000228147	0.00173805
EIN_037660	EINV_137:930240-931684	Troph	Cyst_24h	38.8841	2596.1	6.06102	-4.27121	1.94e-05	0.000221243
EIN_037710	EINV_137:942886-946243	Troph	Cyst_24h	0.594663	70.8338	6.89622	-4.33147	1.48e-05	0.000176226
EIN_037770	EINV_137:960942-962068	Troph	Cyst_24h	1.0499	167.301	7.31605	-4.43049	9.4e-06	0.000120041
EIN_037790	EINV_137:965670-966201	Troph	Cyst_24h	3.42726	230.422	6.07108	-3.96131	7.45e-05	0.000682148
EIN_037800	EINV_137:966581-967904	Troph	Cyst_24h	0.52077	153.544	8.20379	-5.11401	3.15e-07	7e-06
EIN_037820	EINV_137:968796-969858	Troph	Cyst_24h	180.871	0.0460004	-11.941	4.99942	5.75e-07	1.16e-05
EIN_038090	EINV_137:1037571-1039768	Troph	Cyst_24h	0.0743127	16.4668	7.79173	-4.01849	5.86e-05	0.000558164
EIN_038130	EINV_137:1044884-1047150	Troph	Cyst_24h	0.104952	73.2942	9.44782	-5.22036	1.79e-07	4.32e-06
EIN_038190	EINV_137:1058019-1059375	Troph	Cyst_24h	0.427033	233.083	9.09228	-5.26155	1.43e-07	3.58e-06
EIN_038240	EINV_137:1064858-1066442	Troph	Cyst_24h	0.101746	12.8518	6.98085	-3.21281	0.00131445	0.0074068
EIN_038250	EINV_137:1067001-1069839	Troph	Cyst_24h	0.0533345	7.6123	7.15712	-3.62881	0.000284727	0.00208932
EIN_038290	EINV_137:1076457-1078010	Troph	Cyst_24h	0.198265	68.1268	8.42465	-4.42263	9.75e-06	0.000123864
EIN_038300	EINV_137:1078088-1080393	Troph	Cyst_24h	1.67791	119.455	6.15366	-3.15014	0.00163195	0.00883669
EIN_038360	EINV_137:1090755-1091595	Troph	Cyst_24h	1.20729	227.626	7.55874	-4.58897	4.45e-06	6.41e-05
EIN_038580	EINV_137:1127932-1128874	Troph	Cyst_24h	0.371425	34.5961	6.5414	-3.53047	0.000414828	0.00286541
EIN_038720	EINV_137:1156319-1157987	Troph	Cyst_24h	0.638864	453.669	9.47192	-5.83767	5.29e-09	2.23e-07
EIN_038780	EINV_137:1177092-1178352	Troph	Cyst_24h	63.0901	0.957555	-6.04191	3.26967	0.00107673	0.00629705
EIN_038790	EINV_137:1178590-1180472	Troph	Cyst_24h	34.9904	0.261535	-7.06381	4.49088	7.09e-06	9.48e-05
EIN_039040	EINV_137:1266941-1269701	Troph	Cyst_24h	0.101754	33.1884	8.34946	-4.51206	6.42e-06	8.73e-05
EIN_039060	EINV_137:1272250-1273765	Troph	Cyst_24h	1.35109	215.42	7.31689	-4.46639	7.95e-06	0.000104275
EIN_039090	EINV_137:1277894-1279705	Troph	Cyst_24h	0.339597	24.3791	6.16568	-3.69915	0.000216325	0.00166282
EIN_039170	EINV_137:1293314-1293863	Troph	Cyst_24h	6.08914	270.877	5.47526	-3.67199	0.00024067	0.00181696
EIN_039180	EINV_137:1294670-1295070	Troph	Cyst_24h	7.84052	796.854	6.66722	-4.23922	2.24e-05	0.000249331
EIN_039260	EINV_137:1311470-1312491	Troph	Cyst_24h	0.400528	308.181	9.58766	-6.23383	4.55e-10	2.8e-08
EIN_040020	EINV_148:45828-47200	Troph	Cyst_24h	0.127841	35.803	8.12958	-4.22994	2.34e-05	0.000258109
EIN_040040	EINV_148:49402-50527	Troph	Cyst_24h	9.08375	221.955	4.61084	-3.23489	0.00121691	0.0069516
EIN_040150	EINV_148:81974-83312	Troph	Cyst_24h	1916.12	116.862	-4.03532	3.37478	0.000738746	0.00461403
EIN_040340	EINV_148:123418-124384	Troph	Cyst_24h	85.9967	1.49563	-5.84546	3.90001	9.62e-05	0.000843027
EIN_040690	EINV_148:193353-195336	Troph	Cyst_24h	23.672	0.213784	-6.79088	3.97344	7.08e-05	0.000654008
EIN_040700	EINV_148:195944-196688	Troph	Cyst_24h	24.936	6355.78	7.9937	-5.26887	1.37e-07	3.46e-06
EIN_040740	EINV_148:201732-204084	Troph	Cyst_24h	0.662938	202.425	8.2543	-5.33301	9.66e-08	2.58e-06
EIN_040750	EINV_148:204227-205787	Troph	Cyst_24h	0.103545	170.548	10.6857	-5.82366	5.76e-09	2.39e-07
EIN_040780	EINV_148:215059-215783	Troph	Cyst_24h	0.979231	1388.97	10.4701	-6.83037	8.47e-12	9.65e-10
EIN_040800	EINV_148:217642-221095	Troph	Cyst_24h	620.963	25.7493	-4.5919	4.0691	4.72e-05	0.000465267
EIN_040890	EINV_148:236549-237395	Troph	Cyst_24h	0.426834	139.853	8.35602	-5.06321	4.12e-07	8.75e-06
EIN_040930	EINV_148:242249-244241	Troph	Cyst_24h	0.430101	454.688	10.046	-6.25316	4.02e-10	2.52e-08
EIN_040970	EINV_148:266159-267305	Troph	Cyst_24h	0.587338	140.242	7.89951	-5.06621	4.06e-07	8.64e-06
EIN_040990	EINV_148:268691-270533	Troph	Cyst_24h	9.29977	2529.6	8.0875	-4.42191	9.78e-06	0.0001242
EIN_041010	EINV_148:272234-273072	Troph	Cyst_24h	26.8861	0.0663928	-8.66162	3.27322	0.00106329	0.00623094
EIN_047730	EINV_182:35148-36453	Troph	Cyst_24h	0.22524	464.498	11.01	-6.01738	1.77e-09	8.81e-08
EIN_047840	EINV_182:50150-50792	Troph	Cyst_24h	1.56281	4160.97	11.3786	-7.16216	7.94e-13	1.26e-10
EIN_047850	EINV_182:51334-53476	Troph	Cyst_24h	0.0724736	36.4297	8.97344	-4.7424	2.11e-06	3.45e-05
EIN_047860	EINV_182:54124-55273	Troph	Cyst_24h	0.290196	130.072	8.80807	-5.73793	9.58e-09	3.66e-07
EIN_047930	EINV_182:67774-68665	Troph	Cyst_24h	0.715435	33.301	5.5406	-3.25076	0.00115095	0.0066438
EIN_047940	EINV_182:68988-70500	Troph	Cyst_24h	0.767997	40.6918	5.72749	-3.27882	0.00104241	0.00613032
EIN_050150	EINV_188:18770-20462	Troph	Cyst_24h	0.722653	115.343	7.31841	-4.41421	1.01e-05	0.000128008
EIN_050170	EINV_188:21926-23246	Troph	Cyst_24h	0.44079	56.3329	6.99774	-4.29126	1.78e-05	0.000205329
EIN_050330	EINV_188:53290-54121	Troph	Cyst_24h	263.06	30468.1	6.85576	-3.54132	0.000398129	0.00277028
EIN_050410	EINV_188:70016-71708	Troph	Cyst_24h	12.4967	0.25555	-5.61179	3.19881	0.00137997	0.00770358
EIN_050420	EINV_188:71862-74502	Troph	Cyst_24h	16.4716	0.0440559	-8.54642	4.85289	1.22e-06	2.16e-05
EIN_050500	EINV_188:92552-94043	Troph	Cyst_24h	79.5541	0.402977	-7.6251	4.09962	4.14e-05	0.000416816
EIN_050560	EINV_188:107710-108847	Troph	Cyst_24h	0.391896	75.6802	7.5933	-4.89889	9.64e-07	1.78e-05
EIN_050630	EINV_188:132463-133078	Troph	Cyst_24h	53.1857	6258.39	6.87861	-4.35372	1.34e-05	0.000161747
EIN_050660	EINV_188:147111-147474	Troph	Cyst_24h	9.33059	1091.67	6.87035	-3.85168	0.000117312	0.000994566
EIN_050710	EINV_188:155147-156353	Troph	Cyst_24h	39.4364	4123.79	6.7083	-4.16733	3.08e-05	0.000325694
EIN_050780	EINV_188:174820-177473	Troph	Cyst_24h	15.9473	0.1675	-6.573	3.88352	0.000102955	0.000892109
EIN_050930	EINV_188:217086-218130	Troph	Cyst_24h	0.585359	849.278	10.5027	-6.12018	9.35e-10	5.14e-08
EIN_051000	EINV_188:230080-231271	Troph	Cyst_24h	1.96769	305.924	7.28053	-4.56068	5.1e-06	7.18e-05
EIN_051170	EINV_188:276402-277608	Troph	Cyst_24h	38.19	3443.62	6.49459	-4.03179	5.54e-05	0.0005319
EIN_051190	EINV_188:280523-281153	Troph	Cyst_24h	35.2346	4947.26	7.13349	-4.49196	7.06e-06	9.44e-05
EIN_051300	EINV_188:303679-304372	Troph	Cyst_24h	47.6068	0.0893478	-9.05752	3.59629	0.000322792	0.00232284
EIN_051380	EINV_188:315579-316263	Troph	Cyst_24h	54.0096	2057.94	5.25184	-3.53756	0.000403838	0.0028038
EIN_051390	EINV_188:316553-317237	Troph	Cyst_24h	13.2143	9346.53	9.46619	-4.9264	8.38e-07	1.58e-05
EIN_051420	EINV_188:322384-322957	Troph	Cyst_24h	1.77261	238.885	7.07429	-4.55613	5.21e-06	7.31e-05
EIN_051480	EINV_188:354228-355233	Troph	Cyst_24h	0.175153	33.6659	7.58652	-3.57607	0.000348797	0.0024777
EIN_051600	EINV_188:368959-370453	Troph	Cyst_24h	0.120292	18.3235	7.25101	-3.68557	0.000228193	0.00173826
EIN_051690	EINV_188:385738-387901	Troph	Cyst_24h	0.102795	9.26244	6.49355	-3.53396	0.000409389	0.00283495
EIN_051780	EINV_188:409545-410091	Troph	Cyst_24h	0.409187	109.291	8.0612	-3.85832	0.00011417	0.000971961
EIN_052070	EINV_188:481288-481939	Troph	Cyst_24h	1.10233	60.8635	5.78695	-3.33673	0.0008477	0.00517054
EIN_052300	EINV_188:518826-520338	Troph	Cyst_24h	1.35418	63.7928	5.5579	-3.68669	0.000227188	0.00173184
EIN_052490	EINV_188:559763-561044	Troph	Cyst_24h	0.13033	37.0211	8.15003	-3.98295	6.81e-05	0.000632483
EIN_052500	EINV_188:561411-562509	Troph	Cyst_24h	0.974654	117.606	6.91486	-3.96507	7.34e-05	0.000673427
EIN_052590	EINV_188:574792-576210	Troph	Cyst_24h	34.8227	0.273003	-6.99497	4.49178	7.06e-06	9.45e-05
EIN_052770	EINV_188:610988-611612	Troph	Cyst_24h	1.55814	131.487	6.39895	-4.03903	5.37e-05	0.000518386
EIN_052860	EINV_188:636873-638676	Troph	Cyst_24h	0.315457	85.2138	8.0775	-5.11715	3.1e-07	6.9e-06
EIN_052940	EINV_188:656137-658042	Troph	Cyst_24h	0.329314	28.0955	6.41473	-3.49557	0.000473044	0.00319462
EIN_053060	EINV_188:677812-680818	Troph	Cyst_24h	60.5135	1.42859	-5.4046	3.62029	0.000294275	0.00214744
EIN_053110	EINV_188:688066-689066	Troph	Cyst_24h	0.769714	115.234	7.22603	-4.18255	2.88e-05	0.000307906
EIN_053160	EINV_188:696514-697930	Troph	Cyst_24h	0.40592	41.0724	6.66083	-3.66574	0.000246626	0.00185382
EIN_053200	EINV_188:707990-708803	Troph	Cyst_24h	1.45231	3246.57	11.1264	-6.71781	1.84e-11	1.85e-09
EIN_053260	EINV_188:718636-719614	Troph	Cyst_24h	17.8047	0.131484	-7.08123	3.54503	0.000392563	0.00273774
EIN_053300	EINV_188:725179-726040	Troph	Cyst_24h	3.23666	193.863	5.90439	-3.61577	0.00029946	0.0021792
EIN_053310	EINV_188:726225-727380	Troph	Cyst_24h	1.05218	122.433	6.86246	-3.80676	0.000140801	0.00115886
EIN_053400	EINV_188:737312-737618	Troph	Cyst_24h	23.4616	1989.37	6.40587	-3.67521	0.000237656	0.00179801
EIN_053450	EINV_188:747517-748212	Troph	Cyst_24h	119.538	2.25026	-5.73124	3.54037	0.000399573	0.00277886
EIN_053580	EINV_188:770551-772875	Troph	Cyst_24h	2.97511	145.568	5.6126	-3.91521	9.03e-05	0.000800601
EIN_053590	EINV_188:772997-774083	Troph	Cyst_24h	0.159095	234.613	10.5262	-5.35673	8.47e-08	2.31e-06
EIN_053660	EINV_188:788177-790193	Troph	Cyst_24h	0.107557	95.3737	9.79235	-5.36299	8.19e-08	2.24e-06
EIN_053780	EINV_188:814567-816482	Troph	Cyst_24h	35.2016	1.20954	-4.86311	3.26027	0.00111305	0.00646776
EIN_053790	EINV_188:817040-817580	Troph	Cyst_24h	4.78709	258.07	5.75247	-3.83057	0.000127845	0.00106863
EIN_053810	EINV_188:821433-822352	Troph	Cyst_24h	0.261019	458.424	10.7783	-5.62699	1.83e-08	6.35e-07
EIN_053820	EINV_188:822472-823150	Troph	Cyst_24h	0.2956	101.142	8.41851	-4.09145	4.29e-05	0.000429203
EIN_053840	EINV_188:824694-826056	Troph	Cyst_24h	0.249815	57.5197	7.84706	-4.47093	7.79e-06	0.000102445
EIN_053860	EINV_188:835607-836252	Troph	Cyst_24h	113.192	3.1711	-5.15764	3.17906	0.00147753	0.0081483
EIN_053990	EINV_188:857815-858739	Troph	Cyst_24h	1.49643	121.497	6.34325	-3.81115	0.00013832	0.00114151
EIN_054000	EINV_188:859335-862114	Troph	Cyst_24h	0.582459	172.731	8.21215	-5.21364	1.85e-07	4.45e-06
EIN_054110	EINV_188:881463-882918	Troph	Cyst_24h	75.8827	1.55063	-5.61285	3.67113	0.000241476	0.00182095
EIN_054130	EINV_188:884432-886034	Troph	Cyst_24h	94.0895	2.31902	-5.34244	3.77547	0.000159707	0.00128887
EIN_054170	EINV_188:893785-894550	Troph	Cyst_24h	6.77631	577.729	6.41375	-3.83232	0.000126942	0.00106283
EIN_054220	EINV_188:906409-907336	Troph	Cyst_24h	1.54805	62.8717	5.34389	-3.45531	0.000549652	0.00361832
EIN_054420	EINV_188:942870-943941	Troph	Cyst_24h	1.15698	320.497	8.1138	-5.31828	1.05e-07	2.76e-06
EIN_054570	EINV_188:980357-981260	Troph	Cyst_24h	10.8187	515.201	5.57353	-3.15744	0.00159162	0.0086583
EIN_054640	EINV_188:996192-1000228	Troph	Cyst_24h	0.132427	15.6695	6.88662	-4.3969	1.1e-05	0.000136685
EIN_056600	EINV_192:107309-107996	Troph	Cyst_24h	138.729	2090.93	3.9138	-3.1651	0.0015503	0.00847608
EIN_056620	EINV_192:109833-111996	Troph	Cyst_24h	0.126666	90.2941	9.47746	-5.52973	3.21e-08	1.02e-06
EIN_057210	EINV_197:20544-21246	Troph	Cyst_24h	6.52078	241.782	5.21252	-3.23383	0.00122141	0.0069731
EIN_057440	EINV_197:58775-60483	Troph	Cyst_24h	0.607505	42.0469	6.11296	-3.9696	7.2e-05	0.000662895
EIN_057470	EINV_197:64814-65603	Troph	Cyst_24h	0.468315	590.403	10.3	-6.11978	9.37e-10	5.15e-08
EIN_057490	EINV_197:68264-69216	Troph	Cyst_24h	0.496103	45.5513	6.52071	-3.82197	0.000132389	0.0011007
EIN_057500	EINV_197:70576-71443	Troph	Cyst_24h	0.833933	265.357	8.31378	-4.98407	6.23e-07	1.24e-05
EIN_057510	EINV_197:72033-73131	Troph	Cyst_24h	6.50216	299.402	5.52502	-3.59978	0.000318481	0.00229613
EIN_057550	EINV_197:79225-80314	Troph	Cyst_24h	0.555646	124.849	7.81181	-4.91916	8.69e-07	1.63e-05
EIN_057580	EINV_197:84033-84639	Troph	Cyst_24h	1.9074	70.4212	5.20633	-3.18734	0.00143588	0.0079552
EIN_057670	EINV_197:103121-104111	Troph	Cyst_24h	0.977339	797.531	9.67246	-5.96594	2.43e-09	1.16e-07
EIN_057800	EINV_197:138888-140058	Troph	Cyst_24h	0.390136	638.584	10.6767	-6.45333	1.09e-10	8.44e-09
EIN_057870	EINV_197:161245-161668	Troph	Cyst_24h	3404.24	126.593	-4.74906	3.26808	0.00108278	0.0063242
EIN_057930	EINV_197:178389-180642	Troph	Cyst_24h	0.141184	37.719	8.06157	-5.05465	4.31e-07	9.09e-06
EIN_057950	EINV_197:182995-185029	Troph	Cyst_24h	0.420609	21.0535	5.64544	-3.46994	0.000520579	0.00345678
EIN_058000	EINV_197:223887-225978	Troph	Cyst_24h	3.38078	88.8263	4.71556	-3.14793	0.00164431	0.00889414
EIN_058330	EINV_197:304426-305139	Troph	Cyst_24h	0.651632	206.781	8.30983	-5.34395	9.09e-08	2.45e-06
EIN_058340	EINV_197:305904-306699	Troph	Cyst_24h	2.91061	1738.17	9.22203	-5.01494	5.31e-07	1.08e-05
EIN_058350	EINV_197:306903-307575	Troph	Cyst_24h	17.8808	2063.67	6.85066	-3.79767	0.000146061	0.00119501
EIN_058380	EINV_197:312656-313148	Troph	Cyst_24h	0.485506	46.8766	6.59323	-3.29614	0.000980216	0.00581905
EIN_058420	EINV_197:317859-318330	Troph	Cyst_24h	1854.48	135.526	-3.77438	3.23194	0.00122952	0.00700975
EIN_058520	EINV_197:335132-339308	Troph	Cyst_24h	0.135643	98.2075	9.49987	-5.7568	8.57e-09	3.34e-07
EIN_058550	EINV_197:345424-346918	Troph	Cyst_24h	1.69489	147.142	6.43987	-4.39722	1.1e-05	0.000136543
EIN_058600	EINV_197:357670-360474	Troph	Cyst_24h	114.765	0.44039	-8.02569	5.32527	1.01e-07	2.68e-06
EIN_058620	EINV_197:361938-363708	Troph	Cyst_24h	67.4572	4034.87	5.90241	-3.8861	0.000101867	0.000884485
EIN_058730	EINV_197:379693-380668	Troph	Cyst_24h	0.181955	52.7207	8.17864	-4.04438	5.25e-05	0.000509203
EIN_058830	EINV_197:404059-411349	Troph	Cyst_24h	0.250205	71.3044	8.15474	-5.24447	1.57e-07	3.86e-06
EIN_058850	EINV_197:414888-415683	Troph	Cyst_24h	80.7321	2141.64	4.72943	-3.47772	0.000505705	0.00337614
EIN_058860	EINV_197:416201-418210	Troph	Cyst_24h	0.0804363	17.3601	7.75372	-3.81487	0.000136252	0.0011275
EIN_058870	EINV_197:418328-420968	Troph	Cyst_24h	38.8623	0.621072	-5.96747	3.93109	8.46e-05	0.000758758
EIN_058970	EINV_197:439838-440486	Troph	Cyst_24h	0.616529	167.477	8.08558	-4.69324	2.69e-06	4.21e-05
EIN_059100	EINV_197:466138-467011	Troph	Cyst_24h	0.290902	181.005	9.28128	-4.99112	6e-07	1.2e-05
EIN_059180	EINV_197:484369-485936	Troph	Cyst_24h	0.110115	53.6692	8.92894	-4.68764	2.76e-06	4.31e-05
EIN_059200	EINV_197:489250-490135	Troph	Cyst_24h	22.9185	0.0579298	-8.62799	3.43999	0.000581734	0.00379027
EIN_059290	EINV_197:506621-507724	Troph	Cyst_24h	0.179172	91.8701	9.00211	-4.77835	1.77e-06	2.97e-05
EIN_059330	EINV_197:513625-514662	Troph	Cyst_24h	88.7175	0.525379	-7.39972	4.38561	1.16e-05	0.000142806
EIN_059340	EINV_197:514990-518966	Troph	Cyst_24h	0.151225	17.4252	6.84834	-4.38997	1.13e-05	0.000140402
EIN_059430	EINV_197:532481-534389	Troph	Cyst_24h	11.5807	1065.16	6.52321	-4.08113	4.48e-05	0.00044554
EIN_059480	EINV_197:541379-541862	Troph	Cyst_24h	108.723	2.7338	-5.3136	3.42701	0.000610259	0.00394308
EIN_059630	EINV_197:570430-573178	Troph	Cyst_24h	14.0263	713.401	5.66851	-3.98886	6.64e-05	0.000619781
EIN_059690	EINV_197:583950-594450	Troph	Cyst_24h	0.45849	52.7667	6.8466	-4.3619	1.29e-05	0.000156721
EIN_059790	EINV_197:613706-614030	Troph	Cyst_24h	4.49056	225.578	5.65059	-3.45865	0.000542884	0.00358127
EIN_059800	EINV_197:615083-616265	Troph	Cyst_24h	0.143503	65.1902	8.82743	-4.66864	3.03e-06	4.66e-05
EIN_059810	EINV_197:616334-619570	Troph	Cyst_24h	0.500078	184.297	8.52566	-4.51093	6.45e-06	8.77e-05
EIN_059930	EINV_197:637654-639985	Troph	Cyst_24h	0.944984	90.1775	6.57633	-4.50394	6.67e-06	9.02e-05
EIN_059950	EINV_197:641719-642547	Troph	Cyst_24h	0.408211	31.0969	6.25131	-3.84253	0.000121771	0.00102627
EIN_060080	EINV_197:666345-667140	Troph	Cyst_24h	0.463573	49.1868	6.72933	-4.05236	5.07e-05	0.000494613
EIN_060130	EINV_197:673965-674589	Troph	Cyst_24h	3.38061	148.286	5.45496	-3.56172	0.000368439	0.00259578
EIN_060140	EINV_197:674776-675412	Troph	Cyst_24h	18966.4	305.897	-5.95426	5.20541	1.94e-07	4.62e-06
EIN_060150	EINV_197:675874-676522	Troph	Cyst_24h	8240.26	205.787	-5.32347	5.04547	4.52e-07	9.46e-06
EIN_060240	EINV_197:685519-686814	Troph	Cyst_24h	0.497724	1854.29	11.8632	-6.86913	6.46e-12	7.66e-10
EIN_060290	EINV_197:709442-710579	Troph	Cyst_24h	338.93	4.01311	-6.40012	4.36775	1.26e-05	0.000153197
EIN_060600	EINV_197:782861-784109	Troph	Cyst_24h	157.118	1.88922	-6.37791	3.628	0.000285628	0.00209495
EIN_060960	EINV_197:859798-860266	Troph	Cyst_24h	2.47359	141.219	5.83519	-3.26428	0.00109741	0.00639166
EIN_060970	EINV_197:860412-861297	Troph	Cyst_24h	0.885128	82.2951	6.53878	-3.75248	0.000175092	0.00139397
EIN_061010	EINV_197:864415-864923	Troph	Cyst_24h	2.03954	2466.78	10.2402	-6.05247	1.43e-09	7.36e-08
EIN_061090	EINV_197:876680-878393	Troph	Cyst_24h	0.996203	120.348	6.91655	-3.62075	0.000293749	0.0021441
EIN_068090	EINV_234:21194-23828	Troph	Cyst_24h	18.8148	0.156547	-6.90912	4.13372	3.57e-05	0.000368094
EIN_069500	EINV_241:98656-99953	Troph	Cyst_24h	0.250956	47.143	7.55347	-4.30862	1.64e-05	0.000192332
EIN_069630	EINV_241:132067-133213	Troph	Cyst_24h	0.161286	91.4517	9.14724	-4.86958	1.12e-06	2.01e-05
EIN_069710	EINV_241:184322-187769	Troph	Cyst_24h	0.314626	36.1816	6.84547	-4.52946	5.91e-06	8.14e-05
EIN_069850	EINV_241:226308-228592	Troph	Cyst_24h	61.1263	0.233015	-8.03522	4.4017	1.07e-05	0.000134281
EIN_069880	EINV_241:238246-238797	Troph	Cyst_24h	1.21982	2639.34	11.0793	-6.689	2.25e-11	2.17e-09
EIN_069980	EINV_241:256652-259298	Troph	Cyst_24h	0.362864	51.5575	7.15061	-4.785	1.71e-06	2.89e-05
EIN_070050	EINV_241:283541-285955	Troph	Cyst_24h	22.8085	0.354665	-6.00697	3.79757	0.000146123	0.0011954
EIN_071510	EINV_246:116214-117201	Troph	Cyst_24h	0.179172	94.5001	9.04283	-4.60935	4.04e-06	5.9e-05
EIN_072150	EINV_257:13415-13988	Troph	Cyst_24h	0.988434	107.269	6.76187	-4.24236	2.21e-05	0.000246512
EIN_072400	EINV_257:103263-107863	Troph	Cyst_24h	0.114702	21.538	7.55284	-4.27409	1.92e-05	0.000219053
EIN_072520	EINV_257:139452-141651	Troph	Cyst_24h	2.91923	316.906	6.76233	-4.03133	5.55e-05	0.000532752
EIN_072540	EINV_257:144180-144999	Troph	Cyst_24h	123.748	22600.6	7.51282	-4.31247	1.61e-05	0.000189536
EIN_072550	EINV_257:146449-147016	Troph	Cyst_24h	1.80179	453.555	7.9757	-4.89739	9.71e-07	1.79e-05
EIN_072570	EINV_257:149586-151155	Troph	Cyst_24h	8.41561	6013.8	9.48099	-5.75101	8.87e-09	3.43e-07
EIN_072590	EINV_257:153365-154004	Troph	Cyst_24h	0.838987	64.5984	6.26671	-3.4469	0.000567058	0.00371267
EIN_072840	EINV_257:196310-196784	Troph	Cyst_24h	1.14941	1205.72	10.0348	-5.70298	1.18e-08	4.36e-07
EIN_072890	EINV_257:208107-209928	Troph	Cyst_24h	75.6839	1.64628	-5.52271	3.65054	0.000261694	0.00194714
EIN_072930	EINV_257:216393-216966	Troph	Cyst_24h	0.526438	32.9888	5.96957	-3.20204	0.00136457	0.00763254
EIN_075940	EINV_278:42259-42649	Troph	Cyst_24h	294.564	5.82541	-5.66008	3.64464	0.000267762	0.00198392
EIN_075950	EINV_278:43227-44937	Troph	Cyst_24h	29.1527	0.252499	-6.85121	3.81942	0.000133766	0.00111026
EIN_075970	EINV_278:54784-56080	Troph	Cyst_24h	42.9251	0.57851	-6.21334	3.60015	0.000318035	0.00229355
EIN_080210	EINV_307:43573-44275	Troph	Cyst_24h	4.26691	266.769	5.96626	-3.68646	0.000227394	0.00173315
EIN_080360	EINV_307:152723-154388	Troph	Cyst_24h	5.16319	597.721	6.85507	-3.73918	0.000184618	0.00145608
EIN_080380	EINV_307:158024-160034	Troph	Cyst_24h	0.309462	82.534	8.05908	-4.2847	1.83e-05	0.000210399
EIN_080400	EINV_307:163665-165205	Troph	Cyst_24h	0.351996	290.297	9.68776	-6.00362	1.93e-09	9.5e-08
EIN_080410	EINV_307:167170-168283	Troph	Cyst_24h	14.478	657.512	5.50508	-3.3355	0.000851465	0.00518847
EIN_080420	EINV_307:169246-173476	Troph	Cyst_24h	0.037619	28.1353	9.54671	-4.88614	1.03e-06	1.87e-05
EIN_080430	EINV_307:173905-174859	Troph	Cyst_24h	0.873947	95.3997	6.7703	-4.32248	1.54e-05	0.000182333
EIN_080470	EINV_307:180009-181338	Troph	Cyst_24h	0.124777	151.618	10.2469	-5.18366	2.18e-07	5.1e-06
EIN_080600	EINV_307:205044-206256	Troph	Cyst_24h	3.63055	193.349	5.73487	-3.94883	7.85e-05	0.000712214
EIN_080740	EINV_307:244909-248374	Troph	Cyst_24h	330.182	11.5517	-4.83708	4.18071	2.91e-05	0.000310034
EIN_080750	EINV_307:249631-250177	Troph	Cyst_24h	0.409187	83.3501	7.67028	-3.95052	7.8e-05	0.000708381
EIN_080770	EINV_307:255059-257582	Troph	Cyst_24h	23.9852	0.466304	-5.68473	3.53048	0.00041481	0.00286541
EIN_081400	EINV_308:28017-29073	Troph	Cyst_24h	0.649271	3149.35	12.2439	-7.09132	1.33e-12	1.99e-10
EIN_081470	EINV_308:43269-44497	Troph	Cyst_24h	2.41277	243.339	6.65613	-4.08152	4.47e-05	0.000444926
EIN_081480	EINV_308:45463-45893	Troph	Cyst_24h	2.16502	189.484	6.45155	-3.97421	7.06e-05	0.000652148
EIN_081790	EINV_308:115329-116568	Troph	Cyst_24h	0.277025	92.054	8.37632	-4.9614	7e-07	1.36e-05
EIN_083000	EINV_314:14901-17593	Troph	Cyst_24h	0.08341	20.6918	7.95462	-4.27208	1.94e-05	0.000220569
EIN_083560	EINV_314:72412-74062	Troph	Cyst_24h	0.189756	8.53743	5.49158	-3.22806	0.00124631	0.00708667
EIN_083600	EINV_314:82600-83608	Troph	Cyst_24h	47.2244	0.472549	-6.64292	3.81714	0.000135009	0.00111887
EIN_083800	EINV_314:116610-117840	Troph	Cyst_24h	2.8834	206.103	6.15945	-3.76556	0.000166176	0.00133401
EIN_083830	EINV_314:126328-127318	Troph	Cyst_24h	2.40248	114.709	5.57731	-3.66671	0.000245694	0.00184832
EIN_083840	EINV_314:127448-128556	Troph	Cyst_24h	57.1229	1534.01	4.7471	-3.40096	0.000671491	0.00426296
EIN_083890	EINV_314:136302-137490	Troph	Cyst_24h	2.16272	58.7622	4.76397	-3.11711	0.00182634	0.00969312
EIN_084010	EINV_314:170934-172341	Troph	Cyst_24h	3.6349	131.142	5.17307	-3.15714	0.00159325	0.00866598
EIN_084020	EINV_314:172587-176368	Troph	Cyst_24h	0.0407135	8.91174	7.77406	-4.00749	6.14e-05	0.000580032
EIN_084090	EINV_314:185297-185636	Troph	Cyst_24h	45.5714	2331.29	5.67686	-3.67276	0.000239947	0.00181246
EIN_084170	EINV_314:204664-206242	Troph	Cyst_24h	1.72747	3147.25	10.8312	-6.86718	6.55e-12	7.76e-10
EIN_084260	EINV_314:234556-237868	Troph	Cyst_24h	0.191321	11.35	5.89055	-3.6514	0.000260819	0.00194182
EIN_085300	EINV_320:89043-91281	Troph	Cyst_24h	103.254	1.16477	-6.47001	3.50815	0.000451226	0.00307211
EIN_085980	EINV_321:39075-42429	Troph	Cyst_24h	0.452162	21.1711	5.54911	-3.63421	0.000278838	0.00205282
EIN_086060	EINV_321:73140-75091	Troph	Cyst_24h	0.117255	54.5017	8.86051	-4.73088	2.24e-06	3.61e-05
EIN_088500	EINV_326:143945-146967	Troph	Cyst_24h	0.102242	10.1036	6.62673	-4.02766	5.63e-05	0.000539999
EIN_089310	EINV_329:64053-64626	Troph	Cyst_24h	0.526438	57.7874	6.77835	-3.72121	0.000198267	0.00154404
EIN_089560	EINV_329:125933-126659	Troph	Cyst_24h	1.12075	576.472	9.00665	-5.65113	1.59e-08	5.65e-07
EIN_089620	EINV_329:142224-142839	Troph	Cyst_24h	0.340744	93.2423	8.09615	-4.01519	5.94e-05	0.0005644
EIN_089630	EINV_329:143318-145219	Troph	Cyst_24h	80.4704	1.30301	-5.94854	3.12027	0.00180686	0.00960693
EIN_089640	EINV_329:148030-148891	Troph	Cyst_24h	256.764	0.154845	-10.6954	6.45716	1.07e-10	8.26e-09
EIN_091980	EINV_335:16384-16810	Troph	Cyst_24h	2.20373	204.009	6.53254	-3.78324	0.0001548	0.00125553
EIN_092270	EINV_335:76048-77361	Troph	Cyst_24h	0.343957	138.625	8.65474	-4.89062	1.01e-06	1.84e-05
EIN_092290	EINV_335:80810-82223	Troph	Cyst_24h	4.15403	108.494	4.70696	-3.20452	0.00135289	0.00757723
EIN_092670	EINV_335:157148-164852	Troph	Cyst_24h	0.0187381	7.49851	8.64449	-4.22321	2.41e-05	0.000264736
EIN_092720	EINV_335:171690-172778	Troph	Cyst_24h	71.6105	0.261954	-8.09471	5.19856	2.01e-07	4.76e-06
EIN_092780	EINV_335:185565-187817	Troph	Cyst_24h	0.283096	23.1465	6.35336	-4.00618	6.17e-05	0.000582832
EIN_092870	EINV_335:204416-205097	Troph	Cyst_24h	135.893	9451.14	6.11994	-3.84372	0.000121182	0.00102262
EIN_092910	EINV_335:208615-209641	Troph	Cyst_24h	135.609	0.674131	-7.65221	4.9521	7.34e-07	1.42e-05
EIN_092930	EINV_335:216444-217050	Troph	Cyst_24h	0.483385	1727.28	11.803	-6.50901	7.56e-11	6.12e-09
EIN_092990	EINV_335:251160-252990	Troph	Cyst_24h	4.10977	2444.92	9.21652	-5.35806	8.41e-08	2.3e-06
EIN_093070	EINV_335:266861-267596	Troph	Cyst_24h	1.44502	500.877	8.43723	-5.35519	8.55e-08	2.33e-06
EIN_093110	EINV_335:271641-272204	Troph	Cyst_24h	8.81124	6134.86	9.44347	-5.05569	4.29e-07	9.05e-06
EIN_093150	EINV_335:281320-281926	Troph	Cyst_24h	1.38943	1092.11	9.61841	-5.60128	2.13e-08	7.19e-07
EIN_093170	EINV_335:284392-285023	Troph	Cyst_24h	0.502048	75.4425	7.23141	-4.06498	4.8e-05	0.000472288
EIN_093230	EINV_335:292687-295606	Troph	Cyst_24h	61.7233	0.081345	-9.56755	6.41055	1.45e-10	1.07e-08
EIN_093280	EINV_335:303347-304808	Troph	Cyst_24h	13.9508	8212.38	9.20131	-4.74564	2.08e-06	3.41e-05
EIN_093290	EINV_335:305254-306637	Troph	Cyst_24h	0.420715	121.732	8.17664	-4.47805	7.53e-06	9.96e-05
EIN_093310	EINV_335:311300-313793	Troph	Cyst_24h	0.0613677	33.083	9.07439	-4.62012	3.84e-06	5.65e-05
EIN_093370	EINV_335:321095-322115	Troph	Cyst_24h	0.677862	153.671	7.82464	-5.00815	5.5e-07	1.11e-05
EIN_093400	EINV_335:326863-335183	Troph	Cyst_24h	0.0242019	14.8732	9.26337	-5.43873	5.37e-08	1.57e-06
EIN_093680	EINV_335:386737-388091	Troph	Cyst_24h	0.615824	40.8333	6.05108	-3.48782	0.000486969	0.00327164
EIN_093710	EINV_335:390317-393884	Troph	Cyst_24h	0.228762	10.5104	5.52182	-3.45842	0.000543355	0.00358392
EIN_093860	EINV_335:420189-420795	Troph	Cyst_24h	1.39882	1160.99	9.69692	-5.97477	2.3e-09	1.11e-07
EIN_094050	EINV_335:459065-460370	Troph	Cyst_24h	61.189	2744.51	5.48713	-3.72185	0.000197769	0.00154123
EIN_094060	EINV_335:460616-464039	Troph	Cyst_24h	0.562683	33.4777	5.89473	-3.83641	0.000124845	0.00104779
EIN_094130	EINV_335:488346-491473	Troph	Cyst_24h	9.93448	0.162509	-5.93385	3.11413	0.00184486	0.00977745
EIN_094160	EINV_335:496049-497923	Troph	Cyst_24h	1.10272	107.992	6.61372	-3.7262	0.000194386	0.00151924
EIN_094190	EINV_335:502954-504979	Troph	Cyst_24h	83.719	0.0216943	-11.914	5.07587	3.86e-07	8.28e-06
EIN_094340	EINV_335:528989-530117	Troph	Cyst_24h	1.91604	168.954	6.46236	-4.3902	1.13e-05	0.000140277
EIN_094380	EINV_335:533943-534627	Troph	Cyst_24h	0.291917	82.5415	8.14342	-4.23862	2.25e-05	0.000249899
EIN_094410	EINV_335:540933-549103	Troph	Cyst_24h	0.0352623	60.7232	10.7499	-6.64996	2.93e-11	2.73e-09
EIN_094430	EINV_335:551681-555185	Troph	Cyst_24h	4.8422	169.853	5.13248	-3.42921	0.000605351	0.00391733
EIN_094510	EINV_335:568162-569065	Troph	Cyst_24h	143.803	4.63301	-4.956	3.22936	0.00124066	0.00706215
EIN_094590	EINV_335:579077-579818	Troph	Cyst_24h	10.4539	460.943	5.46248	-3.55693	0.000375208	0.00263484
EIN_094610	EINV_335:582922-583570	Troph	Cyst_24h	78.0194	0.854388	-6.5128	3.83917	0.00012345	0.00103797
EIN_094710	EINV_335:599043-600645	Troph	Cyst_24h	0.549956	95.7478	7.44378	-4.43233	9.32e-06	0.000119139
EIN_094740	EINV_335:605258-606065	Troph	Cyst_24h	49.9438	0.629669	-6.30957	3.41757	0.000631836	0.0040563
EIN_094750	EINV_335:606159-608205	Troph	Cyst_24h	0.31002	796.175	11.3265	-6.85714	7.03e-12	8.25e-10
EIN_094760	EINV_335:608536-609369	Troph	Cyst_24h	5.78482	172.632	4.89928	-3.26498	0.00109472	0.00637895
EIN_094810	EINV_335:620155-621819	Troph	Cyst_24h	0.567834	208.327	8.51916	-4.73068	2.24e-06	3.62e-05
EIN_094870	EINV_335:630220-632296	Troph	Cyst_24h	1.46908	88.6776	5.91558	-3.68749	0.000226476	0.00172732
EIN_094880	EINV_335:632391-632766	Troph	Cyst_24h	0.813439	414.895	8.9945	-4.77356	1.81e-06	3.03e-05
EIN_094950	EINV_335:645600-649686	Troph	Cyst_24h	0.036195	53.9628	10.542	-5.35751	8.44e-08	2.3e-06
EIN_095020	EINV_335:675336-685728	Troph	Cyst_24h	0.558544	20.5959	5.20454	-3.25916	0.00111743	0.00648818
EIN_095060	EINV_335:693315-693781	Troph	Cyst_24h	87.076	8538.42	6.61555	-3.94283	8.05e-05	0.00072786
EIN_095080	EINV_335:697003-698923	Troph	Cyst_24h	0.159926	52.3832	8.35555	-4.88437	1.04e-06	1.89e-05
EIN_095090	EINV_335:699966-700277	Troph	Cyst_24h	4.00941	3216.99	9.6481	-5.90975	3.43e-09	1.55e-07
EIN_099040	EINV_354:62192-62702	Troph	Cyst_24h	3.64722	257.943	6.14411	-4.07425	4.62e-05	0.000456838
EIN_099130	EINV_354:101903-102673	Troph	Cyst_24h	0.39874	345.419	9.75868	-4.94758	7.51e-07	1.45e-05
EIN_099230	EINV_354:130962-132195	Troph	Cyst_24h	98.1703	0.0383673	-11.3212	4.65509	3.24e-06	4.92e-05
EIN_099320	EINV_354:149283-149982	Troph	Cyst_24h	0.992087	583.076	9.199	-5.34952	8.82e-08	2.39e-06
EIN_099410	EINV_354:173065-173893	Troph	Cyst_24h	0.224715	141.281	9.29625	-4.80449	1.55e-06	2.66e-05
EIN_099420	EINV_354:174073-175561	Troph	Cyst_24h	2.00023	201.34	6.65333	-4.20776	2.58e-05	0.000280356
EIN_099440	EINV_354:179530-180076	Troph	Cyst_24h	1.09881	881.571	9.64799	-6.01752	1.77e-09	8.81e-08
EIN_099450	EINV_354:181079-181834	Troph	Cyst_24h	142.574	15277	6.74351	-4.56585	4.97e-06	7.05e-05
EIN_099480	EINV_354:186149-186743	Troph	Cyst_24h	14.3789	548.971	5.25471	-3.47444	0.000511914	0.00340919
EIN_099510	EINV_354:189209-189708	Troph	Cyst_24h	183.751	7103.92	5.27279	-4.19	2.79e-05	0.000299338
EIN_099530	EINV_354:191532-192414	Troph	Cyst_24h	7.8285	2392.2	8.25538	-4.59485	4.33e-06	6.26e-05
EIN_099550	EINV_354:195444-196134	Troph	Cyst_24h	11.9479	997.132	6.38295	-3.32571	0.000881935	0.00533851
EIN_099570	EINV_354:200137-201821	Troph	Cyst_24h	0.131797	117.443	9.79943	-4.95228	7.34e-07	1.42e-05
EIN_099680	EINV_354:225008-225650	Troph	Cyst_24h	19.197	16693.3	9.76417	-5.07787	3.82e-07	8.22e-06
EIN_100260	EINV_355:19635-20749	Troph	Cyst_24h	0.814847	85.166	6.7076	-3.69437	0.000220437	0.00168897
EIN_101130	EINV_358:20172-21420	Troph	Cyst_24h	0.67044	96.3781	7.16745	-3.88496	0.000102348	0.000887905
EIN_101420	EINV_358:71031-75448	Troph	Cyst_24h	0.121136	5.80351	5.58223	-3.39787	0.000679124	0.00430132
EIN_101550	EINV_358:105129-105996	Troph	Cyst_24h	353.076	8931.1	4.66079	-3.28208	0.00103044	0.00606948
EIN_101610	EINV_358:114328-114751	Troph	Cyst_24h	326.052	8000.08	4.61684	-3.28853	0.00100712	0.00595176
EIN_101650	EINV_358:125946-126555	Troph	Cyst_24h	42.332	1889.61	5.48019	-3.34753	0.000815357	0.00500867
EIN_101700	EINV_358:134911-135388	Troph	Cyst_24h	332.559	19584.3	5.87995	-3.60549	0.000311563	0.00225381
EIN_101730	EINV_358:140170-141301	Troph	Cyst_24h	0.818408	116.824	7.1573	-4.19518	2.73e-05	0.000293719
EIN_102090	EINV_359:12041-15367	Troph	Cyst_24h	18.711	0.391812	-5.57758	3.53477	0.000408137	0.00282752
EIN_103270	EINV_362:53579-55725	Troph	Cyst_24h	1.71848	92.8837	5.75622	-3.27553	0.00105463	0.00619084
EIN_103360	EINV_362:80542-84605	Troph	Cyst_24h	0.0719515	13.1199	7.51052	-4.23639	2.27e-05	0.000251944
EIN_103430	EINV_362:101280-104685	Troph	Cyst_24h	0.205085	12.8423	5.96854	-3.76325	0.000167717	0.00134439
EIN_103810	EINV_362:191906-197725	Troph	Cyst_24h	0.0503207	13.1213	8.02654	-4.60599	4.11e-06	5.99e-05
EIN_103820	EINV_362:201485-202100	Troph	Cyst_24h	43.6793	6921.63	7.30802	-4.28176	1.85e-05	0.000212666
EIN_103850	EINV_362:205929-207516	Troph	Cyst_24h	0.150897	52.5213	8.44319	-4.39069	1.13e-05	0.000140035
EIN_103880	EINV_362:208814-210482	Troph	Cyst_24h	0.477484	55.5344	6.86179	-4.21442	2.5e-05	0.000273481
EIN_103890	EINV_362:210997-212662	Troph	Cyst_24h	1.08137	97.3284	6.49193	-4.10011	4.13e-05	0.000416077
EIN_103960	EINV_362:221870-223424	Troph	Cyst_24h	0.422878	352.317	9.70242	-5.96456	2.45e-09	1.17e-07
EIN_104140	EINV_362:291436-292783	Troph	Cyst_24h	0.48419	39.1952	6.33896	-3.58965	0.000331126	0.00237368
EIN_104170	EINV_362:295038-295862	Troph	Cyst_24h	150.207	3.3477	-5.48764	3.77501	0.000159999	0.00129069
EIN_104290	EINV_362:314369-314993	Troph	Cyst_24h	2.38591	100.201	5.39222	-3.30711	0.000942638	0.00563988
EIN_104480	EINV_362:356676-360801	Troph	Cyst_24h	0.196219	20.7597	6.72517	-4.38693	1.15e-05	0.000142075
EIN_104550	EINV_362:379260-382043	Troph	Cyst_24h	0.221355	53.1504	7.90758	-5.21928	1.8e-07	4.34e-06
EIN_104580	EINV_362:387780-389136	Troph	Cyst_24h	8.83389	449.118	5.6679	-3.58278	0.000339962	0.00242485
EIN_104600	EINV_362:391131-392508	Troph	Cyst_24h	80.9269	1.0124	-6.32076	3.51539	0.000439116	0.00300437
EIN_104690	EINV_362:409150-413017	Troph	Cyst_24h	0.420069	22.2073	5.72426	-3.47204	0.000516526	0.00343465
EIN_104700	EINV_362:414976-416618	Troph	Cyst_24h	0.276504	90.2148	8.34992	-5.50161	3.76e-08	1.16e-06
EIN_104780	EINV_362:432793-436279	Troph	Cyst_24h	29.0411	0.125563	-7.85354	4.58326	4.58e-06	6.57e-05
EIN_105000	EINV_362:490441-492190	Troph	Cyst_24h	0.189756	20.0052	6.72008	-4.18226	2.89e-05	0.000308209
EIN_105020	EINV_362:497359-498031	Troph	Cyst_24h	187.244	21880.7	6.8686	-4.08699	4.37e-05	0.000436203
EIN_105050	EINV_362:503507-504706	Troph	Cyst_24h	0.204136	87.4267	8.7424	-5.07583	3.86e-07	8.28e-06
EIN_105080	EINV_362:508919-511502	Troph	Cyst_24h	14.169	559.142	5.30241	-3.58118	0.00034205	0.00243763
EIN_105240	EINV_362:541570-542413	Troph	Cyst_24h	0.304527	83.8017	8.10426	-4.36482	1.27e-05	0.000154942
EIN_105250	EINV_362:543919-544663	Troph	Cyst_24h	6.01584	5454.61	9.82449	-5.85403	4.8e-09	2.05e-07
EIN_105360	EINV_362:566793-567804	Troph	Cyst_24h	0.866965	74.2207	6.4197	-3.39275	0.000691951	0.00436831
EIN_105400	EINV_362:572417-572774	Troph	Cyst_24h	6.37464	18759.1	11.523	-6.83962	7.94e-12	9.16e-10
EIN_105430	EINV_362:576778-578037	Troph	Cyst_24h	1.24852	69.9056	5.80712	-3.79367	0.000148438	0.00121162
EIN_105440	EINV_362:578251-580852	Troph	Cyst_24h	0.273831	53.8778	7.62026	-4.97676	6.47e-07	1.27e-05
EIN_105530	EINV_362:602808-604185	Troph	Cyst_24h	158.873	0.0336633	-12.2044	5.09728	3.45e-07	7.54e-06
EIN_105550	EINV_362:606566-607633	Troph	Cyst_24h	38.0535	0.470795	-6.33678	3.71054	0.000206814	0.00160076
EIN_105570	EINV_362:609650-611186	Troph	Cyst_24h	0.652999	87.2979	7.06272	-4.15989	3.18e-05	0.000334645
EIN_105580	EINV_362:611236-612200	Troph	Cyst_24h	3.22836	109.612	5.08546	-3.37323	0.000742926	0.00463553
EIN_105740	EINV_362:640313-640937	Troph	Cyst_24h	0.739868	160.401	7.7602	-3.96433	7.36e-05	0.000675244
EIN_105870	EINV_362:662919-663824	Troph	Cyst_24h	1.42619	81.6356	5.83896	-3.28117	0.00103376	0.00608629
EIN_105880	EINV_362:663929-665694	Troph	Cyst_24h	0.182567	80.4296	8.78315	-5.71829	1.08e-08	4.04e-07
EIN_105900	EINV_362:667249-668861	Troph	Cyst_24h	0.11907	82.5813	9.43787	-5.05217	4.37e-07	9.19e-06
EIN_106050	EINV_362:699158-699965	Troph	Cyst_24h	5.37553	506.008	6.55661	-3.64673	0.000265602	0.00197071
EIN_107320	EINV_373:6274-7231	Troph	Cyst_24h	0.984085	518.17	9.04043	-5.18808	2.12e-07	5e-06
EIN_107330	EINV_373:7354-9553	Troph	Cyst_24h	0.0758772	75.1314	9.95153	-5.09249	3.53e-07	7.7e-06
EIN_107390	EINV_373:20534-25763	Troph	Cyst_24h	0.0279645	3.07738	6.78196	-3.40572	0.000659897	0.00420125
EIN_107490	EINV_373:44479-46177	Troph	Cyst_24h	86.3913	0.865454	-6.64128	4.3696	1.24e-05	0.000152192
EIN_107520	EINV_373:49797-55179	Troph	Cyst_24h	0.0271384	5.79388	7.73805	-3.98507	6.75e-05	0.000627719
EIN_107540	EINV_373:57125-57698	Troph	Cyst_24h	251.477	0.10671	-11.2025	4.63114	3.64e-06	5.41e-05
EIN_107550	EINV_373:57880-58873	Troph	Cyst_24h	24.1302	0.128989	-7.54745	3.96362	7.38e-05	0.000676827
EIN_107600	EINV_373:70823-72374	Troph	Cyst_24h	63.6497	0.301737	-7.72072	4.51148	6.44e-06	8.75e-05
EIN_107670	EINV_373:85413-86937	Troph	Cyst_24h	1.43168	53.2307	5.21647	-3.44379	0.000573628	0.00374725
EIN_107700	EINV_373:92541-93951	Troph	Cyst_24h	35.1535	0.462591	-6.24779	3.16847	0.00153244	0.00839895
EIN_107760	EINV_373:110442-113226	Troph	Cyst_24h	1.06923	397.538	8.53837	-5.42589	5.77e-08	1.67e-06
EIN_107800	EINV_373:119554-120832	Troph	Cyst_24h	0.36565	76.2467	7.70407	-4.49828	6.85e-06	9.22e-05
EIN_107820	EINV_373:122510-124343	Troph	Cyst_24h	40.316	0.778909	-5.69375	3.35342	0.000798203	0.00492058
EIN_107840	EINV_373:129457-130423	Troph	Cyst_24h	0.35975	418.808	10.1851	-6.51814	7.12e-11	5.82e-09
EIN_107990	EINV_373:169417-171088	Troph	Cyst_24h	0.469473	279.3	9.21656	-5.61321	1.99e-08	6.8e-07
EIN_108010	EINV_373:172831-173616	Troph	Cyst_24h	2.49714	112.659	5.49555	-3.25009	0.00115367	0.00665728
EIN_108100	EINV_373:194596-196839	Troph	Cyst_24h	0.143846	86.5035	9.23209	-6.07043	1.28e-09	6.66e-08
EIN_108330	EINV_373:256364-256979	Troph	Cyst_24h	1.3683	76.6712	5.80822	-3.30854	0.000937839	0.00561716
EIN_108970	EINV_373:421078-422485	Troph	Cyst_24h	1.44893	91.5736	5.98187	-3.26745	0.00108519	0.00633539
EIN_109040	EINV_373:440600-444799	Troph	Cyst_24h	0.302846	49.506	7.35288	-5.02974	4.91e-07	1.01e-05
EIN_109080	EINV_373:451052-453374	Troph	Cyst_24h	0.695963	22.1291	4.99079	-3.2066	0.00134316	0.00753397
EIN_109580	EINV_373:577135-578088	Troph	Cyst_24h	72.4236	0.555268	-7.02713	4.08651	4.38e-05	0.000436998
EIN_109610	EINV_373:579771-581722	Troph	Cyst_24h	52.7254	0.240533	-7.77612	4.6623	3.13e-06	4.77e-05
EIN_109700	EINV_373:599524-600823	Troph	Cyst_24h	0.128191	58.5801	8.83597	-4.67399	2.95e-06	4.55e-05
EIN_109720	EINV_373:604046-606632	Troph	Cyst_24h	0.970539	97.1023	6.64458	-4.29698	1.73e-05	0.000201031
EIN_109880	EINV_373:648040-648600	Troph	Cyst_24h	182.571	2.24039	-6.34856	3.54802	0.000388141	0.00271075
EIN_109950	EINV_373:659718-661177	Troph	Cyst_24h	0.122494	29.9453	7.93348	-4.16441	3.12e-05	0.000329259
EIN_109960	EINV_373:661220-661901	Troph	Cyst_24h	93.2895	34869.6	8.54604	-4.5886	4.46e-06	6.42e-05
EIN_110060	EINV_373:686733-687849	Troph	Cyst_24h	0.341634	971.681	11.4738	-6.73767	1.61e-11	1.65e-09
EIN_110130	EINV_373:695165-696364	Troph	Cyst_24h	0.606999	117.137	7.59229	-4.36689	1.26e-05	0.000153718
EIN_110400	EINV_373:755804-756491	Troph	Cyst_24h	1.01666	91.7249	6.49541	-3.78451	0.000154009	0.00124969
EIN_110480	EINV_373:780270-780729	Troph	Cyst_24h	1.71051	84.4553	5.62569	-3.23049	0.0012358	0.00703908
EIN_110510	EINV_373:784553-785099	Troph	Cyst_24h	2.24055	127.97	5.83581	-3.69815	0.000217177	0.0016679
EIN_110730	EINV_373:840097-841776	Troph	Cyst_24h	0.0985363	10.2333	6.6984	-3.40742	0.000655807	0.0041786
EIN_110870	EINV_373:871515-872521	Troph	Cyst_24h	0.687778	72.6367	6.72261	-3.88486	0.00010239	0.000888021
EIN_111030	EINV_373:895787-897785	Troph	Cyst_24h	0.152979	12.5585	6.35919	-3.82623	0.000130123	0.00108472
EIN_111040	EINV_373:898591-899251	Troph	Cyst_24h	0.558105	230.902	8.69253	-5.49953	3.81e-08	1.17e-06
EIN_111070	EINV_373:904282-905314	Troph	Cyst_24h	1.25105	175.391	7.1313	-3.60029	0.000317858	0.00229249
EIN_111250	EINV_373:937179-938451	Troph	Cyst_24h	83.0136	0.355905	-7.86571	4.58725	4.49e-06	6.46e-05
EIN_111420	EINV_373:971603-972083	Troph	Cyst_24h	0.702852	148.054	7.71869	-4.14865	3.34e-05	0.000348801
EIN_111560	EINV_373:994367-995101	Troph	Cyst_24h	195.733	5.13666	-5.25192	3.57921	0.000344637	0.00245293
EIN_111590	EINV_373:999163-1000135	Troph	Cyst_24h	0.253477	29.8865	6.88149	-3.82319	0.000131736	0.00109625
EIN_111610	EINV_373:1002952-1004259	Troph	Cyst_24h	93.9072	0.736604	-6.9942	4.71955	2.36e-06	3.79e-05
EIN_111620	EINV_373:1004582-1005521	Troph	Cyst_24h	1.36549	2347.42	10.7474	-7.02616	2.12e-12	2.96e-10
EIN_111690	EINV_373:1019333-1020026	Troph	Cyst_24h	2001.03	53.0162	-5.23816	3.64468	0.000267722	0.00198372
EIN_111750	EINV_373:1033838-1034246	Troph	Cyst_24h	0.683802	75.0941	6.77898	-3.44557	0.000569851	0.00372832
EIN_111780	EINV_373:1039264-1039951	Troph	Cyst_24h	0.29011	100.995	8.44347	-4.42736	9.54e-06	0.000121544
EIN_111890	EINV_373:1060691-1061350	Troph	Cyst_24h	207.653	4.58037	-5.50256	3.5165	0.000437276	0.00299414
EIN_111950	EINV_373:1074835-1078396	Troph	Cyst_24h	0.146669	21.0583	7.16568	-4.43718	9.11e-06	0.000116833
EIN_112050	EINV_373:1096734-1098492	Troph	Cyst_24h	0.316673	29.7124	6.55192	-3.6592	0.000253001	0.00189305
EIN_112130	EINV_373:1115821-1117267	Troph	Cyst_24h	1.25879	145.605	6.85387	-3.73981	0.000184156	0.00145398
EIN_112320	EINV_373:1147337-1150293	Troph	Cyst_24h	1.01506	86.0241	6.4051	-3.95416	7.68e-05	0.000699112
EIN_112500	EINV_373:1183772-1185336	Troph	Cyst_24h	21.5117	4259.38	7.62938	-4.31225	1.62e-05	0.000189696
EIN_113140	EINV_375:14646-16113	Troph	Cyst_24h	0.390992	297.844	9.5732	-5.99515	2.03e-09	9.92e-08
EIN_113370	EINV_375:19556-20006	Troph	Cyst_24h	4.06313	2211.18	9.08801	-5.50636	3.66e-08	1.14e-06
EIN_116460	EINV_382:38329-39418	Troph	Cyst_24h	0.740862	33.4231	5.4955	-3.35874	0.000782989	0.00484088
EIN_116790	EINV_382:137974-138487	Troph	Cyst_24h	0.452672	80.7312	7.47852	-3.58987	0.000330848	0.00237245
EIN_119060	EINV_396:32829-34959	Troph	Cyst_24h	0.584131	42.6145	6.18891	-3.63922	0.000273467	0.00201981
EIN_119150	EINV_396:47542-48139	Troph	Cyst_24h	146.085	0.775384	-7.55768	4.97172	6.64e-07	1.3e-05
EIN_119160	EINV_396:48396-50418	Troph	Cyst_24h	33.8144	0.229234	-7.20467	4.1561	3.24e-05	0.000339371
EIN_119310	EINV_396:83091-84456	Troph	Cyst_24h	8.19876	0.0877132	-6.54647	3.43144	0.000600388	0.00389115
EIN_119330	EINV_396:87290-88928	Troph	Cyst_24h	0.941995	43.8064	5.53928	-3.64649	0.000265842	0.00197221
EIN_123730	EINV_412:17214-17880	Troph	Cyst_24h	103.329	0.82121	-6.97527	3.90411	9.46e-05	0.000831446
EIN_124270	EINV_412:68301-68751	Troph	Cyst_24h	1.47961	192.247	7.02159	-4.44674	8.72e-06	0.000112627
EIN_124280	EINV_412:70945-73714	Troph	Cyst_24h	1.61032	336.867	7.70868	-4.37805	1.2e-05	0.000147069
EIN_124300	EINV_412:75265-75865	Troph	Cyst_24h	243.329	8.16441	-4.89742	3.20726	0.00134005	0.00751843
EIN_124350	EINV_412:85415-85993	Troph	Cyst_24h	122.54	1.96187	-5.96489	3.95781	7.56e-05	0.000690549
EIN_124410	EINV_412:94924-102413	Troph	Cyst_24h	3.16731	0.0353994	-6.48339	3.62596	0.00028789	0.00210839
EIN_124420	EINV_412:102790-106978	Troph	Cyst_24h	0.250563	15.729	5.97211	-3.47711	0.000506849	0.00338162
EIN_124560	EINV_412:135148-136282	Troph	Cyst_24h	75.4928	0.0452114	-10.7054	4.4872	7.22e-06	9.61e-05
EIN_124670	EINV_412:157666-158680	Troph	Cyst_24h	32.3329	0.93811	-5.1071	3.18796	0.0014328	0.00794095
EIN_124710	EINV_412:168164-170182	Troph	Cyst_24h	0.155843	31.4473	7.6567	-4.44865	8.64e-06	0.000111805
EIN_127870	EINV_435:56101-56695	Troph	Cyst_24h	0.359021	176.227	8.93915	-4.73879	2.15e-06	3.5e-05
EIN_127940	EINV_435:73171-74097	Troph	Cyst_24h	0.434944	85.9622	7.62673	-4.80534	1.54e-06	2.65e-05
EIN_128970	EINV_440:8700-13477	Troph	Cyst_24h	3.00267	0.0457306	-6.03694	3.47753	0.000506056	0.00337791
EIN_129170	EINV_440:42379-43567	Troph	Cyst_24h	26.8962	0.38624	-6.12176	3.55561	0.0003771	0.00264659
EIN_129200	EINV_440:60014-61277	Troph	Cyst_24h	1.36193	77.0295	5.82169	-3.24283	0.00118347	0.00679767
EIN_129270	EINV_440:73748-80567	Troph	Cyst_24h	0.0212444	18.6084	9.77466	-4.89435	9.86e-07	1.81e-05
EIN_132170	EINV_455:109951-110722	Troph	Cyst_24h	97.5541	0.437387	-7.80115	4.70931	2.49e-06	3.95e-05
EIN_133180	EINV_460:17514-19218	Troph	Cyst_24h	104.239	0.0263322	-11.9508	4.95828	7.11e-07	1.38e-05
EIN_133520	EINV_460:29829-30720	Troph	Cyst_24h	0.715435	92.7014	7.01763	-3.9618	7.44e-05	0.000681171
EIN_133540	EINV_460:31577-33914	Troph	Cyst_24h	0.119626	10.267	6.42334	-3.90544	9.41e-05	0.00082795
EIN_133660	EINV_460:51342-51948	Troph	Cyst_24h	88.3305	2937.04	5.05531	-3.34279	0.000829413	0.00507734
EIN_133780	EINV_460:69367-69985	Troph	Cyst_24h	1.80554	549.181	8.24871	-5.30417	1.13e-07	2.94e-06
EIN_133830	EINV_460:87954-90939	Troph	Cyst_24h	1.7642	51.8048	4.876	-3.32925	0.000870795	0.00528234
EIN_133940	EINV_460:116570-118123	Troph	Cyst_24h	0.431523	51.2494	6.89196	-4.23426	2.29e-05	0.00025405
EIN_134100	EINV_460:158269-161123	Troph	Cyst_24h	0.873341	48.4085	5.79257	-3.9098	9.24e-05	0.000815516
EIN_134110	EINV_460:161591-163292	Troph	Cyst_24h	47.4805	1.06065	-5.48431	3.43768	0.000586719	0.00381742
EIN_134190	EINV_460:177584-178845	Troph	Cyst_24h	0.264881	116.296	8.77824	-4.79517	1.63e-06	2.77e-05
EIN_134200	EINV_460:179554-180703	Troph	Cyst_24h	195.888	1.25627	-7.28473	4.20042	2.66e-05	0.000288171
EIN_134360	EINV_460:212434-214219	Troph	Cyst_24h	24.7672	0.0249844	-9.95319	3.96979	7.19e-05	0.000662479
EIN_134400	EINV_460:223880-224675	Troph	Cyst_24h	424.475	1.28484	-8.36795	5.72374	1.04e-08	3.94e-07
EIN_134410	EINV_460:224822-226612	Troph	Cyst_24h	199.495	6.05986	-5.04092	3.82311	0.000131777	0.00109653
EIN_134630	EINV_460:277668-278931	Troph	Cyst_24h	26.0516	0.358925	-6.18154	3.59843	0.000320138	0.00230649
EIN_135040	EINV_460:355208-356363	Troph	Cyst_24h	0.519062	120.083	7.85391	-4.6286	3.68e-06	5.46e-05
EIN_135210	EINV_460:379721-383123	Troph	Cyst_24h	0.0439328	25.754	9.19528	-4.89977	9.59e-07	1.77e-05
EIN_135370	EINV_460:456600-457584	Troph	Cyst_24h	381.858	13.165	-4.85826	3.32637	0.000879838	0.00532829
EIN_135450	EINV_460:469954-470515	Troph	Cyst_24h	1.5457	77.3395	5.64487	-3.38842	0.000702958	0.0044273
EIN_135470	EINV_460:473105-478320	Troph	Cyst_24h	0.136617	20.9535	7.26091	-4.69993	2.6e-06	4.1e-05
EIN_135710	EINV_460:520825-521479	Troph	Cyst_24h	1.095	213.393	7.60643	-4.96137	7e-07	1.36e-05
EIN_135760	EINV_460:529927-531788	Troph	Cyst_24h	42.4312	0.0249371	-10.7326	4.50054	6.78e-06	9.14e-05
EIN_135800	EINV_460:535761-539039	Troph	Cyst_24h	0.200216	57.3609	8.16237	-4.61976	3.84e-06	5.66e-05
EIN_135810	EINV_460:539197-541241	Troph	Cyst_24h	0.443484	25.2091	5.82892	-3.29632	0.000979612	0.00581592
EIN_135850	EINV_460:548700-549943	Troph	Cyst_24h	1.08061	64.1736	5.89206	-3.86857	0.000109475	0.000938913
EIN_135990	EINV_460:580235-581291	Troph	Cyst_24h	1.03883	141.204	7.08667	-4.7022	2.57e-06	4.06e-05
EIN_136060	EINV_460:595600-596908	Troph	Cyst_24h	0.445575	25.2356	5.82365	-3.16142	0.00157003	0.00856461
EIN_136090	EINV_460:605227-606334	Troph	Cyst_24h	442.88	9.35323	-5.56531	4.1407	3.46e-05	0.000358931
EIN_136180	EINV_460:627946-629764	Troph	Cyst_24h	0.30613	73.3465	7.90444	-4.04265	5.28e-05	0.000512195
EIN_136380	EINV_460:670716-673017	Troph	Cyst_24h	0.679049	33.3408	5.61763	-3.68709	0.000226835	0.00172964
EIN_136480	EINV_460:697006-698329	Troph	Cyst_24h	8.82434	0.0910009	-6.59946	3.37914	0.000727119	0.00455409
EIN_136520	EINV_460:703608-704604	Troph	Cyst_24h	9.58184	244.846	4.67543	-3.20613	0.00134532	0.0075434
EIN_136650	EINV_460:734783-735620	Troph	Cyst_24h	4.5666	2089.39	8.83775	-5.79556	6.81e-09	2.74e-07
EIN_136710	EINV_460:743454-745123	Troph	Cyst_24h	154.321	0.337897	-8.83514	5.3014	1.15e-07	2.98e-06
EIN_136750	EINV_460:751471-753340	Troph	Cyst_24h	38.6116	1296.83	5.06982	-3.48561	0.00049101	0.00329372
EIN_136760	EINV_460:753854-754844	Troph	Cyst_24h	0.625497	1071.53	10.7424	-6.26033	3.84e-10	2.43e-08
EIN_136830	EINV_460:768993-772011	Troph	Cyst_24h	0.174956	11.1974	6.00003	-3.57879	0.000345193	0.00245625
EIN_136900	EINV_460:783927-784497	Troph	Cyst_24h	3.67939	375.013	6.67133	-4.53855	5.66e-06	7.84e-05
EIN_136980	EINV_460:793389-796545	Troph	Cyst_24h	9.85244	0.1321	-6.22078	3.62665	0.000287123	0.00210366
EIN_137240	EINV_460:833420-834600	Troph	Cyst_24h	0.170687	49.1146	8.16866	-4.22504	2.39e-05	0.00026296
EIN_137370	EINV_460:853078-853531	Troph	Cyst_24h	243.583	5.64216	-5.43202	3.19435	0.00140147	0.00780034
EIN_137440	EINV_460:868403-869820	Troph	Cyst_24h	1.84869	391.294	7.72561	-4.80095	1.58e-06	2.7e-05
EIN_137600	EINV_460:896593-897085	Troph	Cyst_24h	94.1529	1.31475	-6.16214	3.42267	0.000620094	0.00399464
EIN_137620	EINV_460:898171-899365	Troph	Cyst_24h	2.12757	10386.5	12.2532	-6.74409	1.54e-11	1.59e-09
EIN_137770	EINV_460:922020-922878	Troph	Cyst_24h	1.35261	141.926	6.71325	-3.98307	6.8e-05	0.000632247
EIN_141110	EINV_475:141153-142027	Troph	Cyst_24h	0.45437	244.445	9.07143	-5.94495	2.77e-09	1.3e-07
EIN_146360	EINV_495:64866-65745	Troph	Cyst_24h	0.406013	41.774	6.68493	-3.63213	0.000281093	0.00206738
EIN_146370	EINV_495:67364-68189	Troph	Cyst_24h	2.22338	179.076	6.33168	-3.49389	0.000476032	0.00321038
EIN_146410	EINV_495:74680-75283	Troph	Cyst_24h	0.637532	1305.59	10.9999	-6.84938	7.42e-12	8.61e-10
EIN_146430	EINV_495:78040-78382	Troph	Cyst_24h	72.4039	3830.13	5.72518	-3.19012	0.00142213	0.00789433
EIN_146440	EINV_495:78938-79971	Troph	Cyst_24h	0.354496	1737.73	12.2591	-6.56596	5.17e-11	4.48e-09
EIN_146590	EINV_495:128216-128591	Troph	Cyst_24h	40.0084	3510.41	6.45519	-3.50403	0.000458281	0.00311124
EIN_146620	EINV_495:131273-132375	Troph	Cyst_24h	7.05364	1222.11	7.43678	-4.66617	3.07e-06	4.7e-05
EIN_146640	EINV_495:133892-134613	Troph	Cyst_24h	19.8659	5614.22	8.14264	-4.37174	1.23e-05	0.000150879
EIN_146670	EINV_495:138856-142625	Troph	Cyst_24h	0.339804	85.731	7.97897	-5.41532	6.12e-08	1.75e-06
EIN_146690	EINV_495:144325-146179	Troph	Cyst_24h	0.298266	382.741	10.3256	-6.0342	1.6e-09	8.09e-08
EIN_146710	EINV_495:150114-150498	Troph	Cyst_24h	4.23588	271.394	6.00158	-3.8257	0.000130401	0.00108693
EIN_146790	EINV_495:172171-173971	Troph	Cyst_24h	0.0879889	11.9527	7.0858	-3.50294	0.000460153	0.00312152
EIN_146810	EINV_495:179404-179851	Troph	Cyst_24h	0.574855	153.239	8.05836	-4.18524	2.85e-05	0.000304845
EIN_146870	EINV_495:192497-193721	Troph	Cyst_24h	1.96519	2817.01	10.4853	-5.23488	1.65e-07	4.04e-06
EIN_146890	EINV_495:198238-200569	Troph	Cyst_24h	0.357349	73.1068	7.67653	-4.17976	2.92e-05	0.000311099
EIN_146940	EINV_495:207614-209693	Troph	Cyst_24h	0.373542	528.39	10.4661	-5.81709	5.99e-09	2.46e-07
EIN_146950	EINV_495:210762-214817	Troph	Cyst_24h	0.575877	84.8981	7.20383	-4.23697	2.27e-05	0.00025138
EIN_147090	EINV_495:257943-258564	Troph	Cyst_24h	2.11857	207.881	6.61652	-3.99154	6.56e-05	0.000613868
EIN_147160	EINV_495:272500-276253	Troph	Cyst_24h	0.0395897	24.9358	9.29888	-4.65851	3.19e-06	4.85e-05
EIN_147200	EINV_495:283893-284499	Troph	Cyst_24h	2.00006	1358.53	9.40779	-5.26538	1.4e-07	3.52e-06
EIN_147270	EINV_495:299911-300547	Troph	Cyst_24h	1.13626	93.02	6.35518	-3.45099	0.00055854	0.00366607
EIN_147310	EINV_495:310332-311691	Troph	Cyst_24h	0.12154	62.9419	9.01644	-4.47826	7.53e-06	9.95e-05
EIN_147320	EINV_495:312587-313346	Troph	Cyst_24h	81.3715	5319.89	6.03073	-3.76122	0.000169084	0.00135307
EIN_147370	EINV_495:324448-325777	Troph	Cyst_24h	0.124777	81.2803	9.34741	-4.79891	1.6e-06	2.73e-05
EIN_147380	EINV_495:325885-327496	Troph	Cyst_24h	0.0997955	23.0712	7.8529	-4.05666	4.98e-05	0.000486955
EIN_147440	EINV_495:339075-340297	Troph	Cyst_24h	32.6084	0.534227	-5.93165	3.42079	0.000624395	0.00401674
EIN_147650	EINV_495:379140-379734	Troph	Cyst_24h	463.2	0.972229	-8.89612	5.40166	6.6e-08	1.87e-06
EIN_147670	EINV_495:381726-383118	Troph	Cyst_24h	0.118169	106.547	9.81643	-5.28913	1.23e-07	3.15e-06
EIN_147680	EINV_495:383438-387249	Troph	Cyst_24h	0.0410104	26.66	9.34447	-4.99353	5.93e-07	1.19e-05
EIN_147790	EINV_495:408624-409626	Troph	Cyst_24h	0.17581	83.4514	8.89077	-4.70841	2.5e-06	3.97e-05
EIN_147810	EINV_495:413163-418321	Troph	Cyst_24h	0.27979	15.7334	5.81335	-3.4426	0.000576144	0.00376056
EIN_148050	EINV_495:464555-465101	Troph	Cyst_24h	4.4811	225.08	5.65044	-3.66993	0.000242615	0.00182867
EIN_148160	EINV_495:483812-485410	Troph	Cyst_24h	0.362861	26.8643	6.21013	-3.79543	0.000147388	0.00120411
EIN_148310	EINV_495:520794-521481	Troph	Cyst_24h	1.14374	273.409	7.90116	-5.21426	1.85e-07	4.44e-06
EIN_148320	EINV_495:521613-522006	Troph	Cyst_24h	73.122	1.55817	-5.55238	3.13141	0.0017397	0.00931068
EIN_148330	EINV_495:522097-524281	Troph	Cyst_24h	34.1145	0.77036	-5.46871	3.35846	0.000783794	0.00484548
EIN_148340	EINV_495:524466-525549	Troph	Cyst_24h	2.2604	101.593	5.49008	-3.63422	0.00027882	0.00205282
EIN_148350	EINV_495:527863-528364	Troph	Cyst_24h	1.85637	203.126	6.77374	-3.90668	9.36e-05	0.000824322
EIN_148390	EINV_495:534469-540124	Troph	Cyst_24h	0.050376	37.2359	9.52974	-6.30066	2.96e-10	1.95e-08
EIN_148500	EINV_495:559001-560039	Troph	Cyst_24h	1.36714	445.376	8.34772	-4.97659	6.47e-07	1.28e-05
EIN_148650	EINV_495:585738-586788	Troph	Cyst_24h	1.77004	156.71	6.46817	-3.94023	8.14e-05	0.000735086
EIN_148720	EINV_495:598002-599532	Troph	Cyst_24h	14.4184	0.0768111	-7.55238	4.04275	5.28e-05	0.000512108
EIN_148880	EINV_495:634970-635354	Troph	Cyst_24h	187.188	2.09488	-6.48148	3.68783	0.000226178	0.00172555
EIN_148990	EINV_495:663105-663645	Troph	Cyst_24h	28.7243	945.633	5.04094	-3.35761	0.000786195	0.00485841
EIN_149020	EINV_495:669283-672370	Troph	Cyst_24h	0.390333	37.7904	6.59717	-4.34467	1.39e-05	0.000167532
EIN_149060	EINV_495:676626-677862	Troph	Cyst_24h	0.265768	203.296	9.5792	-6.33858	2.32e-10	1.61e-08
EIN_149110	EINV_495:691920-693051	Troph	Cyst_24h	472.585	1.07769	-8.77648	5.81214	6.17e-09	2.53e-07
EIN_149160	EINV_495:698477-700067	Troph	Cyst_24h	13.9643	0.198402	-6.13717	3.3824	0.000718559	0.00450874
EIN_149220	EINV_495:710168-711935	Troph	Cyst_24h	10.9065	444.811	5.34994	-3.48445	0.000493148	0.00330566
EIN_149310	EINV_495:745881-746238	Troph	Cyst_24h	3.76182	1288.18	8.41968	-5.04745	4.48e-07	9.38e-06
EIN_151640	EINV_504:115492-118048	Troph	Cyst_24h	6.80009	226.302	5.05655	-3.55108	0.00038365	0.00268452
EIN_151650	EINV_504:119107-120160	Troph	Cyst_24h	0.322951	117.992	8.51316	-5.50491	3.69e-08	1.14e-06
EIN_151670	EINV_504:134276-134873	Troph	Cyst_24h	1.40466	282.763	7.65323	-4.91194	9.02e-07	1.68e-05
EIN_156320	EINV_524:15406-16879	Troph	Cyst_24h	0.835855	1822.59	11.0904	-6.62891	3.38e-11	3.08e-09
EIN_156330	EINV_524:17016-18255	Troph	Cyst_24h	0.161843	31.2012	7.59086	-3.86532	0.000110943	0.00094907
EIN_156380	EINV_524:25368-27897	Troph	Cyst_24h	46.0143	0.118325	-8.60318	4.88729	1.02e-06	1.86e-05
EIN_156540	EINV_524:39931-40666	Troph	Cyst_24h	0.26396	103.044	8.60873	-4.50557	6.62e-06	8.97e-05
EIN_156550	EINV_524:41320-42751	Troph	Cyst_24h	0.114417	287.421	11.2946	-5.94027	2.85e-09	1.33e-07
EIN_156700	EINV_524:65969-68336	Troph	Cyst_24h	15.4561	473.462	4.937	-3.12155	0.001799	0.00957553
EIN_156740	EINV_524:74431-76423	Troph	Cyst_24h	85.9997	2046.23	4.5725	-3.6242	0.000289855	0.00212071
EIN_156750	EINV_524:76675-77213	Troph	Cyst_24h	6.8331	634.164	6.53617	-4.39493	1.11e-05	0.00013772
EIN_156790	EINV_524:88195-90397	Troph	Cyst_24h	0.137371	16.6213	6.91881	-3.79849	0.000145582	0.00119159
EIN_156840	EINV_524:96349-97729	Troph	Cyst_24h	78.2195	2958.58	5.24123	-3.97752	6.96e-05	0.000644678
EIN_156940	EINV_524:120911-121562	Troph	Cyst_24h	39.0899	0.0881526	-8.79258	3.51368	0.000441939	0.00302013
EIN_156980	EINV_524:131867-133038	Troph	Cyst_24h	3.11312	157.208	5.65817	-3.84928	0.000118464	0.00100276
EIN_157030	EINV_524:142663-143362	Troph	Cyst_24h	1.55014	114.343	6.20483	-3.98267	6.81e-05	0.000633056
EIN_157090	EINV_524:158295-159010	Troph	Cyst_24h	1.04914	76.3986	6.18627	-3.77561	0.000159618	0.00128828
EIN_157330	EINV_524:209205-210446	Troph	Cyst_24h	0.148037	185.237	10.2892	-5.58205	2.38e-08	7.91e-07
EIN_160240	EINV_535:38223-39327	Troph	Cyst_24h	0.155919	598.41	11.9061	-6.1306	8.75e-10	4.87e-08
EIN_160330	EINV_535:56764-57256	Troph	Cyst_24h	0.485506	95.0629	7.61325	-3.90767	9.32e-05	0.000821649
EIN_160420	EINV_535:75519-76941	Troph	Cyst_24h	8.80629	516.428	5.87389	-4.17201	3.02e-05	0.000319955
EIN_160590	EINV_535:128892-130847	Troph	Cyst_24h	0.518967	202.051	8.60486	-5.2462	1.55e-07	3.83e-06
EIN_160600	EINV_535:131030-133258	Troph	Cyst_24h	2.42354	204.644	6.39985	-4.1361	3.53e-05	0.000365032
EIN_160670	EINV_535:144966-147873	Troph	Cyst_24h	0.0519737	7.94651	7.2564	-3.43787	0.000586312	0.0038155
EIN_160860	EINV_535:195645-196182	Troph	Cyst_24h	1.09481	246.073	7.81227	-5.01236	5.38e-07	1.09e-05
EIN_160940	EINV_535:216759-217095	Troph	Cyst_24h	180.905	2.82381	-6.00144	3.19563	0.00139524	0.00777169
EIN_161030	EINV_535:240866-241646	Troph	Cyst_24h	0.243392	403.494	10.695	-5.39711	6.77e-08	1.91e-06
EIN_161100	EINV_535:265448-268286	Troph	Cyst_24h	0.144214	7.70337	5.7392	-3.6551	0.000257078	0.00191779
EIN_161170	EINV_535:294947-297233	Troph	Cyst_24h	10.085	839.997	6.3801	-4.75777	1.96e-06	3.24e-05
EIN_161210	EINV_535:303005-303773	Troph	Cyst_24h	0.527695	770.953	10.5127	-7.02835	2.09e-12	2.93e-10
EIN_161240	EINV_535:308180-309934	Troph	Cyst_24h	0.537287	189.247	8.46036	-5.73195	9.93e-09	3.78e-07
EIN_161260	EINV_535:315502-317017	Troph	Cyst_24h	31.4453	1162.28	5.20797	-3.28137	0.00103304	0.00608297
EIN_161280	EINV_535:318540-319389	Troph	Cyst_24h	2.91871	246.72	6.4014	-3.40858	0.000653011	0.00416382
EIN_161360	EINV_535:333099-334515	Troph	Cyst_24h	0.226347	288.513	10.3159	-6.27936	3.4e-10	2.19e-08
EIN_161390	EINV_535:337679-342273	Troph	Cyst_24h	0.456508	51.4195	6.81553	-4.19871	2.68e-05	0.000289945
EIN_161540	EINV_535:368094-369335	Troph	Cyst_24h	18.8425	549.103	4.86502	-3.53205	0.000412355	0.00285084
EIN_161550	EINV_535:369621-370764	Troph	Cyst_24h	0.589212	125.312	7.73252	-4.77212	1.82e-06	3.05e-05
EIN_165210	EINV_552:32616-34482	Troph	Cyst_24h	0.303126	74.8053	7.94708	-4.41111	1.03e-05	0.000129573
EIN_165860	EINV_553:112015-112516	Troph	Cyst_24h	195.216	10015.1	5.68096	-3.75616	0.00017254	0.00137624
EIN_166100	EINV_553:187401-187989	Troph	Cyst_24h	12.3267	407.516	5.047	-3.1574	0.00159185	0.00865929
EIN_166130	EINV_553:193427-194138	Troph	Cyst_24h	78.5582	0.748539	-6.71354	3.73751	0.000185854	0.00146392
EIN_166220	EINV_553:221472-223540	Troph	Cyst_24h	44.9132	1471.74	5.03424	-3.59722	0.000321642	0.00231552
EIN_166430	EINV_553:269104-272401	Troph	Cyst_24h	9.6954	3870.43	8.64098	-4.75275	2.01e-06	3.31e-05
EIN_166550	EINV_553:300736-301711	Troph	Cyst_24h	37.7908	1699.74	5.49114	-3.44716	0.000566511	0.00370955
EIN_166560	EINV_553:301832-309077	Troph	Cyst_24h	23.2932	2087.41	6.48566	-3.96641	7.3e-05	0.000670581
EIN_166570	EINV_553:309842-310448	Troph	Cyst_24h	2.00006	6558.21	11.679	-6.34506	2.22e-10	1.55e-08
EIN_166720	EINV_553:358522-361444	Troph	Cyst_24h	0.0516871	7.79569	7.23673	-3.67695	0.00023604	0.00178872
EIN_167690	EINV_562:2424-3573	Troph	Cyst_24h	1.29569	710.788	9.09955	-5.58089	2.39e-08	7.95e-07
EIN_167740	EINV_562:9442-9769	Troph	Cyst_24h	490.554	6.98132	-6.13477	4.00344	6.24e-05	0.000588509
EIN_167920	EINV_562:23428-24424	Troph	Cyst_24h	0.698364	107.516	7.26636	-4.70011	2.6e-06	4.1e-05
EIN_167950	EINV_562:28359-29856	Troph	Cyst_24h	4.84663	567.083	6.87043	-4.27269	1.93e-05	0.000220032
EIN_167960	EINV_562:30033-31152	Troph	Cyst_24h	126.362	1.21893	-6.6958	3.80212	0.000143462	0.00117712
EIN_167970	EINV_562:31279-32932	Troph	Cyst_24h	0.0969059	87.088	9.81167	-5.03957	4.67e-07	9.7e-06
EIN_168050	EINV_562:54459-56508	Troph	Cyst_24h	0.445795	50.0394	6.81054	-3.99086	6.58e-05	0.000615369
EIN_168210	EINV_562:83228-84704	Troph	Cyst_24h	103.847	2.09226	-5.63326	3.77102	0.000162584	0.00130906
EIN_168310	EINV_562:107022-109170	Troph	Cyst_24h	0.899023	804.55	9.80561	-6.00462	1.92e-09	9.45e-08
EIN_168320	EINV_562:110215-111680	Troph	Cyst_24h	0.802481	768.735	9.9038	-6.13804	8.35e-10	4.67e-08
EIN_168380	EINV_562:121762-122200	Troph	Cyst_24h	0.596822	77.4451	7.01973	-3.23568	0.00121353	0.00693645
EIN_168410	EINV_562:126019-128872	Troph	Cyst_24h	0.141527	302.356	11.061	-6.49748	8.17e-11	6.54e-09
EIN_168430	EINV_562:130506-133746	Troph	Cyst_24h	14.8078	419.026	4.82261	-3.14447	0.00166386	0.00898193
EIN_168560	EINV_562:155524-160405	Troph	Cyst_24h	0.183469	8.2521	5.49115	-3.50417	0.000458039	0.00311
EIN_168630	EINV_562:172827-173148	Troph	Cyst_24h	177.765	6255.46	5.13707	-3.33975	0.000838542	0.00512443
EIN_168640	EINV_562:173489-173737	Troph	Cyst_24h	2.39334	1233.64	9.00968	-4.7831	1.73e-06	2.91e-05
EIN_168650	EINV_562:174400-175033	Troph	Cyst_24h	110.823	0.884157	-6.96974	4.10919	3.97e-05	0.000402366
EIN_168840	EINV_562:204470-205484	Troph	Cyst_24h	0.384574	873.712	11.1497	-6.45744	1.06e-10	8.25e-09
EIN_168900	EINV_562:220964-222215	Troph	Cyst_24h	1.07439	224.158	7.70485	-4.70769	2.51e-06	3.98e-05
EIN_168940	EINV_562:229136-230141	Troph	Cyst_24h	2005.43	108.303	-4.21077	3.77513	0.000159925	0.00129023
EIN_172120	EINV_589:15713-17626	Troph	Cyst_24h	462.425	16.5787	-4.80182	3.83974	0.000123166	0.00103592
EIN_172940	EINV_591:73047-73425	Troph	Cyst_24h	5.04459	423.847	6.39266	-3.92024	8.85e-05	0.000786829
EIN_176670	EINV_611:54853-55966	Troph	Cyst_24h	40.6027	0.126587	-8.3253	4.5753	4.76e-06	6.79e-05
EIN_176700	EINV_611:65169-66105	Troph	Cyst_24h	196.394	0.312778	-9.2944	6.34145	2.28e-10	1.58e-08
EIN_181160	EINV_635:49486-50551	Troph	Cyst_24h	10.403	0.236443	-5.45936	3.16447	0.00155367	0.00848921
EIN_181220	EINV_635:61621-65038	Troph	Cyst_24h	0.20432	14.4034	6.13944	-3.84091	0.00012258	0.00103203
EIN_181360	EINV_635:99697-100681	Troph	Cyst_24h	0.17986	36.795	7.67649	-3.62725	0.000286459	0.00209946
EIN_181530	EINV_635:137075-138509	Troph	Cyst_24h	0.114139	190.324	10.7035	-5.83436	5.4e-09	2.27e-07
EIN_182210	EINV_640:20734-21813	Troph	Cyst_24h	0.637948	159.418	7.96516	-4.31897	1.57e-05	0.000184865
EIN_182360	EINV_640:31802-34022	Troph	Cyst_24h	6.60979	134.464	4.34647	-3.19761	0.00138573	0.00772777
EIN_182570	EINV_640:65802-66528	Troph	Cyst_24h	0.837133	67.6308	6.33608	-3.34316	0.000828289	0.00507144
EIN_183730	EINV_643:31238-32205	Troph	Cyst_24h	7.41289	4909.01	9.37118	-5.4799	4.26e-08	1.29e-06
EIN_183870	EINV_643:57350-57758	Troph	Cyst_24h	0.683802	60.0964	6.45756	-3.25358	0.00113962	0.00659023
EIN_183880	EINV_643:58195-59137	Troph	Cyst_24h	127.01	3593.24	4.82226	-3.16133	0.0015705	0.00856656
EIN_183890	EINV_643:59722-60742	Troph	Cyst_24h	58.5066	0.496337	-6.88113	3.97553	7.02e-05	0.00064924
EIN_184620	EINV_646:39025-40357	Troph	Cyst_24h	0.334181	26.4201	6.30486	-3.70943	0.000207729	0.00160666
EIN_184720	EINV_646:56136-57076	Troph	Cyst_24h	7.63451	625.578	6.35651	-3.28078	0.00103522	0.00609329
EIN_184780	EINV_646:70323-71128	Troph	Cyst_24h	22.4539	2441.73	6.7648	-4.19671	2.71e-05	0.000292015
EIN_184820	EINV_646:76655-78533	Troph	Cyst_24h	2.20168	167.324	6.2479	-3.25983	0.00111478	0.00647569
EIN_184850	EINV_646:82461-83472	Troph	Cyst_24h	709.171	26.2239	-4.75718	3.64197	0.00027056	0.00200154
EIN_184900	EINV_646:95441-96641	Troph	Cyst_24h	3.91296	133.182	5.08899	-3.46238	0.00053543	0.00353924
EIN_185590	EINV_651:15227-16975	Troph	Cyst_24h	1.1545	78.0016	6.07817	-4.10282	4.08e-05	0.000412171
EIN_185860	EINV_651:28942-30367	Troph	Cyst_24h	101.366	3.8978	-4.70076	3.32842	0.000873414	0.00529581
EIN_185980	EINV_651:57485-58055	Troph	Cyst_24h	0.848577	628.344	9.53229	-5.25371	1.49e-07	3.7e-06
EIN_186040	EINV_651:68058-70188	Troph	Cyst_24h	1.50328	147.688	6.6183	-4.58957	4.44e-06	6.4e-05
EIN_186180	EINV_651:97588-98864	Troph	Cyst_24h	0.150897	20.1856	7.06362	-3.61104	0.000304976	0.00221299
EIN_186190	EINV_651:99001-101065	Troph	Cyst_24h	107.968	0.248412	-8.76366	4.89229	9.97e-07	1.83e-05
EIN_186250	EINV_651:108498-110777	Troph	Cyst_24h	0.0762476	29.2417	8.58312	-4.51522	6.33e-06	8.63e-05
EIN_186340	EINV_651:128774-130400	Troph	Cyst_24h	33.8643	0.21937	-7.27025	4.35463	1.33e-05	0.000161175
EIN_186580	EINV_651:184954-185608	Troph	Cyst_24h	1.09096	537.076	8.94338	-5.42338	5.85e-08	1.69e-06
EIN_186610	EINV_651:195335-196478	Troph	Cyst_24h	4.90571	243.52	5.63343	-3.20126	0.00136827	0.00764971
EIN_186760	EINV_651:214297-214822	Troph	Cyst_24h	13.2071	733.994	5.79638	-3.19785	0.00138457	0.00772248
EIN_186850	EINV_651:230627-232673	Troph	Cyst_24h	38.7417	2880.3	6.21619	-3.90515	9.42e-05	0.000828725
EIN_186910	EINV_651:244268-244715	Troph	Cyst_24h	1.12333	412.832	8.52164	-5.51161	3.56e-08	1.11e-06
EIN_186970	EINV_651:252456-253362	Troph	Cyst_24h	0.86518	138.313	7.32072	-4.29348	1.76e-05	0.000203614
EIN_187000	EINV_651:258421-259813	Troph	Cyst_24h	0.539577	33.874	5.97221	-3.47185	0.000516884	0.00343675
EIN_187010	EINV_651:259974-261099	Troph	Cyst_24h	0.600708	492.283	9.67861	-5.79694	6.75e-09	2.72e-07
EIN_187640	EINV_652:146901-148450	Troph	Cyst_24h	79.901	0.212164	-8.55689	4.88854	1.02e-06	1.85e-05
EIN_189380	EINV_659:16105-19363	Troph	Cyst_24h	1.39512	157.76	6.8212	-4.23953	2.24e-05	0.00024906
EIN_192020	EINV_674:153260-154048	Troph	Cyst_24h	11.1192	454.677	5.35372	-3.19785	0.00138458	0.00772248
EIN_192080	EINV_674:166704-167058	Troph	Cyst_24h	782.318	2.00998	-8.60443	5.53291	3.15e-08	1e-06
EIN_192220	EINV_674:202952-203953	Troph	Cyst_24h	2.18087	420.448	7.59088	-4.77717	1.78e-06	2.98e-05
EIN_192240	EINV_674:206337-207055	Troph	Cyst_24h	1.11315	696.289	9.28889	-5.52617	3.27e-08	1.04e-06
EIN_192270	EINV_674:212368-214147	Troph	Cyst_24h	0.195427	119.079	9.25108	-5.99281	2.06e-09	1e-07
EIN_192410	EINV_674:254360-255692	Troph	Cyst_24h	6.36871	217.308	5.09259	-3.51982	0.000431834	0.00296295
EIN_192420	EINV_674:256050-257670	Troph	Cyst_24h	1.01523	153.19	7.23738	-4.31038	1.63e-05	0.000191044
EIN_192450	EINV_674:260834-261407	Troph	Cyst_24h	2.39303	99.4391	5.37691	-3.38216	0.000719179	0.00451191
EIN_192570	EINV_674:301326-303776	Troph	Cyst_24h	0.662938	44.3733	6.06468	-4.03448	5.47e-05	0.000526908
EIN_192620	EINV_674:310259-312959	Troph	Cyst_24h	1.41141	121.206	6.42418	-3.34018	0.000837251	0.00511914
EIN_192710	EINV_674:340297-341653	Troph	Cyst_24h	189.055	6.05387	-4.9648	3.40912	0.000651737	0.00415688
EIN_192820	EINV_674:371202-372345	Troph	Cyst_24h	0.523744	56.2857	6.74776	-4.12753	3.67e-05	0.000376806
EIN_192910	EINV_674:394859-397069	Troph	Cyst_24h	3.82765	148.563	5.27847	-3.11151	0.00186134	0.00985125
EIN_193060	EINV_674:450803-452135	Troph	Cyst_24h	0.24318	18.0977	6.21764	-3.72132	0.000198183	0.00154377
EIN_193120	EINV_674:468017-469919	Troph	Cyst_24h	0.343352	68.3028	7.63611	-4.48811	7.19e-06	9.58e-05
EIN_193160	EINV_674:476538-478272	Troph	Cyst_24h	0.578945	99.6503	7.4273	-4.74907	2.04e-06	3.36e-05
EIN_193200	EINV_674:488615-491015	Troph	Cyst_24h	0.224158	50.7117	7.82166	-4.92651	8.37e-07	1.58e-05
EIN_193910	EINV_675:42349-44221	Troph	Cyst_24h	0.0841943	30.5727	8.50431	-4.46565	7.98e-06	0.000104609
EIN_194800	EINV_679:33414-33930	Troph	Cyst_24h	5.57939	160.918	4.85007	-3.16064	0.00157424	0.00857983
EIN_196120	EINV_685:70617-71957	Troph	Cyst_24h	0.2431	52.9214	7.76616	-4.02311	5.74e-05	0.000548894
EIN_196230	EINV_685:93651-95349	Troph	Cyst_24h	1.07879	597.076	9.11236	-4.749	2.04e-06	3.36e-05
EIN_196250	EINV_685:100661-101859	Troph	Cyst_24h	0.457173	644.774	10.4618	-6.46342	1.02e-10	8e-09
EIN_196330	EINV_685:119102-123371	Troph	Cyst_24h	0.357966	59.1526	7.36848	-4.06229	4.86e-05	0.000477209
EIN_196340	EINV_685:124283-125276	Troph	Cyst_24h	0.962183	70.9286	6.20391	-3.26502	0.00109455	0.00637822
EIN_196420	EINV_685:142267-143113	Troph	Cyst_24h	22.5448	3951.58	7.45349	-4.35475	1.33e-05	0.000161112
EIN_199920	EINV_706:108984-109617	Troph	Cyst_24h	1.78778	136.368	6.25319	-3.62223	0.000292072	0.00213395
EIN_200010	EINV_706:133076-137595	Troph	Cyst_24h	0.242383	55.5736	7.84097	-4.13097	3.61e-05	0.000371897
EIN_200030	EINV_706:142877-143300	Troph	Cyst_24h	232.801	10850.8	5.54256	-3.72522	0.000195142	0.00152424
EIN_200140	EINV_706:172029-174491	Troph	Cyst_24h	1732.03	122.138	-3.82587	3.64273	0.000269764	0.00199706
EIN_200220	EINV_706:213917-215119	Troph	Cyst_24h	0.546472	295.417	9.07839	-6.17016	6.82e-10	3.94e-08
EIN_200230	EINV_706:215400-216378	Troph	Cyst_24h	0.635176	1351.19	11.0548	-6.34902	2.17e-10	1.52e-08
EIN_200250	EINV_706:219070-220189	Troph	Cyst_24h	1.09731	48.7118	5.47223	-3.49517	0.00047376	0.00319849
EIN_200280	EINV_706:227043-230244	Troph	Cyst_24h	7.28815	302.297	5.37427	-3.31112	0.000929245	0.00557333
EIN_200450	EINV_706:288346-289885	Troph	Cyst_24h	0.236641	657.919	11.441	-6.66829	2.59e-11	2.47e-09
EIN_202710	EINV_720:27157-27796	Troph	Cyst_24h	3.79285	2209.04	9.18592	-5.6396	1.7e-08	5.98e-07
EIN_202740	EINV_720:30717-31341	Troph	Cyst_24h	164.503	24314.5	7.20756	-4.10276	4.08e-05	0.000412251
EIN_202770	EINV_720:36669-38157	Troph	Cyst_24h	0.109344	78.8197	9.49354	-4.86165	1.16e-06	2.08e-05
EIN_202810	EINV_720:43898-44213	Troph	Cyst_24h	235.36	6370.05	4.75836	-3.15538	0.00160287	0.00870805
EIN_202820	EINV_720:44600-45044	Troph	Cyst_24h	9.09556	8513.3	9.87034	-5.7592	8.45e-09	3.3e-07
EIN_202910	EINV_720:62179-63814	Troph	Cyst_24h	1280.55	112.914	-3.50346	3.29719	0.000976572	0.00580335
EIN_202940	EINV_720:67177-72415	Troph	Cyst_24h	0.931301	26.6903	4.84092	-3.2372	0.00120708	0.00690764
EIN_202960	EINV_720:75152-76663	Troph	Cyst_24h	3.42224	273.534	6.32063	-4.40018	1.08e-05	0.000135031
EIN_203310	EINV_721:20855-22672	Troph	Cyst_24h	1.36377	131.99	6.59668	-3.9295	8.51e-05	0.000762823
EIN_203330	EINV_721:23611-24633	Troph	Cyst_24h	36.8619	2962.38	6.32848	-3.88965	0.000100388	0.00087372
EIN_203530	EINV_721:64510-65083	Troph	Cyst_24h	46.2389	0.818647	-5.81972	3.39368	0.000689593	0.00435728
EIN_205500	EINV_735:11854-12361	Troph	Cyst_24h	1.41867	245.771	7.43663	-4.65591	3.23e-06	4.9e-05
EIN_209610	EINV_751:73028-73400	Troph	Cyst_24h	0.827612	485.475	9.19622	-4.54441	5.51e-06	7.66e-05
EIN_210460	EINV_766:49977-50564	Troph	Cyst_24h	2.15632	93.31	5.43539	-3.24365	0.00118009	0.00678156
EIN_212360	EINV_780:23884-25072	Troph	Cyst_24h	0.197922	153.836	9.60225	-5.67306	1.4e-08	5.05e-07
EIN_212440	EINV_780:39888-41736	Troph	Cyst_24h	45.962	0.0284341	-10.6586	4.4642	8.04e-06	0.000105234
EIN_212810	EINV_780:128550-130437	Troph	Cyst_24h	0.217412	241.561	10.1177	-6.1343	8.55e-10	4.78e-08
EIN_218430	EINV_806:16388-19874	Troph	Cyst_24h	1908.85	140.82	-3.76077	3.70196	0.000213943	0.00164717
EIN_218500	EINV_806:35162-35792	Troph	Cyst_24h	18.1532	1639.78	6.49713	-4.1145	3.88e-05	0.000395075
EIN_218520	EINV_806:40165-41707	Troph	Cyst_24h	0.57459	29.1051	5.66259	-3.56553	0.000363124	0.00256351
EIN_218540	EINV_806:44262-50745	Troph	Cyst_24h	0.022381	10.1672	8.82743	-4.66864	3.03e-06	4.66e-05
EIN_218620	EINV_806:72908-73760	Troph	Cyst_24h	19.9312	2965.33	7.21702	-4.38458	1.16e-05	0.000143323
EIN_218640	EINV_806:76039-77155	Troph	Cyst_24h	0.300679	251.662	9.70905	-5.76966	7.94e-09	3.12e-07
EIN_218650	EINV_806:77412-78555	Troph	Cyst_24h	4.78852	310.382	6.01832	-4.18326	2.87e-05	0.000307087
EIN_218680	EINV_806:81217-82579	Troph	Cyst_24h	68.8114	0.32828	-7.71158	4.74353	2.1e-06	3.44e-05
EIN_218700	EINV_806:85537-87924	Troph	Cyst_24h	45.0452	0.390104	-6.85137	4.59968	4.23e-06	6.14e-05
EIN_218710	EINV_806:88271-90836	Troph	Cyst_24h	1.7476	81.5423	5.5441	-3.40777	0.000654966	0.00417408
EIN_218810	EINV_806:116527-117406	Troph	Cyst_24h	20.6964	0.150725	-7.10132	3.65186	0.00026035	0.00193907
EIN_218830	EINV_806:118493-119600	Troph	Cyst_24h	0.282298	106.421	8.55834	-5.09701	3.45e-07	7.55e-06
EIN_219140	EINV_806:190414-192250	Troph	Cyst_24h	0.387659	16.57	5.41764	-3.29775	0.000974618	0.00579392
EIN_219430	EINV_806:287808-291060	Troph	Cyst_24h	0.161531	55.6031	8.42721	-5.37616	7.61e-08	2.11e-06
EIN_219440	EINV_806:291683-295523	Troph	Cyst_24h	19.1671	499.527	4.70386	-3.41631	0.00063477	0.00406907
EIN_219480	EINV_806:301102-302802	Troph	Cyst_24h	0.530548	25.2836	5.57458	-3.12045	0.00180575	0.00960266
EIN_219490	EINV_806:303721-306202	Troph	Cyst_24h	0.288252	59.139	7.68063	-4.51356	6.37e-06	8.68e-05
EIN_219500	EINV_806:306476-307820	Troph	Cyst_24h	1.00289	1816.14	10.8225	-6.01989	1.75e-09	8.72e-08
EIN_219610	EINV_806:325406-329528	Troph	Cyst_24h	2.54914	152.654	5.90411	-3.49029	0.000482494	0.0032463
EIN_219800	EINV_806:369583-370484	Troph	Cyst_24h	3.12326	2518.45	9.65527	-5.18094	2.21e-07	5.17e-06
EIN_219830	EINV_806:373621-374272	Troph	Cyst_24h	1.91377	3506.58	10.8394	-6.44319	1.17e-10	8.91e-09
EIN_219910	EINV_806:387576-388143	Troph	Cyst_24h	43.2606	2484.31	5.84365	-3.70481	0.000211551	0.00163164
EIN_219950	EINV_806:396380-397199	Troph	Cyst_24h	271.55	8.60166	-4.98046	3.71539	0.000202889	0.0015748
EIN_219980	EINV_806:400237-401242	Troph	Cyst_24h	0.175153	14.758	6.39673	-3.1842	0.00145156	0.00802705
EIN_220000	EINV_806:405066-406329	Troph	Cyst_24h	23.6441	1882.8	6.31526	-4.47211	7.75e-06	0.000101977
EIN_220040	EINV_806:413426-414623	Troph	Cyst_24h	1.3597	44.2026	5.02277	-3.2466	0.00116794	0.00672579
EIN_220080	EINV_806:417719-418154	Troph	Cyst_24h	2.11848	2997.91	10.4667	-6.14038	8.23e-10	4.62e-08
EIN_220270	EINV_806:449342-450058	Troph	Cyst_24h	3.50388	1813.37	9.0155	-5.88324	4.02e-09	1.77e-07
EIN_220330	EINV_806:458230-460040	Troph	Cyst_24h	0.500595	96.513	7.59094	-4.56763	4.93e-06	7e-05
EIN_220390	EINV_806:472454-475049	Troph	Cyst_24h	0.470602	135.279	8.16722	-5.56982	2.55e-08	8.4e-07
EIN_220450	EINV_806:487574-488480	Troph	Cyst_24h	1.26033	879.032	9.44597	-5.93502	2.94e-09	1.36e-07
EIN_220460	EINV_806:491669-493067	Troph	Cyst_24h	0.467725	166.074	8.47195	-4.67771	2.9e-06	4.49e-05
EIN_220470	EINV_806:493562-495047	Troph	Cyst_24h	2.67178	243.57	6.51039	-4.34995	1.36e-05	0.000164171
EIN_220480	EINV_806:498812-499499	Troph	Cyst_24h	3.19446	779.588	7.93099	-4.3394	1.43e-05	0.000170922
EIN_220520	EINV_806:508864-509902	Troph	Cyst_24h	44.3088	0.0473217	-9.87087	3.97523	7.03e-05	0.000649919
EIN_221280	EINV_807:21668-22814	Troph	Cyst_24h	61.2255	0.403433	-7.24566	4.38787	1.14e-05	0.000141551
EIN_221700	EINV_807:40460-41515	Troph	Cyst_24h	0.207775	26.5403	6.99702	-3.53277	0.000411227	0.00284486
EIN_221740	EINV_807:45270-46686	Troph	Cyst_24h	0.164111	374.769	11.1571	-5.8239	5.75e-09	2.39e-07
EIN_221770	EINV_807:53156-58159	Troph	Cyst_24h	0.675951	42.9334	5.98904	-3.16457	0.00155314	0.00848748
EIN_221790	EINV_807:61319-61859	Troph	Cyst_24h	24.9035	1988.21	6.31898	-3.89357	9.88e-05	0.000861921
EIN_221840	EINV_807:67750-68470	Troph	Cyst_24h	0.62924	27.1318	5.43023	-3.16546	0.00154837	0.00846882
EIN_221850	EINV_807:68615-69676	Troph	Cyst_24h	0.368436	20.4461	5.79427	-3.25833	0.00112072	0.00650272
EIN_221990	EINV_807:90484-91920	Troph	Cyst_24h	0.124777	88.8326	9.47559	-4.70779	2.5e-06	3.97e-05
EIN_222100	EINV_807:110725-112302	Troph	Cyst_24h	0.1096	31.1549	8.15107	-4.24344	2.2e-05	0.000245492
EIN_222170	EINV_807:124553-126218	Troph	Cyst_24h	120.744	7.21225	-4.06535	3.12396	0.00178433	0.00950937
EIN_222270	EINV_807:145807-147337	Troph	Cyst_24h	0.559323	38.1974	6.09365	-3.13102	0.00174199	0.00932105
EIN_222460	EINV_807:190131-193254	Troph	Cyst_24h	0.168666	27.1995	7.33327	-4.5005	6.78e-06	9.14e-05
EIN_222480	EINV_807:195755-199149	Troph	Cyst_24h	0.183893	14.7454	6.32525	-3.5597	0.000371283	0.00261137
EIN_222540	EINV_807:210496-211199	Troph	Cyst_24h	4.71956	170.787	5.1774	-3.36579	0.000763243	0.00474157
EIN_222750	EINV_807:254248-255967	Troph	Cyst_24h	0.863961	163.124	7.56079	-4.53506	5.76e-06	7.96e-05
EIN_222890	EINV_807:295682-297479	Troph	Cyst_24h	0.347544	21.0935	5.92346	-3.67637	0.000236578	0.00179193
EIN_223000	EINV_807:312052-312766	Troph	Cyst_24h	24.2996	1908.57	6.29542	-3.88579	0.000101997	0.000885465
EIN_223540	EINV_809:25833-27210	Troph	Cyst_24h	0.119678	35.6168	8.21726	-3.95437	7.67e-05	0.000698699
EIN_223590	EINV_809:35015-36106	Troph	Cyst_24h	86.5208	0.467327	-7.53247	4.36205	1.29e-05	0.000156621
EIN_223610	EINV_809:37347-44746	Troph	Cyst_24h	3.39865	0.0457096	-6.21632	3.54133	0.000398114	0.00277028
EIN_223720	EINV_809:67087-69244	Troph	Cyst_24h	52.8813	0.628861	-6.39387	3.48346	0.000494983	0.00331611
EIN_223790	EINV_809:82762-83986	Troph	Cyst_24h	0.75346	125.02	7.37441	-4.89542	9.81e-07	1.8e-05
EIN_223810	EINV_809:88025-89624	Troph	Cyst_24h	0.100653	36.8136	8.5147	-4.13251	3.59e-05	0.000369842
EIN_223880	EINV_809:105696-107331	Troph	Cyst_24h	11.7959	2159.37	7.51618	-4.22966	2.34e-05	0.00025836
EIN_223900	EINV_809:113635-115030	Troph	Cyst_24h	0.550757	38.4113	6.12397	-3.43611	0.000590139	0.00383533
EIN_224030	EINV_809:146546-147039	Troph	Cyst_24h	0.673995	80.1951	6.89463	-3.18625	0.00144129	0.00797897
EIN_224200	EINV_809:179411-181819	Troph	Cyst_24h	0.626035	60.4416	6.59316	-3.93786	8.22e-05	0.000741485
EIN_224220	EINV_809:185485-186049	Troph	Cyst_24h	2.05555	285.347	7.11705	-4.35802	1.31e-05	0.000159076
EIN_224310	EINV_809:199726-200926	Troph	Cyst_24h	87.9517	0.275971	-8.31605	4.65771	3.2e-06	4.86e-05
EIN_224370	EINV_809:210114-211590	Troph	Cyst_24h	15.6616	0.0310464	-8.97859	3.49413	0.000475615	0.0032084
EIN_224550	EINV_809:243656-244808	Troph	Cyst_24h	30.6369	0.400884	-6.25594	3.22469	0.00126108	0.00715768
EIN_224610	EINV_809:253473-255301	Troph	Cyst_24h	0.0895016	99.7826	10.1227	-5.17223	2.31e-07	5.37e-06
EIN_228260	EINV_832:40649-41327	Troph	Cyst_24h	1.16539	156.798	7.07196	-4.5643	5.01e-06	7.09e-05
EIN_228300	EINV_832:48940-49882	Troph	Cyst_24h	0.666096	87.8475	7.04313	-4.24122	2.22e-05	0.000247549
EIN_228410	EINV_832:64305-65043	Troph	Cyst_24h	1.76713	8615.76	12.2514	-6.95107	3.63e-12	4.7e-10
EIN_228450	EINV_832:77223-78228	Troph	Cyst_24h	1.32329	3298.56	11.2835	-7.00423	2.48e-12	3.38e-10
EIN_228460	EINV_832:78670-80581	Troph	Cyst_24h	0.288315	51.8434	7.49037	-4.23158	2.32e-05	0.000256575
EIN_228490	EINV_832:85450-86734	Troph	Cyst_24h	209.019	8.71483	-4.58401	3.26926	0.0010783	0.00630358
EIN_229510	EINV_837:42440-43619	Troph	Cyst_24h	1.07074	159.564	7.21938	-4.45874	8.24e-06	0.000107519
EIN_229570	EINV_837:54148-55666	Troph	Cyst_24h	7.87879	363.065	5.52611	-3.1605	0.00157499	0.0085825
EIN_229680	EINV_837:103082-104210	Troph	Cyst_24h	1.53967	80.9491	5.71632	-3.54468	0.000393095	0.00274036
EIN_229690	EINV_837:105968-106745	Troph	Cyst_24h	177.512	4.36998	-5.34415	3.42112	0.000623636	0.00401284
EIN_229770	EINV_837:124823-126652	Troph	Cyst_24h	0.181842	95.0078	9.02922	-5.41948	5.98e-08	1.72e-06
EIN_229820	EINV_837:137557-138589	Troph	Cyst_24h	0.593827	135.361	7.83256	-4.75783	1.96e-06	3.24e-05
EIN_229890	EINV_837:150631-151201	Troph	Cyst_24h	1.34031	73.8556	5.78407	-3.42339	0.000618446	0.00398614
EIN_229910	EINV_837:156764-157823	Troph	Cyst_24h	0.188545	72.3314	8.58357	-4.19918	2.68e-05	0.000289435
EIN_229920	EINV_837:158010-158337	Troph	Cyst_24h	2.17588	404.334	7.5378	-4.73542	2.19e-06	3.55e-05
EIN_229980	EINV_837:164410-166303	Troph	Cyst_24h	0.439221	38.3273	6.44728	-3.33685	0.000847351	0.00516882
EIN_230050	EINV_837:183561-184851	Troph	Cyst_24h	2.35816	1586.46	9.39393	-6.07081	1.27e-09	6.64e-08
EIN_230060	EINV_837:184975-187672	Troph	Cyst_24h	37.9291	0.185376	-7.67671	4.30132	1.7e-05	0.00019762
EIN_230230	EINV_837:222229-223249	Troph	Cyst_24h	4438.32	333.149	-3.73578	3.73524	0.00018754	0.00147424
EIN_230330	EINV_837:246495-247161	Troph	Cyst_24h	7.819	1901.76	7.92614	-5.24138	1.59e-07	3.92e-06
EIN_230520	EINV_837:272127-273072	Troph	Cyst_24h	0.189307	92.411	8.9312	-4.73379	2.2e-06	3.57e-05
EIN_230560	EINV_837:277223-278067	Troph	Cyst_24h	177.737	0.48938	-8.50457	4.8131	1.49e-06	2.57e-05
EIN_233460	EINV_867:28416-29424	Troph	Cyst_24h	0.340992	26.3191	6.27023	-3.76017	0.0001698	0.00135787
EIN_235730	EINV_872:45646-48669	Troph	Cyst_24h	28.2214	0.0376612	-9.5495	5.47767	4.31e-08	1.31e-06
EIN_235740	EINV_872:48784-50134	Troph	Cyst_24h	28.2185	0.402977	-6.1298	3.17533	0.00149667	0.0082362
EIN_235820	EINV_872:69129-71991	Troph	Cyst_24h	0.517453	24.3586	5.55686	-3.21057	0.00132474	0.0074501
EIN_235830	EINV_872:72616-73253	Troph	Cyst_24h	0.323492	102.193	8.30336	-4.10815	3.99e-05	0.000403984
EIN_235890	EINV_872:83697-85029	Troph	Cyst_24h	126.945	0.673999	-7.55724	4.88373	1.04e-06	1.89e-05
EIN_235970	EINV_872:94771-96158	Troph	Cyst_24h	95.8191	0.717851	-7.06049	4.48208	7.39e-06	9.81e-05
EIN_236060	EINV_872:124762-125635	Troph	Cyst_24h	0.209634	69.4828	8.37264	-4.072	4.66e-05	0.000460379
EIN_236230	EINV_872:162112-164331	Troph	Cyst_24h	15.3341	0.190151	-6.33346	3.66142	0.000250825	0.00188025
EIN_236240	EINV_872:165443-166508	Troph	Cyst_24h	120.899	0.88264	-7.09776	4.80656	1.54e-06	2.64e-05
EIN_236280	EINV_872:171120-172134	Troph	Cyst_24h	0.809332	2240.82	11.435	-7.07511	1.49e-12	2.19e-10
EIN_236420	EINV_872:216754-217699	Troph	Cyst_24h	208.606	7619.28	5.1908	-3.87232	0.000107803	0.000926756
EIN_236440	EINV_872:221724-225242	Troph	Cyst_24h	0.213673	20.1105	6.5564	-3.95815	7.55e-05	0.000689694
EIN_236510	EINV_872:265238-268643	Troph	Cyst_24h	0.21661	42.6949	7.62282	-4.44092	8.96e-06	0.000115251
EIN_236590	EINV_872:293625-294255	Troph	Cyst_24h	0.580864	126.302	7.76446	-4.01909	5.84e-05	0.000556995
EIN_236710	EINV_872:324533-325948	Troph	Cyst_24h	4.62602	293.616	5.98801	-3.72675	0.000193966	0.00151694
EIN_236770	EINV_872:335092-337558	Troph	Cyst_24h	2.57103	237.983	6.53237	-3.60554	0.000311502	0.00225347
EIN_236780	EINV_872:347434-350020	Troph	Cyst_24h	7.79569	444.852	5.83451	-3.92311	8.74e-05	0.0007794
EIN_236810	EINV_872:355241-355949	Troph	Cyst_24h	0.99219	130.387	7.03797	-4.07296	4.64e-05	0.000458997
EIN_238420	EINV_878:28370-29801	Troph	Cyst_24h	1.83395	168.983	6.52578	-4.07958	4.51e-05	0.000448187
EIN_238820	EINV_878:90736-91618	Troph	Cyst_24h	0.552036	1605.74	11.5062	-6.76014	1.38e-11	1.46e-09
EIN_238880	EINV_878:99119-99674	Troph	Cyst_24h	68.4491	1.07979	-5.98621	3.45927	0.000541638	0.00357425
EIN_238900	EINV_878:101263-101812	Troph	Cyst_24h	11.9077	344.832	4.85593	-3.30895	0.000936479	0.0056103
EIN_239240	EINV_878:182809-184354	Troph	Cyst_24h	0.420443	1401.44	11.7027	-7.65372	1.95e-14	5.12e-12
EIN_239340	EINV_878:199915-201778	Troph	Cyst_24h	0.321636	66.655	7.69514	-4.83206	1.35e-06	2.37e-05
EIN_239380	EINV_878:209920-210961	Troph	Cyst_24h	0.232619	72.1786	8.27746	-4.54731	5.43e-06	7.58e-05
EIN_239390	EINV_878:211051-219883	Troph	Cyst_24h	1.85939	0.0351498	-5.72517	3.3637	0.000769043	0.00477063
EIN_239420	EINV_878:231832-233194	Troph	Cyst_24h	4.19392	399.259	6.57288	-3.4481	0.000564552	0.00369854
EIN_239530	EINV_878:251314-252315	Troph	Cyst_24h	1.23045	234.997	7.57731	-4.5282	5.95e-06	8.18e-05
EIN_239540	EINV_878:252405-253020	Troph	Cyst_24h	1.21587	308.988	7.98942	-4.64643	3.38e-06	5.09e-05
EIN_239570	EINV_878:255421-256168	Troph	Cyst_24h	0.504437	86.2488	7.41769	-4.68114	2.85e-06	4.43e-05
EIN_239600	EINV_878:265148-265647	Troph	Cyst_24h	0.561088	56.1803	6.64569	-3.12021	0.0018072	0.0096084
EIN_239720	EINV_878:286250-287038	Troph	Cyst_24h	63.7297	0.933307	-6.09347	3.54903	0.000386652	0.00270204
EIN_239880	EINV_878:315171-320340	Troph	Cyst_24h	0.302119	25.2352	6.38418	-3.83525	0.000125437	0.00105204
EIN_239910	EINV_878:325676-327189	Troph	Cyst_24h	0.403923	108.315	8.06694	-5.1093	3.23e-07	7.15e-06
EIN_239990	EINV_878:345291-347133	Troph	Cyst_24h	4.43086	1914.19	8.75493	-4.84735	1.25e-06	2.21e-05
EIN_240100	EINV_878:380448-380903	Troph	Cyst_24h	13.2391	938.039	6.14677	-4.18517	2.85e-05	0.000304885
EIN_240250	EINV_878:407090-407450	Troph	Cyst_24h	17.3793	7833.63	8.81617	-4.65491	3.24e-06	4.92e-05
EIN_240420	EINV_878:452348-454532	Troph	Cyst_24h	0.248593	53.5866	7.75194	-4.40781	1.04e-05	0.000131066
EIN_241210	EINV_880:47644-48115	Troph	Cyst_24h	13.7193	8913.04	9.34356	-4.90931	9.14e-07	1.7e-05
EIN_241250	EINV_880:52305-55406	Troph	Cyst_24h	20.7187	0.168736	-6.94002	3.85577	0.000115367	0.000980398
EIN_241260	EINV_880:56281-57832	Troph	Cyst_24h	0.745787	49.7639	6.06019	-3.53386	0.00040954	0.00283574
EIN_241270	EINV_880:58205-58646	Troph	Cyst_24h	25.4768	1237.1	5.60163	-3.11065	0.00186673	0.00987282
EIN_241280	EINV_880:59858-60605	Troph	Cyst_24h	24.8128	0.421341	-5.87995	3.4214	0.000623006	0.00400978
EIN_241470	EINV_880:109555-110128	Troph	Cyst_24h	12.4906	550.6	5.46209	-3.35786	0.000785478	0.00485474
EIN_241620	EINV_880:135210-137184	Troph	Cyst_24h	0.278062	27.6226	6.6343	-4.04362	5.26e-05	0.000510556
EIN_241650	EINV_880:139650-140262	Troph	Cyst_24h	1.85736	1401.79	9.5598	-5.32059	1.03e-07	2.73e-06
EIN_241890	EINV_880:185434-186808	Troph	Cyst_24h	3.62228	155.351	5.42249	-3.41639	0.000634575	0.00406873
EIN_242090	EINV_880:229288-232648	Troph	Cyst_24h	0.432972	44.0589	6.66902	-3.36283	0.000771481	0.00478367
EIN_242140	EINV_880:239359-241309	Troph	Cyst_24h	0.396961	489.091	10.2669	-6.78157	1.19e-11	1.28e-09
EIN_242230	EINV_880:256479-256905	Troph	Cyst_24h	2.20373	1154.38	9.03296	-5.22669	1.73e-07	4.19e-06
EIN_242330	EINV_880:270651-273327	Troph	Cyst_24h	0.202586	172.979	9.73784	-6.30777	2.83e-10	1.88e-08
EIN_242370	EINV_880:279941-281402	Troph	Cyst_24h	0.231497	28.0066	6.91863	-4.45605	8.35e-06	0.000108616
EIN_242380	EINV_880:281803-282847	Troph	Cyst_24h	0.167036	16.1276	6.59323	-3.29614	0.000980216	0.00581905
EIN_242450	EINV_880:296782-297337	Troph	Cyst_24h	0.897184	1954.38	11.089	-6.4634	1.02e-10	8e-09
EIN_242480	EINV_880:302509-305392	Troph	Cyst_24h	20.2448	0.568021	-5.15546	3.17409	0.00150307	0.00826534
EIN_242520	EINV_880:316803-317832	Troph	Cyst_24h	0.67048	1071.72	10.6424	-6.48407	8.93e-11	7.09e-09
EIN_242790	EINV_881:16939-17950	Troph	Cyst_24h	3.58383	108.536	4.92053	-3.28762	0.00101039	0.00596793
EIN_242910	EINV_881:20765-23553	Troph	Cyst_24h	0.792046	30.4888	5.26655	-3.48828	0.000486144	0.00326749
EIN_242960	EINV_881:33929-34775	Troph	Cyst_24h	0.765464	44.4556	5.85989	-3.5215	0.000429107	0.00294753
EIN_243100	EINV_881:54738-55704	Troph	Cyst_24h	0.491303	523.381	10.057	-5.85108	4.88e-09	2.08e-07
EIN_243130	EINV_881:60209-61553	Troph	Cyst_24h	0.431523	1057.61	11.2591	-6.47772	9.31e-11	7.36e-09
EIN_243140	EINV_881:61798-62404	Troph	Cyst_24h	1.37333	238.76	7.44174	-4.61237	3.98e-06	5.83e-05
EIN_243240	EINV_881:78762-79643	Troph	Cyst_24h	0.571777	786.371	10.4255	-6.38243	1.74e-10	1.26e-08
EIN_243270	EINV_881:84885-85614	Troph	Cyst_24h	1.993	127.655	6.00116	-3.81483	0.000136274	0.00112757
EIN_243310	EINV_881:92929-93604	Troph	Cyst_24h	2.3828	7354.6	11.5918	-7.79045	6.66e-15	1.99e-12
EIN_243320	EINV_881:96136-97045	Troph	Cyst_24h	33.6302	1300.81	5.27351	-3.27234	0.00106663	0.0062489
EIN_243390	EINV_881:107533-108055	Troph	Cyst_24h	5.15436	1477.19	8.16284	-4.47487	7.65e-06	0.000100888
EIN_243450	EINV_881:118277-120054	Troph	Cyst_24h	210.489	2.32285	-6.50171	3.6157	0.00029954	0.00217959
EIN_244110	EINV_882:29699-30311	Troph	Cyst_24h	49.1806	0.672217	-6.19302	3.31252	0.000924584	0.00555083
EIN_248170	EINV_900:21102-25386	Troph	Cyst_24h	0.202367	39.5199	7.60947	-4.6624	3.13e-06	4.77e-05
EIN_248380	EINV_900:25522-28084	Troph	Cyst_24h	982.901	88.6181	-3.47137	3.23977	0.00119625	0.00685723
EIN_248420	EINV_900:33905-34862	Troph	Cyst_24h	45.4078	4289.4	6.56169	-3.93582	8.29e-05	0.000746322
EIN_248490	EINV_900:50395-55647	Troph	Cyst_24h	0.101292	36.1789	8.48049	-4.73108	2.23e-06	3.61e-05
EIN_248510	EINV_900:57929-58724	Troph	Cyst_24h	0.83135	626.631	9.55794	-5.72988	1.01e-08	3.82e-07
EIN_249230	EINV_901:73011-73587	Troph	Cyst_24h	1.00428	183.673	7.51483	-4.44742	8.69e-06	0.000112324
EIN_249280	EINV_901:84570-85320	Troph	Cyst_24h	3374.86	88.6985	-5.24977	4.75176	2.02e-06	3.32e-05
EIN_249340	EINV_901:137293-138316	Troph	Cyst_24h	3.67211	263.631	6.16577	-3.42405	0.000616958	0.00397884
EIN_249370	EINV_901:146023-147172	Troph	Cyst_24h	137.413	0.804309	-7.41655	4.74219	2.11e-06	3.45e-05
EIN_249620	EINV_901:220890-221925	Troph	Cyst_24h	0.329933	83.5768	7.98478	-4.78449	1.71e-06	2.89e-05
EIN_249800	EINV_901:264414-269659	Troph	Cyst_24h	0.0987649	24.9889	7.98307	-5.04687	4.49e-07	9.4e-06
EIN_249870	EINV_901:279716-281303	Troph	Cyst_24h	1.57881	145.835	6.52936	-3.51442	0.00044071	0.00301331
EIN_249890	EINV_901:284577-285612	Troph	Cyst_24h	130.542	2.28612	-5.83547	3.8646	0.000111271	0.000951409
EIN_251010	EINV_904:26529-27987	Troph	Cyst_24h	97.7724	0.303179	-8.33311	5.03979	4.66e-07	9.69e-06
EIN_252070	EINV_906:34022-34616	Troph	Cyst_24h	1.67753	77.6172	5.53196	-3.38568	0.00071001	0.00446441
EIN_252600	EINV_908:20549-21578	Troph	Cyst_24h	58.943	21987.1	8.54312	-4.28131	1.86e-05	0.00021303
EIN_252700	EINV_908:41161-42541	Troph	Cyst_24h	89.2632	1.52032	-5.87561	3.47682	0.000507399	0.00338457
EIN_252780	EINV_908:57402-58995	Troph	Cyst_24h	0.197535	210.873	10.0601	-5.98095	2.22e-09	1.07e-07
EIN_252800	EINV_908:63450-64611	Troph	Cyst_24h	27.3743	0.239357	-6.83751	4.24254	2.21e-05	0.000246367
EIN_252890	EINV_908:117103-118048	Troph	Cyst_24h	1.36017	114.814	6.39936	-3.99947	6.35e-05	0.000596861
EIN_253060	EINV_908:150480-151555	Troph	Cyst_24h	50.2694	1795.06	5.15821	-3.32092	0.000897222	0.00541477
EIN_253090	EINV_908:157663-158512	Troph	Cyst_24h	0.764736	576.467	9.55806	-6.02388	1.7e-09	8.54e-08
EIN_253130	EINV_908:166493-166973	Troph	Cyst_24h	0.506499	81.2154	7.32505	-3.41698	0.000633199	0.00406157
EIN_253150	EINV_908:169377-170946	Troph	Cyst_24h	0.405531	154.376	8.57242	-5.37692	7.58e-08	2.1e-06
EIN_253180	EINV_908:175048-176689	Troph	Cyst_24h	0.219862	335.019	10.5734	-6.10632	1.02e-09	5.52e-08
EIN_253220	EINV_908:183180-184500	Troph	Cyst_24h	0.125782	531.399	12.0447	-6.2746	3.51e-10	2.24e-08
EIN_253230	EINV_908:184664-185665	Troph	Cyst_24h	0.238438	195.993	9.68297	-5.01532	5.29e-07	1.08e-05
EIN_253260	EINV_908:187687-189205	Troph	Cyst_24h	82.3789	0.289351	-8.15331	4.79439	1.63e-06	2.78e-05
EIN_253270	EINV_908:191222-192137	Troph	Cyst_24h	23.6824	15420.8	9.34685	-5.15638	2.52e-07	5.78e-06
EIN_253320	EINV_908:197559-199503	Troph	Cyst_24h	0.571533	63.4767	6.79525	-4.23217	2.31e-05	0.000255987
EIN_254690	EINV_917:28718-29801	Troph	Cyst_24h	0.710204	84.7605	6.89902	-3.73714	0.000186125	0.00146569
EIN_254850	EINV_917:59996-61128	Troph	Cyst_24h	0.179172	148.871	9.69851	-5.21549	1.83e-07	4.41e-06
EIN_255000	EINV_917:104200-105193	Troph	Cyst_24h	1.30878	61.5189	5.55474	-3.41717	0.000632756	0.00405989
EIN_255100	EINV_917:141773-142766	Troph	Cyst_24h	0.474522	459.172	9.91834	-5.96663	2.42e-09	1.16e-07
EIN_255150	EINV_917:146700-147039	Troph	Cyst_24h	3599.68	305.437	-3.55892	3.12895	0.00175431	0.00937608
EIN_255190	EINV_917:154458-161208	Troph	Cyst_24h	0.419631	29.8112	6.15059	-4.0035	6.24e-05	0.000588398
EIN_255230	EINV_917:180578-181859	Troph	Cyst_24h	0.529919	219.58	8.69476	-5.60515	2.08e-08	7.07e-07
EIN_255250	EINV_917:193626-193992	Troph	Cyst_24h	4.63972	278.696	5.90851	-3.37141	0.000747852	0.00466126
EIN_255460	EINV_917:236114-236831	Troph	Cyst_24h	56.8765	0.483292	-6.8788	4.02563	5.68e-05	0.000544133
EIN_255620	EINV_917:305263-305975	Troph	Cyst_24h	11.7054	645.067	5.7842	-3.30073	0.000964328	0.00574405
EIN_255690	EINV_917:325469-327041	Troph	Cyst_24h	8.57373	805.905	6.55454	-4.08972	4.32e-05	0.000432117
EIN_255710	EINV_917:328486-329494	Troph	Cyst_24h	1.911	62.9982	5.04291	-3.32376	0.000888115	0.00537042
EIN_255780	EINV_917:342164-342902	Troph	Cyst_24h	69.0958	0.0738314	-9.87015	4.07756	4.55e-05	0.000451376
EIN_255930	EINV_917:370728-371737	Troph	Cyst_24h	0.184826	59.3634	8.32726	-4.21307	2.52e-05	0.00027481
EIN_255940	EINV_917:372057-373155	Troph	Cyst_24h	0.690532	161.855	7.87277	-4.65668	3.21e-06	4.89e-05
EIN_255970	EINV_917:375464-376190	Troph	Cyst_24h	37.9537	0.727092	-5.70596	3.26352	0.00110039	0.00640491
EIN_256010	EINV_917:379645-380920	Troph	Cyst_24h	0.256104	56.7333	7.79132	-4.64256	3.44e-06	5.17e-05
EIN_256030	EINV_917:386373-388688	Troph	Cyst_24h	115.258	1.76537	-6.02876	4.11052	3.95e-05	0.000400545
EIN_256110	EINV_917:407650-409840	Troph	Cyst_24h	0.446116	34.9714	6.29261	-3.68801	0.000226018	0.00172475
EIN_256210	EINV_917:428787-429092	Troph	Cyst_24h	75.0344	3905.23	5.70171	-3.64946	0.000262792	0.00195355
EIN_256220	EINV_917:429845-432983	Troph	Cyst_24h	0.726075	144.406	7.63579	-4.8142	1.48e-06	2.56e-05
EIN_256230	EINV_917:434031-435268	Troph	Cyst_24h	0.663405	396.968	9.22492	-5.41944	5.98e-08	1.72e-06
EIN_256260	EINV_917:442972-444742	Troph	Cyst_24h	1.35973	67.0171	5.62313	-3.46986	0.000520734	0.00345766
EIN_256310	EINV_917:451931-453095	Troph	Cyst_24h	0.683073	1042.01	10.575	-6.3362	2.35e-10	1.63e-08
EIN_256340	EINV_917:456167-457208	Troph	Cyst_24h	0.436763	89.2733	7.67523	-4.90066	9.55e-07	1.76e-05
EIN_257150	EINV_919:50067-52602	Troph	Cyst_24h	0.505787	37.2079	6.20093	-3.2419	0.00118736	0.00681654
EIN_259260	EINV_933:28802-29513	Troph	Cyst_24h	44.5196	0.977988	-5.50848	3.20396	0.00135554	0.00758959
EIN_261480	EINV_938:100300-101567	Troph	Cyst_24h	0.51878	108.143	7.7036	-4.428	9.51e-06	0.000121221
EIN_268380	EINV_973:38708-40109	Troph	Cyst_24h	1.87886	54.8602	4.86783	-3.20656	0.00134334	0.00753471
EIN_268510	EINV_973:78456-79494	Troph	Cyst_24h	0.378538	203.83	9.07271	-5.35702	8.46e-08	2.31e-06
EIN_273070	EINV_993:45725-49073	Troph	Cyst_24h	0.0446871	45.2769	9.9847	-5.39387	6.9e-08	1.94e-06
EIN_273110	EINV_993:70050-71520	Troph	Cyst_24h	1.68156	66.2058	5.29909	-3.52705	0.000420215	0.00289651
EIN_273970	EINV_998:20114-23893	Troph	Cyst_24h	0.0808461	49.3557	9.25382	-5.93695	2.9e-09	1.35e-07
EIN_276990	EINV_1009:76576-79147	Troph	Cyst_24h	2.45435	370.578	7.23829	-4.35392	1.34e-05	0.000161636
EIN_277060	EINV_1009:89992-90912	Troph	Cyst_24h	0.818911	157.653	7.58883	-4.68537	2.79e-06	4.35e-05
EIN_277120	EINV_1009:105666-106653	Troph	Cyst_24h	3.5846	210.549	5.8762	-3.7476	0.000178536	0.00141651
EIN_277140	EINV_1009:108073-108672	Troph	Cyst_24h	146.249	3017.9	4.36705	-3.12143	0.00179973	0.00957878
EIN_277240	EINV_1009:130216-132049	Troph	Cyst_24h	0.771434	40.4289	5.7117	-3.33432	0.000855076	0.00520482
EIN_277280	EINV_1009:142039-143167	Troph	Cyst_24h	0.253477	98.0547	8.59559	-5.02127	5.13e-07	1.05e-05
EIN_277310	EINV_1009:147812-151298	Troph	Cyst_24h	712.92	12.1702	-5.87231	4.72967	2.25e-06	3.63e-05
EIN_277400	EINV_1009:170562-170883	Troph	Cyst_24h	2.27776	517.14	7.8268	-4.90039	9.56e-07	1.76e-05
EIN_277450	EINV_1009:181227-182218	Troph	Cyst_24h	0.458582	3407.37	12.8592	-6.90336	5.08e-12	6.26e-10
EIN_277650	EINV_1009:221099-222650	Troph	Cyst_24h	1516.6	152.591	-3.31309	3.19785	0.00138458	0.00772248
EIN_277720	EINV_1009:232581-234292	Troph	Cyst_24h	0.771434	37.8661	5.61722	-3.46844	0.000523481	0.00347282
EIN_277750	EINV_1009:237009-237462	Troph	Cyst_24h	3.53929	328.917	6.53812	-4.30221	1.69e-05	0.000197055
EIN_277780	EINV_1009:242480-245355	Troph	Cyst_24h	1.95847	87.5296	5.48198	-3.67624	0.000236694	0.00179264
EIN_277810	EINV_1009:251994-253443	Troph	Cyst_24h	0.250369	23.1054	6.52803	-3.58113	0.000342112	0.00243797
EIN_277900	EINV_1009:266400-267147	Troph	Cyst_24h	0.655848	88.8744	7.08226	-3.75303	0.00017471	0.0013915
EIN_277970	EINV_1009:283711-284509	Troph	Cyst_24h	0.327539	1264.01	11.914	-6.54909	5.79e-11	4.91e-09
EIN_278020	EINV_1009:297415-298906	Troph	Cyst_24h	0.986229	91.6605	6.53823	-3.27672	0.0010502	0.00616759
EIN_280120	EINV_1018:51657-52779	Troph	Cyst_24h	0.152867	43.9912	8.1688	-4.11883	3.81e-05	0.000389001
EIN_280990	EINV_1020:33192-35025	Troph	Cyst_24h	0.195845	30.849	7.29937	-4.31851	1.57e-05	0.000185198
EIN_281280	EINV_1020:183070-185092	Troph	Cyst_24h	45.5017	0.836809	-5.76488	3.67697	0.000236022	0.00178867
EIN_281490	EINV_1020:234833-235682	Troph	Cyst_24h	40.0423	0.425797	-6.55521	3.39826	0.000678162	0.00429673
EIN_281660	EINV_1020:271876-274519	Troph	Cyst_24h	0.227069	30.0729	7.04919	-4.42629	9.59e-06	0.000122037
EIN_283710	EINV_1025:41368-43286	Troph	Cyst_24h	0.0879889	30.8686	8.45461	-4.43437	9.23e-06	0.000118192
EIN_284690	EINV_1029:4190-5117	Troph	Cyst_24h	306.666	6.66099	-5.52479	3.46103	0.000538114	0.00355414
EIN_288670	EINV_1042:168116-169979	Troph	Cyst_24h	2.10687	66.6547	4.98353	-3.37675	0.000733472	0.00458747
EIN_288680	EINV_1042:171540-173640	Troph	Cyst_24h	30.1515	0.214871	-7.13262	4.02444	5.71e-05	0.000546352
EIN_288840	EINV_1042:203881-204895	Troph	Cyst_24h	67.7318	0.82703	-6.35575	3.42821	0.000607581	0.00392921
EIN_288890	EINV_1042:213949-216479	Troph	Cyst_24h	0.123978	82.7555	9.38262	-6.18727	6.12e-10	3.58e-08
EIN_288900	EINV_1042:216870-218446	Troph	Cyst_24h	0.111957	11.7243	6.71041	-3.22727	0.00124979	0.00710257
EIN_288910	EINV_1042:221197-221824	Troph	Cyst_24h	3.54467	1991.63	9.13408	-4.85179	1.22e-06	2.17e-05
EIN_288950	EINV_1042:234089-238430	Troph	Cyst_24h	0.0339648	3.88027	6.83597	-3.43736	0.000587407	0.00382137
EIN_289000	EINV_1042:243431-246351	Troph	Cyst_24h	36.1319	0.422449	-6.41835	3.52738	0.000419692	0.00289316
EIN_289060	EINV_1042:272699-274571	Troph	Cyst_24h	1.04776	32.0622	4.9355	-3.22612	0.00125483	0.00712756
EIN_289090	EINV_1042:278777-279777	Troph	Cyst_24h	0.630873	35.1485	5.79997	-3.42987	0.000603879	0.00391006
EIN_289110	EINV_1042:282048-283566	Troph	Cyst_24h	0.563645	45.6238	6.33885	-3.41753	0.000631919	0.0040565
EIN_289170	EINV_1042:296082-296997	Troph	Cyst_24h	13.4134	1928.79	7.16787	-4.1348	3.55e-05	0.000366788
EIN_289210	EINV_1042:304569-306370	Troph	Cyst_24h	0.510943	634.246	10.2777	-6.27764	3.44e-10	2.21e-08
EIN_289250	EINV_1042:311094-311893	Troph	Cyst_24h	4.63228	3514.99	9.56758	-6.24241	4.31e-10	2.66e-08
EIN_289310	EINV_1042:332614-334169	Troph	Cyst_24h	1.05933	282.836	8.06067	-5.00541	5.57e-07	1.13e-05
EIN_289400	EINV_1042:361531-362263	Troph	Cyst_24h	1.24035	764.917	9.26842	-5.6407	1.69e-08	5.95e-07
EIN_289570	EINV_1042:413872-415417	Troph	Cyst_24h	0.80244	1672.65	11.0255	-6.90052	5.18e-12	6.37e-10
EIN_289610	EINV_1042:420748-421129	Troph	Cyst_24h	0.786448	202.094	8.00546	-4.15206	3.29e-05	0.00034446
EIN_289660	EINV_1042:429869-430553	Troph	Cyst_24h	307.143	9.1512	-5.0688	3.67182	0.000240833	0.00181775
EIN_289760	EINV_1042:445138-446587	Troph	Cyst_24h	2.55944	289.513	6.82166	-4.56328	5.04e-06	7.11e-05
EIN_290400	EINV_1048:5673-6044	Troph	Cyst_24h	636.344	8.43931	-6.23654	3.4143	0.00063947	0.00409195
EIN_291630	EINV_1065:3206-4042	Troph	Cyst_24h	128.528	1.4341	-6.48579	4.44022	8.99e-06	0.000115551
EIN_291750	EINV_1065:7363-8212	Troph	Cyst_24h	355.443	0.0689396	-12.332	5.15833	2.49e-07	5.73e-06
EIN_292040	EINV_1065:20007-21737	Troph	Cyst_24h	0.260569	16.9906	6.02692	-3.30845	0.00093814	0.00561811
EIN_292530	EINV_1065:59234-60293	Troph	Cyst_24h	34.5949	974.323	4.81577	-3.18635	0.00144079	0.00797763
EIN_292680	EINV_1065:94015-97971	Troph	Cyst_24h	0.136546	8.20231	5.90857	-3.57811	0.000346087	0.00246149
EIN_292780	EINV_1065:115402-115804	Troph	Cyst_24h	2.77659	1966.52	9.46811	-5.95507	2.6e-09	1.23e-07
EIN_292840	EINV_1065:126609-133913	Troph	Cyst_24h	0.0709427	14.0211	7.62673	-4.82678	1.39e-06	2.42e-05
EIN_292930	EINV_1065:150468-151803	Troph	Cyst_24h	20.8777	0.219567	-6.57116	3.9223	8.77e-05	0.000781558
EIN_292940	EINV_1065:152233-154399	Troph	Cyst_24h	104.871	0.224321	-8.86884	5.19467	2.05e-07	4.85e-06
EIN_292970	EINV_1065:162101-162827	Troph	Cyst_24h	17.9766	689.019	5.26035	-3.28843	0.00100749	0.00595335
EIN_293020	EINV_1065:169220-169820	Troph	Cyst_24h	0.624701	65.8763	6.72045	-3.35124	0.000804498	0.00495126
EIN_293080	EINV_1065:178343-179917	Troph	Cyst_24h	0.164393	291.604	10.7926	-6.32301	2.57e-10	1.73e-08
EIN_294450	EINV_1067:26386-27586	Troph	Cyst_24h	3.56229	387.506	6.76527	-3.58025	0.000343271	0.00244456
EIN_294580	EINV_1067:54979-55783	Troph	Cyst_24h	355.954	0.169518	-11.036	6.70616	2e-11	1.97e-09
EIN_294770	EINV_1067:109407-111645	Troph	Cyst_24h	51.5572	0.0213084	-11.2405	4.74927	2.04e-06	3.36e-05
EIN_294800	EINV_1067:113517-115755	Troph	Cyst_24h	0.0690556	31.3086	8.82458	-4.32092	1.55e-05	0.000183464
EIN_294890	EINV_1067:130903-131944	Troph	Cyst_24h	0.85019	88.3315	6.699	-4.26788	1.97e-05	0.000223963
EIN_295130	EINV_1068:16525-18137	Troph	Cyst_24h	0.806363	82.168	6.671	-3.44352	0.000574197	0.00375034
EIN_295290	EINV_1068:29020-29860	Troph	Cyst_24h	4.17241	295.989	6.14852	-4.2268	2.37e-05	0.000261129
EIN_295430	EINV_1068:84432-84903	Troph	Cyst_24h	0.72641	2506.78	11.7528	-6.53683	6.28e-11	5.27e-09
EIN_295570	EINV_1068:108766-109537	Troph	Cyst_24h	2.19282	202.945	6.53215	-3.75906	0.00017055	0.00136306
EIN_295690	EINV_1068:132932-136314	Troph	Cyst_24h	0.0863666	450.183	12.3477	-7.36432	1.78e-13	3.57e-11
EIN_295780	EINV_1068:151280-153317	Troph	Cyst_24h	30.3648	1038.02	5.09529	-3.48296	0.000495904	0.0033202
EIN_295790	EINV_1068:154943-156239	Troph	Cyst_24h	0.285198	306.49	10.0697	-5.28505	1.26e-07	3.21e-06
EIN_295830	EINV_1068:161493-164040	Troph	Cyst_24h	1.27646	148.207	6.85932	-3.67107	0.000241538	0.00182124
EIN_295930	EINV_1068:181107-184377	Troph	Cyst_24h	257.453	0.360045	-9.48192	5.612	2e-08	6.84e-07
EIN_295990	EINV_1068:200244-201424	Troph	Cyst_24h	0.153367	94.6877	9.27005	-4.94676	7.55e-07	1.45e-05
EIN_296850	EINV_1071:50896-55465	Troph	Cyst_24h	15.4071	0.348697	-5.46548	3.69795	0.00021735	0.00166898
EIN_298070	EINV_1079:36399-38139	Troph	Cyst_24h	72.6766	9822.6	7.07847	-4.02272	5.75e-05	0.000549644
EIN_299660	EINV_1086:43943-44477	Troph	Cyst_24h	25.4715	923.636	5.18037	-3.17814	0.00148224	0.00816969
EIN_299670	EINV_1086:45156-45975	Troph	Cyst_24h	0.483385	1250.23	11.3367	-6.24468	4.25e-10	2.64e-08
EIN_299720	EINV_1086:60737-61588	Troph	Cyst_24h	0.608849	163.797	8.07161	-5.32976	9.83e-08	2.62e-06
EIN_299740	EINV_1086:63317-64911	Troph	Cyst_24h	0.983942	106.702	6.7608	-3.64653	0.000265805	0.00197203
EIN_299780	EINV_1086:69461-70859	Troph	Cyst_24h	0.728813	38.2167	5.71251	-3.13941	0.00169289	0.00911169
EIN_299800	EINV_1086:72218-77213	Troph	Cyst_24h	0.103164	7.15667	6.11627	-3.3869	0.000706874	0.00444804
EIN_300010	EINV_1086:122994-125424	Troph	Cyst_24h	0.449929	40.9157	6.50681	-3.58157	0.00034153	0.00243449
EIN_300630	EINV_1087:112540-116179	Troph	Cyst_24h	0.106571	23.0201	7.75493	-5.10101	3.38e-07	7.42e-06
EIN_301120	EINV_1087:334040-335927	Troph	Cyst_24h	0.217412	19.2164	6.46576	-3.57506	0.000350152	0.00248579
EIN_301140	EINV_1087:338694-339912	Troph	Cyst_24h	0.757912	46.4843	5.93857	-3.77716	0.000158628	0.00128147
EIN_309550	EINV_1127:34083-35142	Troph	Cyst_24h	0.320688	111.606	8.44303	-5.44939	5.05e-08	1.49e-06
EIN_310090	EINV_1127:261021-261366	Troph	Cyst_24h	5.10584	349.875	6.09855	-3.57536	0.00034975	0.00248338
EIN_310630	EINV_1128:45665-46670	Troph	Cyst_24h	539.36	20.0102	-4.75244	3.74451	0.000180744	0.00143113
EIN_310790	EINV_1128:87794-89366	Troph	Cyst_24h	609.662	9.06775	-6.07112	4.10267	4.08e-05	0.000412334
EIN_310800	EINV_1128:90665-92693	Troph	Cyst_24h	17.5742	1636.02	6.54058	-4.64382	3.42e-06	5.14e-05
EIN_311760	EINV_1133:20071-21119	Troph	Cyst_24h	6.31662	467.345	6.20919	-3.34013	0.000837392	0.0051196
EIN_311810	EINV_1133:34421-35394	Troph	Cyst_24h	0.215748	158.967	9.52517	-4.73843	2.15e-06	3.5e-05
EIN_311820	EINV_1133:36427-37603	Troph	Cyst_24h	0.354183	18.0549	5.67175	-3.39807	0.000678639	0.00429872
EIN_311830	EINV_1133:37962-38921	Troph	Cyst_24h	1.19853	150.288	6.97032	-3.98248	6.82e-05	0.000633404
EIN_311860	EINV_1133:43131-45189	Troph	Cyst_24h	0.50423	47.0263	6.54324	-3.47171	0.000517154	0.0034381
EIN_312020	EINV_1133:85361-86132	Troph	Cyst_24h	214.371	1.33908	-7.32272	4.77171	1.83e-06	3.05e-05
EIN_312070	EINV_1133:91530-91929	Troph	Cyst_24h	6.87822	524.761	6.25348	-3.8532	0.000116584	0.000989298
EIN_312090	EINV_1133:93842-94766	Troph	Cyst_24h	48.3607	0.774181	-5.96502	3.1811	0.00146716	0.0080982
EIN_312150	EINV_1133:108119-111608	Troph	Cyst_24h	15.9344	404.649	4.66645	-3.59263	0.000327357	0.00235085
EIN_312160	EINV_1133:111658-113074	Troph	Cyst_24h	17.3744	0.380027	-5.51472	3.32605	0.000880867	0.00533353
EIN_312210	EINV_1133:119484-120501	Troph	Cyst_24h	0.776594	399.811	9.00794	-5.7524	8.8e-09	3.41e-07
EIN_312260	EINV_1133:127790-128117	Troph	Cyst_24h	5.87378	981.166	7.38406	-4.00573	6.18e-05	0.000583791
EIN_312280	EINV_1133:130416-131175	Troph	Cyst_24h	0.65808	115.272	7.45257	-4.33934	1.43e-05	0.000170952
EIN_313910	EINV_1136:58861-59890	Troph	Cyst_24h	4.32256	2675.41	9.27366	-4.8885	1.02e-06	1.86e-05
EIN_004490	EINV_20:76385-78287	Cyst_8h	Cyst_24h	11.8165	2771.58	7.87377	-5.41851	6.01e-08	1.73e-06
EIN_008320	EINV_42:118-799	Cyst_8h	Cyst_24h	17.8552	0.479454	-5.21881	3.17636	0.00149136	0.00821045
EIN_013200	EINV_74:51314-53120	Cyst_8h	Cyst_24h	0.126188	28.6376	7.82619	-4.54016	5.62e-06	7.79e-05
EIN_013590	EINV_74:138996-140679	Cyst_8h	Cyst_24h	1.05828	265.101	7.96868	-5.64417	1.66e-08	5.85e-07
EIN_013960	EINV_74:238270-242157	Cyst_8h	Cyst_24h	0.206364	19.9273	6.59341	-3.68455	0.000229111	0.00174403
EIN_014050	EINV_74:257422-258970	Cyst_8h	Cyst_24h	0.243154	108.393	8.80018	-5.21178	1.87e-07	4.49e-06
EIN_014330	EINV_74:306074-306653	Cyst_8h	Cyst_24h	0.513737	213.25	8.6973	-4.895	9.83e-07	1.8e-05
EIN_014690	EINV_74:371410-372346	Cyst_8h	Cyst_24h	14.8554	0.278025	-5.73963	3.45624	0.000547766	0.00360832
EIN_014810	EINV_74:426341-427028	Cyst_8h	Cyst_24h	3.23372	98.6471	4.93101	-3.2477	0.0011634	0.00670433
EIN_014940	EINV_74:447123-448067	Cyst_8h	Cyst_24h	13.6036	1012.06	6.21717	-4.21137	2.54e-05	0.000276677
EIN_015110	EINV_74:495504-497256	Cyst_8h	Cyst_24h	0.216219	20.3206	6.55431	-3.64177	0.000270766	0.0020025
EIN_015140	EINV_74:523124-524756	Cyst_8h	Cyst_24h	0.41385	119.926	8.17883	-5.18889	2.12e-07	4.98e-06
EIN_015260	EINV_74:562675-563399	Cyst_8h	Cyst_24h	24.3612	0.0887462	-8.10069	3.28742	0.00101108	0.00597114
EIN_015370	EINV_74:598285-599230	Cyst_8h	Cyst_24h	0.564017	559.075	9.95309	-6.70029	2.08e-11	2.04e-09
EIN_015420	EINV_74:609319-611295	Cyst_8h	Cyst_24h	11.8271	358.869	4.92329	-3.80255	0.000143217	0.00117542
EIN_015720	EINV_74:717580-718534	Cyst_8h	Cyst_24h	33.6807	0.536753	-5.97152	3.53251	0.000411639	0.00284672
EIN_015780	EINV_74:725821-726616	Cyst_8h	Cyst_24h	832.473	15676.7	4.23507	-3.7172	0.000201447	0.00156549
EIN_015820	EINV_74:736618-738259	Cyst_8h	Cyst_24h	7.95688	241.959	4.92642	-3.33804	0.00084373	0.00515113
EIN_015830	EINV_74:738355-741265	Cyst_8h	Cyst_24h	19.6673	0.28755	-6.09584	4.16838	3.07e-05	0.000324454
EIN_015870	EINV_74:761399-762780	Cyst_8h	Cyst_24h	0.755682	85.4272	6.82077	-3.55292	0.000380978	0.00266909
EIN_015980	EINV_74:799072-800653	Cyst_8h	Cyst_24h	1.13296	83.187	6.19819	-3.77464	0.000160242	0.00129225
EIN_016200	EINV_74:844520-845858	Cyst_8h	Cyst_24h	0.49148	133.89	8.08971	-5.13014	2.9e-07	6.51e-06
EIN_016250	EINV_74:857084-865466	Cyst_8h	Cyst_24h	0.241287	15.7726	6.03053	-4.1707	3.04e-05	0.000321566
EIN_016500	EINV_74:935701-936958	Cyst_8h	Cyst_24h	0.183432	56.007	8.25422	-4.26399	2.01e-05	0.000227147
EIN_016740	EINV_74:980918-983553	Cyst_8h	Cyst_24h	0.380622	27.8388	6.1926	-3.63715	0.000275668	0.00203291
EIN_016800	EINV_74:993128-993641	Cyst_8h	Cyst_24h	77.4582	1369.06	4.14362	-3.21141	0.00132085	0.00743272
EIN_017050	EINV_74:1043996-1045556	Cyst_8h	Cyst_24h	53.1996	1.8215	-4.86822	3.15217	0.0016206	0.00878764
EIN_017100	EINV_74:1053789-1055541	Cyst_8h	Cyst_24h	40.5596	1285.65	4.98632	-3.66759	0.000244851	0.00184279
EIN_017220	EINV_74:1079892-1080718	Cyst_8h	Cyst_24h	0.45396	49.7879	6.77708	-4.01984	5.82e-05	0.000555447
EIN_017250	EINV_74:1082899-1083523	Cyst_8h	Cyst_24h	99.2634	4043	5.34802	-3.87435	0.000106911	0.000920444
EIN_017410	EINV_74:1109622-1111436	Cyst_8h	Cyst_24h	87.4237	2.41038	-5.18069	3.84161	0.000122231	0.0010296
EIN_017450	EINV_74:1116164-1117373	Cyst_8h	Cyst_24h	0.32505	40.6805	6.96753	-4.06525	4.8e-05	0.0004718
EIN_017580	EINV_74:1139138-1140656	Cyst_8h	Cyst_24h	1.04561	146.484	7.13026	-4.96315	6.94e-07	1.35e-05
EIN_020050	EINV_90:48428-49601	Cyst_8h	Cyst_24h	0.641504	169.753	8.04776	-4.84527	1.26e-06	2.23e-05
EIN_020140	EINV_90:64051-65434	Cyst_8h	Cyst_24h	24.7215	460.697	4.21998	-3.32208	0.000893483	0.00539532
EIN_020290	EINV_90:90098-91016	Cyst_8h	Cyst_24h	0.218965	76.8654	8.45549	-4.66848	3.03e-06	4.66e-05
EIN_020570	EINV_90:149720-150520	Cyst_8h	Cyst_24h	0.980596	83.7854	6.4169	-3.44846	0.000563788	0.00369419
EIN_020660	EINV_90:166405-167043	Cyst_8h	Cyst_24h	0.233623	52.9876	7.82533	-4.32321	1.54e-05	0.000181787
EIN_020840	EINV_90:213420-215306	Cyst_8h	Cyst_24h	0.631505	50.9971	6.33548	-3.75676	0.000172131	0.00137374
EIN_021000	EINV_90:242088-242679	Cyst_8h	Cyst_24h	46.1543	1930.92	5.38668	-4.51795	6.24e-06	8.54e-05
EIN_021090	EINV_90:259323-260649	Cyst_8h	Cyst_24h	30.596	0.036762	-9.70091	4.09831	4.16e-05	0.000418857
EIN_021100	EINV_90:260753-261479	Cyst_8h	Cyst_24h	33.5982	0.727092	-5.5301	3.35941	0.0007811	0.00483206
EIN_024710	EINV_97:3858-7279	Cyst_8h	Cyst_24h	6.29889	0.124945	-5.65573	3.33305	0.000859002	0.0052244
EIN_025960	EINV_99:236-3057	Cyst_8h	Cyst_24h	8.16581	0.15546	-5.71498	3.37694	0.000732963	0.00458485
EIN_026280	EINV_99:54488-56753	Cyst_8h	Cyst_24h	9.12784	0.184555	-5.62815	3.3441	0.000825494	0.00505788
EIN_026340	EINV_99:76551-77436	Cyst_8h	Cyst_24h	0.12272	18.7826	7.25789	-3.81615	0.000135549	0.00112251
EIN_026380	EINV_99:92280-92934	Cyst_8h	Cyst_24h	2.48915	340.184	7.09452	-4.4036	1.06e-05	0.000133264
EIN_026480	EINV_99:122265-123754	Cyst_8h	Cyst_24h	181.476	2.51425	-6.1735	3.61411	0.000301378	0.00219174
EIN_026630	EINV_99:152768-153674	Cyst_8h	Cyst_24h	5.19328	366.363	6.14048	-3.92751	8.58e-05	0.000767941
EIN_026700	EINV_99:168192-174180	Cyst_8h	Cyst_24h	0.0668679	7.40173	6.79041	-4.12055	3.78e-05	0.000386586
EIN_026880	EINV_99:209282-211368	Cyst_8h	Cyst_24h	2.77222	522.509	7.55827	-4.98656	6.15e-07	1.22e-05
EIN_026940	EINV_99:222608-223061	Cyst_8h	Cyst_24h	2484.71	216.075	-3.52347	3.5336	0.000409943	0.00283803
EIN_027240	EINV_102:19176-19764	Cyst_8h	Cyst_24h	0.217262	16.8371	6.27607	-3.34963	0.0008092	0.00497591
EIN_027540	EINV_105:5383-5935	Cyst_8h	Cyst_24h	0.553423	1534.18	11.4368	-6.14532	7.98e-10	4.5e-08
EIN_027550	EINV_105:6760-7300	Cyst_8h	Cyst_24h	1.25492	589.846	8.8766	-5.15868	2.49e-07	5.72e-06
EIN_028730	EINV_107:40901-43932	Cyst_8h	Cyst_24h	3.7261	80.1619	4.42718	-3.43168	0.000599862	0.00388854
EIN_028890	EINV_107:71634-72924	Cyst_8h	Cyst_24h	13.4136	480.271	5.16208	-3.61644	0.000298677	0.00217441
EIN_029080	EINV_107:119832-120306	Cyst_8h	Cyst_24h	6.73903	684.08	6.66548	-4.41418	1.01e-05	0.000128013
EIN_029250	EINV_107:150978-155712	Cyst_8h	Cyst_24h	4.28644	69.2463	4.01388	-3.28789	0.00100941	0.00596351
EIN_029350	EINV_107:181934-182468	Cyst_8h	Cyst_24h	3.4285	287.391	6.38929	-3.67179	0.000240859	0.00181786
EIN_029440	EINV_107:196451-197153	Cyst_8h	Cyst_24h	4.97082	210.1	5.40145	-3.30356	0.00095467	0.0056969
EIN_029480	EINV_107:201078-201582	Cyst_8h	Cyst_24h	0.791069	119.774	7.2423	-3.61773	0.000297204	0.00216489
EIN_029490	EINV_107:201719-205864	Cyst_8h	Cyst_24h	7.29009	563.301	6.27183	-4.65096	3.3e-06	5e-05
EIN_029520	EINV_107:209237-210395	Cyst_8h	Cyst_24h	94.7522	1.16918	-6.34059	3.73298	0.000189229	0.00148552
EIN_033160	EINV_137:31248-32208	Cyst_8h	Cyst_24h	0.544126	253.97	8.8665	-5.4632	4.68e-08	1.4e-06
EIN_033210	EINV_137:38883-40167	Cyst_8h	Cyst_24h	0.125154	20.3129	7.34255	-3.35933	0.000781318	0.00483322
EIN_033270	EINV_137:49525-50038	Cyst_8h	Cyst_24h	82.4539	1.81819	-5.50302	3.22752	0.0012487	0.00709745
EIN_033330	EINV_137:60368-63132	Cyst_8h	Cyst_24h	6.43689	0.15078	-5.41585	3.15851	0.00158576	0.00863271
EIN_033410	EINV_137:84107-85238	Cyst_8h	Cyst_24h	9.53222	1216.73	6.99598	-4.6839	2.81e-06	4.38e-05
EIN_033430	EINV_137:86172-88215	Cyst_8h	Cyst_24h	23.8008	0.284924	-6.38429	4.57213	4.83e-06	6.87e-05
EIN_033470	EINV_137:94682-95705	Cyst_8h	Cyst_24h	1.41446	184.513	7.02732	-4.84414	1.27e-06	2.25e-05
EIN_033530	EINV_137:104420-106107	Cyst_8h	Cyst_24h	13.5288	317.191	4.55125	-3.55473	0.000378368	0.00265371
EIN_033550	EINV_137:109098-109551	Cyst_8h	Cyst_24h	2.53064	599.788	7.88881	-4.56524	4.99e-06	7.06e-05
EIN_033570	EINV_137:111813-113985	Cyst_8h	Cyst_24h	29.9555	0.0517732	-9.1764	5.52272	3.34e-08	1.05e-06
EIN_033590	EINV_137:115144-116800	Cyst_8h	Cyst_24h	27.1967	1774.44	6.02779	-4.56279	5.05e-06	7.12e-05
EIN_033680	EINV_137:135671-137169	Cyst_8h	Cyst_24h	0.173231	192.46	10.1176	-5.95535	2.6e-09	1.23e-07
EIN_033830	EINV_137:174819-176622	Cyst_8h	Cyst_24h	42.8776	1.45903	-4.87714	3.59597	0.000323179	0.00232529
EIN_034100	EINV_137:216733-217285	Cyst_8h	Cyst_24h	3.32054	152.064	5.51712	-3.63503	0.000277951	0.00204715
EIN_034140	EINV_137:226050-226722	Cyst_8h	Cyst_24h	0.217262	371.938	10.7414	-6.42461	1.32e-10	9.85e-09
EIN_034350	EINV_137:263932-264898	Cyst_8h	Cyst_24h	18.1708	1048.91	5.85113	-3.85709	0.000114743	0.00097621
EIN_034460	EINV_137:285657-286500	Cyst_8h	Cyst_24h	28.02	517.896	4.20814	-3.40721	0.000656298	0.00418139
EIN_034480	EINV_137:287298-288777	Cyst_8h	Cyst_24h	0.0753552	32.1556	8.73715	-4.97035	6.68e-07	1.31e-05
EIN_034490	EINV_137:289172-290474	Cyst_8h	Cyst_24h	3.7109	121.207	5.02957	-3.2639	0.00109891	0.00639809
EIN_034640	EINV_137:316398-318553	Cyst_8h	Cyst_24h	38.6738	0.200809	-7.58939	5.20924	1.9e-07	4.54e-06
EIN_034920	EINV_137:377971-384027	Cyst_8h	Cyst_24h	0.206388	23.1796	6.81135	-4.66753	3.05e-06	4.68e-05
EIN_035070	EINV_137:414727-415387	Cyst_8h	Cyst_24h	67.8722	2484.36	5.19391	-4.44362	8.85e-06	0.000114077
EIN_035240	EINV_137:453207-454299	Cyst_8h	Cyst_24h	28.6571	0.427924	-6.06539	3.69818	0.000217149	0.00166777
EIN_035310	EINV_137:466985-469072	Cyst_8h	Cyst_24h	0.117337	45.0213	8.5838	-4.44659	8.72e-06	0.000112695
EIN_035320	EINV_137:470046-471621	Cyst_8h	Cyst_24h	7.8887	590.436	6.22585	-4.43127	9.37e-06	0.000119639
EIN_035530	EINV_137:530314-530620	Cyst_8h	Cyst_24h	161.683	0.37041	-8.76983	3.6325	0.000280687	0.0020649
EIN_035590	EINV_137:536804-537455	Cyst_8h	Cyst_24h	1.38716	315.415	7.82898	-4.41537	1.01e-05	0.000127469
EIN_035620	EINV_137:541214-541628	Cyst_8h	Cyst_24h	2.18386	194.258	6.47495	-3.94908	7.85e-05	0.000711751
EIN_035690	EINV_137:556110-557106	Cyst_8h	Cyst_24h	0.105553	49.6401	8.87739	-5.15695	2.51e-07	5.76e-06
EIN_035710	EINV_137:558761-560661	Cyst_8h	Cyst_24h	12.7216	261.958	4.36399	-3.69136	0.000223056	0.00170579
EIN_035790	EINV_137:573450-574098	Cyst_8h	Cyst_24h	13.1601	511.907	5.28163	-4.00335	6.25e-05	0.000588647
EIN_035820	EINV_137:576311-577928	Cyst_8h	Cyst_24h	17.0882	0.703973	-4.60134	3.12517	0.00177702	0.00947842
EIN_035880	EINV_137:585848-587681	Cyst_8h	Cyst_24h	0.298922	477.934	10.6428	-6.63802	3.18e-11	2.93e-09
EIN_036240	EINV_137:648545-649742	Cyst_8h	Cyst_24h	1.34824	111.049	6.36398	-3.79621	0.000146924	0.0012007
EIN_036500	EINV_137:695824-696769	Cyst_8h	Cyst_24h	0.570438	41.948	6.20039	-3.50125	0.000463085	0.00313748
EIN_036580	EINV_137:704515-705271	Cyst_8h	Cyst_24h	70.0497	0.0714305	-9.93762	4.21828	2.46e-05	0.000269624
EIN_036710	EINV_137:731841-740934	Cyst_8h	Cyst_24h	0.292217	9.08931	4.95906	-3.11218	0.00185711	0.00983319
EIN_036760	EINV_137:749445-751035	Cyst_8h	Cyst_24h	4.40668	0.0734896	-5.90601	3.17643	0.00149098	0.00820867
EIN_036780	EINV_137:756550-757975	Cyst_8h	Cyst_24h	76.7285	0.370453	-7.69433	4.90265	9.46e-07	1.75e-05
EIN_036830	EINV_137:765499-767248	Cyst_8h	Cyst_24h	0.62538	29.1611	5.54317	-3.57975	0.000343928	0.00244869
EIN_036860	EINV_137:774086-775610	Cyst_8h	Cyst_24h	1.33285	73.0083	5.77547	-3.89705	9.74e-05	0.000851938
EIN_036930	EINV_137:782045-783893	Cyst_8h	Cyst_24h	1.04756	156.068	7.219	-3.83728	0.000124406	0.00104489
EIN_036970	EINV_137:789809-790331	Cyst_8h	Cyst_24h	86.204	23548.5	8.09366	-6.34879	2.17e-10	1.52e-08
EIN_037030	EINV_137:801717-803124	Cyst_8h	Cyst_24h	3.73528	191.518	5.68012	-3.57561	0.000349408	0.00248129
EIN_037060	EINV_137:805544-806480	Cyst_8h	Cyst_24h	40.5437	2637.34	6.02346	-4.21528	2.49e-05	0.000272569
EIN_037320	EINV_137:867607-869671	Cyst_8h	Cyst_24h	41.8019	1076.88	4.68714	-3.69329	0.000221371	0.00169489
EIN_037530	EINV_137:909268-911113	Cyst_8h	Cyst_24h	2.88526	195.294	6.0808	-3.9349	8.32e-05	0.00074861
EIN_037610	EINV_137:920367-922869	Cyst_8h	Cyst_24h	0.0841187	5.34514	5.98966	-3.17731	0.00148649	0.00818796
EIN_037660	EINV_137:930240-931684	Cyst_8h	Cyst_24h	2.59159	2596.1	9.96829	-6.04779	1.47e-09	7.54e-08
EIN_037710	EINV_137:942886-946243	Cyst_8h	Cyst_24h	1.07966	70.8338	6.03579	-3.3895	0.000700213	0.00441243
EIN_037770	EINV_137:960942-962068	Cyst_8h	Cyst_24h	0.458089	167.301	8.51261	-4.92823	8.3e-07	1.57e-05
EIN_037780	EINV_137:963071-965258	Cyst_8h	Cyst_24h	28.8791	0.138717	-7.70174	4.7036	2.56e-06	4.04e-05
EIN_037800	EINV_137:966581-967904	Cyst_8h	Cyst_24h	0.172628	153.544	9.79678	-5.62784	1.82e-08	6.33e-07
EIN_037820	EINV_137:968796-969858	Cyst_8h	Cyst_24h	18.6431	0.0460004	-8.66278	3.52877	0.000417488	0.00288087
EIN_037830	EINV_137:969953-971228	Cyst_8h	Cyst_24h	0.180353	80.9152	8.80944	-4.97022	6.69e-07	1.31e-05
EIN_038390	EINV_137:1095958-1097572	Cyst_8h	Cyst_24h	0.651466	194.093	8.21884	-4.73685	2.17e-06	3.53e-05
EIN_038440	EINV_137:1104624-1105701	Cyst_8h	Cyst_24h	28.7267	0.523212	-5.77885	3.47737	0.000506358	0.0033795
EIN_038670	EINV_137:1147854-1148403	Cyst_8h	Cyst_24h	16.3236	1357.36	6.3777	-4.14389	3.41e-05	0.000354935
EIN_038790	EINV_137:1178590-1180472	Cyst_8h	Cyst_24h	11.1018	0.261535	-5.40765	3.21606	0.00129965	0.00733921
EIN_039000	EINV_137:1257906-1259586	Cyst_8h	Cyst_24h	0.070592	11.3502	7.329	-3.81863	0.000134197	0.00111345
EIN_039030	EINV_137:1266099-1266711	Cyst_8h	Cyst_24h	0.204529	92.5091	8.82115	-4.59346	4.36e-06	6.3e-05
EIN_039060	EINV_137:1272250-1273765	Cyst_8h	Cyst_24h	4.80372	215.42	5.48686	-3.533	0.00041087	0.00284282
EIN_039120	EINV_137:1285105-1285762	Cyst_8h	Cyst_24h	0.184279	51.2799	8.12035	-4.52889	5.93e-06	8.16e-05
EIN_039170	EINV_137:1293314-1293863	Cyst_8h	Cyst_24h	0.988223	270.877	8.09859	-4.70355	2.56e-06	4.04e-05
EIN_039230	EINV_137:1303411-1304425	Cyst_8h	Cyst_24h	0.715075	129.324	7.49869	-4.91707	8.78e-07	1.64e-05
EIN_039260	EINV_137:1311470-1312491	Cyst_8h	Cyst_24h	4.86044	308.181	5.98655	-3.38379	0.000714926	0.00448938
EIN_040000	EINV_148:41879-43322	Cyst_8h	Cyst_24h	0.270076	59.0168	7.77161	-5.02151	5.13e-07	1.05e-05
EIN_040170	EINV_148:85539-88750	Cyst_8h	Cyst_24h	0.133011	6.76738	5.66898	-3.30609	0.000946064	0.00565478
EIN_040320	EINV_148:115143-115866	Cyst_8h	Cyst_24h	54.5768	0.731283	-6.22172	3.8224	0.000132159	0.00109914
EIN_040450	EINV_148:147933-148659	Cyst_8h	Cyst_24h	0.369484	100.394	8.08595	-4.48568	7.27e-06	9.67e-05
EIN_040490	EINV_148:155623-157147	Cyst_8h	Cyst_24h	0.585485	45.9905	6.29556	-4.11754	3.83e-05	0.000390809
EIN_040650	EINV_148:188242-188695	Cyst_8h	Cyst_24h	0.668678	104.478	7.28767	-4.08652	4.38e-05	0.000436998
EIN_040690	EINV_148:193353-195336	Cyst_8h	Cyst_24h	24.919	0.213784	-6.86494	4.17883	2.93e-05	0.000312067
EIN_040700	EINV_148:195944-196688	Cyst_8h	Cyst_24h	110.651	6355.78	5.84398	-5.06523	4.08e-07	8.68e-06
EIN_040770	EINV_148:210142-214051	Cyst_8h	Cyst_24h	0.047526	45.1334	9.89126	-6.66046	2.73e-11	2.57e-09
EIN_040780	EINV_148:215059-215783	Cyst_8h	Cyst_24h	10.5994	1388.97	7.03389	-4.33609	1.45e-05	0.00017304
EIN_040800	EINV_148:217642-221095	Cyst_8h	Cyst_24h	223.665	25.7493	-3.11873	3.13074	0.00174367	0.00932874
EIN_040850	EINV_148:231004-231967	Cyst_8h	Cyst_24h	232.446	2610.17	3.48917	-3.15594	0.00159982	0.00869419
EIN_040870	EINV_148:233625-234963	Cyst_8h	Cyst_24h	0.170347	113.804	9.38386	-5.35448	8.58e-08	2.33e-06
EIN_040890	EINV_148:236549-237395	Cyst_8h	Cyst_24h	0.60117	139.853	7.86192	-4.64809	3.35e-06	5.05e-05
EIN_040990	EINV_148:268691-270533	Cyst_8h	Cyst_24h	3.09348	2529.6	9.67546	-5.32204	1.03e-07	2.72e-06
EIN_041010	EINV_148:272234-273072	Cyst_8h	Cyst_24h	57.4124	0.0663928	-9.75612	4.00768	6.13e-05	0.000579641
EIN_043110	EINV_164:15296-16451	Cyst_8h	Cyst_24h	0.203075	16.638	6.35633	-3.35545	0.000792366	0.00488981
EIN_047730	EINV_182:35148-36453	Cyst_8h	Cyst_24h	2.73546	464.498	7.40775	-4.3295	1.49e-05	0.000177518
EIN_047840	EINV_182:50150-50792	Cyst_8h	Cyst_24h	407.085	4160.97	3.35352	-3.299	0.000970288	0.00577299
EIN_047870	EINV_182:55585-56605	Cyst_8h	Cyst_24h	158.523	0.914938	-7.4368	4.31412	1.6e-05	0.000188385
EIN_049410	EINV_185:35394-37568	Cyst_8h	Cyst_24h	0.190247	8.36555	5.45852	-3.3933	0.000690553	0.00436177
EIN_050270	EINV_188:39115-41896	Cyst_8h	Cyst_24h	0.0750169	37.4652	8.96412	-4.66806	3.04e-06	4.66e-05
EIN_050330	EINV_188:53290-54121	Cyst_8h	Cyst_24h	23.0931	30468.1	10.3656	-5.26456	1.41e-07	3.53e-06
EIN_050360	EINV_188:60586-62158	Cyst_8h	Cyst_24h	0.282482	155.512	9.10465	-5.853	4.83e-09	2.06e-07
EIN_050400	EINV_188:68089-69897	Cyst_8h	Cyst_24h	0.125563	67.8798	9.07843	-5.15049	2.6e-07	5.93e-06
EIN_050410	EINV_188:70016-71708	Cyst_8h	Cyst_24h	21.5369	0.25555	-6.39706	4.02806	5.62e-05	0.00053922
EIN_050420	EINV_188:71862-74502	Cyst_8h	Cyst_24h	4.87223	0.0440559	-6.7891	3.73023	0.000191302	0.00149879
EIN_050530	EINV_188:99725-100248	Cyst_8h	Cyst_24h	3.79696	345.82	6.50904	-3.67708	0.000235919	0.00178816
EIN_050660	EINV_188:147111-147474	Cyst_8h	Cyst_24h	15.9022	1091.67	6.10117	-3.91544	9.02e-05	0.000800082
EIN_050730	EINV_188:158268-160410	Cyst_8h	Cyst_24h	9.38126	0.141935	-6.04648	3.41974	0.000626804	0.00402976
EIN_050770	EINV_188:172220-174541	Cyst_8h	Cyst_24h	46.5028	1.05023	-5.46854	3.12877	0.00175537	0.00938113
EIN_050780	EINV_188:174820-177473	Cyst_8h	Cyst_24h	19.2655	0.1675	-6.84571	4.22898	2.35e-05	0.000259015
EIN_050900	EINV_188:205230-206496	Cyst_8h	Cyst_24h	32.3032	0.808755	-5.31983	3.4711	0.000518329	0.00344533
EIN_050930	EINV_188:217086-218130	Cyst_8h	Cyst_24h	28.7649	849.278	4.88385	-3.66456	0.000247762	0.00186094
EIN_050960	EINV_188:221621-223510	Cyst_8h	Cyst_24h	21.6318	0.24661	-6.45478	4.00858	6.11e-05	0.000577895
EIN_051300	EINV_188:303679-304372	Cyst_8h	Cyst_24h	36.462	0.0893478	-8.67275	3.57571	0.00034928	0.00248049
EIN_051390	EINV_188:316553-317237	Cyst_8h	Cyst_24h	31.9408	9346.53	8.19289	-5.4357	5.46e-08	1.59e-06
EIN_051420	EINV_188:322384-322957	Cyst_8h	Cyst_24h	0.522056	238.885	8.83789	-4.9893	6.06e-07	1.21e-05
EIN_051770	EINV_188:406436-408287	Cyst_8h	Cyst_24h	0.117337	15.2897	7.02576	-3.44351	0.000574225	0.00375037
EIN_051810	EINV_188:422818-424018	Cyst_8h	Cyst_24h	32.0089	730.816	4.51296	-3.68046	0.000232812	0.001768
EIN_052050	EINV_188:476401-478381	Cyst_8h	Cyst_24h	0.0942423	25.3714	8.07261	-4.63958	3.49e-06	5.23e-05
EIN_052100	EINV_188:488412-491337	Cyst_8h	Cyst_24h	2.283	71.2767	4.96443	-3.34991	0.000808371	0.00497165
EIN_052180	EINV_188:499115-500315	Cyst_8h	Cyst_24h	0.612568	122.025	7.63809	-5.01344	5.35e-07	1.09e-05
EIN_052480	EINV_188:556684-559300	Cyst_8h	Cyst_24h	0.823232	52.0295	5.98189	-3.70253	0.000213456	0.00164383
EIN_052520	EINV_188:563982-565413	Cyst_8h	Cyst_24h	1.11966	105.371	6.55628	-4.00965	6.08e-05	0.000575691
EIN_052710	EINV_188:598124-600017	Cyst_8h	Cyst_24h	0.199918	39.7139	7.63409	-4.50462	6.65e-06	9e-05
EIN_052800	EINV_188:616051-618823	Cyst_8h	Cyst_24h	1.06501	31.6909	4.89513	-3.37762	0.000731167	0.0045747
EIN_052930	EINV_188:654370-655351	Cyst_8h	Cyst_24h	0.716853	60.2491	6.39312	-3.51508	0.000439619	0.00300712
EIN_053130	EINV_188:691524-691923	Cyst_8h	Cyst_24h	0.688489	245.045	8.4754	-4.22756	2.36e-05	0.000260452
EIN_053200	EINV_188:707990-708803	Cyst_8h	Cyst_24h	44.5951	3246.57	6.18589	-4.38501	1.16e-05	0.000143119
EIN_053380	EINV_188:734740-735919	Cyst_8h	Cyst_24h	19.4564	0.0404889	-8.9085	3.67249	0.000240196	0.001814
EIN_053400	EINV_188:737312-737618	Cyst_8h	Cyst_24h	4.69729	1989.37	8.72627	-5.52649	3.27e-08	1.03e-06
EIN_053580	EINV_188:770551-772875	Cyst_8h	Cyst_24h	11.3587	145.568	3.67981	-3.17914	0.00147714	0.00814699
EIN_053590	EINV_188:772997-774083	Cyst_8h	Cyst_24h	2.56141	234.613	6.5172	-3.54951	0.000385947	0.00269791
EIN_053730	EINV_188:797112-798057	Cyst_8h	Cyst_24h	82.9996	1200.18	3.85401	-3.31906	0.000903194	0.00544517
EIN_053790	EINV_188:817040-817580	Cyst_8h	Cyst_24h	1.65348	258.07	7.28611	-4.51364	6.37e-06	8.68e-05
EIN_053810	EINV_188:821433-822352	Cyst_8h	Cyst_24h	11.5488	458.424	5.31087	-3.10646	0.00189345	0.00998787
EIN_053940	EINV_188:852314-852827	Cyst_8h	Cyst_24h	79.7712	1546.9	4.27737	-3.13128	0.00174044	0.0093137
EIN_054000	EINV_188:859335-862114	Cyst_8h	Cyst_24h	5.8354	172.731	4.88755	-3.19344	0.00140586	0.00782062
EIN_054070	EINV_188:874476-877146	Cyst_8h	Cyst_24h	16.2578	0.154263	-6.7196	4.185	2.85e-05	0.000305057
EIN_054290	EINV_188:927594-928410	Cyst_8h	Cyst_24h	0.148899	26.8054	7.49204	-3.66373	0.000248573	0.00186559
EIN_054340	EINV_188:932827-933190	Cyst_8h	Cyst_24h	3.12159	281.439	6.4944	-4.20067	2.66e-05	0.000287901
EIN_054520	EINV_188:963935-965486	Cyst_8h	Cyst_24h	3.44666	216.276	5.97153	-3.95952	7.51e-05	0.000686568
EIN_054540	EINV_188:975108-975825	Cyst_8h	Cyst_24h	55.3519	0.898747	-5.94458	3.32874	0.00087239	0.00529073
EIN_056470	EINV_192:73785-74508	Cyst_8h	Cyst_24h	16.7474	0.195897	-6.4177	3.48979	0.000483394	0.00325179
EIN_056570	EINV_192:102535-104692	Cyst_8h	Cyst_24h	0.0989668	41.6626	8.71759	-4.90861	9.17e-07	1.71e-05
EIN_056620	EINV_192:109833-111996	Cyst_8h	Cyst_24h	4.69625	90.2941	4.26505	-3.17109	0.00151866	0.00833677
EIN_057210	EINV_197:20544-21246	Cyst_8h	Cyst_24h	8.55881	241.782	4.82015	-3.12471	0.00177983	0.00949172
EIN_057480	EINV_197:65890-67735	Cyst_8h	Cyst_24h	38.0476	729.351	4.26074	-3.49264	0.000478264	0.00322266
[truncated: 27,784 more rows]
