# Supplementary material for: The genome and transcriptome of the enteric parasite Entamoeba invadens, a model for encystation
Source: Genome Biol. 2013 Jul 26;14(7):R77. doi: 10.1186/gb-2013-14-7-r77 (PMC4053983; doi:10.1186/gb-2013-14-7-r77)
Supplement: Additional File 10 — Complete results of Pfam and GO term analysis. Worksheet 1 contains all Pfam domains that were significantly (P < 0.05) enriched in genes up or down regulated at 8 h, 24 h and 72 h post-encystation, at 2 h post-excystation. Pfam accession number, Pfam symbol, a brief description of the domain, total numbers for each Pfam domain in the E. invadens genome, numbers of each domain in the regulated genes, and the P-value for enrichment are shown. Worksheet 2 contains all GO terms that were significantly (P < 0.05) enriched in genes up or down regulated at 8 h, 24 h and 72 h post-encystation, and at 2 h post-excystation. GO accession number, a brief description, total numbers of genes in each category in the E. invadens genome, number of genes in each category among the regulated genes, and the P-value for enrichment are shown. [file gb-2013-14-7-r77-S10.XLSX]

## Sheet: Pfam domains
Significantly enriched Pfam domains
Pfam accession	Symbol	Function	Total number of domains in genome	Number of domains in regulated genes	p-value
Upregulated in 8h Encystation (compared to Trophozoite)
PF07534	TLD	unknown function	210	19	4.3427e-06
PF00962	A_deaminase	Adenosine/AMP deaminase	10	4	0.000100057
PF00620	RhoGAP	RhoGAP domain	97	10	0.000261284
PF12796	Ank_2	Ankyrin repeats	87	9	0.000502617
PF01370	Epimerase	NAD dependent epimerase/dehydratase family	7	3	0.000645008
PF09777	OSTMP1	Osteopetrosis-associated transmembrane protein 1 precursor	2	2	0.00075239
PF06978	POP1	Ribonucleases P/MRP protein subunit POP1	2	2	0.00075239
PF02463	SMC_N	Structural maintenance of chromosomes superfamily	9	3	0.00146457
PF03197	FRD2	Bacteriophage FRD2 protein	3	2	0.0021954
PF08221	HTH_9	RNA polymerase III subunit RPC82 helix-turn-helix domain	3	2	0.0021954
PF08743	Nse4	DNA repair	3	2	0.0021954
PF01380	SIS	Sugar ISomerase domain	3	2	0.0021954
PF00888	Cullin	Cullin family ubiquitin ligase scaffold protein	11	3	0.00272175
PF03114	BAR	Protein dimerisation domain	12	3	0.00352982
PF10557	Cullin_Nedd8	Cullin protein neddylation domain	12	3	0.00352982
PF00566	RabGAP-TBC	Rab-GTPase-TBC domain	62	6	0.00547554
PF00643	zf-B_box	B-box zinc finger	15	3	0.00671793
PF01416	PseudoU_synth_1	tRNA pseudouridine synthase	5	2	0.00692297
PF00578	AhpC-TSA	Alkyl hydroperoxide reductase and thiol specific antioxidant	17	3	0.00949859
Upregulated in 24h Encystation (compared to Trophozoite)
PF07534	TLD	Unknown function	210	31	3.0714e-07
PF06045	Rhamnogal_lyase	Rhamnogalacturonate lyase family	6	5	2.73972e-06
PF00620	RhoGAP	RhoGAP domain	97	18	3.49942e-06
PF12463	DUF3689	Protein of unknown function (DUF3689)	4	4	8.86677e-06
PF00704	Glyco_hydro_18	Glycosyl hydrolases family 18	7	5	9.06718e-06
PF00806	PUF	Pumilio-family RNA binding repeat	60	12	6.48234e-05
PF07651	ANTH	Phosphatidylinositol 4,5-bisphosphate binding	8	4	0.000496105
PF12796	Ank_2	Ankyrin repeats	87	13	0.000603352
PF07987	DUF1775	Domain of unkown function (DUF1775)	4	3	0.000615253
PF07653	SH3_2	Variant SH3 domain	21	6	0.000616277
PF00018	SH3_1	SH3 domain:protein-protein interaction	32	7	0.00118911
PF13476	AAA_23	ATPase domain	10	4	0.00133058
PF00352	TBP	Transcription factor TFIID (or TATA-binding protein, TBP)	11	4	0.00197701
PF00225	Kinesin	Kinesin motor domain	6	3	0.00275004
PF03953	Tubulin_C	Tubulin C-terminal domain	6	3	0.00275004
PF00614	PLDc	Phospholipase D Active site motif	2	2	0.00298238
PF06978	POP1	Ribonucleases P/MRP protein subunit POP1	2	2	0.00298238
PF04506	Rft-1	Integral membrane protein, possible sugar transporter	2	2	0.00298238
PF00069	Pkinase	Protein kinase domain	510	41	0.00342225
PF00443	UCH	Ubiquitin carboxyl-terminal hydrolase	29	6	0.00344791
PF13639	zf-RING_2	Ring finger domain	29	6	0.00344791
PF04193	PQ-loop	PQ loop repeat	13	4	0.00382951
PF02816	Alpha_kinase	Alpha-kinase family	7	3	0.00455023
PF01370	Epimerase	NAD dependent epimerase/dehydratase family	7	3	0.00455023
PF00091	Tubulin	Tubulin/FtsZ family, GTPase domain	7	3	0.00455023
PF10358	NT-C2	N-terminal C2 in EEIG1 and EHBP1 proteins	14	4	0.00506921
PF08578	DUF1765	Protein of unknown function (DUF1765)	15	4	0.00653591
PF12624	Chorein_N	N-terminal region of Chorein, a TM vesicle-mediated sorter	8	3	0.00688348
PF05990	DUF900	Alpha/beta hydrolase of unknown function (DUF900)	3	2	0.00845909
PF08743	Nse4	DNA repair	3	2	0.00845909
PF01380	SIS	Sugar ISomerase domain	3	2	0.00845909
PF02463	SMC_N	Structural maintenance of chromosomes superfamily	9	3	0.00976233
Upregulated in 72h Encystation (compared to Trophozoite)
PF06544	DUF1115	Protein of unknown function (DUF1115)	0	1	0
PF12463	DUF3689	Protein of unknown function (DUF3689)	4	4	4.1321e-06
PF00806	PUF	Pumilio-family RNA binding repeat	60	12	1.05091e-05
PF00128	Alpha-amylase	Alpha amylase, catalytic domain	24	7	5.94616e-05
PF00773	RNB	Catalytic domain of ribonuclease II	10	4	0.000658348
PF07534	TLD	Unknown function	210	20	0.000817104
PF04054	Not1	CCR4-Not complex component- global regulator of transcription	5	3	0.000837023
PF02784	Orn_Arg_deC_N	Pyridoxal-dependent decarboxylase, pyridoxal binding domain	5	3	0.000837023
PF00145	DNA_methylase	C-5 cytosine-specific DNA methylase	2	2	0.00203665
PF00614	PLDc	Phospholipase D Active site motif	2	2	0.00203665
PF06978	POP1	Ribonucleases P/MRP protein subunit POP1	2	2	0.00203665
PF04506	Rft-1	Integral membrane protein, possible sugar transporter	2	2	0.00203665
PF02145	Rap_GAP	Rap/ran-GAP	33	6	0.00267438
PF00620	RhoGAP	RhoGAP domain	97	11	0.00292212
PF12697	Abhydrolase_6	Alpha/beta hydrolase family	8	3	0.00408224
PF01436	NHL	NHL repeat	8	3	0.00408224
PF08221	HTH_9	RNA polymerase III subunit RPC82 helix-turn-helix domain	3	2	0.0058346
PF05237	MoeZ_MoeB	MoeZ/MoeB domain: unknown function	3	2	0.0058346
PF08743	Nse4	DNA repair	3	2	0.0058346
PF01885	PTS_2-RNA	RNA 2'-phosphotransferase, Tpt1 / KptA family	3	2	0.0058346
PF02144	Rad1	Repair protein Rad1/Rec1/Rad17	3	2	0.0058346
PF07889	DUF1664	Protein of unknown function (DUF1664)	28	5	0.00634105
Downregulated in 72h Encystation (compared to Trophozoite)
PF00630	Filamin	Filamin/ABP280 repeat	28	25	1.09602e-24
PF13115	YtkA	YtkA-like: unknown function	12	8	6.40377e-07
PF00501	AMP-binding	AMP-binding enzyme	26	11	2.07563e-06
PF12796	Ank_2	Ankyrin repeats	87	20	1.1503e-05
PF01467	CTP_transf_2	Cytidylyltransferase	9	6	1.81709e-05
PF04324	Fer2_BFD	BFD-like [2Fe-2S] binding domain	9	6	1.81709e-05
PF06268	Fascin	Actin cross-linking	6	5	1.90281e-05
PF00248	Aldo_ket_red	Aldo/keto reductase family	4	4	4.27245e-05
PF00432	Prenyltrans	Prenyltransferase and squalene oxidase repeat	4	4	4.27245e-05
PF02777	Sod_Fe_C	Iron/manganese superoxide dismutases, C-terminal domain	4	4	4.27245e-05
PF01602	Adaptin_N	Adaptin N terminal region	24	9	5.41101e-05
PF00307	CH	Calponin homology (CH) domain	50	13	9.75483e-05
PF00106	adh_short	Short chain dehydrogenase	12	6	0.000155302
PF00081	Sod_Fe_N	Iron/manganese superoxide dismutases, alpha-hairpin domain	5	4	0.000196374
PF01663	Phosphodiest	Type I phosphodiesterase / nucleotide pyrophosphatase	19	7	0.000412569
PF02878	PGM_PMM_I	Phosphoglucomutase/phosphomannomutase domain I	3	3	0.000528861
PF02880	PGM_PMM_III	Phosphoglucomutase/phosphomannomutase domain III	3	3	0.000528861
PF00408	PGM_PMM_IV	Phosphoglucomutase/phosphomannomutase, C-terminal domain	3	3	0.000528861
PF09334	tRNA-synt_1g	tRNA synthetases class I (M)	3	3	0.000528861
PF00723	Glyco_hydro_15	Glycosyl hydrolases family 15	6	4	0.00054155
PF00412	LIM	LIM domain: protein:protein interactions	46	11	0.000668343
PF01399	PCI	PCI domain: unknown function	11	5	0.000961922
PF00022	Actin	Actin	88	16	0.00110132
PF02205	WH2	Wiskott-Aldrich syndrome homology region 2	7	4	0.00116158
PF13519	VWA_2	von Willebrand factor type A domain	18	6	0.00188339
PF00208	ELFV_dehydrog	Glutamate/Leucine/Phenylalanine/Valine dehydrogenase	4	3	0.00194455
PF07749	ERp29	Endoplasmic reticulum protein ERp29, C-terminal domain	4	3	0.00194455
PF06229	FRG1	FRG1-like family: unknown function	4	3	0.00194455
PF01348	Intron_maturas2	Type II intron maturase	4	3	0.00194455
PF01592	NifU_N	Iron-sulfur cluster assembly	8	4	0.00213555
PF00098	zf-CCHC	Zinc knuckle	46	10	0.00232877
PF04810	zf-Sec23_Sec24	Sec23/Sec24 zinc finger	14	5	0.00323813
PF10417	1-cysPrx_C	C-terminal domain of 1-Cys peroxiredoxin	9	4	0.00353355
PF08238	Sel1	Sel1 repeat	21	6	0.00427702
PF02879	PGM_PMM_II	Phosphoglucomutase/phosphomannomutase domain II	5	3	0.00446862
PF00168	C2	C2 domain: membrane targeting	36	8	0.00520499
PF13499	EF_hand_5	EF-hand domain pair	104	16	0.00526818
PF08271	TF_Zn_Ribbon	TFIIB zinc-binding	10	4	0.00541363
PF01263	Aldose_epim	Aldose 1-epimerase	2	2	0.00654311
PF01266	DAO	FAD dependent oxidoreductase	2	2	0.00654311
PF12070	DUF3550	Protein of unknown function (DUF3550/UPF0682)	2	2	0.00654311
PF00373	FERM_M	FERM central domain: localizing proteins to the plasma membrane	2	2	0.00654311
PF08752	Gamma-COP	Coatomer gamma subunit appendage domain	2	2	0.00654311
PF11904	GPCR_chapero_1	G-protein coupled receptor chaperone	2	2	0.00654311
PF04138	GtrA	GtrA-like protein	2	2	0.00654311
PF13589	HATPase_c_3	Histidine kinase-, DNA gyrase B-, and HSP90-like ATPase	2	2	0.00654311
PF00349	Hexokinase_1	Hexokinase	2	2	0.00654311
PF03727	Hexokinase_2	Hexokinase	2	2	0.00654311
PF04756	OST3_OST6	OST3 OST6 family oligosaccharide transfer	2	2	0.00654311
PF01280	Ribosomal_L19e	Ribosomal protein L19e	2	2	0.00654311
PF02516	STT3	Oligosaccharyl transferase STT3 subunit	2	2	0.00654311
PF00112	Peptidase_C1	Papain family cysteine protease	46	9	0.00717294
PF00169	PH	Pleckstrin homology domain	90	14	0.00756838
PF00578	AhpC-TSA	Alkyl hydroperoxide reductase and thiol specific antioxidant	17	5	0.00777493
PF01067	Calpain_III	Calpain large subunit, domain III	6	3	0.00821518
PF01105	EMP24_GP25L	emp24/gp25L/p24 family/GOLD: Golgi trafficking	6	3	0.00821518
PF03770	IPK	Inositol polyphosphate kinase	6	3	0.00821518
PF04212	MIT	MIT (microtubule interacting and transport) domain	6	3	0.00821518
PF00160	Pro_isomerase	Cyclophilin type peptidyl-prolyl cis-trans isomerase/CLD	6	3	0.00821518
PF07992	Pyr_redox_2	Pyridine nucleotide-disulphide oxidoreductase	6	3	0.00821518
PF00102	Y_phosphatase	Protein-tyrosine phosphatase	6	3	0.00821518
Upregulated in 2h Excystation (compared to 72h Cyst)
PF00630	Filamin	Filamin/ABP280 repeat	28	20	1.03119e-16
PF00400	WD40	WD domain, G-beta repeat	263	51	7.46729e-10
PF13115	YtkA	YtkA-like: unknown function	12	7	9.19587e-06
PF04324	Fer2_BFD	BFD-like [2Fe-2S] binding domain	9	6	1.47423e-05
PF01602	Adaptin_N	Adaptin N terminal region	24	9	4.08566e-05
PF00076	RRM_1	RNA recognition motif. (a.k.a. RRM, RBD, or RNP domain)	148	24	0.000286467
PF00723	Glyco_hydro_15	Glycosyl hydrolases family 15	6	4	0.000471123
PF00226	DnaJ	DnaJ domain	22	7	0.000881317
PF00270	DEAD	DEAD/DEAH box helicase	36	9	0.00111423
PF00565	SNase	Staphylococcal nuclease homologue	12	5	0.00129167
PF06229	FRG1	FRG1-like family: unknown function	4	3	0.00174893
PF00534	Glycos_transf_1	Glycosyl transferases group 1	4	3	0.00174893
PF08423	Rad51	DNA repair and recombination	4	3	0.00174893
PF02777	Sod_Fe_C	Iron/manganese superoxide dismutases, C-terminal domain	4	3	0.00174893
PF04719	TAFII28	hTAFII28-like protein conserved region	4	3	0.00174893
PF00112	Peptidase_C1	Papain family cysteine protease	46	10	0.00181092
PF01592	NifU_N	Iron-sulfur cluster assembly	8	4	0.00186953
PF02450	LACT	Lecithin:cholesterol acyltransferase	19	6	0.00211853
PF01926	MMR_HSR1	50S ribosome-binding GTPase	9	4	0.00310312
PF08238	Sel1	Sel1 repeat	21	6	0.00360327
PF00271	Helicase_C	Helicase conserved C-terminal domain	51	10	0.00378751
PF03129	HGTP_anticodon	Anticodon binding domain	5	3	0.00403172
PF07994	NAD_binding_5	Myo-inositol-1-phosphate synthase	5	3	0.00403172
PF01416	PseudoU_synth_1	tRNA pseudouridine synthase	5	3	0.00403172
PF00081	Sod_Fe_N	Iron/manganese superoxide dismutases, alpha-hairpin domain	5	3	0.00403172
PF00533	BRCT	BRCA1 C Terminus (BRCT) domain	22	6	0.00456892
PF00098	zf-CCHC	Zinc knuckle	46	9	0.00580379
PF01263	Aldose_epim	Aldose 1-epimerase	2	2	0.00608396
PF01266	DAO	FAD dependent oxidoreductase	2	2	0.00608396
PF03942	DTW	DTW domain: unknown function	2	2	0.00608396
PF06533	DUF1110	Protein of unknown function (DUF1110)	2	2	0.00608396
PF12070	DUF3550	Protein of unknown function (DUF3550/UPF0682)	2	2	0.00608396
PF08752	Gamma-COP	Coatomer gamma subunit appendage domain	2	2	0.00608396
PF13589	HATPase_c_3	Histidine kinase-, DNA gyrase B-, and HSP90-like ATPase	2	2	0.00608396
PF00349	Hexokinase_1	Hexokinase	2	2	0.00608396
PF03727	Hexokinase_2	Hexokinase	2	2	0.00608396
PF06728	PIG-U	GPI transamidase subunit PIG-U	2	2	0.00608396
PF01238	PMI_typeI	Phosphomannose isomerase type I	2	2	0.00608396
PF01743	PolyA_pol	Poly A polymerase head domain	2	2	0.00608396
PF12627	PolyA_pol_RNAbd	Probable RNA and SrmB- binding site of polymerase A	2	2	0.00608396
PF01472	PUA	PUA doain: RNA binding	2	2	0.00608396
PF02516	STT3	Oligosaccharyl transferase STT3 subunit	2	2	0.00608396
PF02270	TFIIF_beta	Transcription initiation factor IIF, beta subunit	2	2	0.00608396
PF01067	Calpain_III	Calpain large subunit, domain III	6	3	0.00743528
PF01066	CDP-OH_P_transf	CDP-alcohol phosphatidyltransferase	6	3	0.00743528
PF07992	Pyr_redox_2	Pyridine nucleotide-disulphide oxidoreductase	6	3	0.00743528
PF01466	Skp1	Skp1 family, dimerisation domain	6	3	0.00743528
PF03931	Skp1_POZ	Skp1 family, tetramerisation domain	6	3	0.00743528
PF00616	RasGAP	GTPase-activator protein for Ras-like GTPase	41	8	0.00894341
PF00307	CH	Calponin homology (CH) domain	50	9	0.00954686
PF01217	Clat_adaptor_s	Clathrin adaptor complex small chain	12	4	0.00955876

## Sheet: GO terms
GO terms enriched in upregulated lists					GO terms enriched in downregulated lists
Category	Total Number of Genes in Category	Regulated genes in Category	p-value		Category	Total Number of Genes in Category	Regulated genes in Category	p-value
Upregulated in 8h Encystation (compared to Trophozoite)					Downregulated in 8h Encystation (compared to Trophozoite)
GO:0001522: pseudouridine synthesis	7	3	0.00223		GO:0016226: iron-sulfur cluster assembly	7	4	9.8e-06
GO:0005975: carbohydrate metabolism	115	11	0.00792		GO:0031163: metallo-sulfur cluster assembly	7	4	9.8e-06
GO:0005976: polysaccharide metabolism	16	5	0.000362		GO:0042157: lipoprotein metabolism	10	3	0.00138
GO:0006030: chitin metabolism	5	5	1.21e-07		GO:0042158: lipoprotein biosynthesis	10	3	0.00138
GO:0006040: amino sugar metabolism	5	5	1.21e-07		GO:0044271: nitrogen compound biosynthesis	10	3	0.00138
GO:0006041: glucosamine metabolism	5	5	1.21e-07		GO:0006497: protein lipidation	10	3	0.00138
GO:0006044: N-acetylglucosamine metabolism	5	5	1.21e-07		GO:0009309: amine biosynthesis	10	3	0.00138
GO:0006807: nitrogen compound metabolism	33	7	0.000333		GO:0006519: amino acid and derivative metabolism	23	4	0.00186
GO:0007017: microtubule-based process	13	4	0.00157		GO:0009308: amine metabolism	27	4	0.00342
GO:0009308: amine metabolism	27	6	0.000694		GO:0046467: membrane lipid biosynthesis	14	3	0.0039
GO:0009451: RNA modification	15	3	0.0226		GO:0008654: phospholipid biosynthesis	14	3	0.0039
GO:0044262: cellular carbohydrate metabolism	35	5	0.0142		GO:0005975: carbohydrate metabolism	115	8	0.00537
GO:0044264: cellular polysaccharide metabolism	8	5	6.09e-06		GO:0006520: amino acid metabolism	17	3	0.00691
					GO:0006807: nitrogen compound metabolism	33	4	0.00716
Upregulated in 24h Encystation (compared to Trophozoite)					GO:0008610: lipid biosynthesis	21	3	0.0126
GO:0006030: chitin metabolism	5	3	0.0041		GO:0006643: membrane lipid metabolism	25	3	0.0204
GO:0006040: amino sugar metabolism	5	3	0.0041		GO:0006644: phospholipid metabolism	25	3	0.0204
GO:0006041: glucosamine metabolism	5	3	0.0041		GO:0019752: carboxylic acid metabolism	26	3	0.0227
GO:0006044: N-acetylglucosamine metabolism	5	3	0.0041		GO:0006082: organic acid metabolism	28	3	0.0276
GO:0006351: transcription, DNA-dependent	35	6	0.0496		GO:0051186: cofactor metabolism	54	4	0.0381
GO:0006367: transcription initiation from RNA polymerase II promoter	11	3	0.0478
GO:0006807: nitrogen compound metabolism	33	7	0.0115		Downregulated in 24h Encystation (compared to Trophozoite)
GO:0007017: microtubule-based process	13	6	0.000222		GO:0006323: DNA packaging	39	4	0.0181
GO:0007018: microtubule-based movement	6	3	0.00774		GO:0006325: establishment and/or maintenance of chromatin architecture	39	4	0.0181
GO:0009308: amine metabolism	27	6	0.0152		GO:0007001: chromosome organization and biogenesis (sensu Eukaryota)	39	4	0.0181
GO:0016311: dephosphorylation	54	9	0.0213		GO:0051276: chromosome organization and biogenesis	43	4	0.0252
GO:0030705: cytoskeleton-dependent intracellular transport	6	3	0.00774		GO:0005975: carbohydrate metabolism	115	7	0.0299
GO:0044264: cellular polysaccharide metabolism	8	3	0.0193		GO:0050896: response to stimulus	46	4	0.0314
					GO:0006259: DNA metabolism	144	8	0.0336
Upregulated in 48h Encystation (compared to Trophozoite)					GO:0031497: chromatin assembly	30	3	0.0427
GO:0006333: chromatin assembly or disassembly	35	6	0.00115		GO:0006461: protein complex assembly	31	3	0.0464
GO:0006323: DNA packaging	39	6	0.00205
GO:0006325: establishment and/or maintenance of chromatin architecture	39	6	0.00205		Downregulated in 48h Encystation (compared to Trophozoite)
GO:0007001: chromosome organization and biogenesis (sensu Eukaryota)	39	6	0.00205		GO:0015980: energy derivation by oxidation of organic compounds	14	6	0.00198
GO:0051276: chromosome organization and biogenesis	43	6	0.00342		GO:0016043: cell organization and biogenesis	306	43	0.0294
GO:0006139: nucleobase, nucleoside, nucleotide and nucleic acid metabolism	328	21	0.00406		GO:0016051: carbohydrate biosynthesis	7	4	0.00339
GO:0031497: chromatin assembly	30	4	0.0194		GO:0016226: iron-sulfur cluster assembly	7	4	0.00339
GO:0051056: regulation of small GTPase mediated signal transduction	120	9	0.0233		GO:0019318: hexose metabolism	21	8	0.000884
GO:0009966: regulation of signal transduction	120	9	0.0233		GO:0019319: hexose biosynthesis	4	3	0.0044
GO:0006259: DNA metabolism	144	10	0.0277		GO:0031163: metallo-sulfur cluster assembly	7	4	0.00339
GO:0046907: intracellular transport	195	12	0.0381		GO:0042254: ribosome biogenesis and assembly	18	6	0.00847
GO:0051641: cellular localization	195	12	0.0381		GO:0044248: cellular catabolism	78	14	0.033
GO:0016311: dephosphorylation	54	5	0.039		GO:0044262: cellular carbohydrate metabolism	35	11	0.000664
GO:0006996: organelle organization and biogenesis	112	8	0.0408		GO:0046165: alcohol biosynthesis	4	3	0.0044
GO:0006334: nucleosome assembly	23	3	0.0446		GO:0046364: monosaccharide biosynthesis	4	3	0.0044
GO:0006396: RNA processing	56	5	0.0447		GO:0051186: cofactor metabolism	54	14	0.00111
					GO:0005975: carbohydrate metabolism	115	26	0.000116
Upregulated in 72h Encystation (compared to Trophozoite)					GO:0005996: monosaccharide metabolism	22	8	0.00126
GO:0007017: microtubule-based process	13	3	0.0259		GO:0006006: glucose metabolism	17	6	0.00619
GO:0006139: nucleobase, nucleoside, nucleotide and nucleic acid metabolism	328	24	0.0439		GO:0006066: alcohol metabolism	28	9	0.00172
GO:0040029: regulation of gene expression, epigenetic	8	3	0.00614		GO:0006091: generation of precursor metabolites and energy	32	9	0.00477
GO:0051056: regulation of small GTPase mediated signal transduction	120	13	0.00762		GO:0006092: main pathways of carbohydrate metabolism	12	5	0.00557
GO:0009966: regulation of signal transduction	120	13	0.00762		GO:0006364: rRNA processing	13	4	0.0414
GO:0007275: development	10	3	0.0122		GO:0006508: proteolysis	138	24	0.00934
					GO:0006519: amino acid and derivative metabolism	23	6	0.0292
Upregulated in 2h Excystation (compared to 72h Cyst)					GO:0006520: amino acid metabolism	17	5	0.0278
GO:0006730: one-carbon compound metabolism	5	5	3.51e-06		GO:0006643: membrane lipid metabolism	25	6	0.0428
GO:0016070: RNA metabolism	81	15	0.00189		GO:0006644: phospholipid metabolism	25	6	0.0428
GO:0006139: nucleobase, nucleoside, nucleotide and nucleic acid metabolism	328	41	0.00276		GO:0006732: coenzyme metabolism	47	10	0.0232
GO:0051056: regulation of small GTPase mediated signal transduction	120	18	0.00762		GO:0006996: organelle organization and biogenesis	112	18	0.0464
GO:0009966: regulation of signal transduction	120	18	0.00762		GO:0007028: cytoplasm organization and biogenesis	18	6	0.00847
GO:0007165: signal transduction	553	60	0.00862		GO:0007046: ribosome biogenesis	13	4	0.0414
GO:0007154: cell communication	566	61	0.00933		GO:0009058: biosynthesis	301	49	0.00105
GO:0006396: RNA processing	56	10	0.0136
GO:0045814: negative regulation of gene expression, epigenetic	7	3	0.0147
GO:0006342: chromatin silencing	7	3	0.0147		Downregulated in 72h Encystation (compared to Trophozoite)
GO:0009892: negative regulation of metabolism	7	3	0.0147		GO:0006096: glycolysis	7	5	0.000222
GO:0031324: negative regulation of cellular metabolism	7	3	0.0147		GO:0016043: cell organization and biogenesis	306	51	0.00037
GO:0045934: negative regulation of nucleobase, nucleoside, nucleotide and nucleic acid metabolism	7	3	0.0147		GO:0019320: hexose catabolism	8	5	0.000542
GO:0016481: negative regulation of transcription	7	3	0.0147		GO:0046164: alcohol catabolism	8	5	0.000542
GO:0045892: negative regulation of transcription, DNA-dependent	7	3	0.0147		GO:0046365: monosaccharide catabolism	8	5	0.000542
GO:0031507: heterochromatin formation	7	3	0.0147		GO:0006007: glucose catabolism	8	5	0.000542
GO:0016458: gene silencing	7	3	0.0147		GO:0006800: oxygen and reactive oxygen species metabolism	5	4	0.000558
GO:0006355: regulation of transcription, DNA-dependent	19	5	0.0157		GO:0006801: superoxide metabolism	5	4	0.000558
GO:0007017: microtubule-based process	13	4	0.0172		GO:0019318: hexose metabolism	21	8	0.000833
GO:0045449: regulation of transcription	20	5	0.0195		GO:0006006: glucose metabolism	17	7	0.00104
GO:0040029: regulation of gene expression, epigenetic	8	3	0.0221		GO:0005996: monosaccharide metabolism	22	8	0.00119
GO:0006338: chromatin remodeling	8	3	0.0221		GO:0005975: carbohydrate metabolism	115	23	0.00158
GO:0009451: RNA modification	15	4	0.0289		GO:0016052: carbohydrate catabolism	10	5	0.00204
GO:0019219: regulation of nucleobase, nucleoside, nucleotide and nucleic acid metabolism	23	5	0.0347		GO:0044275: cellular carbohydrate catabolism	10	5	0.00204
GO:0007275: development	10	3	0.042		GO:0044262: cellular carbohydrate metabolism	35	10	0.00244
GO:0009309: amine biosynthesis	10	3	0.042		GO:0016226: iron-sulfur cluster assembly	7	4	0.00328
GO:0044271: nitrogen compound biosynthesis	10	3	0.042		GO:0030029: actin filament-based process	7	4	0.00328
					GO:0030036: actin cytoskeleton organization and biogenesis	7	4	0.00328
Upregulated in 2h Excystation (compared to trophozoite)					GO:0031163: metallo-sulfur cluster assembly	7	4	0.00328
GO:0045814: negative regulation of gene expression, epigenetic	7	4	0.00177		GO:0030041: actin filament polymerization	4	3	0.00429
GO:0006342: chromatin silencing	7	4	0.00177		GO:0051258: protein polymerization	4	3	0.00429
GO:0009892: negative regulation of metabolism	7	4	0.00177		GO:0008154: actin polymerization and/or depolymerization	4	3	0.00429
GO:0031324: negative regulation of cellular metabolism	7	4	0.00177		GO:0006092: main pathways of carbohydrate metabolism	12	5	0.00535
GO:0045934: negative regulation of nucleobase, nucleoside, nucleotide and nucleic acid metabolism	7	4	0.00177		GO:0006996: organelle organization and biogenesis	112	21	0.00558
GO:0016481: negative regulation of transcription	7	4	0.00177		GO:0006629: lipid metabolism	71	15	0.00595
GO:0045892: negative regulation of transcription, DNA-dependent	7	4	0.00177		GO:0006066: alcohol metabolism	28	8	0.00657
GO:0031507: heterochromatin formation	7	4	0.00177		GO:0042254: ribosome biogenesis and assembly	18	6	0.00812
GO:0016458: gene silencing	7	4	0.00177		GO:0007028: cytoplasm organization and biogenesis	18	6	0.00812
GO:0040029: regulation of gene expression, epigenetic	8	4	0.00329		GO:0007582: physiological process	2618	292	0.00879
GO:0006338: chromatin remodeling	8	4	0.00329		GO:0015980: energy derivation by oxidation of organic compounds	14	5	0.0113
GO:0007275: development	10	4	0.00854		GO:0050791: regulation of physiological process	31	8	0.0126
GO:0016070: RNA metabolism	81	14	0.0114		GO:0051244: regulation of cellular physiological process	31	8	0.0126
GO:0030705: cytoskeleton-dependent intracellular transport	6	3	0.0116		GO:0007010: cytoskeleton organization and biogenesis	50	11	0.013
GO:0007018: microtubule-based movement	6	3	0.0116		GO:0043413: biopolymer glycosylation	10	4	0.0152
GO:0016568: chromatin modification	11	4	0.0125		GO:0006486: protein amino acid glycosylation	10	4	0.0152
GO:0006139: nucleobase, nucleoside, nucleotide and nucleic acid metabolism	328	41	0.014		GO:0009100: glycoprotein metabolism	10	4	0.0152
GO:0019222: regulation of metabolism	30	7	0.0144		GO:0009101: glycoprotein biosynthesis	10	4	0.0152
GO:0006350: transcription	54	10	0.0193		GO:0015031: protein transport	190	29	0.0235
GO:0006355: regulation of transcription, DNA-dependent	19	5	0.0226		GO:0045184: establishment of protein localization	190	29	0.0235
GO:0007017: microtubule-based process	13	4	0.0234		GO:0008104: protein localization	191	29	0.0251
GO:0006807: nitrogen compound metabolism	33	7	0.0239		GO:0006520: amino acid metabolism	17	5	0.0269
GO:0019752: carboxylic acid metabolism	26	6	0.0242		GO:0006457: protein folding	43	9	0.032
GO:0006396: RNA processing	56	10	0.0246		GO:0046907: intracellular transport	195	29	0.0322
GO:0008152: metabolism	2132	206	0.0254		GO:0051641: cellular localization	195	29	0.0322
GO:0045449: regulation of transcription	20	5	0.028		GO:0051649: establishment of cellular localization	195	29	0.0322
GO:0009308: amine metabolism	27	6	0.0288		GO:0019222: regulation of metabolism	30	7	0.0327
GO:0006082: organic acid metabolism	28	6	0.034		GO:0006364: rRNA processing	13	4	0.0402
GO:0009451: RNA modification	15	4	0.0388		GO:0007046: ribosome biogenesis	13	4	0.0402
GO:0019941: modification-dependent protein catabolism	54	9	0.0476		GO:0044255: cellular lipid metabolism	38	8	0.0408
GO:0006511: ubiquitin-dependent protein catabolism	54	9	0.0476		GO:0006886: intracellular protein transport	183	27	0.0415
GO:0006629: lipid metabolism	71	11	0.0484		GO:0006091: generation of precursor metabolites and energy	32	7	0.045
GO:0019219: regulation of nucleobase, nucleoside, nucleotide and nucleic acid metabolism	23	5	0.0487		GO:0019752: carboxylic acid metabolism	26	6	0.049
GO:0006519: amino acid and derivative metabolism	23	5	0.0487
Upregulated in 2h Excystation (compared to 72h Cyst)					Downregulated in 2h Excystation (compared to trophozoites)
GO:0019318: hexose metabolism	21	8	0.000938		GO:0006412: protein biosynthesis	194	39	4.11e-09
GO:0005996: monosaccharide metabolism	22	8	0.00134		GO:0009059: macromolecule biosynthesis	202	39	1.38e-08
GO:0005975: carbohydrate metabolism	115	23	0.002		GO:0044249: cellular biosynthesis	276	46	7.42e-08
GO:0044262: cellular carbohydrate metabolism	35	10	0.00279		GO:0045045: secretory pathway	22	6	0.0046
GO:0006096: glycolysis	7	4	0.00351		GO:0046903: secretion	22	6	0.0046
GO:0016226: iron-sulfur cluster assembly	7	4	0.00351		GO:0051234: establishment of localization	377	42	0.0047
GO:0031163: metallo-sulfur cluster assembly	7	4	0.00351		GO:0051179: localization	378	42	0.00494
GO:0006508: proteolysis	138	25	0.00527		GO:0006414: translational elongation	11	4	0.00681
GO:0006007: glucose catabolism	8	4	0.00642		GO:0045047: protein targeting to ER	7	3	0.0118
GO:0019320: hexose catabolism	8	4	0.00642		GO:0006612: protein targeting to membrane	7	3	0.0118
GO:0046164: alcohol catabolism	8	4	0.00642		GO:0006613: cotranslational protein targeting to membrane	7	3	0.0118
GO:0046365: monosaccharide catabolism	8	4	0.00642		GO:0006614: SRP-dependent cotranslational protein targeting to membrane	7	3	0.0118
GO:0006006: glucose metabolism	17	6	0.00647		GO:0006810: transport	375	40	0.0122
GO:0006996: organelle organization and biogenesis	112	21	0.00685		GO:0015031: protein transport	190	23	0.0141
GO:0006066: alcohol metabolism	28	8	0.00731		GO:0045184: establishment of protein localization	190	23	0.0141
GO:0051186: cofactor metabolism	54	12	0.0102		GO:0008104: protein localization	191	23	0.015
GO:0006800: oxygen and reactive oxygen species metabolism	5	3	0.0104		GO:0006886: intracellular protein transport	183	22	0.0175
GO:0006801: superoxide metabolism	5	3	0.0104		GO:0006605: protein targeting	8	3	0.0178
GO:0008654: phospholipid biosynthesis	14	5	0.0122		GO:0046907: intracellular transport	195	23	0.0189
GO:0046467: membrane lipid biosynthesis	14	5	0.0122		GO:0051641: cellular localization	195	23	0.0189
GO:0006643: membrane lipid metabolism	25	7	0.0134		GO:0051649: establishment of cellular localization	195	23	0.0189
GO:0006644: phospholipid metabolism	25	7	0.0134		GO:0016043: cell organization and biogenesis	306	32	0.0315
GO:0006497: protein lipidation	10	4	0.0162		GO:0006457: protein folding	43	7	0.0394
GO:0016052: carbohydrate catabolism	10	4	0.0162
GO:0042157: lipoprotein metabolism	10	4	0.0162		Downregulated in 8h Excystation (compared to trophozoites)
GO:0042158: lipoprotein biosynthesis	10	4	0.0162		GO:0006412: protein biosynthesis	194	75	1.44e-28
GO:0044275: cellular carbohydrate catabolism	10	4	0.0162		GO:0009059: macromolecule biosynthesis	202	75	3.26e-27
GO:0006629: lipid metabolism	71	14	0.0166		GO:0044249: cellular biosynthesis	276	84	1.24e-23
GO:0009451: RNA modification	15	5	0.0167		GO:0006800: oxygen and reactive oxygen species metabolism	5	4	0.000461
GO:0006139: nucleobase, nucleoside, nucleotide and nucleic acid metabolism	328	47	0.0193		GO:0006801: superoxide metabolism	5	4	0.000461
GO:0008610: lipid biosynthesis	21	6	0.0196		GO:0007582: physiological process	2618	282	0.00161
GO:0016070: RNA metabolism	81	15	0.0231		GO:0016226: iron-sulfur cluster assembly	7	4	0.00273
GO:0016051: carbohydrate biosynthesis	7	3	0.0309		GO:0031163: metallo-sulfur cluster assembly	7	4	0.00273
GO:0006092: main pathways of carbohydrate metabolism	12	4	0.0321		GO:0043037: translation	29	8	0.00616
GO:0016043: cell organization and biogenesis	306	43	0.0335		GO:0042221: response to chemical stimulus	6	3	0.0159
GO:0007028: cytoplasm organization and biogenesis	18	5	0.0365		GO:0009628: response to abiotic stimulus	6	3	0.0159
GO:0030384: phosphoinositide metabolism	18	5	0.0365		GO:0045454: cell redox homeostasis	55	11	0.0185
GO:0042254: ribosome biogenesis and assembly	18	5	0.0365		GO:0006414: translational elongation	11	4	0.0186
GO:0044255: cellular lipid metabolism	38	8	0.0446		GO:0019725: cell homeostasis	56	11	0.0211
GO:0006355: regulation of transcription, DNA-dependent	19	5	0.0453		GO:0042592: homeostasis	56	11	0.0211
GO:0006650: glycerophospholipid metabolism	19	5	0.0453		GO:0006006: glucose metabolism	17	5	0.0222
GO:0006505: GPI anchor metabolism	8	3	0.0455		GO:0006096: glycolysis	7	3	0.0258
GO:0006506: GPI anchor biosynthesis	8	3	0.0455		GO:0019320: hexose catabolism	8	3	0.0383
GO:0046489: phosphoinositide biosynthesis	8	3	0.0455		GO:0046164: alcohol catabolism	8	3	0.0383
					GO:0046365: monosaccharide catabolism	8	3	0.0383
Upregulated in 8h Excystation (compared to 72h Cyst)					GO:0006007: glucose catabolism	8	3	0.0383
GO:0006629: lipid metabolism	71	19	0.000361		GO:0051186: cofactor metabolism	54	10	0.0394
GO:0009058: biosynthesis	301	53	0.00109		GO:0009308: amine metabolism	27	6	0.0472
GO:0044249: cellular biosynthesis	276	46	0.00711
GO:0019752: carboxylic acid metabolism	26	8	0.00782		Downregulated in 2h Excystation (compared to 72h Cyst)
GO:0008610: lipid biosynthesis	21	7	0.00788		GO:0007154: cell communication	566	23	0.0373
GO:0044255: cellular lipid metabolism	38	10	0.0102		GO:0016043: cell organization and biogenesis	306	14	0.0447
GO:0006066: alcohol metabolism	28	8	0.0126
GO:0006082: organic acid metabolism	28	8	0.0126		Downregulated in 8h Excystation (compared to 72h Cyst)
GO:0005975: carbohydrate metabolism	115	22	0.013		GO:0006412: protein biosynthesis	194	44	2.14e-12
GO:0006508: proteolysis	138	25	0.0165		GO:0009059: macromolecule biosynthesis	202	44	9.53e-12
GO:0009059: macromolecule biosynthesis	202	34	0.0172		GO:0044249: cellular biosynthesis	276	51	1.18e-10
GO:0046467: membrane lipid biosynthesis	14	5	0.0178		GO:0051276: chromosome organization and biogenesis	43	9	0.00342
GO:0008654: phospholipid biosynthesis	14	5	0.0178		GO:0008643: carbohydrate transport	5	3	0.00356
GO:0006996: organelle organization and biogenesis	112	21	0.0187		GO:0006334: nucleosome assembly	23	6	0.00527
GO:0019222: regulation of metabolism	30	8	0.0192		GO:0006461: protein complex assembly	31	7	0.0062
GO:0006643: membrane lipid metabolism	25	7	0.0215		GO:0006323: DNA packaging	39	8	0.00649
GO:0006644: phospholipid metabolism	25	7	0.0215		GO:0006325: establishment and/or maintenance of chromatin architecture	39	8	0.00649
GO:0042157: lipoprotein metabolism	10	4	0.0222		GO:0007001: chromosome organization and biogenesis (sensu Eukaryota)	39	8	0.00649
GO:0042158: lipoprotein biosynthesis	10	4	0.0222		GO:0006333: chromatin assembly or disassembly	35	7	0.0123
GO:0006497: protein lipidation	10	4	0.0222		GO:0031497: chromatin assembly	30	6	0.0201
GO:0050791: regulation of physiological process	31	8	0.0234		GO:0016043: cell organization and biogenesis	306	32	0.024
GO:0051244: regulation of cellular physiological process	31	8	0.0234		GO:0006996: organelle organization and biogenesis	112	14	0.0341
GO:0006260: DNA replication	56	12	0.0265		GO:0006414: translational elongation	11	3	0.0421
GO:0006139: nucleobase, nucleoside, nucleotide and nucleic acid metabolism	328	50	0.0269
GO:0006259: DNA metabolism	144	25	0.0271
GO:0016568: chromatin modification	11	4	0.0317
GO:0031323: regulation of cellular metabolism	27	7	0.0324
GO:0005996: monosaccharide metabolism	22	6	0.0368
GO:0016051: carbohydrate biosynthesis	7	3	0.0394
GO:0016458: gene silencing	7	3	0.0394
GO:0016481: negative regulation of transcription	7	3	0.0394
GO:0031324: negative regulation of cellular metabolism	7	3	0.0394
GO:0031507: heterochromatin formation	7	3	0.0394
GO:0045814: negative regulation of gene expression, epigenetic	7	3	0.0394
GO:0045892: negative regulation of transcription, DNA-dependent	7	3	0.0394
GO:0045934: negative regulation of nucleobase, nucleoside, nucleotide and nucleic acid metabolism	7	3	0.0394
GO:0051246: regulation of protein metabolism	7	3	0.0394
GO:0006342: chromatin silencing	7	3	0.0394
GO:0009892: negative regulation of metabolism	7	3	0.0394
GO:0006520: amino acid metabolism	17	5	0.041
GO:0006412: protein biosynthesis	194	31	0.0428
GO:0006519: amino acid and derivative metabolism	23	6	0.0451
GO:0044262: cellular carbohydrate metabolism	35	8	0.046
GO:0043037: translation	29	7	0.0464
