# Supplementary material for: The genome and transcriptome of the enteric parasite Entamoeba invadens, a model for encystation
Source: Genome Biol. 2013 Jul 26;14(7):R77. doi: 10.1186/gb-2013-14-7-r77 (PMC4053983; doi:10.1186/gb-2013-14-7-r77)
Supplement: Additional File 11 — FPKMs of genes related to meiosis. Expression of all meiosis-related genes during encystation and excystation. Gene ID, description and FPKM values for each time point are shown for both meiosis-specific and meiosis-associated genes. [file gb-2013-14-7-r77-S11.XLSX]

## Sheet: Sheet1
FPKMs of genes related to meiosis
gene_ID	Description	Trophozoite	Cyst 8h	Cyst 24h	Cyst 48h	Cyst 72h	Excyst 2h	Excyst 8h
Meiosis-associated
EIN_004560	DNA repair endonuclease xp-f / mei-9 / rad1, putative	19.746	2.349	6.557	0	15.953	1.409	0.606
EIN_013640	DNA mismatch repair protein msH6, putative	20.56	9.425	16.815	0.364	2.263	3.93	10.591
EIN_033360	DNA mismatch repair protein mutL, putative	0	1.354	2.174	4.787	35.523	5.596	5.842
EIN_037020	structural maintenance of chromosomes protein, putative	0.401	3.065	8.559	40.254	7.492	7.422	1.119
EIN_037260	DNA mismatch repair protein MlH1, putative	16.48	10.964	44.574	48.18	53.258	34.087	1.732
EIN_038720	cohesin subunit rad21, putative	0.649	57.125	453.679	162.343	28.317	14.147	19.727
EIN_047820	DNA mismatch repair protein MsH2, putative	14.26	5.714	84.212	23.952	22.561	41.608	20.589
EIN_052800	structural maintenance of chromosome protein, putative	18.578	1.075	31.701	6.222	6.738	1.148	0.712
EIN_094270	MutL C-terminal dimerisation domain containing protein	0	6.751	170.529	0.776	49.207	1.027	0
EIN_094590	DNA repair and recombination protein RAD52, putative	10.464	61.244	460.953	219.479	327.283	401.007	129.521
EIN_104930	DNA repair and recombination protein rad52, putative	0	0	0	0	0	2.308	3.328
EIN_124630	structural maintenance of chromosome protein, putative	8.746	37.45	64.536	39.487	42.404	3.394	2.182
EIN_136330	DNA repair protein rad51, putative	50.527	125.305	459.957	467.993	204.945	3917	5114.96
EIN_149020	structural maintenance of chromosome protein, putative	0.4	11.798	37.8	1.136	2.946	2.346	0
EIN_156370	double-strand break repair protein MRE11, putative	8.991	6.825	80.325	25.721	234.74	519.293	329.992
EIN_186570	hypothetical protein	0.135	7.277	0.183	0.113	6.067	15.817	37.204
EIN_212950	structural maintenance of chromosomes protein, putative	62.882	16.347	161.156	12.624	85.531	11.158	7.101
EIN_229590	structural maintenance of chromosome protein, putative	6.163	15.29	35.127	4.888	43.012	4.798	8.45
EIN_230010	double-strand break repair protein MRE11A, putative	32.582	9.839	14.89	10.415	3.546	18.775	23.252
EIN_236510	nucleoporin nup211, putative	0.227	17.813	42.705	0.066	0.081	0.353	0.748
EIN_312150	structural maintenance of chromosomes protein 1A, putative	15.944	19.956	404.659	336.104	575.88	336.914	110.865
Meiosis-specific
EIN_020760	hypothetical protein, conserved	8.714	0.483	29.487	0.743	0.133	45.042	179.54
EIN_051380	meiotic coiled-coil protein, putative	54.02	230.35	2057.95	218.624	63.648	1715.09	1264.07
EIN_054010	meiotic expression protein 13, putative	648.002	8078.77	4701.38	2521.39	612.592	100.315	37.192
EIN_137380	meiotic recombination protein SPO11, putative	0	34.253	164.952	0	10.922	18.175	4.08
EIN_220180	meiotic recombination protein SPO11, putative	132.347	44.84	84.142	0.525	92.423	1.744	1.036
EIN_222600	DNA mismatch repair protein muts, putative	0	0.448	0	0	0	2.848	8.939
EIN_249340	meiotic recombination protein dmc1, putative	3.682	51.029	263.641	47.864	0.895	16.42	115.622
