# Supplementary material for: The genome and transcriptome of the enteric parasite Entamoeba invadens, a model for encystation
Source: Genome Biol. 2013 Jul 26;14(7):R77. doi: 10.1186/gb-2013-14-7-r77 (PMC4053983; doi:10.1186/gb-2013-14-7-r77)
Supplement: Additional File 12 — Sequences of all primers used in this study. Sequences for all primers used in this study. (A) Primers used to generate PCR probes used in Northern blotting. For each primer, ID of the targeted gene, primer orientation and sequence are shown. (B) Primers used in cDNA first strand synthesis. Primer name and sequence are shown. [file gb-2013-14-7-r77-S12.XLSX]

## Sheet: Primer sequences
Primers used for Northern probe generation:
Gene ID	Orientation	sequence (5' -> 3')
EIN_017100	forward	CACGGAGATAGGGGCTATTG
	reverse	GCCAATGAACTTGGGGTAGA
EIN_060150	forward	GCAACCGAATTCAGAGGGTA
	reverse	GAGTTGTGGCATTGCTCTGA
EIN_192230	forward	AACAAGTCGGGTTGGTCTTG
	reverse	CTCGAATGTTCCAGCAGTCA
EIN_202650	forward	AAAGCCCATGCAAAATCATC
	reverse	TTGCAATTTGCTTTCCACAC
EIN_099680	forward	CAGGTTCTGAGCGACAACAA
	reverse	CGCATTTTTCCACCTCTGAT
EIN_093390	forward	ATTGCCAAGGCTGGTTACAC
	reverse	GCAAGCCTTCTTCTCAATGG
EIN_166570	forward	AAAGGGTCCACGTGTTTCAC
	reverse	TTGACAGTGATCCGATTCCA
Primers used for 1st strand synthesis:
Primer name	sequence (5' -> 3')
CDS-Sfi1B primer	AAGCAGTGGTATCAACGCAGAGTGGCCGAGGCGGCCd(T)20
SMART-Sfi1A primer	AAGCAGTGGTATCAACGCAGAGTGGCCATTACGGCCGGG
